# Supplementary material for: Identification and Characterization of Long Non-coding RNAs in the Intestine of Olive Flounder (Paralichthys olivaceus) During Edwardsiella tarda Infection
Source: Front Immunol. 2021 Mar 31;12:623764. doi: 10.3389/fimmu.2021.623764 (PMC8044400; doi:10.3389/fimmu.2021.623764)
Supplement: Supplementary file 1 [file Table_1.XLSX]

## Sheet: Novel_lncRNA_information
Novel_lncRNA_ID	Novel_lncRNA_Gene_ID	Gene_Type	Status	Chromosome	Start	End	Strand	Exon_number	Length	ORF
LNC_003244	XLOC_256282	lincRNA	Novel_lncRNA	NW_017862816.1	3078	7321	-	3	4039	143
LNC_003174	XLOC_254554	lincRNA	Novel_lncRNA	NW_017862498.1	2271	3640	-	3	1258	93
LNC_003173	XLOC_254554	lincRNA	Novel_lncRNA	NW_017862498.1	2271	3505	-	3	1157	93
LNC_003172	XLOC_254552	lincRNA	Novel_lncRNA	NW_017862498.1	183	1453	-	2	334	73
LNC_000217	XLOC_023150	lincRNA	Novel_lncRNA	NW_017859643.1	8764575	8767574	+	5	2471	136
LNC_000216	XLOC_023097	lincRNA	Novel_lncRNA	NW_017859643.1	8516662	8518236	+	4	1159	107
LNC_000215	XLOC_023084	lincRNA	Novel_lncRNA	NW_017859643.1	8458352	8460709	+	2	1280	96
LNC_000214	XLOC_022829	antisense_lncRNA	Novel_lncRNA	NW_017859643.1	7490125	7496328	+	2	5824	140
LNC_000213	XLOC_022752	lincRNA	Novel_lncRNA	NW_017859643.1	7112422	7113304	+	2	850	126
LNC_000212	XLOC_022713	antisense_lncRNA	Novel_lncRNA	NW_017859643.1	6861755	6873362	+	2	556	89
LNC_000211	XLOC_022602	antisense_lncRNA	Novel_lncRNA	NW_017859643.1	6241071	6252535	+	2	11328	122
LNC_000210	XLOC_022573	antisense_lncRNA	Novel_lncRNA	NW_017859643.1	5983515	5997148	+	2	264	66
LNC_001346	XLOC_147585	lincRNA	Novel_lncRNA	NW_017859664.1	8147614	8147993	-	2	350	62
LNC_001347	XLOC_147618	lincRNA	Novel_lncRNA	NW_017859664.1	8306115	8309875	-	3	1144	124
LNC_001344	XLOC_147555	antisense_lncRNA	Novel_lncRNA	NW_017859664.1	7809111	7814435	-	2	5300	106
LNC_001345	XLOC_147567	antisense_lncRNA	Novel_lncRNA	NW_017859664.1	7947109	7947905	-	2	777	71
LNC_001342	XLOC_147391	lincRNA	Novel_lncRNA	NW_017859664.1	7346762	7348362	-	2	1527	97
LNC_001343	XLOC_147550	antisense_lncRNA	Novel_lncRNA	NW_017859664.1	7824170	7838665	-	2	1815	97
LNC_000219	XLOC_023163	antisense_lncRNA	Novel_lncRNA	NW_017859643.1	8811666	8815180	+	2	288	42
LNC_000218	XLOC_023150	lincRNA	Novel_lncRNA	NW_017859643.1	8764616	8767574	+	5	2421	136
LNC_001188	XLOC_130803	lincRNA	Novel_lncRNA	NW_017859660.1	7733608	7764282	-	5	1016	106
LNC_001189	XLOC_130803	lincRNA	Novel_lncRNA	NW_017859660.1	7738052	7764301	-	3	4324	143
LNC_001180	XLOC_130621	antisense_lncRNA	Novel_lncRNA	NW_017859660.1	6964411	6967936	-	2	1120	94
LNC_001181	XLOC_130674	lincRNA	Novel_lncRNA	NW_017859660.1	7167495	7167900	-	2	380	48
LNC_001182	XLOC_130803	lincRNA	Novel_lncRNA	NW_017859660.1	7729845	7741251	-	5	4899	127
LNC_001183	XLOC_130803	lincRNA	Novel_lncRNA	NW_017859660.1	7729845	7759638	-	6	6469	106
LNC_001184	XLOC_130803	lincRNA	Novel_lncRNA	NW_017859660.1	7729845	7764301	-	7	15282	174
LNC_001185	XLOC_130803	lincRNA	Novel_lncRNA	NW_017859660.1	7733608	7746947	-	3	5599	126
LNC_001186	XLOC_130803	lincRNA	Novel_lncRNA	NW_017859660.1	7733608	7758711	-	3	2726	106
LNC_001187	XLOC_130803	lincRNA	Novel_lncRNA	NW_017859660.1	7733608	7764265	-	5	1848	106
LNC_002474	XLOC_230416	lincRNA	Novel_lncRNA	NW_017860288.1	31904	32454	+	2	478	109
LNC_000109	XLOC_012233	lincRNA	Novel_lncRNA	NW_017859642.1	1458627	1461295	+	3	353	87
LNC_000108	XLOC_012233	lincRNA	Novel_lncRNA	NW_017859642.1	1458568	1461216	+	2	2581	130
LNC_002859	XLOC_244904	lincRNA	Novel_lncRNA	NW_017861283.1	133	1017	+	3	626	93
LNC_000103	XLOC_012006	lincRNA	Novel_lncRNA	NW_017859642.1	202036	203616	+	2	1549	80
LNC_000102	XLOC_012005	lincRNA	Novel_lncRNA	NW_017859642.1	173780	174475	+	3	572	57
LNC_000101	XLOC_012005	lincRNA	Novel_lncRNA	NW_017859642.1	173780	174475	+	3	572	57
LNC_000100	XLOC_011855	lincRNA	Novel_lncRNA	NW_017859641.1	22758441	22758697	-	2	216	52
LNC_000107	XLOC_012150	lincRNA	Novel_lncRNA	NW_017859642.1	1129138	1129766	+	2	557	96
LNC_000106	XLOC_012149	antisense_lncRNA	Novel_lncRNA	NW_017859642.1	1124101	1127479	+	2	334	70
LNC_000105	XLOC_012130	lincRNA	Novel_lncRNA	NW_017859642.1	1086764	1087764	+	2	764	89
LNC_000104	XLOC_012059	lincRNA	Novel_lncRNA	NW_017859642.1	577461	578405	+	2	915	84
LNC_001980	XLOC_202560	antisense_lncRNA	Novel_lncRNA	NW_017859711.1	413755	420265	+	3	5140	202
LNC_001981	XLOC_202686	lincRNA	Novel_lncRNA	NW_017859711.1	776274	776819	+	2	517	109
LNC_001982	XLOC_202774	lincRNA	Novel_lncRNA	NW_017859711.1	307197	317687	-	2	441	129
LNC_001983	XLOC_203139	antisense_lncRNA	Novel_lncRNA	NW_017859712.1	687966	692532	+	2	4074	157
LNC_001984	XLOC_203208	lincRNA	Novel_lncRNA	NW_017859712.1	196766	197273	-	2	477	69
LNC_001985	XLOC_203880	lincRNA	Novel_lncRNA	NW_017859713.1	349622	409897	-	2	6075	147
LNC_001986	XLOC_204006	lincRNA	Novel_lncRNA	NW_017859714.1	208250	208597	+	2	324	71
LNC_001987	XLOC_204222	lincRNA	Novel_lncRNA	NW_017859714.1	270586	271348	-	2	707	68
LNC_001988	XLOC_204327	lincRNA	Novel_lncRNA	NW_017859715.1	59052	61022	+	3	1766	120
LNC_001989	XLOC_204327	lincRNA	Novel_lncRNA	NW_017859715.1	59097	63380	+	2	2035	82
LNC_003900	XLOC_272232	lincRNA	Novel_lncRNA	NW_017868156.1	1	1231	-	3	1073	111
LNC_003618	XLOC_266329	lincRNA	Novel_lncRNA	NW_017865503.1	1823	2456	+	3	561	81
LNC_003619	XLOC_266330	lincRNA	Novel_lncRNA	NW_017865503.1	1	1027	-	2	947	81
LNC_003901	XLOC_272264	lincRNA	Novel_lncRNA	NW_017868173.1	1	1255	+	2	1215	126
LNC_001298	XLOC_141912	antisense_lncRNA	Novel_lncRNA	NW_017859663.1	300747	302893	-	3	1465	147
LNC_001299	XLOC_141950	lincRNA	Novel_lncRNA	NW_017859663.1	398352	399024	-	2	337	61
LNC_001294	XLOC_141785	lincRNA	Novel_lncRNA	NW_017859663.1	9190454	9191976	+	3	858	65
LNC_001295	XLOC_141785	lincRNA	Novel_lncRNA	NW_017859663.1	9190454	9191976	+	2	1431	85
LNC_001296	XLOC_141825	lincRNA	Novel_lncRNA	NW_017859663.1	9402941	9404855	+	2	1895	103
LNC_001297	XLOC_141875	lincRNA	Novel_lncRNA	NW_017859663.1	126424	127229	-	2	746	153
LNC_001290	XLOC_141211	lincRNA	Novel_lncRNA	NW_017859663.1	6299674	6313266	+	3	13547	122
LNC_001291	XLOC_141419	lincRNA	Novel_lncRNA	NW_017859663.1	7091704	7093114	+	2	1331	85
LNC_001292	XLOC_141430	lincRNA	Novel_lncRNA	NW_017859663.1	7155931	7160210	+	2	4260	105
LNC_001293	XLOC_141620	antisense_lncRNA	Novel_lncRNA	NW_017859663.1	8403135	8406651	+	2	3026	127
LNC_001968	XLOC_202217	lincRNA	Novel_lncRNA	NW_017859710.1	197007	198010	+	3	774	109
LNC_001969	XLOC_202347	antisense_lncRNA	Novel_lncRNA	NW_017859710.1	182861	201523	-	2	3743	157
LNC_001348	XLOC_147675	antisense_lncRNA	Novel_lncRNA	NW_017859664.1	8933248	8940174	-	2	220	73
LNC_001962	XLOC_202025	lincRNA	Novel_lncRNA	NW_017859709.1	306440	315657	-	2	9192	107
LNC_001963	XLOC_202087	lincRNA	Novel_lncRNA	NW_017859709.1	519197	519596	-	2	372	93
LNC_001960	XLOC_201886	lincRNA	Novel_lncRNA	NW_017859709.1	605538	606215	+	2	355	59
LNC_001349	XLOC_147745	antisense_lncRNA	Novel_lncRNA	NW_017859665.1	471462	472497	+	2	989	160
LNC_001966	XLOC_202172	lincRNA	Novel_lncRNA	NW_017859709.1	716433	718448	-	2	601	111
LNC_001967	XLOC_202217	lincRNA	Novel_lncRNA	NW_017859710.1	197007	198010	+	3	843	118
LNC_001964	XLOC_202096	lincRNA	Novel_lncRNA	NW_017859709.1	530847	531343	-	2	459	67
LNC_001965	XLOC_202102	lincRNA	Novel_lncRNA	NW_017859709.1	538661	538959	-	2	277	86
LNC_003629	XLOC_266637	lincRNA	Novel_lncRNA	NW_017865620.1	1	2380	-	2	2360	149
LNC_003927	XLOC_272787	lincRNA	Novel_lncRNA	NW_017868466.1	1	1110	-	3	717	61
LNC_003908	XLOC_272407	lincRNA	Novel_lncRNA	NW_017868258.1	104	1210	-	2	1035	143
LNC_003614	XLOC_266328	lincRNA	Novel_lncRNA	NW_017865503.1	1	1169	+	2	947	81
LNC_003729	XLOC_268851	lincRNA	Novel_lncRNA	NW_017866510.1	1	1727	+	2	1707	119
LNC_003433	XLOC_261759	lincRNA	Novel_lncRNA	NW_017864084.1	59	815	-	2	724	72
LNC_003723	XLOC_268702	lincRNA	Novel_lncRNA	NW_017866444.1	1	1860	-	2	1834	106
LNC_003720	XLOC_268689	lincRNA	Novel_lncRNA	NW_017866438.1	241	672	-	2	335	111
LNC_003721	XLOC_268701	lincRNA	Novel_lncRNA	NW_017866444.1	786	1860	+	2	817	89
LNC_002822	XLOC_243576	lincRNA	Novel_lncRNA	NW_017861157.1	7811	10203	-	2	2100	144
LNC_003727	XLOC_268771	lincRNA	Novel_lncRNA	NW_017866473.1	92	1802	-	2	1021	83
LNC_003724	XLOC_268712	lincRNA	Novel_lncRNA	NW_017866447.1	1	1859	-	2	1820	122
LNC_003725	XLOC_268728	antisense_lncRNA	Novel_lncRNA	NW_017866454.1	1	1854	-	2	1727	157
LNC_001340	XLOC_147197	lincRNA	Novel_lncRNA	NW_017859664.1	5942626	5943099	-	2	221	53
LNC_001341	XLOC_147208	lincRNA	Novel_lncRNA	NW_017859664.1	6173008	6179643	-	2	6610	144
LNC_000965	XLOC_106425	antisense_lncRNA	Novel_lncRNA	NW_017859656.1	4604493	4608083	+	2	1404	110
LNC_000964	XLOC_106209	antisense_lncRNA	Novel_lncRNA	NW_017859656.1	3509792	3512864	+	2	1583	94
LNC_000967	XLOC_106604	lincRNA	Novel_lncRNA	NW_017859656.1	5411513	5411947	+	2	320	46
LNC_000966	XLOC_106434	lincRNA	Novel_lncRNA	NW_017859656.1	4629594	4630038	+	2	290	58
LNC_000961	XLOC_106168	lincRNA	Novel_lncRNA	NW_017859656.1	3292343	3293554	+	2	885	81
LNC_000960	XLOC_106105	antisense_lncRNA	Novel_lncRNA	NW_017859656.1	2786872	2789173	+	2	2055	205
LNC_000963	XLOC_106193	lincRNA	Novel_lncRNA	NW_017859656.1	3395628	3414535	+	2	18839	140
LNC_000962	XLOC_106192	lincRNA	Novel_lncRNA	NW_017859656.1	3382353	3394837	+	2	12333	156
LNC_000969	XLOC_107239	antisense_lncRNA	Novel_lncRNA	NW_017859656.1	8264264	8267523	+	2	3160	173
LNC_000968	XLOC_106687	lincRNA	Novel_lncRNA	NW_017859656.1	5982066	5982645	+	2	554	58
LNC_002059	XLOC_207857	antisense_lncRNA	Novel_lncRNA	NW_017859730.1	5219	9382	+	4	1593	146
LNC_002058	XLOC_207788	lincRNA	Novel_lncRNA	NW_017859729.1	178598	180094	-	2	1472	89
LNC_003267	XLOC_256797	antisense_lncRNA	Novel_lncRNA	NW_017862917.1	1	949	-	2	865	156
LNC_003266	XLOC_256742	lincRNA	Novel_lncRNA	NW_017862907.1	4223	7004	-	4	406	59
LNC_003265	XLOC_256735	lincRNA	Novel_lncRNA	NW_017862906.1	4307	7013	-	2	1835	126
LNC_003264	XLOC_256732	lincRNA	Novel_lncRNA	NW_017862906.1	4307	7013	+	3	2394	126
LNC_003263	XLOC_256732	lincRNA	Novel_lncRNA	NW_017862906.1	4307	7013	+	3	2394	126
LNC_003262	XLOC_256600	lincRNA	Novel_lncRNA	NW_017862880.1	1	514	-	2	470	128
LNC_003261	XLOC_256591	lincRNA	Novel_lncRNA	NW_017862878.1	1	2969	-	3	2851	133
LNC_002732	XLOC_240612	lincRNA	Novel_lncRNA	NW_017860920.1	19489	21138	+	2	1064	112
LNC_003269	XLOC_256846	lincRNA	Novel_lncRNA	NW_017862925.1	3140	3465	-	2	304	66
LNC_003268	XLOC_256836	lincRNA	Novel_lncRNA	NW_017862924.1	3279	3869	+	2	407	47
LNC_003461	XLOC_262552	antisense_lncRNA	Novel_lncRNA	NW_017864299.1	3282	3834	-	2	475	42
LNC_001728	XLOC_181840	antisense_lncRNA	Novel_lncRNA	NW_017859680.1	1267748	1269682	+	2	781	143
LNC_003463	XLOC_262681	lincRNA	Novel_lncRNA	NW_017864336.1	1	3921	-	2	867	103
LNC_003462	XLOC_262565	lincRNA	Novel_lncRNA	NW_017864302.1	3183	3710	-	2	390	63
LNC_003465	XLOC_262745	lincRNA	Novel_lncRNA	NW_017864353.1	29	3892	+	2	3841	125
LNC_003464	XLOC_262725	lincRNA	Novel_lncRNA	NW_017864347.1	1	3901	-	3	3791	179
LNC_003467	XLOC_262933	lincRNA	Novel_lncRNA	NW_017864405.1	24	3825	+	3	2628	108
LNC_001729	XLOC_181853	antisense_lncRNA	Novel_lncRNA	NW_017859680.1	1321121	1335833	+	2	387	58
LNC_003469	XLOC_262966	lincRNA	Novel_lncRNA	NW_017864414.1	1	3809	+	2	3743	166
LNC_003468	XLOC_262933	lincRNA	Novel_lncRNA	NW_017864405.1	24	3825	+	3	2644	108
LNC_002930	XLOC_247359	antisense_lncRNA	Novel_lncRNA	NW_017861541.1	9658	10551	-	2	863	66
LNC_002733	XLOC_240612	lincRNA	Novel_lncRNA	NW_017860920.1	19505	21138	+	3	996	101
LNC_002931	XLOC_247460	antisense_lncRNA	Novel_lncRNA	NW_017861551.1	2591	2949	+	2	323	91
LNC_000819	XLOC_090355	lincRNA	Novel_lncRNA	NW_017859653.1	669885	670184	+	2	240	46
LNC_000818	XLOC_090333	lincRNA	Novel_lncRNA	NW_017859653.1	513505	519420	+	2	5872	108
LNC_001432	XLOC_154709	antisense_lncRNA	Novel_lncRNA	NW_017859667.1	7234926	7235608	+	2	607	59
LNC_001433	XLOC_154742	antisense_lncRNA	Novel_lncRNA	NW_017859667.1	7565135	7567430	+	2	2272	121
LNC_001434	XLOC_154754	antisense_lncRNA	Novel_lncRNA	NW_017859667.1	7630471	7655649	+	2	243	47
LNC_001435	XLOC_154997	antisense_lncRNA	Novel_lncRNA	NW_017859667.1	1283854	1289331	-	2	2887	418
LNC_001436	XLOC_155078	antisense_lncRNA	Novel_lncRNA	NW_017859667.1	1984992	1986295	-	2	951	79
LNC_001437	XLOC_155170	lincRNA	Novel_lncRNA	NW_017859667.1	2612269	2613134	-	2	785	111
LNC_000811	XLOC_088850	antisense_lncRNA	Novel_lncRNA	NW_017859652.1	8102782	8107312	-	2	4471	143
LNC_000810	XLOC_088850	antisense_lncRNA	Novel_lncRNA	NW_017859652.1	8102782	8107312	-	2	4473	143
LNC_000813	XLOC_089294	lincRNA	Novel_lncRNA	NW_017859652.1	10004915	10005323	-	2	353	61
LNC_000812	XLOC_089216	lincRNA	Novel_lncRNA	NW_017859652.1	9668178	9669091	-	2	893	133
LNC_000815	XLOC_089575	lincRNA	Novel_lncRNA	NW_017859652.1	11281104	11282134	-	2	977	116
LNC_000814	XLOC_089562	lincRNA	Novel_lncRNA	NW_017859652.1	11186157	11187475	-	3	1176	72
LNC_000817	XLOC_090099	lincRNA	Novel_lncRNA	NW_017859652.1	13031104	13037549	-	3	6023	104
LNC_000816	XLOC_089807	lincRNA	Novel_lncRNA	NW_017859652.1	11978388	12016448	-	2	2087	113
LNC_001720	XLOC_181078	lincRNA	Novel_lncRNA	NW_017859679.1	526187	554384	-	3	27742	204
LNC_001721	XLOC_181502	antisense_lncRNA	Novel_lncRNA	NW_017859679.1	2724007	2750656	-	2	337	71
LNC_002937	XLOC_247797	lincRNA	Novel_lncRNA	NW_017861587.1	3511	3756	+	2	226	57
LNC_002185	XLOC_215389	antisense_lncRNA	Novel_lncRNA	NW_017859805.1	200544	202457	+	2	1337	143
LNC_002184	XLOC_215389	antisense_lncRNA	Novel_lncRNA	NW_017859805.1	200523	202457	+	2	1361	143
LNC_002187	XLOC_215390	antisense_lncRNA	Novel_lncRNA	NW_017859805.1	204951	211387	+	3	6352	121
LNC_002186	XLOC_215390	antisense_lncRNA	Novel_lncRNA	NW_017859805.1	204776	211387	+	3	6339	121
LNC_002181	XLOC_215196	antisense_lncRNA	Novel_lncRNA	NW_017859802.1	70525	72047	-	2	1500	71
LNC_002180	XLOC_215017	lincRNA	Novel_lncRNA	NW_017859800.1	231434	233564	+	2	2107	211
LNC_002183	XLOC_215362	antisense_lncRNA	Novel_lncRNA	NW_017859804.1	180425	182730	-	2	2270	204
LNC_002182	XLOC_215362	antisense_lncRNA	Novel_lncRNA	NW_017859804.1	180425	182680	-	2	2214	204
LNC_002852	XLOC_244486	antisense_lncRNA	Novel_lncRNA	NW_017861244.1	15891	16949	+	4	625	155
LNC_003628	XLOC_266623	lincRNA	Novel_lncRNA	NW_017865615.1	12	2384	+	2	2347	119
LNC_002189	XLOC_215495	lincRNA	Novel_lncRNA	NW_017859807.1	1	2780	-	2	2318	120
LNC_002188	XLOC_215481	lincRNA	Novel_lncRNA	NW_017859807.1	193248	194074	+	2	540	103
LNC_003595	XLOC_265960	antisense_lncRNA	Novel_lncRNA	NW_017865376.1	1	1027	-	2	1006	89
LNC_003594	XLOC_265955	lincRNA	Novel_lncRNA	NW_017865374.1	35	1685	-	2	1610	132
LNC_002849	XLOC_244334	lincRNA	Novel_lncRNA	NW_017861226.1	16464	17095	+	2	349	77
LNC_003596	XLOC_265995	lincRNA	Novel_lncRNA	NW_017865389.1	82	537	-	2	436	89
LNC_003591	XLOC_265921	lincRNA	Novel_lncRNA	NW_017865362.1	1	2617	-	2	2591	90
LNC_003590	XLOC_265821	lincRNA	Novel_lncRNA	NW_017865327.1	1	1741	+	2	1721	65
LNC_003593	XLOC_265921	lincRNA	Novel_lncRNA	NW_017865362.1	1	2617	-	2	2592	90
LNC_003592	XLOC_265921	lincRNA	Novel_lncRNA	NW_017865362.1	1	2617	-	3	2505	90
LNC_003599	XLOC_266028	lincRNA	Novel_lncRNA	NW_017865399.1	1	2571	-	2	1894	182
LNC_003598	XLOC_266003	lincRNA	Novel_lncRNA	NW_017865391.1	1	2587	-	3	2295	124
LNC_002823	XLOC_243595	lincRNA	Novel_lncRNA	NW_017861160.1	5	8073	+	2	8027	167
LNC_002518	XLOC_233178	lincRNA	Novel_lncRNA	NW_017860429.1	14394	25977	-	2	807	142
LNC_001504	XLOC_162026	lincRNA	Novel_lncRNA	NW_017859670.1	1066708	1067515	+	2	772	90
LNC_001505	XLOC_162189	lincRNA	Novel_lncRNA	NW_017859670.1	1667299	1667605	+	2	223	74
LNC_001506	XLOC_162470	antisense_lncRNA	Novel_lncRNA	NW_017859670.1	3391577	3394349	+	2	882	142
LNC_001507	XLOC_162535	lincRNA	Novel_lncRNA	NW_017859670.1	4065155	4065700	+	2	489	47
LNC_001500	XLOC_161471	lincRNA	Novel_lncRNA	NW_017859669.1	5679132	5686003	-	2	1538	75
LNC_001501	XLOC_161579	antisense_lncRNA	Novel_lncRNA	NW_017859669.1	6246594	6253166	-	2	6553	162
LNC_001502	XLOC_161653	lincRNA	Novel_lncRNA	NW_017859669.1	6834123	6835928	-	2	429	105
LNC_001503	XLOC_161948	lincRNA	Novel_lncRNA	NW_017859670.1	631975	633185	+	2	935	74
LNC_002237	XLOC_217319	lincRNA	Novel_lncRNA	NW_017859841.1	16264	19808	+	3	3451	130
LNC_002236	XLOC_217319	lincRNA	Novel_lncRNA	NW_017859841.1	16264	19808	+	4	3425	130
LNC_002235	XLOC_217319	lincRNA	Novel_lncRNA	NW_017859841.1	16264	19808	+	2	3467	130
LNC_002234	XLOC_217212	lincRNA	Novel_lncRNA	NW_017859839.1	193719	195162	+	2	1420	138
LNC_001508	XLOC_162591	antisense_lncRNA	Novel_lncRNA	NW_017859670.1	4525240	4533479	+	2	2739	121
LNC_001509	XLOC_162652	lincRNA	Novel_lncRNA	NW_017859670.1	4846541	4848062	+	2	1485	134
LNC_002231	XLOC_217131	antisense_lncRNA	Novel_lncRNA	NW_017859838.1	123184	186091	+	2	2413	212
LNC_002230	XLOC_216893	lincRNA	Novel_lncRNA	NW_017859833.1	174928	176154	+	2	964	124
LNC_003049	XLOC_250970	antisense_lncRNA	Novel_lncRNA	NW_017861980.1	6740	10870	-	2	1000	136
LNC_003048	XLOC_250970	antisense_lncRNA	Novel_lncRNA	NW_017861980.1	6740	10840	-	4	3945	136
LNC_003047	XLOC_250970	antisense_lncRNA	Novel_lncRNA	NW_017861980.1	6740	10831	-	2	980	136
LNC_003046	XLOC_250970	antisense_lncRNA	Novel_lncRNA	NW_017861980.1	6740	10829	-	2	936	136
LNC_003045	XLOC_250970	antisense_lncRNA	Novel_lncRNA	NW_017861980.1	6740	10827	-	3	892	136
LNC_003044	XLOC_250930	lincRNA	Novel_lncRNA	NW_017861976.1	1	2550	+	3	2401	148
LNC_003043	XLOC_250873	antisense_lncRNA	Novel_lncRNA	NW_017861967.1	4227	4678	+	2	396	113
LNC_003042	XLOC_250844	lincRNA	Novel_lncRNA	NW_017861964.1	6430	7249	-	2	659	120
LNC_003041	XLOC_250803	lincRNA	Novel_lncRNA	NW_017861960.1	5332	5754	-	2	391	76
LNC_003040	XLOC_250771	antisense_lncRNA	Novel_lncRNA	NW_017861955.1	10632	10951	-	2	290	66
LNC_003289	XLOC_257441	lincRNA	Novel_lncRNA	NW_017863051.1	3961	6539	+	3	2133	149
LNC_003288	XLOC_257439	antisense_lncRNA	Novel_lncRNA	NW_017863050.1	1	6539	-	2	6517	758
LNC_003281	XLOC_257243	lincRNA	Novel_lncRNA	NW_017863009.1	6	6661	-	5	6475	155
LNC_003280	XLOC_257239	lincRNA	Novel_lncRNA	NW_017863007.1	1	6647	-	2	1003	116
LNC_003283	XLOC_257257	antisense_lncRNA	Novel_lncRNA	NW_017863012.1	3401	6644	+	3	3116	162
LNC_003282	XLOC_257247	lincRNA	Novel_lncRNA	NW_017863011.1	21	6644	+	2	6596	132
LNC_003285	XLOC_257335	lincRNA	Novel_lncRNA	NW_017863028.1	1	3447	+	2	546	61
LNC_002510	XLOC_232742	antisense_lncRNA	Novel_lncRNA	NW_017860405.1	17389	18312	+	2	717	90
LNC_003287	XLOC_257424	antisense_lncRNA	Novel_lncRNA	NW_017863047.1	1	3706	+	2	3682	162
LNC_002001	XLOC_205123	antisense_lncRNA	Novel_lncRNA	NW_017859717.1	423429	423819	+	2	362	67
LNC_000587	XLOC_063794	lincRNA	Novel_lncRNA	NW_017859648.1	2309157	2312345	-	3	3093	155
LNC_000586	XLOC_063717	antisense_lncRNA	Novel_lncRNA	NW_017859648.1	1956964	1957976	-	2	940	81
LNC_000585	XLOC_063673	lincRNA	Novel_lncRNA	NW_017859648.1	1789524	1790634	-	2	938	120
LNC_000584	XLOC_063655	antisense_lncRNA	Novel_lncRNA	NW_017859648.1	1765009	1765462	-	2	403	74
LNC_000583	XLOC_063643	lincRNA	Novel_lncRNA	NW_017859648.1	1698416	1707284	-	2	347	115
LNC_000582	XLOC_063586	lincRNA	Novel_lncRNA	NW_017859648.1	1202861	1203425	-	2	544	69
LNC_000581	XLOC_063574	lincRNA	Novel_lncRNA	NW_017859648.1	1175512	1176166	-	2	601	62
LNC_000580	XLOC_063548	lincRNA	Novel_lncRNA	NW_017859648.1	1130629	1131867	-	2	1188	125
LNC_002929	XLOC_247273	lincRNA	Novel_lncRNA	NW_017861531.1	73	2400	-	3	2225	114
LNC_000589	XLOC_063934	lincRNA	Novel_lncRNA	NW_017859648.1	2572181	2572485	-	2	261	41
LNC_000588	XLOC_063802	lincRNA	Novel_lncRNA	NW_017859648.1	2347834	2349030	-	2	278	54
LNC_000741	XLOC_080937	lincRNA	Novel_lncRNA	NW_017859651.1	10510728	10511196	+	2	278	56
LNC_000740	XLOC_080922	lincRNA	Novel_lncRNA	NW_017859651.1	10471869	10478490	+	2	6477	143
LNC_000743	XLOC_080977	lincRNA	Novel_lncRNA	NW_017859651.1	10659098	10663708	+	2	4568	103
LNC_000742	XLOC_080977	lincRNA	Novel_lncRNA	NW_017859651.1	10658967	10663708	+	2	4677	103
LNC_000745	XLOC_081788	lincRNA	Novel_lncRNA	NW_017859651.1	1100146	1100588	-	2	377	58
LNC_000744	XLOC_081014	lincRNA	Novel_lncRNA	NW_017859651.1	10879471	10880036	+	2	497	101
LNC_000747	XLOC_082413	antisense_lncRNA	Novel_lncRNA	NW_017859651.1	3802389	3809688	-	3	7190	169
LNC_000746	XLOC_081810	lincRNA	Novel_lncRNA	NW_017859651.1	1164000	1187853	-	2	293	81
LNC_000749	XLOC_082542	lincRNA	Novel_lncRNA	NW_017859651.1	5042615	5044787	-	3	2119	129
LNC_000748	XLOC_082496	lincRNA	Novel_lncRNA	NW_017859651.1	4331666	4337204	-	2	4103	153
LNC_001612	XLOC_171937	lincRNA	Novel_lncRNA	NW_017859674.1	4356920	4357363	+	2	416	61
LNC_001613	XLOC_172004	lincRNA	Novel_lncRNA	NW_017859674.1	4599222	4601077	+	2	1410	91
LNC_001614	XLOC_172005	lincRNA	Novel_lncRNA	NW_017859674.1	4601687	4604571	+	3	2604	91
LNC_001615	XLOC_172006	lincRNA	Novel_lncRNA	NW_017859674.1	4604666	4606138	+	3	396	87
LNC_001616	XLOC_172006	lincRNA	Novel_lncRNA	NW_017859674.1	4604666	4606138	+	3	1071	109
LNC_001617	XLOC_172179	antisense_lncRNA	Novel_lncRNA	NW_017859674.1	296861	301078	-	2	234	50
LNC_002523	XLOC_233362	lincRNA	Novel_lncRNA	NW_017860439.1	21670	23576	+	2	1859	92
LNC_002522	XLOC_233362	lincRNA	Novel_lncRNA	NW_017860439.1	21657	23576	+	3	1840	85
LNC_002521	XLOC_233360	lincRNA	Novel_lncRNA	NW_017860439.1	12046	19304	+	4	7155	119
LNC_002520	XLOC_233360	lincRNA	Novel_lncRNA	NW_017860439.1	11747	19304	+	4	7384	119
LNC_002527	XLOC_233362	lincRNA	Novel_lncRNA	NW_017860439.1	21695	23576	+	2	1838	97
LNC_002526	XLOC_233362	lincRNA	Novel_lncRNA	NW_017860439.1	21676	23576	+	2	1867	85
LNC_002525	XLOC_233362	lincRNA	Novel_lncRNA	NW_017860439.1	21676	23576	+	3	1857	97
LNC_002524	XLOC_233362	lincRNA	Novel_lncRNA	NW_017860439.1	21676	23576	+	3	1843	85
LNC_002529	XLOC_233365	lincRNA	Novel_lncRNA	NW_017860439.1	13410	14876	-	2	1441	91
LNC_002528	XLOC_233365	lincRNA	Novel_lncRNA	NW_017860439.1	13410	14871	-	2	1410	102
LNC_003133	XLOC_253254	lincRNA	Novel_lncRNA	NW_017862302.1	3835	6697	+	2	2820	130
LNC_003132	XLOC_253243	lincRNA	Novel_lncRNA	NW_017862299.1	78	9620	-	4	3401	179
LNC_003131	XLOC_253243	lincRNA	Novel_lncRNA	NW_017862299.1	78	3769	-	2	3307	127
LNC_003130	XLOC_253202	lincRNA	Novel_lncRNA	NW_017862291.1	6525	9641	+	2	690	96
LNC_003137	XLOC_253397	lincRNA	Novel_lncRNA	NW_017862323.1	161	4675	+	2	4055	139
LNC_003136	XLOC_253343	lincRNA	Novel_lncRNA	NW_017862314.1	8213	9457	-	2	845	80
LNC_003135	XLOC_253337	lincRNA	Novel_lncRNA	NW_017862313.1	8192	8744	-	2	529	99
LNC_003134	XLOC_253269	lincRNA	Novel_lncRNA	NW_017862304.1	1	2874	+	2	2849	682
LNC_003139	XLOC_253575	lincRNA	Novel_lncRNA	NW_017862351.1	8864	9380	+	2	454	67
LNC_003138	XLOC_253397	lincRNA	Novel_lncRNA	NW_017862323.1	161	4675	+	2	3987	139
LNC_002927	XLOC_247125	lincRNA	Novel_lncRNA	NW_017861513.1	2954	3298	-	2	325	68
LNC_003612	XLOC_266255	antisense_lncRNA	Novel_lncRNA	NW_017865478.1	96	1916	-	2	968	163
LNC_002428	XLOC_227468	lincRNA	Novel_lncRNA	NW_017860162.1	19294	20377	-	2	1011	109
LNC_002429	XLOC_227516	lincRNA	Novel_lncRNA	NW_017860164.1	36555	37620	-	2	481	76
LNC_002426	XLOC_227433	antisense_lncRNA	Novel_lncRNA	NW_017860161.1	26833	40316	-	2	13398	430
LNC_002427	XLOC_227433	antisense_lncRNA	Novel_lncRNA	NW_017860161.1	40431	42554	-	3	1737	157
LNC_002424	XLOC_227140	lincRNA	Novel_lncRNA	NW_017860148.1	41788	44774	-	2	2199	101
LNC_002425	XLOC_227293	lincRNA	Novel_lncRNA	NW_017860155.1	43035	44613	+	4	1440	180
LNC_002422	XLOC_227137	lincRNA	Novel_lncRNA	NW_017860148.1	9	1410	+	3	1148	141
LNC_002423	XLOC_227138	lincRNA	Novel_lncRNA	NW_017860148.1	41639	44774	+	2	2348	101
LNC_002420	XLOC_227083	antisense_lncRNA	Novel_lncRNA	NW_017860146.1	2299	4266	-	2	775	74
LNC_002421	XLOC_227090	antisense_lncRNA	Novel_lncRNA	NW_017860146.1	30018	30508	-	2	414	66
LNC_001768	XLOC_185140	lincRNA	Novel_lncRNA	NW_017859682.1	571559	577365	-	2	5784	110
LNC_001769	XLOC_185187	lincRNA	Novel_lncRNA	NW_017859682.1	1025776	1026467	-	2	672	85
LNC_003902	XLOC_272283	lincRNA	Novel_lncRNA	NW_017868185.1	5	960	+	2	935	102
LNC_002926	XLOC_247103	lincRNA	Novel_lncRNA	NW_017861512.1	34	1075	+	2	838	173
LNC_001764	XLOC_184635	antisense_lncRNA	Novel_lncRNA	NW_017859682.1	2274244	2275297	+	2	980	102
LNC_001765	XLOC_184678	lincRNA	Novel_lncRNA	NW_017859682.1	2411854	2412410	+	2	505	113
LNC_001766	XLOC_185057	lincRNA	Novel_lncRNA	NW_017859682.1	1	9751	-	3	2938	152
LNC_001767	XLOC_185087	lincRNA	Novel_lncRNA	NW_017859682.1	65281	65985	-	2	600	199
LNC_001760	XLOC_184048	antisense_lncRNA	Novel_lncRNA	NW_017859681.1	3659316	3660013	-	2	669	61
LNC_001761	XLOC_184097	lincRNA	Novel_lncRNA	NW_017859682.1	907	9635	+	3	1916	103
LNC_001762	XLOC_184198	lincRNA	Novel_lncRNA	NW_017859682.1	594403	594744	+	2	238	78
LNC_001763	XLOC_184287	lincRNA	Novel_lncRNA	NW_017859682.1	1187145	1188489	+	2	627	64
LNC_003649	XLOC_266875	lincRNA	Novel_lncRNA	NW_017865710.1	3	2311	-	3	2264	107
LNC_003869	XLOC_271566	lincRNA	Novel_lncRNA	NW_017867796.1	1	1362	-	2	1178	130
LNC_002925	XLOC_247103	lincRNA	Novel_lncRNA	NW_017861512.1	34	957	+	2	864	173
LNC_003865	XLOC_271487	lincRNA	Novel_lncRNA	NW_017867755.1	20	1011	-	3	778	142
LNC_003864	XLOC_271486	lincRNA	Novel_lncRNA	NW_017867755.1	116	1317	+	2	1134	110
LNC_003867	XLOC_271555	lincRNA	Novel_lncRNA	NW_017867788.1	1	1336	+	2	1310	130
LNC_003758	XLOC_269421	lincRNA	Novel_lncRNA	NW_017866758.1	1	1591	-	2	1515	87
LNC_003861	XLOC_271404	lincRNA	Novel_lncRNA	NW_017867711.1	451	922	+	2	413	81
LNC_003860	XLOC_271397	lincRNA	Novel_lncRNA	NW_017867706.1	29	1386	+	2	1320	88
LNC_003863	XLOC_271470	lincRNA	Novel_lncRNA	NW_017867746.1	1	1275	+	3	1235	122
LNC_003862	XLOC_271445	lincRNA	Novel_lncRNA	NW_017867733.1	12	1381	+	2	1328	112
LNC_002848	XLOC_244322	lincRNA	Novel_lncRNA	NW_017861225.1	1	1670	-	2	1182	124
LNC_000369	XLOC_040862	lincRNA	Novel_lncRNA	NW_017859645.1	10229844	10254370	+	2	765	144
LNC_000368	XLOC_040565	lincRNA	Novel_lncRNA	NW_017859645.1	9290916	9291572	+	2	577	61
LNC_000367	XLOC_040452	lincRNA	Novel_lncRNA	NW_017859645.1	8987723	9019210	+	2	501	100
LNC_000366	XLOC_040121	lincRNA	Novel_lncRNA	NW_017859645.1	7691735	7692183	+	2	315	104
LNC_000365	XLOC_039800	lincRNA	Novel_lncRNA	NW_017859645.1	6306374	6307112	+	2	595	67
LNC_000364	XLOC_039577	antisense_lncRNA	Novel_lncRNA	NW_017859645.1	5050782	5051813	+	2	988	108
LNC_000363	XLOC_039489	antisense_lncRNA	Novel_lncRNA	NW_017859645.1	4456926	4459186	+	2	299	99
LNC_000362	XLOC_039480	antisense_lncRNA	Novel_lncRNA	NW_017859645.1	4279884	4287708	+	4	3204	145
LNC_000361	XLOC_039480	antisense_lncRNA	Novel_lncRNA	NW_017859645.1	4279800	4287708	+	3	7582	145
LNC_000360	XLOC_039480	antisense_lncRNA	Novel_lncRNA	NW_017859645.1	4279535	4287708	+	3	3860	173
LNC_000569	XLOC_062338	antisense_lncRNA	Novel_lncRNA	NW_017859648.1	8653494	8654537	+	2	940	312
LNC_000568	XLOC_062328	antisense_lncRNA	Novel_lncRNA	NW_017859648.1	8594561	8600813	+	3	4475	145
LNC_002730	XLOC_240411	lincRNA	Novel_lncRNA	NW_017860905.1	115	4929	-	3	4551	188
LNC_002731	XLOC_240564	lincRNA	Novel_lncRNA	NW_017860915.1	6116	7187	-	2	382	81
LNC_002736	XLOC_240781	lincRNA	Novel_lncRNA	NW_017860934.1	13647	14785	-	2	1119	61
LNC_002737	XLOC_240806	antisense_lncRNA	Novel_lncRNA	NW_017860936.1	10666	11304	+	2	431	57
LNC_002734	XLOC_240778	lincRNA	Novel_lncRNA	NW_017860934.1	5356	5827	-	2	395	76
LNC_002735	XLOC_240778	lincRNA	Novel_lncRNA	NW_017860934.1	5356	6279	-	2	726	62
LNC_000561	XLOC_061353	lincRNA	Novel_lncRNA	NW_017859648.1	4504516	4505867	+	2	1091	81
LNC_000560	XLOC_061346	lincRNA	Novel_lncRNA	NW_017859648.1	4493121	4493524	+	2	314	55
LNC_000563	XLOC_061731	lincRNA	Novel_lncRNA	NW_017859648.1	5977327	5979921	+	2	2530	92
LNC_000562	XLOC_061422	lincRNA	Novel_lncRNA	NW_017859648.1	4853937	4854595	+	2	384	62
LNC_000565	XLOC_062244	lincRNA	Novel_lncRNA	NW_017859648.1	8236277	8237363	+	2	1063	123
LNC_000564	XLOC_061929	antisense_lncRNA	Novel_lncRNA	NW_017859648.1	6773859	6774480	+	2	567	78
LNC_000567	XLOC_062323	lincRNA	Novel_lncRNA	NW_017859648.1	8538414	8552311	+	3	13811	227
LNC_000566	XLOC_062323	lincRNA	Novel_lncRNA	NW_017859648.1	8538387	8552311	+	4	13530	227
LNC_003482	XLOC_263165	antisense_lncRNA	Novel_lncRNA	NW_017864471.1	1	1939	-	2	1796	196
LNC_002923	XLOC_246999	lincRNA	Novel_lncRNA	NW_017861499.1	8114	9050	-	2	904	93
LNC_003617	XLOC_266329	lincRNA	Novel_lncRNA	NW_017865503.1	1778	2456	+	3	617	91
LNC_002079	XLOC_208830	lincRNA	Novel_lncRNA	NW_017859735.1	452269	454096	+	2	1673	133
LNC_001829	XLOC_191366	lincRNA	Novel_lncRNA	NW_017859689.1	194969	196403	+	3	1324	139
LNC_003911	XLOC_272486	lincRNA	Novel_lncRNA	NW_017868301.1	7	865	+	2	811	116
LNC_003910	XLOC_272475	lincRNA	Novel_lncRNA	NW_017868296.1	388	1142	+	3	350	110
LNC_003913	XLOC_272517	lincRNA	Novel_lncRNA	NW_017868317.1	1	1215	-	3	1110	128
LNC_001828	XLOC_191075	lincRNA	Novel_lncRNA	NW_017859688.1	953647	1089615	-	5	1391	113
LNC_001359	XLOC_148102	antisense_lncRNA	Novel_lncRNA	NW_017859665.1	3328978	3338825	+	3	429	92
LNC_001358	XLOC_147898	lincRNA	Novel_lncRNA	NW_017859665.1	1997202	2002076	+	2	2118	121
LNC_003917	XLOC_272620	lincRNA	Novel_lncRNA	NW_017868374.1	315	884	+	2	453	118
LNC_003916	XLOC_272613	lincRNA	Novel_lncRNA	NW_017868370.1	1	1199	+	3	1094	89
LNC_001355	XLOC_147762	lincRNA	Novel_lncRNA	NW_017859665.1	619917	621102	+	2	1160	89
LNC_001354	XLOC_147754	antisense_lncRNA	Novel_lncRNA	NW_017859665.1	526240	534029	+	12	2604	109
LNC_001357	XLOC_147880	antisense_lncRNA	Novel_lncRNA	NW_017859665.1	1608027	1613301	+	2	1049	82
LNC_001356	XLOC_147776	lincRNA	Novel_lncRNA	NW_017859665.1	824245	825590	+	2	1318	243
LNC_001351	XLOC_147754	antisense_lncRNA	Novel_lncRNA	NW_017859665.1	526073	534029	+	12	2308	150
LNC_001350	XLOC_147754	antisense_lncRNA	Novel_lncRNA	NW_017859665.1	526073	534029	+	12	2317	153
LNC_001353	XLOC_147754	antisense_lncRNA	Novel_lncRNA	NW_017859665.1	526239	534029	+	13	2151	109
LNC_001352	XLOC_147754	antisense_lncRNA	Novel_lncRNA	NW_017859665.1	526218	534029	+	12	2724	112
LNC_002884	XLOC_245542	lincRNA	Novel_lncRNA	NW_017861344.1	12440	16049	+	2	2300	126
LNC_002885	XLOC_245559	lincRNA	Novel_lncRNA	NW_017861346.1	6321	7740	+	2	1329	129
LNC_002886	XLOC_245664	lincRNA	Novel_lncRNA	NW_017861357.1	12293	15951	-	2	3636	116
LNC_002887	XLOC_245770	antisense_lncRNA	Novel_lncRNA	NW_017861371.1	1	8461	-	3	8420	171
LNC_002880	XLOC_245471	lincRNA	Novel_lncRNA	NW_017861336.1	15468	16130	+	2	639	74
LNC_002881	XLOC_245476	lincRNA	Novel_lncRNA	NW_017861336.1	15608	16130	-	2	499	74
LNC_001199	XLOC_131889	antisense_lncRNA	Novel_lncRNA	NW_017859661.1	2221882	2234289	+	8	2854	173
LNC_001198	XLOC_131889	antisense_lncRNA	Novel_lncRNA	NW_017859661.1	2221882	2234289	+	9	5394	184
LNC_001197	XLOC_131867	antisense_lncRNA	Novel_lncRNA	NW_017859661.1	2052669	2053986	+	2	831	100
LNC_001196	XLOC_131734	antisense_lncRNA	Novel_lncRNA	NW_017859661.1	1273750	1276914	+	3	1471	112
LNC_001195	XLOC_131418	lincRNA	Novel_lncRNA	NW_017859660.1	10782443	10782775	-	2	305	61
LNC_001194	XLOC_131109	lincRNA	Novel_lncRNA	NW_017859660.1	9121566	9125656	-	3	4040	155
LNC_001193	XLOC_131107	lincRNA	Novel_lncRNA	NW_017859660.1	9022808	9026252	-	2	3418	134
LNC_001192	XLOC_131090	lincRNA	Novel_lncRNA	NW_017859660.1	8994051	8995166	-	2	1073	64
LNC_001191	XLOC_130936	lincRNA	Novel_lncRNA	NW_017859660.1	8228749	8229633	-	2	775	64
LNC_001190	XLOC_130803	lincRNA	Novel_lncRNA	NW_017859660.1	7759700	7763517	-	3	1955	114
LNC_003907	XLOC_272402	lincRNA	Novel_lncRNA	NW_017868254.1	1	975	-	3	819	142
LNC_001821	XLOC_190450	lincRNA	Novel_lncRNA	NW_017859688.1	15463	29348	+	3	13836	191
LNC_001820	XLOC_190388	lincRNA	Novel_lncRNA	NW_017859687.1	1541974	1547223	-	2	5230	157
LNC_000178	XLOC_019270	antisense_lncRNA	Novel_lncRNA	NW_017859642.1	12811475	12811918	-	2	423	67
LNC_000179	XLOC_019285	antisense_lncRNA	Novel_lncRNA	NW_017859642.1	12947478	12948298	-	2	695	125
LNC_000176	XLOC_019262	antisense_lncRNA	Novel_lncRNA	NW_017859642.1	12706027	12717145	-	3	11045	236
LNC_000177	XLOC_019266	lincRNA	Novel_lncRNA	NW_017859642.1	12792019	12793796	-	2	1698	97
LNC_000174	XLOC_019008	antisense_lncRNA	Novel_lncRNA	NW_017859642.1	11474150	11476069	-	2	1896	101
LNC_000175	XLOC_019098	antisense_lncRNA	Novel_lncRNA	NW_017859642.1	11875768	11878088	-	2	1771	178
LNC_000172	XLOC_018570	antisense_lncRNA	Novel_lncRNA	NW_017859642.1	8739395	8757494	-	3	9462	159
LNC_000173	XLOC_018570	antisense_lncRNA	Novel_lncRNA	NW_017859642.1	8739395	8757494	-	2	10474	159
LNC_000170	XLOC_018322	antisense_lncRNA	Novel_lncRNA	NW_017859642.1	7068118	7078226	-	2	10089	722
LNC_000171	XLOC_018514	antisense_lncRNA	Novel_lncRNA	NW_017859642.1	8416579	8416959	-	2	321	71
LNC_001997	XLOC_204752	lincRNA	Novel_lncRNA	NW_017859715.1	667413	675127	-	3	2417	91
LNC_001996	XLOC_204727	lincRNA	Novel_lncRNA	NW_017859715.1	608125	608741	-	2	595	49
LNC_001995	XLOC_204707	lincRNA	Novel_lncRNA	NW_017859715.1	552595	553126	-	2	460	129
LNC_001994	XLOC_204571	antisense_lncRNA	Novel_lncRNA	NW_017859715.1	151615	152243	-	2	577	73
LNC_001993	XLOC_204521	lincRNA	Novel_lncRNA	NW_017859715.1	723068	723784	+	2	521	76
LNC_001992	XLOC_204361	lincRNA	Novel_lncRNA	NW_017859715.1	147507	148672	+	2	761	80
LNC_001991	XLOC_204360	lincRNA	Novel_lncRNA	NW_017859715.1	92058	114187	+	3	22029	153
LNC_001990	XLOC_204328	antisense_lncRNA	Novel_lncRNA	NW_017859715.1	18697	20563	+	2	1799	77
LNC_003609	XLOC_266191	antisense_lncRNA	Novel_lncRNA	NW_017865454.1	23	2511	+	2	2448	175
LNC_003608	XLOC_266168	lincRNA	Novel_lncRNA	NW_017865445.1	1806	2519	+	2	381	93
LNC_001999	XLOC_205040	lincRNA	Novel_lncRNA	NW_017859717.1	7	18818	+	4	18719	225
LNC_001998	XLOC_204754	lincRNA	Novel_lncRNA	NW_017859715.1	675812	680105	-	2	4262	141
LNC_001283	XLOC_140537	lincRNA	Novel_lncRNA	NW_017859663.1	2880434	2881787	+	2	1241	259
LNC_001282	XLOC_140327	lincRNA	Novel_lncRNA	NW_017859663.1	2041168	2041873	+	2	684	100
LNC_001281	XLOC_140111	lincRNA	Novel_lncRNA	NW_017859663.1	1120239	1120662	+	2	356	60
LNC_001280	XLOC_139951	lincRNA	Novel_lncRNA	NW_017859663.1	758969	759946	+	2	899	105
LNC_001287	XLOC_140918	lincRNA	Novel_lncRNA	NW_017859663.1	5311501	5315949	+	2	3222	104
LNC_001286	XLOC_140742	antisense_lncRNA	Novel_lncRNA	NW_017859663.1	4130508	4136937	+	2	517	112
LNC_001285	XLOC_140726	lincRNA	Novel_lncRNA	NW_017859663.1	3953631	3954026	+	2	262	51
LNC_001284	XLOC_140633	antisense_lncRNA	Novel_lncRNA	NW_017859663.1	3271575	3272742	+	2	881	117
LNC_002952	XLOC_248281	lincRNA	Novel_lncRNA	NW_017861647.1	79	684	+	2	583	59
LNC_002953	XLOC_248346	lincRNA	Novel_lncRNA	NW_017861655.1	12569	13516	-	2	632	108
LNC_001289	XLOC_141165	lincRNA	Novel_lncRNA	NW_017859663.1	6153265	6153906	+	2	258	66
LNC_001288	XLOC_141083	lincRNA	Novel_lncRNA	NW_017859663.1	6009328	6010142	+	2	686	84
LNC_002956	XLOC_248387	lincRNA	Novel_lncRNA	NW_017861659.1	1	12403	+	2	12343	193
LNC_002957	XLOC_248403	lincRNA	Novel_lncRNA	NW_017861662.1	1	8032	+	2	6945	170
LNC_002954	XLOC_248348	lincRNA	Novel_lncRNA	NW_017861656.1	2196	5537	+	2	3016	359
LNC_002955	XLOC_248382	lincRNA	Novel_lncRNA	NW_017861658.1	1367	1882	-	2	465	42
LNC_001979	XLOC_202560	antisense_lncRNA	Novel_lncRNA	NW_017859711.1	413724	420265	+	3	5171	212
LNC_001978	XLOC_202549	lincRNA	Novel_lncRNA	NW_017859711.1	307067	317834	+	2	878	128
LNC_001971	XLOC_202347	lincRNA	Novel_lncRNA	NW_017859710.1	195914	201523	-	3	5540	157
LNC_001970	XLOC_202347	antisense_lncRNA	Novel_lncRNA	NW_017859710.1	182861	201523	-	2	3723	157
LNC_001973	XLOC_202347	lincRNA	Novel_lncRNA	NW_017859710.1	195914	201523	-	3	5517	157
LNC_001972	XLOC_202347	lincRNA	Novel_lncRNA	NW_017859710.1	195914	201523	-	3	5494	157
LNC_001975	XLOC_202392	lincRNA	Novel_lncRNA	NW_017859710.1	532768	533268	-	2	461	62
LNC_001974	XLOC_202360	lincRNA	Novel_lncRNA	NW_017859710.1	348144	352274	-	2	4099	98
LNC_001977	XLOC_202549	lincRNA	Novel_lncRNA	NW_017859711.1	306854	317834	+	2	931	164
LNC_001976	XLOC_202416	antisense_lncRNA	Novel_lncRNA	NW_017859710.1	655652	660672	-	2	4331	162
LNC_003757	XLOC_269416	lincRNA	Novel_lncRNA	NW_017866756.1	130	1710	+	2	1555	123
LNC_000521	XLOC_057222	lincRNA	Novel_lncRNA	NW_017859647.1	15747680	15748555	+	2	790	84
LNC_000520	XLOC_056921	lincRNA	Novel_lncRNA	NW_017859647.1	14500005	14500828	+	2	802	62
LNC_000002	XLOC_000056	antisense_lncRNA	Novel_lncRNA	NW_017859641.1	268948	269219	+	2	251	56
LNC_000003	XLOC_000064	lincRNA	Novel_lncRNA	NW_017859641.1	297327	298143	+	2	745	70
LNC_000001	XLOC_000053	lincRNA	Novel_lncRNA	NW_017859641.1	259855	260233	+	2	342	59
LNC_000006	XLOC_000817	lincRNA	Novel_lncRNA	NW_017859641.1	3360919	3366368	+	2	5430	102
LNC_000007	XLOC_000817	lincRNA	Novel_lncRNA	NW_017859641.1	3360934	3366368	+	2	5411	102
LNC_000004	XLOC_000359	lincRNA	Novel_lncRNA	NW_017859641.1	1481835	1501428	+	2	292	65
LNC_000005	XLOC_000731	lincRNA	Novel_lncRNA	NW_017859641.1	2893559	2896157	+	2	2528	89
LNC_003731	XLOC_268881	lincRNA	Novel_lncRNA	NW_017866525.1	1	1816	+	2	1739	121
LNC_003730	XLOC_268851	lincRNA	Novel_lncRNA	NW_017866510.1	26	1727	+	2	1678	119
LNC_000008	XLOC_000817	lincRNA	Novel_lncRNA	NW_017859641.1	3360943	3366368	+	2	5406	102
LNC_000009	XLOC_000817	lincRNA	Novel_lncRNA	NW_017859641.1	3360993	3366368	+	2	5354	114
LNC_003735	XLOC_268929	lincRNA	Novel_lncRNA	NW_017866546.1	266	1653	+	2	543	91
LNC_003734	XLOC_268914	lincRNA	Novel_lncRNA	NW_017866539.1	1	1812	-	5	1202	148
LNC_003737	XLOC_269033	lincRNA	Novel_lncRNA	NW_017866588.1	1	1791	+	2	1747	111
LNC_002801	XLOC_243006	antisense_lncRNA	Novel_lncRNA	NW_017861109.1	1	1674	+	2	1653	166
LNC_002479	XLOC_230728	lincRNA	Novel_lncRNA	NW_017860303.1	90	3646	+	2	3514	113
LNC_003197	XLOC_254957	lincRNA	Novel_lncRNA	NW_017862570.1	1	687	-	3	582	74
LNC_003756	XLOC_269394	lincRNA	Novel_lncRNA	NW_017866746.1	1	1714	-	2	1692	146
LNC_002478	XLOC_230702	lincRNA	Novel_lncRNA	NW_017860301.1	14892	15583	-	2	288	63
LNC_003610	XLOC_266191	antisense_lncRNA	Novel_lncRNA	NW_017865454.1	23	2511	+	2	2459	175
LNC_000529	XLOC_057633	antisense_lncRNA	Novel_lncRNA	NW_017859647.1	1803332	1803989	-	2	522	123
LNC_001031	XLOC_114156	lincRNA	Novel_lncRNA	NW_017859657.1	2671717	2672082	-	2	289	33
LNC_002310	XLOC_220536	antisense_lncRNA	Novel_lncRNA	NW_017859934.1	162333	165269	+	2	618	88
LNC_002311	XLOC_220538	antisense_lncRNA	Novel_lncRNA	NW_017859934.1	6563	7631	-	2	580	95
LNC_003832	XLOC_270755	lincRNA	Novel_lncRNA	NW_017867379.1	28	1490	-	2	1127	110
LNC_003454	XLOC_262467	lincRNA	Novel_lncRNA	NW_017864273.1	40	2685	+	2	2623	191
LNC_003455	XLOC_262468	lincRNA	Novel_lncRNA	NW_017864273.1	1	4013	-	4	3133	191
LNC_003456	XLOC_262468	lincRNA	Novel_lncRNA	NW_017864273.1	2045	4013	-	2	1668	118
LNC_003457	XLOC_262471	antisense_lncRNA	Novel_lncRNA	NW_017864275.1	1	4007	+	3	3468	166
LNC_003450	XLOC_262262	lincRNA	Novel_lncRNA	NW_017864218.1	1140	1907	-	2	686	101
LNC_003451	XLOC_262306	lincRNA	Novel_lncRNA	NW_017864230.1	2361	2936	+	2	368	110
LNC_003452	XLOC_262313	lincRNA	Novel_lncRNA	NW_017864231.1	1716	2150	-	2	363	42
LNC_003453	XLOC_262334	antisense_lncRNA	Novel_lncRNA	NW_017864237.1	1	3926	+	3	3703	109
LNC_003458	XLOC_262471	antisense_lncRNA	Novel_lncRNA	NW_017864275.1	136	4007	+	3	3455	169
LNC_003459	XLOC_262478	lincRNA	Novel_lncRNA	NW_017864278.1	1617	3867	+	2	535	127
LNC_003909	XLOC_272444	lincRNA	Novel_lncRNA	NW_017868278.1	1	1224	+	3	1088	148
LNC_001427	XLOC_154341	lincRNA	Novel_lncRNA	NW_017859667.1	5202664	5214013	+	2	5113	232
LNC_001426	XLOC_154341	lincRNA	Novel_lncRNA	NW_017859667.1	5202664	5214013	+	2	4583	232
LNC_001425	XLOC_154244	lincRNA	Novel_lncRNA	NW_017859667.1	4455822	4460260	+	2	3975	147
LNC_001424	XLOC_153841	lincRNA	Novel_lncRNA	NW_017859667.1	2612005	2612739	+	2	654	97
LNC_000828	XLOC_091124	antisense_lncRNA	Novel_lncRNA	NW_017859653.1	4001425	4003590	+	2	1970	101
LNC_000829	XLOC_091166	antisense_lncRNA	Novel_lncRNA	NW_017859653.1	4513190	4515065	+	2	1816	76
LNC_001421	XLOC_153658	lincRNA	Novel_lncRNA	NW_017859667.1	1347807	1348835	+	2	990	117
LNC_001420	XLOC_153454	lincRNA	Novel_lncRNA	NW_017859667.1	567999	568984	+	2	444	56
LNC_000824	XLOC_090979	antisense_lncRNA	Novel_lncRNA	NW_017859653.1	3093098	3094358	+	2	708	114
LNC_000825	XLOC_091124	antisense_lncRNA	Novel_lncRNA	NW_017859653.1	3972079	3973442	+	3	965	101
LNC_000826	XLOC_091124	antisense_lncRNA	Novel_lncRNA	NW_017859653.1	3972102	3973442	+	3	943	111
LNC_000827	XLOC_091124	antisense_lncRNA	Novel_lncRNA	NW_017859653.1	4001425	4003590	+	2	1705	101
LNC_000820	XLOC_090501	lincRNA	Novel_lncRNA	NW_017859653.1	1135481	1137650	+	2	387	78
LNC_000821	XLOC_090686	lincRNA	Novel_lncRNA	NW_017859653.1	2146182	2148121	+	2	1915	95
LNC_000822	XLOC_090906	lincRNA	Novel_lncRNA	NW_017859653.1	2611294	2612694	+	2	1380	97
LNC_000823	XLOC_090912	lincRNA	Novel_lncRNA	NW_017859653.1	2621854	2629831	+	2	7904	176
LNC_003705	XLOC_268263	lincRNA	Novel_lncRNA	NW_017866256.1	810	1146	-	2	255	46
LNC_002939	XLOC_247833	lincRNA	Novel_lncRNA	NW_017861590.1	7396	8642	-	2	1192	82
LNC_003752	XLOC_269308	lincRNA	Novel_lncRNA	NW_017866706.1	1	1741	-	2	1570	98
LNC_000958	XLOC_105956	lincRNA	Novel_lncRNA	NW_017859656.1	1514536	1516137	+	2	1006	66
LNC_000959	XLOC_106032	lincRNA	Novel_lncRNA	NW_017859656.1	2544799	2547545	+	2	2656	150
LNC_000950	XLOC_105177	antisense_lncRNA	Novel_lncRNA	NW_017859655.1	11359674	11365122	-	2	1247	220
LNC_000951	XLOC_105381	lincRNA	Novel_lncRNA	NW_017859655.1	11912835	11918325	-	2	2232	228
LNC_000952	XLOC_105381	lincRNA	Novel_lncRNA	NW_017859655.1	11912835	11918325	-	2	2232	228
LNC_000953	XLOC_105381	lincRNA	Novel_lncRNA	NW_017859655.1	11912835	11918325	-	2	2232	228
LNC_000954	XLOC_105410	antisense_lncRNA	Novel_lncRNA	NW_017859655.1	12227206	12232177	-	3	1784	114
LNC_000955	XLOC_105831	lincRNA	Novel_lncRNA	NW_017859656.1	732814	733416	+	2	533	108
LNC_000956	XLOC_105855	lincRNA	Novel_lncRNA	NW_017859656.1	777252	777876	+	2	350	45
LNC_000957	XLOC_105945	antisense_lncRNA	Novel_lncRNA	NW_017859656.1	1410192	1480770	+	2	1237	231
LNC_001519	XLOC_163636	antisense_lncRNA	Novel_lncRNA	NW_017859670.1	3014958	3017864	-	4	2159	139
LNC_001518	XLOC_163636	antisense_lncRNA	Novel_lncRNA	NW_017859670.1	3014958	3017755	-	4	2068	132
LNC_003633	XLOC_266729	lincRNA	Novel_lncRNA	NW_017865655.1	17	2349	+	3	2267	154
LNC_001513	XLOC_163058	lincRNA	Novel_lncRNA	NW_017859670.1	548310	548891	-	2	555	85
LNC_001512	XLOC_162865	antisense_lncRNA	Novel_lncRNA	NW_017859670.1	6421011	6426264	+	2	922	75
LNC_001511	XLOC_162833	lincRNA	Novel_lncRNA	NW_017859670.1	5927252	5931267	+	3	3585	146
LNC_001510	XLOC_162752	lincRNA	Novel_lncRNA	NW_017859670.1	5114627	5116700	+	2	865	105
LNC_001517	XLOC_163423	antisense_lncRNA	Novel_lncRNA	NW_017859670.1	1790304	1794799	-	2	2277	132
LNC_001516	XLOC_163389	antisense_lncRNA	Novel_lncRNA	NW_017859670.1	1685618	1689171	-	2	3478	145
LNC_001515	XLOC_163105	lincRNA	Novel_lncRNA	NW_017859670.1	654292	654812	-	2	493	75
LNC_001514	XLOC_163083	lincRNA	Novel_lncRNA	NW_017859670.1	589808	590426	-	2	587	92
LNC_003611	XLOC_266232	lincRNA	Novel_lncRNA	NW_017865470.1	1	1089	+	2	1031	100
LNC_003163	XLOC_254343	antisense_lncRNA	Novel_lncRNA	NW_017862468.1	2768	8723	+	5	5735	203
LNC_002088	XLOC_210191	lincRNA	Novel_lncRNA	NW_017859744.1	313851	314578	-	2	650	138
LNC_002089	XLOC_210206	lincRNA	Novel_lncRNA	NW_017859744.1	345401	345922	-	2	418	62
LNC_002084	XLOC_209352	lincRNA	Novel_lncRNA	NW_017859737.1	22636	25587	+	2	2930	141
LNC_002085	XLOC_209382	lincRNA	Novel_lncRNA	NW_017859737.1	280712	283630	+	5	1304	170
LNC_002086	XLOC_209382	lincRNA	Novel_lncRNA	NW_017859737.1	280727	283630	+	4	1364	190
LNC_002087	XLOC_210026	antisense_lncRNA	Novel_lncRNA	NW_017859742.1	272161	274142	-	2	1950	267
LNC_002080	XLOC_208849	lincRNA	Novel_lncRNA	NW_017859735.1	309502	310380	-	2	855	82
LNC_002081	XLOC_208860	lincRNA	Novel_lncRNA	NW_017859735.1	327719	328416	-	2	468	78
LNC_002082	XLOC_209279	lincRNA	Novel_lncRNA	NW_017859736.1	286782	287275	-	2	469	98
LNC_002083	XLOC_209352	lincRNA	Novel_lncRNA	NW_017859737.1	22634	25587	+	2	2934	141
LNC_002846	XLOC_244319	lincRNA	Novel_lncRNA	NW_017861225.1	474	3818	+	3	2779	190
LNC_003956	XLOC_273602	lincRNA	Novel_lncRNA	NW_017868944.1	1	1048	-	3	663	168
LNC_001902	XLOC_196811	lincRNA	Novel_lncRNA	NW_017859697.1	854708	857667	-	4	1371	139
LNC_003728	XLOC_268851	lincRNA	Novel_lncRNA	NW_017866510.1	1	1727	+	2	1701	119
LNC_000774	XLOC_084624	lincRNA	Novel_lncRNA	NW_017859652.1	2749233	2755411	+	3	6127	203
LNC_000775	XLOC_084631	antisense_lncRNA	Novel_lncRNA	NW_017859652.1	2799138	2801243	+	2	1999	290
LNC_000776	XLOC_084639	lincRNA	Novel_lncRNA	NW_017859652.1	2827267	2828114	+	2	791	70
LNC_000777	XLOC_084764	antisense_lncRNA	Novel_lncRNA	NW_017859652.1	3177657	3178219	+	2	532	71
LNC_000770	XLOC_084624	lincRNA	Novel_lncRNA	NW_017859652.1	2749209	2755411	+	2	6183	203
LNC_000771	XLOC_084624	lincRNA	Novel_lncRNA	NW_017859652.1	2749233	2755411	+	3	6125	203
LNC_000772	XLOC_084624	lincRNA	Novel_lncRNA	NW_017859652.1	2749233	2755411	+	3	6129	203
LNC_000773	XLOC_084624	lincRNA	Novel_lncRNA	NW_017859652.1	2749233	2755411	+	3	6131	203
LNC_001607	XLOC_171226	lincRNA	Novel_lncRNA	NW_017859674.1	760302	760833	+	2	510	66
LNC_001606	XLOC_171206	lincRNA	Novel_lncRNA	NW_017859674.1	644787	647746	+	2	2794	157
LNC_001605	XLOC_171169	lincRNA	Novel_lncRNA	NW_017859674.1	502102	502683	+	2	508	111
LNC_001604	XLOC_170983	lincRNA	Novel_lncRNA	NW_017859674.1	38094	38626	+	2	485	63
LNC_000778	XLOC_084926	antisense_lncRNA	Novel_lncRNA	NW_017859652.1	3981949	3984939	+	2	2246	140
LNC_000779	XLOC_084926	antisense_lncRNA	Novel_lncRNA	NW_017859652.1	3981949	3984939	+	3	1993	140
LNC_001601	XLOC_170853	antisense_lncRNA	Novel_lncRNA	NW_017859673.1	4524357	4533736	-	2	8960	185
LNC_001600	XLOC_170630	lincRNA	Novel_lncRNA	NW_017859673.1	3829106	3831046	-	2	1912	151
LNC_002556	XLOC_234394	lincRNA	Novel_lncRNA	NW_017860496.1	1	1125	-	2	760	144
LNC_002557	XLOC_234448	lincRNA	Novel_lncRNA	NW_017860499.1	4042	8382	+	3	4265	131
LNC_002554	XLOC_234385	antisense_lncRNA	Novel_lncRNA	NW_017860496.1	1539	10240	+	3	8498	526
LNC_002555	XLOC_234386	antisense_lncRNA	Novel_lncRNA	NW_017860496.1	10332	13204	+	3	1458	199
LNC_002552	XLOC_234353	antisense_lncRNA	Novel_lncRNA	NW_017860493.1	14473	15184	-	2	673	138
LNC_002553	XLOC_234362	antisense_lncRNA	Novel_lncRNA	NW_017860494.1	20282	20948	+	2	635	110
LNC_002550	XLOC_234269	lincRNA	Novel_lncRNA	NW_017860487.1	25201	25482	-	2	232	52
LNC_002551	XLOC_234343	antisense_lncRNA	Novel_lncRNA	NW_017860492.1	18134	20776	-	2	2589	158
LNC_003816	XLOC_270247	lincRNA	Novel_lncRNA	NW_017867141.1	30	1196	+	2	1126	319
LNC_002558	XLOC_234580	antisense_lncRNA	Novel_lncRNA	NW_017860503.1	22945	28940	-	2	5974	279
LNC_002559	XLOC_234580	antisense_lncRNA	Novel_lncRNA	NW_017860503.1	22945	28940	-	2	5974	279
LNC_003146	XLOC_253795	lincRNA	Novel_lncRNA	NW_017862386.1	3497	4204	+	2	681	62
LNC_003147	XLOC_253803	lincRNA	Novel_lncRNA	NW_017862386.1	4417	5341	-	2	895	87
LNC_003144	XLOC_253687	lincRNA	Novel_lncRNA	NW_017862369.1	7611	9263	+	3	1593	137
LNC_003145	XLOC_253766	antisense_lncRNA	Novel_lncRNA	NW_017862382.1	8106	9073	+	2	788	85
LNC_003142	XLOC_253623	lincRNA	Novel_lncRNA	NW_017862357.1	822	1260	-	2	297	66
LNC_003143	XLOC_253676	lincRNA	Novel_lncRNA	NW_017862367.1	4454	8192	+	2	378	60
LNC_003140	XLOC_253614	antisense_lncRNA	Novel_lncRNA	NW_017862356.1	7720	9341	+	2	1588	305
LNC_003141	XLOC_253614	antisense_lncRNA	Novel_lncRNA	NW_017862356.1	7720	9341	+	2	1590	286
LNC_003810	XLOC_270229	lincRNA	Novel_lncRNA	NW_017867133.1	1	1580	+	2	1556	118
LNC_003148	XLOC_253839	antisense_lncRNA	Novel_lncRNA	NW_017862390.1	6597	9112	-	2	2487	210
LNC_003149	XLOC_253839	antisense_lncRNA	Novel_lncRNA	NW_017862390.1	6597	9112	-	2	2491	210
LNC_003812	XLOC_270230	lincRNA	Novel_lncRNA	NW_017867133.1	1	1580	-	2	1558	118
LNC_000488	XLOC_053164	lincRNA	Novel_lncRNA	NW_017859646.1	11986105	11986914	-	2	778	72
LNC_000489	XLOC_053299	lincRNA	Novel_lncRNA	NW_017859646.1	12776970	12777381	-	2	302	86
LNC_000486	XLOC_053027	lincRNA	Novel_lncRNA	NW_017859646.1	11165291	11166165	-	2	809	81
LNC_000487	XLOC_053136	lincRNA	Novel_lncRNA	NW_017859646.1	11838412	11840627	-	2	2113	94
LNC_000484	XLOC_052844	antisense_lncRNA	Novel_lncRNA	NW_017859646.1	9753354	9759841	-	2	6330	219
LNC_000485	XLOC_053007	lincRNA	Novel_lncRNA	NW_017859646.1	11004010	11007279	-	2	3247	120
LNC_000482	XLOC_052836	antisense_lncRNA	Novel_lncRNA	NW_017859646.1	9695252	9709744	-	3	1886	78
LNC_000483	XLOC_052842	antisense_lncRNA	Novel_lncRNA	NW_017859646.1	9743868	9746670	-	2	2500	137
LNC_000480	XLOC_052836	antisense_lncRNA	Novel_lncRNA	NW_017859646.1	9695252	9709675	-	4	1896	76
LNC_000481	XLOC_052836	antisense_lncRNA	Novel_lncRNA	NW_017859646.1	9695252	9709675	-	3	1814	79
LNC_002439	XLOC_227766	lincRNA	Novel_lncRNA	NW_017860172.1	32855	35936	+	3	2953	108
LNC_002438	XLOC_227766	lincRNA	Novel_lncRNA	NW_017860172.1	32855	35936	+	3	2954	93
LNC_002435	XLOC_227766	antisense_lncRNA	Novel_lncRNA	NW_017860172.1	24303	35936	+	4	3300	140
LNC_002434	XLOC_227749	lincRNA	Novel_lncRNA	NW_017860171.1	41596	43346	-	2	1713	88
LNC_002437	XLOC_227766	antisense_lncRNA	Novel_lncRNA	NW_017860172.1	24303	35936	+	3	1888	168
LNC_002436	XLOC_227766	antisense_lncRNA	Novel_lncRNA	NW_017860172.1	24303	35936	+	3	3300	140
LNC_002431	XLOC_227527	lincRNA	Novel_lncRNA	NW_017860165.1	16612	16937	+	2	302	97
LNC_002430	XLOC_227516	lincRNA	Novel_lncRNA	NW_017860164.1	36555	38310	-	2	1193	163
LNC_002433	XLOC_227582	lincRNA	Novel_lncRNA	NW_017860166.1	26	6360	-	4	6213	134
LNC_002432	XLOC_227552	lincRNA	Novel_lncRNA	NW_017860165.1	15012	15722	-	2	331	61
LNC_001773	XLOC_186571	antisense_lncRNA	Novel_lncRNA	NW_017859683.1	1581135	1581856	-	2	612	95
LNC_001772	XLOC_186489	antisense_lncRNA	Novel_lncRNA	NW_017859683.1	928823	936920	-	3	881	98
LNC_001771	XLOC_185908	lincRNA	Novel_lncRNA	NW_017859683.1	14904	15248	+	2	325	77
LNC_001770	XLOC_185253	antisense_lncRNA	Novel_lncRNA	NW_017859682.1	1342108	1344359	-	3	1583	116
LNC_001777	XLOC_187107	lincRNA	Novel_lncRNA	NW_017859684.1	1186839	1189004	+	2	1221	95
LNC_001776	XLOC_187107	lincRNA	Novel_lncRNA	NW_017859684.1	1186839	1189004	+	2	1227	97
LNC_001775	XLOC_186982	lincRNA	Novel_lncRNA	NW_017859684.1	507823	508298	+	3	310	65
LNC_001774	XLOC_186655	antisense_lncRNA	Novel_lncRNA	NW_017859683.1	1969981	1970739	-	2	644	60
LNC_001779	XLOC_187108	antisense_lncRNA	Novel_lncRNA	NW_017859684.1	1239453	1243277	+	2	3744	101
LNC_001778	XLOC_187107	lincRNA	Novel_lncRNA	NW_017859684.1	1187089	1189004	+	2	781	78
LNC_003626	XLOC_266586	antisense_lncRNA	Novel_lncRNA	NW_017865601.1	294	2251	+	2	1013	154
LNC_003850	XLOC_271129	lincRNA	Novel_lncRNA	NW_017867567.1	224	1425	-	4	640	109
LNC_002602	XLOC_236276	antisense_lncRNA	Novel_lncRNA	NW_017860614.1	19674	26151	-	3	5960	166
LNC_003852	XLOC_271150	lincRNA	Novel_lncRNA	NW_017867577.1	1	1421	+	2	1233	67
LNC_003853	XLOC_271214	lincRNA	Novel_lncRNA	NW_017867610.1	1	1414	+	2	1334	103
LNC_003854	XLOC_271222	lincRNA	Novel_lncRNA	NW_017867614.1	1	1280	-	2	1067	82
LNC_003855	XLOC_271223	lincRNA	Novel_lncRNA	NW_017867615.1	1	1413	-	2	1093	77
LNC_003856	XLOC_271230	lincRNA	Novel_lncRNA	NW_017867620.1	26	1061	+	2	1012	136
LNC_002603	XLOC_236316	lincRNA	Novel_lncRNA	NW_017860617.1	22137	23777	-	2	1092	87
LNC_003858	XLOC_271270	lincRNA	Novel_lncRNA	NW_017867640.1	1	1405	+	2	1103	128
LNC_003859	XLOC_271375	lincRNA	Novel_lncRNA	NW_017867694.1	164	1390	+	3	1173	190
LNC_000392	XLOC_043370	lincRNA	Novel_lncRNA	NW_017859645.1	2283418	2284222	-	2	785	83
LNC_000393	XLOC_043487	lincRNA	Novel_lncRNA	NW_017859645.1	2478480	2481313	-	2	2710	137
LNC_000390	XLOC_043155	antisense_lncRNA	Novel_lncRNA	NW_017859645.1	1659847	1665284	-	4	5296	296
LNC_000391	XLOC_043292	antisense_lncRNA	Novel_lncRNA	NW_017859645.1	1993863	1994473	-	2	442	60
LNC_000396	XLOC_044163	lincRNA	Novel_lncRNA	NW_017859645.1	5863441	5864081	-	2	312	57
LNC_000397	XLOC_044183	antisense_lncRNA	Novel_lncRNA	NW_017859645.1	5948446	5955006	-	2	2112	114
LNC_000394	XLOC_043535	antisense_lncRNA	Novel_lncRNA	NW_017859645.1	2737266	2738433	-	2	1052	105
LNC_000395	XLOC_044077	lincRNA	Novel_lncRNA	NW_017859645.1	5600890	5657978	-	2	716	79
LNC_000398	XLOC_044472	antisense_lncRNA	Novel_lncRNA	NW_017859645.1	6867086	6891094	-	5	23342	155
LNC_000399	XLOC_044609	lincRNA	Novel_lncRNA	NW_017859645.1	7552605	7553511	-	2	559	73
LNC_002721	XLOC_240178	antisense_lncRNA	Novel_lncRNA	NW_017860890.1	6937	9379	-	2	2421	138
LNC_002720	XLOC_240173	antisense_lncRNA	Novel_lncRNA	NW_017860890.1	1	5701	+	3	5630	195
LNC_002723	XLOC_240398	lincRNA	Novel_lncRNA	NW_017860904.1	20966	21385	-	2	357	50
LNC_002722	XLOC_240275	lincRNA	Novel_lncRNA	NW_017860898.1	1882	2631	-	2	726	115
LNC_000558	XLOC_061263	lincRNA	Novel_lncRNA	NW_017859648.1	4047226	4053568	+	2	6317	135
LNC_000559	XLOC_061265	antisense_lncRNA	Novel_lncRNA	NW_017859648.1	4165021	4170511	+	3	219	72
LNC_002727	XLOC_240398	lincRNA	Novel_lncRNA	NW_017860904.1	20966	21385	-	2	357	50
LNC_002726	XLOC_240398	lincRNA	Novel_lncRNA	NW_017860904.1	20966	21385	-	2	388	50
LNC_000554	XLOC_061094	lincRNA	Novel_lncRNA	NW_017859648.1	3042085	3044737	+	2	2617	109
LNC_000555	XLOC_061096	antisense_lncRNA	Novel_lncRNA	NW_017859648.1	3078912	3080696	+	3	705	114
LNC_000556	XLOC_061196	lincRNA	Novel_lncRNA	NW_017859648.1	3797346	3798041	+	2	673	108
LNC_000557	XLOC_061263	lincRNA	Novel_lncRNA	NW_017859648.1	4047205	4053568	+	3	6285	135
LNC_000550	XLOC_061094	lincRNA	Novel_lncRNA	NW_017859648.1	3042085	3044737	+	2	2626	112
LNC_000551	XLOC_061094	lincRNA	Novel_lncRNA	NW_017859648.1	3042085	3044737	+	2	2611	107
LNC_000552	XLOC_061094	lincRNA	Novel_lncRNA	NW_017859648.1	3042085	3044737	+	2	2623	111
LNC_000553	XLOC_061094	lincRNA	Novel_lncRNA	NW_017859648.1	3042085	3044737	+	2	2615	105
LNC_003905	XLOC_272401	lincRNA	Novel_lncRNA	NW_017868254.1	1	1228	+	3	1118	142
LNC_002608	XLOC_236556	antisense_lncRNA	Novel_lncRNA	NW_017860630.1	22506	22862	-	2	305	62
LNC_002057	XLOC_207679	antisense_lncRNA	Novel_lncRNA	NW_017859728.1	326013	326593	-	2	479	71
LNC_002609	XLOC_236662	lincRNA	Novel_lncRNA	NW_017860636.1	25235	25923	+	2	648	79
LNC_002056	XLOC_207576	antisense_lncRNA	Novel_lncRNA	NW_017859728.1	478713	483927	+	2	3936	196
LNC_002055	XLOC_207563	lincRNA	Novel_lncRNA	NW_017859728.1	360851	363046	+	2	1695	106
LNC_001360	XLOC_148165	lincRNA	Novel_lncRNA	NW_017859665.1	3898217	3899559	+	3	1190	71
LNC_001361	XLOC_148183	antisense_lncRNA	Novel_lncRNA	NW_017859665.1	4117752	4118466	+	2	685	88
LNC_001362	XLOC_148260	lincRNA	Novel_lncRNA	NW_017859665.1	4857738	4868926	+	3	4997	136
LNC_001363	XLOC_148681	lincRNA	Novel_lncRNA	NW_017859665.1	6205162	6205946	+	2	737	70
LNC_001364	XLOC_148681	lincRNA	Novel_lncRNA	NW_017859665.1	6205381	6205946	+	2	500	61
LNC_001365	XLOC_148746	antisense_lncRNA	Novel_lncRNA	NW_017859665.1	6571532	6574263	+	2	2668	111
LNC_001366	XLOC_148761	antisense_lncRNA	Novel_lncRNA	NW_017859665.1	6650344	6651362	+	2	985	74
LNC_001367	XLOC_148838	lincRNA	Novel_lncRNA	NW_017859665.1	7447109	7448194	+	2	1064	89
LNC_001368	XLOC_148843	lincRNA	Novel_lncRNA	NW_017859665.1	7456117	7456389	+	2	237	55
LNC_001369	XLOC_148954	lincRNA	Novel_lncRNA	NW_017859665.1	8622329	8623429	+	2	962	131
LNC_002891	XLOC_245990	antisense_lncRNA	Novel_lncRNA	NW_017861391.1	2542	3840	-	2	741	82
LNC_002890	XLOC_245858	lincRNA	Novel_lncRNA	NW_017861378.1	9318	11219	-	2	1882	87
LNC_002897	XLOC_246228	lincRNA	Novel_lncRNA	NW_017861418.1	14775	15104	-	2	280	76
LNC_002896	XLOC_246218	lincRNA	Novel_lncRNA	NW_017861417.1	10038	15484	-	2	5398	102
LNC_002895	XLOC_246153	lincRNA	Novel_lncRNA	NW_017861410.1	1	4310	-	2	4262	173
LNC_002052	XLOC_207386	lincRNA	Novel_lncRNA	NW_017859727.1	527656	528784	+	3	1009	117
LNC_001162	XLOC_128856	lincRNA	Novel_lncRNA	NW_017859660.1	7775228	7775485	+	2	208	69
LNC_001163	XLOC_128885	lincRNA	Novel_lncRNA	NW_017859660.1	7894366	7895789	+	2	1092	118
LNC_001160	XLOC_128089	lincRNA	Novel_lncRNA	NW_017859660.1	3337398	3337784	+	2	353	59
LNC_001161	XLOC_128556	lincRNA	Novel_lncRNA	NW_017859660.1	6371797	6375003	+	2	2826	142
LNC_001166	XLOC_129405	lincRNA	Novel_lncRNA	NW_017859660.1	10703564	10704606	+	2	957	70
LNC_001167	XLOC_129518	lincRNA	Novel_lncRNA	NW_017859660.1	400538	401177	-	2	598	53
LNC_001164	XLOC_128944	lincRNA	Novel_lncRNA	NW_017859660.1	8032133	8046012	+	3	13837	177
LNC_001165	XLOC_129306	antisense_lncRNA	Novel_lncRNA	NW_017859660.1	10303590	10304671	+	2	1044	104
LNC_001168	XLOC_129533	lincRNA	Novel_lncRNA	NW_017859660.1	443557	443864	-	2	275	86
LNC_001169	XLOC_129548	antisense_lncRNA	Novel_lncRNA	NW_017859660.1	506867	520749	-	3	13806	167
LNC_003704	XLOC_268255	lincRNA	Novel_lncRNA	NW_017866252.1	1	1925	+	2	1875	139
LNC_003638	XLOC_266775	lincRNA	Novel_lncRNA	NW_017865675.1	1	2332	+	4	2148	95
LNC_003639	XLOC_266775	lincRNA	Novel_lncRNA	NW_017865675.1	1	2332	+	3	2071	95
LNC_000169	XLOC_018320	lincRNA	Novel_lncRNA	NW_017859642.1	7031846	7033678	-	2	1234	102
LNC_000168	XLOC_018306	antisense_lncRNA	Novel_lncRNA	NW_017859642.1	6922862	6925984	-	2	2567	125
LNC_000165	XLOC_017223	lincRNA	Novel_lncRNA	NW_017859642.1	1948468	1948932	-	2	354	53
LNC_000164	XLOC_016969	lincRNA	Novel_lncRNA	NW_017859642.1	1458996	1463234	-	2	1980	130
LNC_000167	XLOC_017872	lincRNA	Novel_lncRNA	NW_017859642.1	4899340	4901622	-	2	232	77
LNC_000166	XLOC_017504	lincRNA	Novel_lncRNA	NW_017859642.1	3169790	3170300	-	2	344	47
LNC_000161	XLOC_016678	lincRNA	Novel_lncRNA	NW_017859642.1	22843527	22844469	+	2	921	127
LNC_000160	XLOC_016604	lincRNA	Novel_lncRNA	NW_017859642.1	22635220	22635673	+	2	434	49
LNC_000163	XLOC_016969	lincRNA	Novel_lncRNA	NW_017859642.1	1458996	1462955	-	2	1682	130
LNC_000162	XLOC_016681	lincRNA	Novel_lncRNA	NW_017859642.1	22849153	22849734	+	2	494	103
LNC_002949	XLOC_248039	antisense_lncRNA	Novel_lncRNA	NW_017861617.1	5442	11625	-	2	2401	486
LNC_002948	XLOC_248027	lincRNA	Novel_lncRNA	NW_017861614.1	12204	13785	-	2	1550	157
LNC_002941	XLOC_247892	antisense_lncRNA	Novel_lncRNA	NW_017861599.1	219	4854	-	2	2601	95
LNC_002940	XLOC_247856	lincRNA	Novel_lncRNA	NW_017861594.1	5517	5936	+	2	387	65
LNC_002943	XLOC_247892	antisense_lncRNA	Novel_lncRNA	NW_017861599.1	3739	5369	-	2	1544	102
LNC_002942	XLOC_247892	antisense_lncRNA	Novel_lncRNA	NW_017861599.1	219	5234	-	3	3019	95
LNC_002945	XLOC_247950	lincRNA	Novel_lncRNA	NW_017861608.1	1	385	+	2	357	80
LNC_002944	XLOC_247901	lincRNA	Novel_lncRNA	NW_017861602.1	1070	3256	+	2	1846	88
LNC_002947	XLOC_248018	lincRNA	Novel_lncRNA	NW_017861613.1	12221	12506	-	2	234	59
LNC_002946	XLOC_247950	lincRNA	Novel_lncRNA	NW_017861608.1	1	385	+	2	362	82
LNC_001948	XLOC_200721	lincRNA	Novel_lncRNA	NW_017859706.1	1055696	1058411	+	2	1360	121
LNC_001949	XLOC_200770	lincRNA	Novel_lncRNA	NW_017859706.1	79415	80071	-	2	632	57
LNC_001944	XLOC_200454	lincRNA	Novel_lncRNA	NW_017859706.1	52343	53269	+	2	681	113
LNC_001945	XLOC_200466	lincRNA	Novel_lncRNA	NW_017859706.1	77312	78041	+	2	698	51
LNC_001946	XLOC_200661	lincRNA	Novel_lncRNA	NW_017859706.1	495074	495437	+	2	307	86
LNC_001947	XLOC_200672	lincRNA	Novel_lncRNA	NW_017859706.1	513579	515107	+	2	1501	105
LNC_001940	XLOC_200001	antisense_lncRNA	Novel_lncRNA	NW_017859704.1	715819	716259	+	2	420	91
LNC_001941	XLOC_200003	antisense_lncRNA	Novel_lncRNA	NW_017859704.1	719267	719968	+	2	674	73
LNC_001942	XLOC_200083	antisense_lncRNA	Novel_lncRNA	NW_017859704.1	36687	39847	-	2	3060	136
LNC_001943	XLOC_200143	lincRNA	Novel_lncRNA	NW_017859704.1	588469	591016	-	2	2466	116
LNC_002924	XLOC_247033	antisense_lncRNA	Novel_lncRNA	NW_017861505.1	2681	3890	+	2	631	156
LNC_000011	XLOC_001223	lincRNA	Novel_lncRNA	NW_017859641.1	5110050	5110543	+	2	472	106
LNC_000010	XLOC_001133	antisense_lncRNA	Novel_lncRNA	NW_017859641.1	4690377	4696712	+	2	5971	171
LNC_000013	XLOC_001402	antisense_lncRNA	Novel_lncRNA	NW_017859641.1	6145295	6155190	+	3	1850	179
LNC_000012	XLOC_001259	lincRNA	Novel_lncRNA	NW_017859641.1	5351450	5351918	+	2	430	59
LNC_000015	XLOC_001544	lincRNA	Novel_lncRNA	NW_017859641.1	7286170	7287245	+	2	342	57
LNC_000014	XLOC_001452	antisense_lncRNA	Novel_lncRNA	NW_017859641.1	6699402	6713986	+	2	14166	133
LNC_000017	XLOC_002057	lincRNA	Novel_lncRNA	NW_017859641.1	9820433	9820727	+	2	274	80
LNC_000016	XLOC_001982	lincRNA	Novel_lncRNA	NW_017859641.1	9683818	9685528	+	2	1686	111
LNC_000019	XLOC_002220	lincRNA	Novel_lncRNA	NW_017859641.1	10772405	10772919	+	2	434	81
LNC_000018	XLOC_002186	lincRNA	Novel_lncRNA	NW_017859641.1	10427973	10436391	+	2	2922	130
LNC_003706	XLOC_268270	lincRNA	Novel_lncRNA	NW_017866259.1	162	1940	-	2	1728	380
LNC_003707	XLOC_268310	lincRNA	Novel_lncRNA	NW_017866276.1	1	1934	+	2	1786	356
LNC_003700	XLOC_268105	lincRNA	Novel_lncRNA	NW_017866188.1	18	1947	+	2	1880	74
LNC_003701	XLOC_268106	lincRNA	Novel_lncRNA	NW_017866188.1	33	1906	-	2	1824	74
LNC_003702	XLOC_268109	lincRNA	Novel_lncRNA	NW_017866189.1	1	1976	-	2	1942	100
LNC_003703	XLOC_268175	lincRNA	Novel_lncRNA	NW_017866217.1	1	1940	-	2	923	66
LNC_001388	XLOC_150437	antisense_lncRNA	Novel_lncRNA	NW_017859666.1	1216353	1228169	+	3	10059	170
LNC_001389	XLOC_150437	antisense_lncRNA	Novel_lncRNA	NW_017859666.1	1216356	1228169	+	2	9906	170
LNC_001382	XLOC_150437	antisense_lncRNA	Novel_lncRNA	NW_017859666.1	1204470	1228169	+	4	10236	170
LNC_001383	XLOC_150437	antisense_lncRNA	Novel_lncRNA	NW_017859666.1	1204470	1228169	+	3	11692	171
LNC_001380	XLOC_150200	antisense_lncRNA	Novel_lncRNA	NW_017859666.1	178208	183355	+	2	1448	152
LNC_001381	XLOC_150266	lincRNA	Novel_lncRNA	NW_017859666.1	577007	577554	+	2	486	62
LNC_001386	XLOC_150437	antisense_lncRNA	Novel_lncRNA	NW_017859666.1	1216287	1228169	+	3	9612	170
LNC_001387	XLOC_150437	antisense_lncRNA	Novel_lncRNA	NW_017859666.1	1216338	1228169	+	3	9622	170
LNC_001384	XLOC_150437	antisense_lncRNA	Novel_lncRNA	NW_017859666.1	1204470	1228169	+	4	6106	171
LNC_001385	XLOC_150437	antisense_lncRNA	Novel_lncRNA	NW_017859666.1	1215254	1228169	+	4	5059	159
LNC_003187	XLOC_254751	lincRNA	Novel_lncRNA	NW_017862531.1	8	3579	-	3	3435	112
LNC_003460	XLOC_262536	lincRNA	Novel_lncRNA	NW_017864296.1	2899	3973	+	2	1051	107
LNC_003152	XLOC_253920	antisense_lncRNA	Novel_lncRNA	NW_017862405.1	35	3826	+	2	3708	203
LNC_003449	XLOC_262199	lincRNA	Novel_lncRNA	NW_017864202.1	20	814	+	2	575	88
LNC_003448	XLOC_262179	antisense_lncRNA	Novel_lncRNA	NW_017864196.1	1	1456	+	2	1417	99
LNC_001961	XLOC_202025	lincRNA	Novel_lncRNA	NW_017859709.1	295424	315657	-	2	2083	86
LNC_003443	XLOC_261999	lincRNA	Novel_lncRNA	NW_017864150.1	1	4224	+	3	1219	131
LNC_003442	XLOC_261999	lincRNA	Novel_lncRNA	NW_017864150.1	1	4224	+	5	3791	238
LNC_003441	XLOC_261907	lincRNA	Novel_lncRNA	NW_017864124.1	1	673	-	2	646	131
LNC_003440	XLOC_261892	antisense_lncRNA	Novel_lncRNA	NW_017864120.1	1595	4257	-	2	2609	160
LNC_003447	XLOC_262125	antisense_lncRNA	Novel_lncRNA	NW_017864184.1	1	2963	-	4	2137	244
LNC_003446	XLOC_262003	antisense_lncRNA	Novel_lncRNA	NW_017864152.1	2171	2470	-	2	202	66
LNC_003445	XLOC_261999	lincRNA	Novel_lncRNA	NW_017864150.1	10	4224	+	3	4160	180
LNC_003444	XLOC_261999	lincRNA	Novel_lncRNA	NW_017864150.1	2	4224	+	3	3422	238
LNC_003184	XLOC_254672	lincRNA	Novel_lncRNA	NW_017862519.1	11	829	-	2	684	85
LNC_003466	XLOC_262881	lincRNA	Novel_lncRNA	NW_017864391.1	940	1916	+	2	953	118
LNC_003185	XLOC_254672	lincRNA	Novel_lncRNA	NW_017862519.1	123	829	-	2	495	81
LNC_000833	XLOC_091608	lincRNA	Novel_lncRNA	NW_017859653.1	6746654	6752628	+	2	2730	160
LNC_000832	XLOC_091593	antisense_lncRNA	Novel_lncRNA	NW_017859653.1	6686635	6711118	+	4	2004	119
LNC_000831	XLOC_091593	antisense_lncRNA	Novel_lncRNA	NW_017859653.1	6686630	6718342	+	3	2182	86
LNC_000830	XLOC_091589	antisense_lncRNA	Novel_lncRNA	NW_017859653.1	6630876	6639117	+	4	1757	151
LNC_000837	XLOC_092497	lincRNA	Novel_lncRNA	NW_017859653.1	11300310	11304226	+	3	3195	152
LNC_000836	XLOC_092013	antisense_lncRNA	Novel_lncRNA	NW_017859653.1	8844831	8846373	+	2	623	87
LNC_000835	XLOC_091969	lincRNA	Novel_lncRNA	NW_017859653.1	8419490	8420535	+	2	788	65
LNC_000834	XLOC_091744	lincRNA	Novel_lncRNA	NW_017859653.1	7511831	7516328	+	3	566	104
LNC_000839	XLOC_092892	lincRNA	Novel_lncRNA	NW_017859653.1	13510636	13511016	+	2	328	77
LNC_000838	XLOC_092749	antisense_lncRNA	Novel_lncRNA	NW_017859653.1	12837854	12842913	+	2	4157	146
LNC_003750	XLOC_269308	lincRNA	Novel_lncRNA	NW_017866706.1	1	1741	-	3	1597	98
LNC_000949	XLOC_105175	lincRNA	Novel_lncRNA	NW_017859655.1	11349322	11350852	-	2	1363	114
LNC_000948	XLOC_105168	antisense_lncRNA	Novel_lncRNA	NW_017859655.1	11301773	11303337	-	2	1034	86
LNC_000947	XLOC_105023	lincRNA	Novel_lncRNA	NW_017859655.1	10395906	10397922	-	2	1838	121
LNC_000946	XLOC_104977	lincRNA	Novel_lncRNA	NW_017859655.1	10325314	10325656	-	2	289	52
LNC_000945	XLOC_104945	lincRNA	Novel_lncRNA	NW_017859655.1	10270519	10271575	-	2	1027	78
LNC_000944	XLOC_104854	lincRNA	Novel_lncRNA	NW_017859655.1	9851511	9851957	-	2	424	118
LNC_000943	XLOC_104823	lincRNA	Novel_lncRNA	NW_017859655.1	9662564	9674331	-	2	1282	116
LNC_000942	XLOC_104721	lincRNA	Novel_lncRNA	NW_017859655.1	9419263	9419605	-	2	290	76
LNC_000941	XLOC_104562	lincRNA	Novel_lncRNA	NW_017859655.1	8515263	8521429	-	2	812	129
LNC_000940	XLOC_104491	lincRNA	Novel_lncRNA	NW_017859655.1	7771811	7777793	-	3	5940	162
LNC_001568	XLOC_167405	lincRNA	Novel_lncRNA	NW_017859672.1	3901292	3901539	+	2	226	53
LNC_001569	XLOC_167493	lincRNA	Novel_lncRNA	NW_017859672.1	4059534	4060321	+	2	755	117
LNC_001566	XLOC_167287	antisense_lncRNA	Novel_lncRNA	NW_017859672.1	2797204	2802241	+	2	3571	190
LNC_001567	XLOC_167376	lincRNA	Novel_lncRNA	NW_017859672.1	3518976	3519998	+	2	1000	106
LNC_001564	XLOC_166970	lincRNA	Novel_lncRNA	NW_017859672.1	1572505	1576240	+	2	2587	123
LNC_001565	XLOC_167287	antisense_lncRNA	Novel_lncRNA	NW_017859672.1	2796977	2802241	+	2	5136	326
LNC_001562	XLOC_166739	antisense_lncRNA	Novel_lncRNA	NW_017859672.1	234801	235533	+	2	598	67
LNC_001563	XLOC_166946	lincRNA	Novel_lncRNA	NW_017859672.1	1412940	1413828	+	2	559	82
LNC_001560	XLOC_166664	antisense_lncRNA	Novel_lncRNA	NW_017859671.1	6255196	6263794	-	2	8577	146
LNC_001561	XLOC_166696	lincRNA	Novel_lncRNA	NW_017859672.1	7321	7828	+	2	447	64
LNC_003759	XLOC_269421	lincRNA	Novel_lncRNA	NW_017866758.1	1	1626	-	3	1567	132
LNC_003745	XLOC_269247	antisense_lncRNA	Novel_lncRNA	NW_017866682.1	1	1751	-	2	1719	125
LNC_002093	XLOC_210839	lincRNA	Novel_lncRNA	NW_017859748.1	425901	451020	-	3	12945	199
LNC_002092	XLOC_210516	antisense_lncRNA	Novel_lncRNA	NW_017859747.1	11961	28329	-	2	16310	201
LNC_002091	XLOC_210379	lincRNA	Novel_lncRNA	NW_017859746.1	145332	147702	-	2	520	67
LNC_002090	XLOC_210347	lincRNA	Novel_lncRNA	NW_017859746.1	144811	148696	+	2	3832	351
LNC_002097	XLOC_210956	lincRNA	Novel_lncRNA	NW_017859750.1	421087	423617	-	2	337	68
LNC_002096	XLOC_210924	lincRNA	Novel_lncRNA	NW_017859750.1	264079	265929	+	2	1228	408
LNC_002095	XLOC_210856	antisense_lncRNA	Novel_lncRNA	NW_017859749.1	433706	439470	+	2	5560	254
LNC_002094	XLOC_210855	lincRNA	Novel_lncRNA	NW_017859749.1	351127	354612	+	2	2673	92
LNC_002099	XLOC_211232	lincRNA	Novel_lncRNA	NW_017859752.1	142707	146948	+	2	4031	223
LNC_002098	XLOC_211082	lincRNA	Novel_lncRNA	NW_017859751.1	213680	214685	+	2	984	96
LNC_003746	XLOC_269308	lincRNA	Novel_lncRNA	NW_017866706.1	1	1741	-	3	1597	98
LNC_001430	XLOC_154342	antisense_lncRNA	Novel_lncRNA	NW_017859667.1	5214079	5217498	+	2	3391	277
LNC_000769	XLOC_084624	lincRNA	Novel_lncRNA	NW_017859652.1	2749209	2755411	+	3	6139	203
LNC_000768	XLOC_084624	lincRNA	Novel_lncRNA	NW_017859652.1	2747908	2755411	+	4	6831	203
LNC_001431	XLOC_154455	lincRNA	Novel_lncRNA	NW_017859667.1	5601147	5602778	+	2	1607	131
LNC_000763	XLOC_083332	antisense_lncRNA	Novel_lncRNA	NW_017859651.1	9457153	9462209	-	2	879	104
LNC_000762	XLOC_083318	antisense_lncRNA	Novel_lncRNA	NW_017859651.1	9324964	9341499	-	3	16366	171
LNC_000761	XLOC_083268	antisense_lncRNA	Novel_lncRNA	NW_017859651.1	8771423	8780405	-	2	294	91
LNC_000760	XLOC_083244	antisense_lncRNA	Novel_lncRNA	NW_017859651.1	8474561	8477936	-	2	3213	119
LNC_000767	XLOC_084503	lincRNA	Novel_lncRNA	NW_017859652.1	2005586	2007447	+	2	1842	121
LNC_000766	XLOC_084293	antisense_lncRNA	Novel_lncRNA	NW_017859652.1	1112792	1124463	+	3	7099	134
LNC_000765	XLOC_084290	lincRNA	Novel_lncRNA	NW_017859652.1	1080365	1080801	+	2	415	76
LNC_000764	XLOC_083951	lincRNA	Novel_lncRNA	NW_017859651.1	12780677	12781397	-	2	697	72
LNC_003747	XLOC_269308	lincRNA	Novel_lncRNA	NW_017866706.1	1	1741	-	3	1597	98
LNC_002545	XLOC_233939	lincRNA	Novel_lncRNA	NW_017860470.1	6695	11488	+	2	4770	106
LNC_002544	XLOC_233778	antisense_lncRNA	Novel_lncRNA	NW_017860461.1	24901	29219	-	3	4265	195
LNC_002547	XLOC_234123	lincRNA	Novel_lncRNA	NW_017860479.1	10	2693	+	2	2628	210
LNC_002546	XLOC_234019	antisense_lncRNA	Novel_lncRNA	NW_017860473.1	3062	4148	+	2	298	87
LNC_002541	XLOC_233768	lincRNA	Novel_lncRNA	NW_017860461.1	15660	16686	+	2	970	150
LNC_002540	XLOC_233768	lincRNA	Novel_lncRNA	NW_017860461.1	15657	16686	+	2	921	150
LNC_002543	XLOC_233768	lincRNA	Novel_lncRNA	NW_017860461.1	15664	16686	+	2	956	150
LNC_002542	XLOC_233768	lincRNA	Novel_lncRNA	NW_017860461.1	15662	16686	+	2	962	150
LNC_002549	XLOC_234147	lincRNA	Novel_lncRNA	NW_017860480.1	3177	9501	-	4	6226	147
LNC_002548	XLOC_234128	antisense_lncRNA	Novel_lncRNA	NW_017860479.1	6387	6786	-	2	360	119
LNC_003569	XLOC_265337	lincRNA	Novel_lncRNA	NW_017865162.1	1	1741	+	3	1524	114
LNC_003155	XLOC_254020	antisense_lncRNA	Novel_lncRNA	NW_017862418.1	47	539	+	2	433	73
LNC_001438	XLOC_155189	antisense_lncRNA	Novel_lncRNA	NW_017859667.1	2820141	2825342	-	2	4712	165
LNC_003157	XLOC_254212	lincRNA	Novel_lncRNA	NW_017862446.1	2141	2607	+	2	385	63
LNC_003156	XLOC_254184	antisense_lncRNA	Novel_lncRNA	NW_017862440.1	1	2377	-	2	2350	181
LNC_003151	XLOC_253914	lincRNA	Novel_lncRNA	NW_017862403.1	2747	3490	-	2	519	76
LNC_003150	XLOC_253903	lincRNA	Novel_lncRNA	NW_017862402.1	4712	9057	+	2	4226	177
LNC_003153	XLOC_254011	lincRNA	Novel_lncRNA	NW_017862417.1	365	681	+	2	297	65
LNC_001439	XLOC_155253	lincRNA	Novel_lncRNA	NW_017859667.1	3009880	3010353	-	2	342	49
LNC_003159	XLOC_254280	lincRNA	Novel_lncRNA	NW_017862457.1	5075	6408	+	2	1258	89
LNC_003158	XLOC_254276	lincRNA	Novel_lncRNA	NW_017862456.1	1	4327	-	2	2033	180
LNC_001669	XLOC_176607	antisense_lncRNA	Novel_lncRNA	NW_017859676.1	1075014	1081021	-	2	5985	158
LNC_000499	XLOC_054658	antisense_lncRNA	Novel_lncRNA	NW_017859647.1	2772376	2772760	+	3	311	51
LNC_000498	XLOC_054621	antisense_lncRNA	Novel_lncRNA	NW_017859647.1	2561969	2563369	+	2	1305	144
LNC_001668	XLOC_176537	lincRNA	Novel_lncRNA	NW_017859676.1	353677	354650	-	2	221	73
LNC_000495	XLOC_054031	lincRNA	Novel_lncRNA	NW_017859646.1	16615690	16616522	-	2	767	100
LNC_000494	XLOC_054016	antisense_lncRNA	Novel_lncRNA	NW_017859646.1	16507648	16521329	-	3	9545	178
LNC_000497	XLOC_054552	lincRNA	Novel_lncRNA	NW_017859647.1	2244399	2246663	+	2	537	68
LNC_000496	XLOC_054287	lincRNA	Novel_lncRNA	NW_017859647.1	876477	877649	+	2	1036	80
LNC_000491	XLOC_053651	antisense_lncRNA	Novel_lncRNA	NW_017859646.1	15364511	15364830	-	2	261	69
LNC_000490	XLOC_053468	lincRNA	Novel_lncRNA	NW_017859646.1	14224257	14232199	-	2	241	76
LNC_000493	XLOC_053822	lincRNA	Novel_lncRNA	NW_017859646.1	15977429	15979472	-	3	993	105
LNC_000492	XLOC_053729	lincRNA	Novel_lncRNA	NW_017859646.1	15665986	15666990	-	2	920	67
LNC_002400	XLOC_225922	lincRNA	Novel_lncRNA	NW_017860095.1	41311	41786	+	2	450	126
LNC_002401	XLOC_225960	lincRNA	Novel_lncRNA	NW_017860096.1	23110	39804	-	5	14797	168
LNC_002402	XLOC_226038	lincRNA	Novel_lncRNA	NW_017860101.1	1	2012	+	2	1954	109
LNC_002403	XLOC_226080	antisense_lncRNA	Novel_lncRNA	NW_017860103.1	37964	40786	-	2	2708	139
LNC_002404	XLOC_226208	lincRNA	Novel_lncRNA	NW_017860107.1	15259	24101	-	2	8814	216
LNC_002405	XLOC_226209	lincRNA	Novel_lncRNA	NW_017860107.1	24189	31799	-	4	7527	161
LNC_002406	XLOC_226210	lincRNA	Novel_lncRNA	NW_017860107.1	32705	50077	-	2	17347	144
LNC_002407	XLOC_226239	antisense_lncRNA	Novel_lncRNA	NW_017860109.1	22144	23140	-	2	410	79
LNC_002408	XLOC_226512	antisense_lncRNA	Novel_lncRNA	NW_017860120.1	20156	22768	-	3	638	113
LNC_002409	XLOC_226529	lincRNA	Novel_lncRNA	NW_017860121.1	46351	47930	+	2	1387	146
LNC_001706	XLOC_180353	lincRNA	Novel_lncRNA	NW_017859679.1	452285	453299	+	5	447	112
LNC_001707	XLOC_180353	lincRNA	Novel_lncRNA	NW_017859679.1	452285	453299	+	5	441	110
LNC_001704	XLOC_180262	lincRNA	Novel_lncRNA	NW_017859679.1	87629	88207	+	2	431	93
LNC_001705	XLOC_180353	lincRNA	Novel_lncRNA	NW_017859679.1	452285	453299	+	4	732	94
LNC_001702	XLOC_180121	lincRNA	Novel_lncRNA	NW_017859678.1	3409062	3415587	-	2	603	64
LNC_001703	XLOC_180181	antisense_lncRNA	Novel_lncRNA	NW_017859678.1	3583152	3583549	-	2	318	73
LNC_001700	XLOC_179694	antisense_lncRNA	Novel_lncRNA	NW_017859678.1	1074668	1075148	-	2	329	109
LNC_001701	XLOC_179804	antisense_lncRNA	Novel_lncRNA	NW_017859678.1	1962428	1971446	-	2	8997	147
LNC_001708	XLOC_180353	lincRNA	Novel_lncRNA	NW_017859679.1	452285	453299	+	4	726	92
LNC_001709	XLOC_180496	antisense_lncRNA	Novel_lncRNA	NW_017859679.1	1204083	1209993	+	3	781	139
LNC_003929	XLOC_272804	lincRNA	Novel_lncRNA	NW_017868478.1	8	799	+	2	627	65
LNC_002918	XLOC_246821	lincRNA	Novel_lncRNA	NW_017861479.1	1	10526	+	2	10473	142
LNC_003195	XLOC_254859	lincRNA	Novel_lncRNA	NW_017862555.1	2869	5450	-	2	2554	94
LNC_003847	XLOC_271059	lincRNA	Novel_lncRNA	NW_017867531.1	1	1272	-	4	1189	211
LNC_003846	XLOC_271041	lincRNA	Novel_lncRNA	NW_017867522.1	391	1439	+	2	543	83
LNC_003845	XLOC_271041	lincRNA	Novel_lncRNA	NW_017867522.1	384	1439	+	2	600	86
LNC_003844	XLOC_271009	lincRNA	Novel_lncRNA	NW_017867507.1	1	1443	+	2	1421	139
LNC_003843	XLOC_270996	lincRNA	Novel_lncRNA	NW_017867499.1	1	1447	+	2	1374	136
LNC_003842	XLOC_270964	lincRNA	Novel_lncRNA	NW_017867482.1	61	1438	+	2	995	141
LNC_003841	XLOC_270927	lincRNA	Novel_lncRNA	NW_017867465.1	1	1462	-	2	1427	96
LNC_003840	XLOC_270892	lincRNA	Novel_lncRNA	NW_017867448.1	1	1248	-	2	327	96
LNC_003849	XLOC_271129	lincRNA	Novel_lncRNA	NW_017867567.1	224	1240	-	4	514	97
LNC_003848	XLOC_271128	lincRNA	Novel_lncRNA	NW_017867567.1	81	1425	+	3	1105	104
LNC_000381	XLOC_042409	lincRNA	Novel_lncRNA	NW_017859645.1	16500874	16504854	+	3	3345	123
LNC_000380	XLOC_042397	lincRNA	Novel_lncRNA	NW_017859645.1	16440999	16442649	+	2	1626	120
LNC_000383	XLOC_042683	lincRNA	Novel_lncRNA	NW_017859645.1	18307130	18313431	+	4	5622	373
LNC_000382	XLOC_042541	lincRNA	Novel_lncRNA	NW_017859645.1	17589445	17589718	+	2	219	71
LNC_000385	XLOC_042747	lincRNA	Novel_lncRNA	NW_017859645.1	18607345	18610196	+	2	2763	366
LNC_000384	XLOC_042718	lincRNA	Novel_lncRNA	NW_017859645.1	18484689	18485423	+	2	617	120
LNC_000387	XLOC_042891	antisense_lncRNA	Novel_lncRNA	NW_017859645.1	537228	537976	-	2	627	85
LNC_000386	XLOC_042811	antisense_lncRNA	Novel_lncRNA	NW_017859645.1	136793	137424	-	2	417	70
LNC_000389	XLOC_042974	lincRNA	Novel_lncRNA	NW_017859645.1	1071576	1071913	-	2	251	47
LNC_000388	XLOC_042951	antisense_lncRNA	Novel_lncRNA	NW_017859645.1	814460	827115	-	6	10542	253
LNC_001666	XLOC_176184	lincRNA	Novel_lncRNA	NW_017859676.1	2695816	2706033	+	3	10112	157
LNC_003829	XLOC_270648	lincRNA	Novel_lncRNA	NW_017867326.1	1	1507	-	2	1314	114
LNC_000543	XLOC_060717	lincRNA	Novel_lncRNA	NW_017859648.1	949	2525	+	2	1486	109
LNC_000542	XLOC_060574	antisense_lncRNA	Novel_lncRNA	NW_017859647.1	15847368	15847894	-	2	375	82
LNC_001018	XLOC_112362	lincRNA	Novel_lncRNA	NW_017859657.1	7416902	7417612	+	2	687	70
LNC_001019	XLOC_112519	lincRNA	Novel_lncRNA	NW_017859657.1	7691509	7692800	+	2	402	66
LNC_000547	XLOC_060854	lincRNA	Novel_lncRNA	NW_017859648.1	1840459	1842967	+	2	1584	133
LNC_000546	XLOC_060825	lincRNA	Novel_lncRNA	NW_017859648.1	1698360	1708189	+	2	1308	150
LNC_000545	XLOC_060802	lincRNA	Novel_lncRNA	NW_017859648.1	1471923	1473437	+	2	1176	125
LNC_000544	XLOC_060801	lincRNA	Novel_lncRNA	NW_017859648.1	1471406	1471813	+	2	385	95
LNC_001012	XLOC_111474	lincRNA	Novel_lncRNA	NW_017859657.1	4010989	4012553	+	2	710	79
LNC_001013	XLOC_111701	lincRNA	Novel_lncRNA	NW_017859657.1	4741904	4742282	+	2	353	55
LNC_001010	XLOC_111243	lincRNA	Novel_lncRNA	NW_017859657.1	2702479	2704276	+	2	1765	88
LNC_001011	XLOC_111262	lincRNA	Novel_lncRNA	NW_017859657.1	2877838	2886448	+	3	4039	91
LNC_001016	XLOC_112093	antisense_lncRNA	Novel_lncRNA	NW_017859657.1	6243619	6245035	+	2	1317	102
LNC_001017	XLOC_112280	lincRNA	Novel_lncRNA	NW_017859657.1	6910664	6910967	+	2	272	55
LNC_001014	XLOC_111720	lincRNA	Novel_lncRNA	NW_017859657.1	4774130	4774998	+	2	835	68
LNC_001015	XLOC_111788	lincRNA	Novel_lncRNA	NW_017859657.1	5236785	5274975	+	2	1583	86
LNC_003206	XLOC_255232	lincRNA	Novel_lncRNA	NW_017862617.1	4917	8112	-	5	2974	121
LNC_003939	XLOC_273070	lincRNA	Novel_lncRNA	NW_017868627.1	133	1128	+	3	945	160
LNC_003938	XLOC_273053	lincRNA	Novel_lncRNA	NW_017868619.1	1	1132	+	5	684	216
LNC_003933	XLOC_272915	lincRNA	Novel_lncRNA	NW_017868542.1	818	1154	-	2	305	45
LNC_003932	XLOC_272896	lincRNA	Novel_lncRNA	NW_017868533.1	23	1137	-	2	1022	142
LNC_003931	XLOC_272862	lincRNA	Novel_lncRNA	NW_017868512.1	145	541	+	2	280	81
LNC_003930	XLOC_272822	lincRNA	Novel_lncRNA	NW_017868488.1	89	1167	-	2	1055	74
LNC_003937	XLOC_273052	lincRNA	Novel_lncRNA	NW_017868618.1	1	975	-	5	803	107
LNC_003936	XLOC_273052	lincRNA	Novel_lncRNA	NW_017868618.1	1	913	-	3	846	126
LNC_003935	XLOC_273022	lincRNA	Novel_lncRNA	NW_017868603.1	1	1136	-	2	1072	88
LNC_003934	XLOC_272970	lincRNA	Novel_lncRNA	NW_017868570.1	12	391	-	2	253	57
LNC_001377	XLOC_149967	antisense_lncRNA	Novel_lncRNA	NW_017859665.1	6552568	6557188	-	2	3862	198
LNC_001376	XLOC_149664	antisense_lncRNA	Novel_lncRNA	NW_017859665.1	5409913	5413118	-	2	339	93
LNC_001375	XLOC_149466	lincRNA	Novel_lncRNA	NW_017859665.1	3898217	3899559	-	2	1266	71
LNC_001374	XLOC_149224	lincRNA	Novel_lncRNA	NW_017859665.1	2386206	2388027	-	2	1664	111
LNC_001373	XLOC_149051	antisense_lncRNA	Novel_lncRNA	NW_017859665.1	841218	841704	-	2	466	55
LNC_001372	XLOC_149046	lincRNA	Novel_lncRNA	NW_017859665.1	821200	821963	-	2	284	56
LNC_001371	XLOC_149014	lincRNA	Novel_lncRNA	NW_017859665.1	526758	528854	-	7	360	111
LNC_001370	XLOC_148995	antisense_lncRNA	Novel_lncRNA	NW_017859665.1	282320	288091	-	2	5752	172
LNC_001379	XLOC_150176	lincRNA	Novel_lncRNA	NW_017859665.1	8566214	8569908	-	2	641	78
LNC_001378	XLOC_150160	lincRNA	Novel_lncRNA	NW_017859665.1	8314306	8345268	-	2	6603	155
LNC_001171	XLOC_129609	lincRNA	Novel_lncRNA	NW_017859660.1	939472	941196	-	2	1073	75
LNC_001170	XLOC_129609	lincRNA	Novel_lncRNA	NW_017859660.1	939472	940952	-	2	1071	112
LNC_001173	XLOC_129824	lincRNA	Novel_lncRNA	NW_017859660.1	2737015	2737867	-	2	802	81
LNC_001172	XLOC_129677	lincRNA	Novel_lncRNA	NW_017859660.1	1957372	1989353	-	2	13325	197
LNC_001175	XLOC_130230	lincRNA	Novel_lncRNA	NW_017859660.1	5465185	5465909	-	2	704	73
LNC_001174	XLOC_129919	lincRNA	Novel_lncRNA	NW_017859660.1	3191939	3192282	-	2	324	49
LNC_001177	XLOC_130298	lincRNA	Novel_lncRNA	NW_017859660.1	5718007	5718426	-	2	388	83
LNC_001176	XLOC_130237	lincRNA	Novel_lncRNA	NW_017859660.1	5476211	5476705	-	2	455	57
LNC_001179	XLOC_130416	lincRNA	Novel_lncRNA	NW_017859660.1	6236446	6237309	-	2	568	110
LNC_001178	XLOC_130309	lincRNA	Novel_lncRNA	NW_017859660.1	5837052	5838013	-	2	877	78
LNC_003634	XLOC_266739	lincRNA	Novel_lncRNA	NW_017865660.1	2	2345	-	4	2253	179
LNC_000150	XLOC_015828	lincRNA	Novel_lncRNA	NW_017859642.1	19231479	19242416	+	5	10735	124
LNC_000151	XLOC_015908	lincRNA	Novel_lncRNA	NW_017859642.1	19489113	19497489	+	2	333	59
LNC_000152	XLOC_015918	lincRNA	Novel_lncRNA	NW_017859642.1	19649369	19649709	+	2	286	65
LNC_000153	XLOC_016180	antisense_lncRNA	Novel_lncRNA	NW_017859642.1	20945904	20948315	+	2	311	85
LNC_000154	XLOC_016203	lincRNA	Novel_lncRNA	NW_017859642.1	21018898	21020627	+	2	1688	119
LNC_000155	XLOC_016243	lincRNA	Novel_lncRNA	NW_017859642.1	21208912	21209256	+	2	324	106
LNC_000156	XLOC_016364	lincRNA	Novel_lncRNA	NW_017859642.1	21463543	21463971	+	2	331	93
LNC_000157	XLOC_016454	lincRNA	Novel_lncRNA	NW_017859642.1	21633322	21633800	+	2	424	54
LNC_000158	XLOC_016470	lincRNA	Novel_lncRNA	NW_017859642.1	21662661	21663384	+	2	407	57
LNC_000159	XLOC_016595	lincRNA	Novel_lncRNA	NW_017859642.1	22622924	22623358	+	2	404	75
LNC_003625	XLOC_266586	antisense_lncRNA	Novel_lncRNA	NW_017865601.1	5	2251	+	2	2090	154
LNC_003624	XLOC_266565	antisense_lncRNA	Novel_lncRNA	NW_017865591.1	1	2404	-	3	2300	413
LNC_003623	XLOC_266539	lincRNA	Novel_lncRNA	NW_017865581.1	1	2410	-	3	2231	154
LNC_003622	XLOC_266525	antisense_lncRNA	Novel_lncRNA	NW_017865576.1	1474	1765	+	2	250	66
LNC_003621	XLOC_266514	lincRNA	Novel_lncRNA	NW_017865571.1	1	1315	-	2	1246	101
LNC_003620	XLOC_266331	lincRNA	Novel_lncRNA	NW_017865503.1	1739	2430	-	2	648	90
LNC_003597	XLOC_266003	lincRNA	Novel_lncRNA	NW_017865391.1	1	1133	-	2	1053	99
LNC_002978	XLOC_249041	antisense_lncRNA	Novel_lncRNA	NW_017861737.1	6525	8339	+	2	1785	92
LNC_002979	XLOC_249077	lincRNA	Novel_lncRNA	NW_017861742.1	3271	4328	-	2	1027	81
LNC_002974	XLOC_248758	lincRNA	Novel_lncRNA	NW_017861702.1	7383	8212	+	2	709	78
LNC_002975	XLOC_248794	antisense_lncRNA	Novel_lncRNA	NW_017861706.1	10280	13184	-	2	2823	283
LNC_002976	XLOC_248846	antisense_lncRNA	Novel_lncRNA	NW_017861714.1	256	689	+	2	401	86
LNC_002977	XLOC_248868	antisense_lncRNA	Novel_lncRNA	NW_017861716.1	6	1955	-	3	1118	142
LNC_002970	XLOC_248738	lincRNA	Novel_lncRNA	NW_017861699.1	9120	13212	+	2	4069	128
LNC_002971	XLOC_248738	lincRNA	Novel_lncRNA	NW_017861699.1	9155	13212	+	2	4026	128
LNC_002972	XLOC_248749	lincRNA	Novel_lncRNA	NW_017861700.1	41	13123	-	3	13025	251
LNC_002973	XLOC_248756	antisense_lncRNA	Novel_lncRNA	NW_017861701.1	6858	8706	-	2	1175	158
LNC_001953	XLOC_201544	lincRNA	Novel_lncRNA	NW_017859708.1	658856	659413	+	2	522	90
LNC_001952	XLOC_201502	antisense_lncRNA	Novel_lncRNA	NW_017859708.1	494667	499407	+	2	4658	128
LNC_001951	XLOC_201354	antisense_lncRNA	Novel_lncRNA	NW_017859707.1	581939	583902	-	2	1288	81
LNC_001950	XLOC_201200	lincRNA	Novel_lncRNA	NW_017859707.1	942946	943586	+	2	500	91
LNC_001957	XLOC_201635	lincRNA	Novel_lncRNA	NW_017859708.1	240382	246669	-	2	5883	143
LNC_001956	XLOC_201635	lincRNA	Novel_lncRNA	NW_017859708.1	220962	232660	-	2	7467	135
LNC_001955	XLOC_201634	lincRNA	Novel_lncRNA	NW_017859708.1	215914	220675	-	2	4672	130
LNC_001954	XLOC_201566	antisense_lncRNA	Novel_lncRNA	NW_017859708.1	910304	911326	+	2	950	107
LNC_001959	XLOC_201752	lincRNA	Novel_lncRNA	NW_017859708.1	984987	997146	-	5	11976	310
LNC_001958	XLOC_201636	lincRNA	Novel_lncRNA	NW_017859708.1	224643	228215	-	3	3507	121
LNC_003637	XLOC_266749	lincRNA	Novel_lncRNA	NW_017865663.1	1878	2164	-	2	267	83
LNC_003678	XLOC_267681	lincRNA	Novel_lncRNA	NW_017866015.1	1	2088	-	2	892	98
LNC_003679	XLOC_267701	lincRNA	Novel_lncRNA	NW_017866024.1	1	2081	-	2	2060	136
LNC_000024	XLOC_003196	lincRNA	Novel_lncRNA	NW_017859641.1	14483314	14483645	+	2	312	72
LNC_000025	XLOC_003292	lincRNA	Novel_lncRNA	NW_017859641.1	14685642	14686770	+	2	1061	107
LNC_000026	XLOC_003384	lincRNA	Novel_lncRNA	NW_017859641.1	14973982	14974561	+	2	556	134
LNC_000027	XLOC_003539	antisense_lncRNA	Novel_lncRNA	NW_017859641.1	16103075	16106834	+	2	3729	166
LNC_000020	XLOC_002520	antisense_lncRNA	Novel_lncRNA	NW_017859641.1	11947751	11948265	+	2	494	101
LNC_000021	XLOC_002539	lincRNA	Novel_lncRNA	NW_017859641.1	12072373	12072933	+	2	506	53
LNC_000022	XLOC_002783	lincRNA	Novel_lncRNA	NW_017859641.1	13110415	13113183	+	2	2428	114
LNC_000023	XLOC_002874	lincRNA	Novel_lncRNA	NW_017859641.1	13537162	13537775	+	2	577	62
LNC_003719	XLOC_268638	lincRNA	Novel_lncRNA	NW_017866415.1	740	1870	-	2	1047	84
LNC_003718	XLOC_268623	lincRNA	Novel_lncRNA	NW_017866407.1	1	1876	+	2	1832	92
LNC_000028	XLOC_003595	lincRNA	Novel_lncRNA	NW_017859641.1	16283579	16285658	+	2	263	87
LNC_000029	XLOC_003852	lincRNA	Novel_lncRNA	NW_017859641.1	18061571	18062122	+	2	442	114
LNC_001399	XLOC_151505	lincRNA	Novel_lncRNA	NW_017859666.1	6693444	6694235	+	2	720	66
LNC_001398	XLOC_151438	antisense_lncRNA	Novel_lncRNA	NW_017859666.1	6427852	6428932	+	2	1060	97
LNC_003675	XLOC_267656	antisense_lncRNA	Novel_lncRNA	NW_017866006.1	28	423	-	2	373	124
LNC_001391	XLOC_150523	lincRNA	Novel_lncRNA	NW_017859666.1	1446295	1449132	+	2	1555	94
LNC_001390	XLOC_150437	antisense_lncRNA	Novel_lncRNA	NW_017859666.1	1216620	1228169	+	3	9717	170
LNC_001393	XLOC_150927	antisense_lncRNA	Novel_lncRNA	NW_017859666.1	3912990	3913517	+	2	496	104
LNC_001392	XLOC_150916	antisense_lncRNA	Novel_lncRNA	NW_017859666.1	3883766	3885519	+	2	1729	88
LNC_001395	XLOC_151112	antisense_lncRNA	Novel_lncRNA	NW_017859666.1	5124059	5125195	+	2	379	109
LNC_001394	XLOC_151081	antisense_lncRNA	Novel_lncRNA	NW_017859666.1	4786892	4797166	+	3	1172	100
LNC_001397	XLOC_151333	antisense_lncRNA	Novel_lncRNA	NW_017859666.1	5879275	5880068	+	2	774	155
LNC_001396	XLOC_151129	lincRNA	Novel_lncRNA	NW_017859666.1	5179051	5179852	+	2	667	66
LNC_003601	XLOC_266093	lincRNA	Novel_lncRNA	NW_017865421.1	379	2539	+	3	1609	159
LNC_003779	XLOC_269875	lincRNA	Novel_lncRNA	NW_017866966.1	1	1640	-	2	1620	145
LNC_003778	XLOC_269842	lincRNA	Novel_lncRNA	NW_017866950.1	15	1646	-	2	1510	104
LNC_002655	XLOC_237997	antisense_lncRNA	Novel_lncRNA	NW_017860731.1	19826	24159	-	4	4259	196
LNC_003438	XLOC_261892	antisense_lncRNA	Novel_lncRNA	NW_017864120.1	1595	4257	-	2	2591	160
LNC_002654	XLOC_237995	antisense_lncRNA	Novel_lncRNA	NW_017860731.1	2392	9119	-	2	826	172
LNC_003436	XLOC_261792	lincRNA	Novel_lncRNA	NW_017864092.1	1	367	-	2	340	113
LNC_003437	XLOC_261847	antisense_lncRNA	Novel_lncRNA	NW_017864108.1	846	4278	+	3	3224	192
LNC_003434	XLOC_261792	lincRNA	Novel_lncRNA	NW_017864092.1	1	328	-	2	301	100
LNC_003435	XLOC_261792	lincRNA	Novel_lncRNA	NW_017864092.1	1	332	-	2	287	95
LNC_003432	XLOC_261749	lincRNA	Novel_lncRNA	NW_017864082.1	1	3057	+	2	3016	93
LNC_002657	XLOC_238126	antisense_lncRNA	Novel_lncRNA	NW_017860740.1	192	5474	+	3	917	163
LNC_003430	XLOC_261670	lincRNA	Novel_lncRNA	NW_017864062.1	1	4344	+	2	4321	141
LNC_003431	XLOC_261732	lincRNA	Novel_lncRNA	NW_017864078.1	1	1472	-	3	1237	90
LNC_002656	XLOC_238097	lincRNA	Novel_lncRNA	NW_017860738.1	12080	12974	+	2	800	116
LNC_002651	XLOC_237904	lincRNA	Novel_lncRNA	NW_017860726.1	1381	6220	+	2	4820	144
LNC_002828	XLOC_243766	lincRNA	Novel_lncRNA	NW_017861174.1	3607	3994	+	2	354	104
LNC_002650	XLOC_237903	lincRNA	Novel_lncRNA	NW_017860726.1	1	1265	+	3	1099	109
LNC_002829	XLOC_243833	lincRNA	Novel_lncRNA	NW_017861179.1	1	4575	-	3	4495	122
LNC_002653	XLOC_237956	lincRNA	Novel_lncRNA	NW_017860728.1	1	966	-	2	928	86
LNC_002652	XLOC_237943	lincRNA	Novel_lncRNA	NW_017860727.1	6921	7697	-	2	752	142
LNC_000846	XLOC_094161	lincRNA	Novel_lncRNA	NW_017859653.1	5201920	5205016	-	4	1173	123
LNC_000847	XLOC_094161	lincRNA	Novel_lncRNA	NW_017859653.1	5201920	5205583	-	4	1075	139
LNC_000844	XLOC_093759	antisense_lncRNA	Novel_lncRNA	NW_017859653.1	3544571	3544996	-	2	364	89
LNC_000845	XLOC_094135	lincRNA	Novel_lncRNA	NW_017859653.1	5080174	5080781	-	2	419	55
LNC_000842	XLOC_093208	lincRNA	Novel_lncRNA	NW_017859653.1	1164593	1164952	-	2	337	55
LNC_000843	XLOC_093601	antisense_lncRNA	Novel_lncRNA	NW_017859653.1	2649706	2701049	-	2	333	90
LNC_000840	XLOC_092949	lincRNA	Novel_lncRNA	NW_017859653.1	105218	114328	-	3	9059	120
LNC_000841	XLOC_093144	lincRNA	Novel_lncRNA	NW_017859653.1	1063493	1064168	-	2	616	73
LNC_002398	XLOC_225867	antisense_lncRNA	Novel_lncRNA	NW_017860093.1	28692	51382	+	3	10178	173
LNC_002399	XLOC_225917	lincRNA	Novel_lncRNA	NW_017860095.1	35169	35863	+	2	524	127
LNC_000541	XLOC_060540	lincRNA	Novel_lncRNA	NW_017859647.1	15728438	15728771	-	2	302	75
LNC_000848	XLOC_094167	lincRNA	Novel_lncRNA	NW_017859653.1	5479470	5479853	-	2	350	75
LNC_000849	XLOC_094207	lincRNA	Novel_lncRNA	NW_017859653.1	5598764	5599360	-	2	576	101
LNC_002152	XLOC_213780	lincRNA	Novel_lncRNA	NW_017859782.1	307967	308703	-	2	713	82
LNC_002153	XLOC_213789	lincRNA	Novel_lncRNA	NW_017859783.1	281	679	+	2	293	65
LNC_002150	XLOC_213704	lincRNA	Novel_lncRNA	NW_017859782.1	14693	15348	-	2	603	118
LNC_000540	XLOC_060313	antisense_lncRNA	Novel_lncRNA	NW_017859647.1	14835669	14836927	-	2	1199	98
LNC_002156	XLOC_213950	antisense_lncRNA	Novel_lncRNA	NW_017859785.1	180676	190692	-	2	9971	200
LNC_002157	XLOC_213962	lincRNA	Novel_lncRNA	NW_017859786.1	66802	71737	+	2	4645	235
LNC_002154	XLOC_213938	antisense_lncRNA	Novel_lncRNA	NW_017859785.1	1	13804	+	3	13217	349
LNC_002155	XLOC_213938	antisense_lncRNA	Novel_lncRNA	NW_017859785.1	1	13804	+	3	13677	349
LNC_003388	XLOC_260546	antisense_lncRNA	Novel_lncRNA	NW_017863768.1	1	1506	+	3	1420	108
LNC_002710	XLOC_239853	lincRNA	Novel_lncRNA	NW_017860865.1	19776	21976	+	2	457	78
LNC_002158	XLOC_214063	lincRNA	Novel_lncRNA	NW_017859787.1	316149	318298	-	2	782	90
LNC_002159	XLOC_214164	lincRNA	Novel_lncRNA	NW_017859789.1	190029	196501	-	2	6450	204
LNC_002711	XLOC_239853	lincRNA	Novel_lncRNA	NW_017860865.1	21436	21976	+	2	465	76
LNC_003542	XLOC_264497	lincRNA	Novel_lncRNA	NW_017864877.1	3	3193	-	2	3169	177
LNC_003543	XLOC_264550	lincRNA	Novel_lncRNA	NW_017864896.1	1	3156	-	3	3062	227
LNC_003540	XLOC_264476	lincRNA	Novel_lncRNA	NW_017864872.1	12	3199	-	2	1018	84
LNC_003541	XLOC_264497	lincRNA	Novel_lncRNA	NW_017864877.1	3	3145	-	2	3123	177
LNC_003546	XLOC_264696	lincRNA	Novel_lncRNA	NW_017864942.1	1	3099	+	2	3075	204
LNC_002712	XLOC_239925	lincRNA	Novel_lncRNA	NW_017860869.1	17932	19574	-	2	365	93
LNC_002054	XLOC_207547	lincRNA	Novel_lncRNA	NW_017859728.1	241986	245210	+	2	2991	156
LNC_003545	XLOC_264652	antisense_lncRNA	Novel_lncRNA	NW_017864927.1	9	3112	+	2	3074	208
LNC_003548	XLOC_264722	lincRNA	Novel_lncRNA	NW_017864952.1	2161	2512	+	2	312	54
LNC_002498	XLOC_231183	lincRNA	Novel_lncRNA	NW_017860331.1	1	27522	+	5	5299	144
LNC_003178	XLOC_254610	lincRNA	Novel_lncRNA	NW_017862508.1	33	8576	+	3	8491	206
LNC_000549	XLOC_061094	lincRNA	Novel_lncRNA	NW_017859648.1	3042085	3044737	+	2	2613	143
LNC_000548	XLOC_060951	lincRNA	Novel_lncRNA	NW_017859648.1	2405162	2405899	+	2	718	84
LNC_001579	XLOC_168342	antisense_lncRNA	Novel_lncRNA	NW_017859672.1	2253644	2272486	-	3	10379	324
LNC_001578	XLOC_168342	lincRNA	Novel_lncRNA	NW_017859672.1	2253644	2271139	-	3	9766	151
LNC_001575	XLOC_168074	lincRNA	Novel_lncRNA	NW_017859672.1	1055460	1064734	-	4	4901	142
LNC_001574	XLOC_168074	lincRNA	Novel_lncRNA	NW_017859672.1	1055460	1064696	-	3	3270	137
LNC_001577	XLOC_168342	lincRNA	Novel_lncRNA	NW_017859672.1	2253644	2271087	-	3	9808	151
LNC_001576	XLOC_168342	lincRNA	Novel_lncRNA	NW_017859672.1	2225813	2270552	-	2	9828	168
LNC_001571	XLOC_167867	lincRNA	Novel_lncRNA	NW_017859672.1	5739	9380	-	2	3581	125
LNC_001570	XLOC_167838	antisense_lncRNA	Novel_lncRNA	NW_017859672.1	5703137	5709576	+	3	5485	192
LNC_001573	XLOC_168016	antisense_lncRNA	Novel_lncRNA	NW_017859672.1	719508	722306	-	2	2777	118
LNC_001572	XLOC_167906	lincRNA	Novel_lncRNA	NW_017859672.1	201778	203781	-	2	500	80
LNC_003094	XLOC_252239	lincRNA	Novel_lncRNA	NW_017862156.1	3906	4571	-	2	600	76
LNC_003095	XLOC_252248	lincRNA	Novel_lncRNA	NW_017862157.1	2715	8381	-	3	5336	181
LNC_003096	XLOC_252286	lincRNA	Novel_lncRNA	NW_017862162.1	2179	2753	+	2	523	124
LNC_003097	XLOC_252303	lincRNA	Novel_lncRNA	NW_017862163.1	9350	10314	+	3	770	178
LNC_003090	XLOC_252111	lincRNA	Novel_lncRNA	NW_017862139.1	52	10475	-	3	10352	151
LNC_003091	XLOC_252113	antisense_lncRNA	Novel_lncRNA	NW_017862140.1	3307	4388	-	2	1062	99
LNC_003092	XLOC_252235	lincRNA	Novel_lncRNA	NW_017862156.1	8428	10202	+	2	1755	169
LNC_003093	XLOC_252235	lincRNA	Novel_lncRNA	NW_017862156.1	8665	10202	+	2	1109	142
LNC_002233	XLOC_217199	antisense_lncRNA	Novel_lncRNA	NW_017859839.1	20311	24639	+	2	4218	154
LNC_003098	XLOC_252303	lincRNA	Novel_lncRNA	NW_017862163.1	9375	10314	+	2	834	169
LNC_003099	XLOC_252398	antisense_lncRNA	Novel_lncRNA	NW_017862177.1	1	1110	-	2	1000	160
LNC_002232	XLOC_217159	lincRNA	Novel_lncRNA	NW_017859838.1	193767	196738	-	4	2801	289
LNC_003196	XLOC_254882	lincRNA	Novel_lncRNA	NW_017862558.1	5038	7631	-	2	531	71
LNC_002051	XLOC_207321	antisense_lncRNA	Novel_lncRNA	NW_017859726.1	315493	326153	-	3	10614	190
LNC_000718	XLOC_078814	lincRNA	Novel_lncRNA	NW_017859650.1	13651856	13653015	-	2	753	98
LNC_000719	XLOC_078844	lincRNA	Novel_lncRNA	NW_017859650.1	13795676	13796187	-	2	403	66
LNC_000716	XLOC_078544	lincRNA	Novel_lncRNA	NW_017859650.1	12588029	12592055	-	2	4001	165
LNC_000717	XLOC_078792	lincRNA	Novel_lncRNA	NW_017859650.1	13554459	13563927	-	2	771	171
LNC_000714	XLOC_078217	antisense_lncRNA	Novel_lncRNA	NW_017859650.1	10483344	10485991	-	2	2619	144
LNC_000715	XLOC_078465	lincRNA	Novel_lncRNA	NW_017859650.1	12115419	12116558	-	2	663	73
LNC_000712	XLOC_078182	lincRNA	Novel_lncRNA	NW_017859650.1	10361626	10362508	-	2	840	78
LNC_000713	XLOC_078190	antisense_lncRNA	Novel_lncRNA	NW_017859650.1	10401284	10402852	-	2	520	100
LNC_000710	XLOC_077722	antisense_lncRNA	Novel_lncRNA	NW_017859650.1	8109083	8112897	-	2	457	71
LNC_000711	XLOC_078143	lincRNA	Novel_lncRNA	NW_017859650.1	10142256	10159717	-	2	346	106
LNC_002578	XLOC_235366	antisense_lncRNA	Novel_lncRNA	NW_017860558.1	98	4404	+	3	3662	227
LNC_002484	XLOC_231068	lincRNA	Novel_lncRNA	NW_017860324.1	30745	33409	+	2	2631	138
LNC_002570	XLOC_235155	lincRNA	Novel_lncRNA	NW_017860541.1	14406	15066	-	2	601	83
LNC_002571	XLOC_235182	lincRNA	Novel_lncRNA	NW_017860544.1	10961	16908	-	2	5928	210
LNC_002572	XLOC_235182	antisense_lncRNA	Novel_lncRNA	NW_017860544.1	10961	19833	-	2	5237	210
LNC_002573	XLOC_235255	lincRNA	Novel_lncRNA	NW_017860550.1	5573	6240	+	2	647	151
LNC_002574	XLOC_235256	antisense_lncRNA	Novel_lncRNA	NW_017860550.1	7701	24098	+	3	2817	145
LNC_002575	XLOC_235256	lincRNA	Novel_lncRNA	NW_017860550.1	20135	24098	+	4	3460	145
LNC_002050	XLOC_207321	antisense_lncRNA	Novel_lncRNA	NW_017859726.1	315493	326122	-	2	10606	190
LNC_002577	XLOC_235343	antisense_lncRNA	Novel_lncRNA	NW_017860555.1	21837	23596	-	2	1309	157
LNC_003168	XLOC_254460	antisense_lncRNA	Novel_lncRNA	NW_017862485.1	182	6481	-	2	6280	352
LNC_003169	XLOC_254491	antisense_lncRNA	Novel_lncRNA	NW_017862490.1	16	8645	+	2	5931	588
LNC_002378	XLOC_224785	antisense_lncRNA	Novel_lncRNA	NW_017860059.1	50960	57653	-	4	6551	184
LNC_002379	XLOC_224785	antisense_lncRNA	Novel_lncRNA	NW_017860059.1	50960	57653	-	4	6559	184
LNC_003411	XLOC_261102	lincRNA	Novel_lncRNA	NW_017863912.1	829	4488	+	3	3458	349
LNC_002372	XLOC_224120	lincRNA	Novel_lncRNA	NW_017860042.1	54099	54450	+	2	327	88
LNC_002373	XLOC_224330	lincRNA	Novel_lncRNA	NW_017860046.1	12	1085	-	2	1045	130
LNC_002370	XLOC_223961	antisense_lncRNA	Novel_lncRNA	NW_017860037.1	27651	28276	-	2	532	91
LNC_002371	XLOC_223961	antisense_lncRNA	Novel_lncRNA	NW_017860037.1	27651	28428	-	2	684	91
LNC_002376	XLOC_224622	antisense_lncRNA	Novel_lncRNA	NW_017860053.1	8006	9679	-	2	1158	133
LNC_002377	XLOC_224781	antisense_lncRNA	Novel_lncRNA	NW_017860059.1	17530	19499	-	2	1949	188
LNC_002374	XLOC_224354	lincRNA	Novel_lncRNA	NW_017860047.1	31217	31664	+	2	427	78
LNC_002375	XLOC_224516	antisense_lncRNA	Novel_lncRNA	NW_017860050.1	54618	56838	-	2	1679	149
LNC_003368	XLOC_259895	lincRNA	Novel_lncRNA	NW_017863608.1	327	1153	-	3	629	119
LNC_003369	XLOC_259929	lincRNA	Novel_lncRNA	NW_017863618.1	31	2462	+	2	2079	188
LNC_003362	XLOC_259731	lincRNA	Novel_lncRNA	NW_017863569.1	5	4924	+	2	4541	155
LNC_003363	XLOC_259759	antisense_lncRNA	Novel_lncRNA	NW_017863576.1	10	5135	-	8	3876	172
LNC_003360	XLOC_259688	lincRNA	Novel_lncRNA	NW_017863559.1	1	1347	+	2	1295	121
LNC_003361	XLOC_259731	lincRNA	Novel_lncRNA	NW_017863569.1	4	5134	+	5	4926	156
LNC_003366	XLOC_259801	lincRNA	Novel_lncRNA	NW_017863587.1	1	4188	-	2	1978	137
LNC_003367	XLOC_259881	lincRNA	Novel_lncRNA	NW_017863604.1	1125	1563	+	2	413	58
LNC_003364	XLOC_259759	antisense_lncRNA	Novel_lncRNA	NW_017863576.1	10	5135	-	6	4498	197
LNC_003365	XLOC_259801	lincRNA	Novel_lncRNA	NW_017863587.1	1	3824	-	3	1362	137
LNC_000622	XLOC_066791	lincRNA	Novel_lncRNA	NW_017859649.1	1920451	1922604	+	3	301	66
LNC_000623	XLOC_067075	lincRNA	Novel_lncRNA	NW_017859649.1	3073470	3075037	+	2	695	83
LNC_000620	XLOC_066491	lincRNA	Novel_lncRNA	NW_017859649.1	439287	441058	+	2	1508	153
LNC_000621	XLOC_066751	lincRNA	Novel_lncRNA	NW_017859649.1	1654534	1654932	+	2	282	45
LNC_000626	XLOC_067386	lincRNA	Novel_lncRNA	NW_017859649.1	4783149	4788999	+	3	5800	114
LNC_000627	XLOC_067395	lincRNA	Novel_lncRNA	NW_017859649.1	4854029	4854587	+	2	483	57
LNC_000624	XLOC_067141	antisense_lncRNA	Novel_lncRNA	NW_017859649.1	3696495	3702420	+	2	5898	182
LNC_000625	XLOC_067386	lincRNA	Novel_lncRNA	NW_017859649.1	4783134	4788999	+	2	3807	114
LNC_000628	XLOC_067434	lincRNA	Novel_lncRNA	NW_017859649.1	5072943	5073323	+	2	351	76
LNC_000629	XLOC_067477	lincRNA	Novel_lncRNA	NW_017859649.1	5147887	5148266	+	2	328	61
LNC_002419	XLOC_226978	lincRNA	Novel_lncRNA	NW_017860140.1	20709	24444	-	2	3671	147
LNC_002418	XLOC_226978	lincRNA	Novel_lncRNA	NW_017860140.1	20709	24444	-	2	3702	164
LNC_001715	XLOC_181075	antisense_lncRNA	Novel_lncRNA	NW_017859679.1	443633	449665	-	2	4635	132
LNC_001714	XLOC_180944	lincRNA	Novel_lncRNA	NW_017859679.1	3270212	3270499	+	2	266	75
LNC_001717	XLOC_181075	antisense_lncRNA	Novel_lncRNA	NW_017859679.1	443633	450121	-	2	5051	124
LNC_001716	XLOC_181075	antisense_lncRNA	Novel_lncRNA	NW_017859679.1	443633	449712	-	2	6054	129
LNC_001711	XLOC_180764	antisense_lncRNA	Novel_lncRNA	NW_017859679.1	2388296	2391155	+	2	568	82
LNC_001710	XLOC_180497	antisense_lncRNA	Novel_lncRNA	NW_017859679.1	1205008	1210268	+	2	229	46
LNC_001713	XLOC_180791	lincRNA	Novel_lncRNA	NW_017859679.1	2540420	2543246	+	2	2801	135
LNC_001712	XLOC_180779	lincRNA	Novel_lncRNA	NW_017859679.1	2518791	2519472	+	2	310	53
LNC_002530	XLOC_233417	lincRNA	Novel_lncRNA	NW_017860442.1	23591	27202	-	3	3523	110
LNC_001719	XLOC_181078	lincRNA	Novel_lncRNA	NW_017859679.1	526187	537967	-	2	2337	166
LNC_001718	XLOC_181078	lincRNA	Novel_lncRNA	NW_017859679.1	526187	537967	-	3	3987	124
LNC_003171	XLOC_254547	lincRNA	Novel_lncRNA	NW_017862498.1	2722	3624	+	2	847	93
LNC_003774	XLOC_269743	lincRNA	Novel_lncRNA	NW_017866902.1	398	1662	-	2	595	74
LNC_002531	XLOC_233450	lincRNA	Novel_lncRNA	NW_017860444.1	23296	24250	+	2	499	74
LNC_002709	XLOC_239799	lincRNA	Novel_lncRNA	NW_017860862.1	16942	21995	+	2	5029	188
LNC_002708	XLOC_239746	lincRNA	Novel_lncRNA	NW_017860858.1	9572	11695	-	2	2104	150
LNC_002703	XLOC_239324	antisense_lncRNA	Novel_lncRNA	NW_017860828.1	12578	12887	-	2	256	71
LNC_002702	XLOC_239321	antisense_lncRNA	Novel_lncRNA	NW_017860828.1	4681	7994	-	2	253	49
LNC_002701	XLOC_239318	lincRNA	Novel_lncRNA	NW_017860827.1	20719	22515	-	3	1635	236
LNC_002700	XLOC_239318	lincRNA	Novel_lncRNA	NW_017860827.1	20719	22507	-	3	1579	218
LNC_002707	XLOC_239561	antisense_lncRNA	Novel_lncRNA	NW_017860846.1	7194	9123	+	2	1737	259
LNC_002706	XLOC_239523	lincRNA	Novel_lncRNA	NW_017860843.1	9418	9995	+	2	538	70
LNC_002705	XLOC_239412	lincRNA	Novel_lncRNA	NW_017860835.1	21833	22222	-	2	359	46
LNC_002704	XLOC_239356	lincRNA	Novel_lncRNA	NW_017860831.1	13784	14060	-	2	222	61
LNC_000536	XLOC_059545	lincRNA	Novel_lncRNA	NW_017859647.1	11200338	11200916	-	2	424	96
LNC_000537	XLOC_059719	antisense_lncRNA	Novel_lncRNA	NW_017859647.1	12248441	12251978	-	2	814	122
LNC_000534	XLOC_058965	antisense_lncRNA	Novel_lncRNA	NW_017859647.1	8129305	8130590	-	2	967	76
LNC_000535	XLOC_059141	lincRNA	Novel_lncRNA	NW_017859647.1	9023496	9039654	-	2	6589	150
LNC_000532	XLOC_058381	antisense_lncRNA	Novel_lncRNA	NW_017859647.1	5491104	5519678	-	2	714	98
LNC_000533	XLOC_058823	lincRNA	Novel_lncRNA	NW_017859647.1	7098654	7099806	-	2	1131	94
LNC_000530	XLOC_057792	antisense_lncRNA	Novel_lncRNA	NW_017859647.1	2914945	2917298	-	2	357	77
LNC_000531	XLOC_057966	antisense_lncRNA	Novel_lncRNA	NW_017859647.1	3665450	3665734	-	2	265	73
LNC_001001	XLOC_110645	antisense_lncRNA	Novel_lncRNA	NW_017859656.1	12036590	12041235	-	5	3204	134
LNC_001000	XLOC_110619	lincRNA	Novel_lncRNA	NW_017859656.1	11942137	11945481	-	3	2274	115
LNC_001003	XLOC_110645	antisense_lncRNA	Novel_lncRNA	NW_017859656.1	12036590	12042487	-	5	3181	134
LNC_001002	XLOC_110645	antisense_lncRNA	Novel_lncRNA	NW_017859656.1	12036590	12042048	-	4	4530	130
LNC_001005	XLOC_110801	lincRNA	Novel_lncRNA	NW_017859656.1	12851288	12854463	-	2	2139	80
LNC_001004	XLOC_110801	lincRNA	Novel_lncRNA	NW_017859656.1	12851288	12853878	-	2	2257	86
LNC_000538	XLOC_059950	lincRNA	Novel_lncRNA	NW_017859647.1	13125568	13126407	-	2	540	71
LNC_000539	XLOC_059957	antisense_lncRNA	Novel_lncRNA	NW_017859647.1	13164830	13180073	-	5	4932	117
LNC_002757	XLOC_241432	lincRNA	Novel_lncRNA	NW_017860981.1	14299	16986	+	4	2208	82
LNC_003831	XLOC_270722	lincRNA	Novel_lncRNA	NW_017867365.1	2	1495	+	2	430	134
LNC_003286	XLOC_257413	lincRNA	Novel_lncRNA	NW_017863044.1	4590	6552	-	2	1924	112
LNC_002392	XLOC_225651	antisense_lncRNA	Novel_lncRNA	NW_017860083.1	20676	22015	-	2	336	56
LNC_003834	XLOC_270795	lincRNA	Novel_lncRNA	NW_017867401.1	11	1365	-	2	1333	65
LNC_003948	XLOC_273318	lincRNA	Novel_lncRNA	NW_017868780.1	1	1093	+	2	737	123
LNC_003949	XLOC_273387	lincRNA	Novel_lncRNA	NW_017868821.1	1	1079	+	2	1054	63
LNC_003946	XLOC_273300	lincRNA	Novel_lncRNA	NW_017868768.1	102	1097	+	2	892	131
LNC_003947	XLOC_273300	lincRNA	Novel_lncRNA	NW_017868768.1	279	1097	+	2	711	120
LNC_003944	XLOC_273211	lincRNA	Novel_lncRNA	NW_017868713.1	17	1109	+	2	1068	93
LNC_003835	XLOC_270800	lincRNA	Novel_lncRNA	NW_017867404.1	1	1483	+	2	877	144
LNC_003942	XLOC_273208	lincRNA	Novel_lncRNA	NW_017868711.1	631	1109	+	3	396	75
LNC_003943	XLOC_273208	lincRNA	Novel_lncRNA	NW_017868711.1	683	1109	+	2	379	70
LNC_003940	XLOC_273071	lincRNA	Novel_lncRNA	NW_017868627.1	168	562	-	2	371	123
LNC_003941	XLOC_273137	lincRNA	Novel_lncRNA	NW_017868666.1	1	1121	-	2	1043	97
LNC_003838	XLOC_270844	lincRNA	Novel_lncRNA	NW_017867425.1	414	1473	+	2	1030	140
LNC_001144	XLOC_126866	lincRNA	Novel_lncRNA	NW_017859659.1	8504010	8505711	-	2	1682	82
LNC_001145	XLOC_126907	lincRNA	Novel_lncRNA	NW_017859659.1	8571049	8574451	-	3	3354	123
LNC_001146	XLOC_127107	lincRNA	Novel_lncRNA	NW_017859659.1	9346327	9350067	-	2	3717	151
LNC_001147	XLOC_127248	lincRNA	Novel_lncRNA	NW_017859659.1	9728336	9729184	-	2	825	107
LNC_001140	XLOC_126545	lincRNA	Novel_lncRNA	NW_017859659.1	6422313	6422735	-	2	360	65
LNC_001141	XLOC_126559	lincRNA	Novel_lncRNA	NW_017859659.1	6442721	6443200	-	2	415	76
LNC_001142	XLOC_126752	lincRNA	Novel_lncRNA	NW_017859659.1	7774271	7775017	-	2	711	58
LNC_001143	XLOC_126758	lincRNA	Novel_lncRNA	NW_017859659.1	7848421	7848917	-	2	477	63
LNC_000442	XLOC_049680	lincRNA	Novel_lncRNA	NW_017859646.1	11995332	11995682	+	2	249	24
LNC_000443	XLOC_049876	lincRNA	Novel_lncRNA	NW_017859646.1	12831440	12837983	+	2	6378	116
LNC_000440	XLOC_049494	antisense_lncRNA	Novel_lncRNA	NW_017859646.1	10757751	10758333	+	2	499	122
LNC_000441	XLOC_049494	antisense_lncRNA	Novel_lncRNA	NW_017859646.1	10757751	10758333	+	2	497	114
LNC_000446	XLOC_050009	antisense_lncRNA	Novel_lncRNA	NW_017859646.1	14002419	14010853	+	2	8415	233
LNC_000447	XLOC_050052	lincRNA	Novel_lncRNA	NW_017859646.1	14223286	14239654	+	4	8592	181
LNC_000444	XLOC_049990	antisense_lncRNA	Novel_lncRNA	NW_017859646.1	13694650	13697677	+	2	2382	412
LNC_000445	XLOC_049991	antisense_lncRNA	Novel_lncRNA	NW_017859646.1	13718125	13744537	+	2	427	103
LNC_002239	XLOC_217319	lincRNA	Novel_lncRNA	NW_017859841.1	16264	19808	+	3	3435	130
LNC_000147	XLOC_015825	lincRNA	Novel_lncRNA	NW_017859642.1	19193724	19207494	+	4	6150	336
LNC_000146	XLOC_015825	lincRNA	Novel_lncRNA	NW_017859642.1	19193724	19207494	+	3	10210	397
LNC_000145	XLOC_015825	lincRNA	Novel_lncRNA	NW_017859642.1	19193724	19207494	+	3	10270	390
LNC_000144	XLOC_015825	lincRNA	Novel_lncRNA	NW_017859642.1	19181584	19230700	+	3	1294	105
LNC_000143	XLOC_015825	lincRNA	Novel_lncRNA	NW_017859642.1	19181581	19187333	+	2	4174	111
LNC_000142	XLOC_015825	lincRNA	Novel_lncRNA	NW_017859642.1	19181580	19193147	+	2	2879	101
LNC_000141	XLOC_015825	lincRNA	Novel_lncRNA	NW_017859642.1	19181577	19219853	+	3	2221	92
LNC_000140	XLOC_015751	lincRNA	Novel_lncRNA	NW_017859642.1	18697605	18698214	+	2	558	85
LNC_000149	XLOC_015825	lincRNA	Novel_lncRNA	NW_017859642.1	19228374	19230700	+	2	2272	105
LNC_000148	XLOC_015825	lincRNA	Novel_lncRNA	NW_017859642.1	19224865	19227126	+	2	2232	77
LNC_001618	XLOC_172200	lincRNA	Novel_lncRNA	NW_017859674.1	501665	504867	-	2	1272	145
LNC_003898	XLOC_272213	lincRNA	Novel_lncRNA	NW_017868147.1	1	1263	-	2	571	78
LNC_003899	XLOC_272231	lincRNA	Novel_lncRNA	NW_017868156.1	1	1259	+	3	1101	115
LNC_002847	XLOC_244319	lincRNA	Novel_lncRNA	NW_017861225.1	474	3818	+	2	2831	190
LNC_001619	XLOC_172394	lincRNA	Novel_lncRNA	NW_017859674.1	1078102	1078494	-	2	330	88
LNC_003894	XLOC_272063	lincRNA	Novel_lncRNA	NW_017868072.1	1	1282	-	2	1154	135
LNC_003895	XLOC_272081	lincRNA	Novel_lncRNA	NW_017868079.1	1	1232	+	2	1196	130
LNC_003896	XLOC_272090	lincRNA	Novel_lncRNA	NW_017868084.1	1	1280	+	2	1156	93
LNC_003897	XLOC_272090	lincRNA	Novel_lncRNA	NW_017868084.1	1	1280	+	2	1204	93
LNC_003890	XLOC_271961	lincRNA	Novel_lncRNA	NW_017868019.1	76	1255	-	2	1158	126
LNC_003891	XLOC_271964	lincRNA	Novel_lncRNA	NW_017868021.1	85	1296	+	2	516	112
LNC_003892	XLOC_272010	lincRNA	Novel_lncRNA	NW_017868046.1	64	1289	+	2	606	106
LNC_003893	XLOC_272010	lincRNA	Novel_lncRNA	NW_017868046.1	196	1289	+	2	1060	83
LNC_002963	XLOC_248529	lincRNA	Novel_lncRNA	NW_017861678.1	4632	5319	-	2	471	43
LNC_002962	XLOC_248518	lincRNA	Novel_lncRNA	NW_017861677.1	1	4077	-	2	434	55
LNC_002961	XLOC_248513	lincRNA	Novel_lncRNA	NW_017861676.1	12709	13374	+	2	639	72
LNC_002960	XLOC_248513	lincRNA	Novel_lncRNA	NW_017861676.1	12709	13374	+	2	621	72
LNC_002967	XLOC_248709	lincRNA	Novel_lncRNA	NW_017861697.1	12570	12947	+	2	264	87
LNC_002966	XLOC_248590	lincRNA	Novel_lncRNA	NW_017861686.1	7530	10539	+	2	2899	121
LNC_002965	XLOC_248590	lincRNA	Novel_lncRNA	NW_017861686.1	7518	13333	+	2	2016	433
LNC_002964	XLOC_248535	lincRNA	Novel_lncRNA	NW_017861679.1	11861	12549	+	2	569	82
LNC_002969	XLOC_248738	lincRNA	Novel_lncRNA	NW_017861699.1	9120	13212	+	2	4071	128
LNC_002968	XLOC_248710	lincRNA	Novel_lncRNA	NW_017861697.1	1	4152	-	2	742	161
LNC_001926	XLOC_199245	lincRNA	Novel_lncRNA	NW_017859701.1	774802	781015	-	2	6180	128
LNC_001927	XLOC_199246	lincRNA	Novel_lncRNA	NW_017859701.1	781406	790642	-	3	9188	137
LNC_001924	XLOC_199241	lincRNA	Novel_lncRNA	NW_017859701.1	818741	867881	-	6	25719	167
LNC_001925	XLOC_199243	lincRNA	Novel_lncRNA	NW_017859701.1	756640	763319	-	2	6604	139
LNC_001922	XLOC_199241	lincRNA	Novel_lncRNA	NW_017859701.1	818741	867881	-	7	25649	156
LNC_001923	XLOC_199241	lincRNA	Novel_lncRNA	NW_017859701.1	818741	867881	-	7	25693	167
LNC_001920	XLOC_199121	lincRNA	Novel_lncRNA	NW_017859701.1	409679	410053	-	2	342	54
LNC_001921	XLOC_199192	lincRNA	Novel_lncRNA	NW_017859701.1	524877	525397	-	2	457	71
LNC_001928	XLOC_199247	lincRNA	Novel_lncRNA	NW_017859701.1	790712	797813	-	2	7054	154
LNC_001929	XLOC_199247	lincRNA	Novel_lncRNA	NW_017859701.1	790712	801171	-	3	9770	176
LNC_001610	XLOC_171470	antisense_lncRNA	Novel_lncRNA	NW_017859674.1	1875548	1875936	+	2	215	57
LNC_000039	XLOC_005440	lincRNA	Novel_lncRNA	NW_017859641.1	21922029	21923695	+	2	1604	111
LNC_000038	XLOC_005234	lincRNA	Novel_lncRNA	NW_017859641.1	21540160	21540669	+	2	366	46
LNC_002397	XLOC_225824	antisense_lncRNA	Novel_lncRNA	NW_017860090.1	13270	23229	-	3	9571	247
LNC_001611	XLOC_171629	antisense_lncRNA	Novel_lncRNA	NW_017859674.1	3292549	3293311	+	2	698	123
LNC_000033	XLOC_004467	lincRNA	Novel_lncRNA	NW_017859641.1	19748487	19749229	+	2	343	65
LNC_000032	XLOC_004335	lincRNA	Novel_lncRNA	NW_017859641.1	19485620	19487031	+	2	687	67
LNC_000031	XLOC_003968	lincRNA	Novel_lncRNA	NW_017859641.1	18524078	18524646	+	2	520	71
LNC_000030	XLOC_003879	lincRNA	Novel_lncRNA	NW_017859641.1	18226516	18227595	+	3	914	110
LNC_000037	XLOC_005188	lincRNA	Novel_lncRNA	NW_017859641.1	21472591	21473296	+	2	670	63
LNC_000036	XLOC_004878	lincRNA	Novel_lncRNA	NW_017859641.1	20499212	20499960	+	2	519	57
LNC_000035	XLOC_004721	lincRNA	Novel_lncRNA	NW_017859641.1	20202375	20203885	+	2	1475	115
LNC_000034	XLOC_004644	lincRNA	Novel_lncRNA	NW_017859641.1	20059438	20060227	+	2	598	95
LNC_003766	XLOC_269577	lincRNA	Novel_lncRNA	NW_017866828.1	1	439	+	2	419	68
LNC_003767	XLOC_269579	lincRNA	Novel_lncRNA	NW_017866828.1	1	484	-	2	464	73
LNC_003764	XLOC_269507	lincRNA	Novel_lncRNA	NW_017866797.1	108	1696	+	2	1478	154
LNC_003765	XLOC_269546	lincRNA	Novel_lncRNA	NW_017866816.1	10	1692	+	2	1376	115
LNC_003762	XLOC_269506	lincRNA	Novel_lncRNA	NW_017866796.1	1	999	-	2	930	81
LNC_003763	XLOC_269506	lincRNA	Novel_lncRNA	NW_017866796.1	1	1483	-	2	1413	91
LNC_003760	XLOC_269427	lincRNA	Novel_lncRNA	NW_017866761.1	1	1715	+	2	1691	130
LNC_003761	XLOC_269493	lincRNA	Novel_lncRNA	NW_017866790.1	2	1700	+	2	1654	113
LNC_003768	XLOC_269582	lincRNA	Novel_lncRNA	NW_017866829.1	16	1488	-	2	1451	128
LNC_003769	XLOC_269597	lincRNA	Novel_lncRNA	NW_017866836.1	1	1589	+	2	1540	139
LNC_001812	XLOC_189354	lincRNA	Novel_lncRNA	NW_017859686.1	695630	696344	-	2	556	91
LNC_001813	XLOC_189913	lincRNA	Novel_lncRNA	NW_017859686.1	2162775	2163924	-	2	1126	81
LNC_001810	XLOC_189161	lincRNA	Novel_lncRNA	NW_017859686.1	2130048	2131761	+	4	373	110
LNC_001811	XLOC_189171	lincRNA	Novel_lncRNA	NW_017859686.1	2152145	2153099	+	2	924	138
LNC_001816	XLOC_190133	antisense_lncRNA	Novel_lncRNA	NW_017859687.1	1454019	1455697	+	2	1405	131
LNC_001817	XLOC_190136	lincRNA	Novel_lncRNA	NW_017859687.1	1541974	1547090	+	3	4929	157
LNC_001814	XLOC_190015	lincRNA	Novel_lncRNA	NW_017859687.1	585264	587225	+	2	1242	157
LNC_001815	XLOC_190030	lincRNA	Novel_lncRNA	NW_017859687.1	698273	699127	+	2	794	111
LNC_001818	XLOC_190259	lincRNA	Novel_lncRNA	NW_017859687.1	681290	681599	-	2	274	75
LNC_001819	XLOC_190388	lincRNA	Novel_lncRNA	NW_017859687.1	1541974	1547223	-	3	4853	157
LNC_002077	XLOC_208336	lincRNA	Novel_lncRNA	NW_017859731.1	273672	275361	-	2	830	94
LNC_002076	XLOC_208274	lincRNA	Novel_lncRNA	NW_017859731.1	1644	5129	-	2	1534	124
LNC_002248	XLOC_217489	lincRNA	Novel_lncRNA	NW_017859846.1	9	5389	-	4	4633	219
LNC_002249	XLOC_217514	antisense_lncRNA	Novel_lncRNA	NW_017859847.1	14514	18368	+	2	2112	132
LNC_003429	XLOC_261642	lincRNA	Novel_lncRNA	NW_017864053.1	1	4333	-	4	4197	193
LNC_003428	XLOC_261572	lincRNA	Novel_lncRNA	NW_017864038.1	368	4374	+	2	2793	106
LNC_003425	XLOC_261523	lincRNA	Novel_lncRNA	NW_017864024.1	190	4400	+	5	3918	124
LNC_003424	XLOC_261414	lincRNA	Novel_lncRNA	NW_017863996.1	3762	4462	-	2	576	66
LNC_003427	XLOC_261546	lincRNA	Novel_lncRNA	NW_017864030.1	3271	4379	+	2	1048	87
LNC_002072	XLOC_208246	lincRNA	Novel_lncRNA	NW_017859731.1	294573	295976	+	2	1202	138
LNC_003421	XLOC_261253	lincRNA	Novel_lncRNA	NW_017863956.1	1	1082	-	2	870	104
LNC_003420	XLOC_261253	lincRNA	Novel_lncRNA	NW_017863956.1	1	890	-	2	667	94
LNC_003423	XLOC_261403	lincRNA	Novel_lncRNA	NW_017863994.1	1217	2793	-	2	1547	101
LNC_003422	XLOC_261400	lincRNA	Novel_lncRNA	NW_017863994.1	1	2794	+	2	2764	101
LNC_003744	XLOC_269145	lincRNA	Novel_lncRNA	NW_017866639.1	1	1734	+	2	1714	92
LNC_002240	XLOC_217319	lincRNA	Novel_lncRNA	NW_017859841.1	16264	19808	+	2	3468	130
LNC_003248	XLOC_256356	lincRNA	Novel_lncRNA	NW_017862833.1	1	1361	+	2	1254	94
LNC_000855	XLOC_094779	lincRNA	Novel_lncRNA	NW_017859653.1	9070679	9070997	-	2	283	62
LNC_000854	XLOC_094418	lincRNA	Novel_lncRNA	NW_017859653.1	7591272	7592171	-	2	864	91
LNC_000857	XLOC_095486	antisense_lncRNA	Novel_lncRNA	NW_017859653.1	13125792	13131927	-	2	6059	143
LNC_000856	XLOC_094852	antisense_lncRNA	Novel_lncRNA	NW_017859653.1	9609825	9617068	-	2	5842	117
LNC_000851	XLOC_094326	antisense_lncRNA	Novel_lncRNA	NW_017859653.1	6832028	6839432	-	2	7148	437
LNC_000850	XLOC_094303	antisense_lncRNA	Novel_lncRNA	NW_017859653.1	6494569	6498503	-	2	597	94
LNC_000853	XLOC_094332	antisense_lncRNA	Novel_lncRNA	NW_017859653.1	6868273	6873505	-	2	4450	143
LNC_000852	XLOC_094332	antisense_lncRNA	Novel_lncRNA	NW_017859653.1	6867459	6873497	-	2	5992	145
LNC_000859	XLOC_095714	antisense_lncRNA	Novel_lncRNA	NW_017859654.1	324874	328068	+	2	1630	80
LNC_000858	XLOC_095610	lincRNA	Novel_lncRNA	NW_017859653.1	13510636	13511055	-	2	367	90
LNC_002389	XLOC_225515	lincRNA	Novel_lncRNA	NW_017860080.1	46052	53429	+	4	6684	137
LNC_002388	XLOC_225446	lincRNA	Novel_lncRNA	NW_017860077.1	17552	18047	-	2	466	58
LNC_002141	XLOC_212995	lincRNA	Novel_lncRNA	NW_017859772.1	316511	316744	+	2	211	70
LNC_002140	XLOC_212989	lincRNA	Novel_lncRNA	NW_017859772.1	174251	181115	+	2	6835	154
LNC_002143	XLOC_213019	lincRNA	Novel_lncRNA	NW_017859772.1	21938	29783	-	2	256	66
LNC_002142	XLOC_213002	lincRNA	Novel_lncRNA	NW_017859772.1	328967	329260	+	2	274	52
LNC_002145	XLOC_213126	antisense_lncRNA	Novel_lncRNA	NW_017859773.1	298683	306470	+	3	7735	225
LNC_002144	XLOC_213046	lincRNA	Novel_lncRNA	NW_017859772.1	317581	321048	-	2	3427	119
LNC_002147	XLOC_213371	lincRNA	Novel_lncRNA	NW_017859775.1	145250	145727	-	2	414	58
LNC_002146	XLOC_213170	lincRNA	Novel_lncRNA	NW_017859773.1	131867	132362	-	2	446	76
LNC_002149	XLOC_213620	antisense_lncRNA	Novel_lncRNA	NW_017859781.1	137839	141756	-	2	3898	170
LNC_002148	XLOC_213397	lincRNA	Novel_lncRNA	NW_017859776.1	1459	1847	+	2	360	73
LNC_003399	XLOC_260773	lincRNA	Novel_lncRNA	NW_017863825.1	24	2071	+	2	2026	164
LNC_003398	XLOC_260773	lincRNA	Novel_lncRNA	NW_017863825.1	24	2071	+	2	2027	164
LNC_003551	XLOC_264733	lincRNA	Novel_lncRNA	NW_017864955.1	1	3086	-	3	3039	183
LNC_003550	XLOC_264724	lincRNA	Novel_lncRNA	NW_017864952.1	6	599	-	2	529	112
LNC_003553	XLOC_264811	lincRNA	Novel_lncRNA	NW_017864979.1	1	3063	-	2	3035	136
LNC_003246	XLOC_256297	lincRNA	Novel_lncRNA	NW_017862821.1	196	1369	-	2	1124	159
LNC_003555	XLOC_264857	lincRNA	Novel_lncRNA	NW_017865000.1	1	1310	+	2	544	52
LNC_002358	XLOC_223576	lincRNA	Novel_lncRNA	NW_017860026.1	63959	67058	+	2	2722	200
LNC_003557	XLOC_264870	lincRNA	Novel_lncRNA	NW_017865003.1	837	3038	-	2	2123	114
LNC_003556	XLOC_264858	lincRNA	Novel_lncRNA	NW_017865000.1	15	1288	-	2	508	52
LNC_003559	XLOC_265039	lincRNA	Novel_lncRNA	NW_017865061.1	29	2949	+	2	2897	163
LNC_003558	XLOC_265001	lincRNA	Novel_lncRNA	NW_017865047.1	2565	2948	-	2	304	78
LNC_003544	XLOC_264582	lincRNA	Novel_lncRNA	NW_017864906.1	95	503	+	2	343	105
LNC_003242	XLOC_256280	lincRNA	Novel_lncRNA	NW_017862816.1	5098	7316	+	3	2014	123
LNC_001540	XLOC_164858	lincRNA	Novel_lncRNA	NW_017859671.1	1983375	1985407	+	2	1945	85
LNC_001541	XLOC_164955	lincRNA	Novel_lncRNA	NW_017859671.1	3175393	3179659	+	2	757	120
LNC_001542	XLOC_164999	lincRNA	Novel_lncRNA	NW_017859671.1	3529145	3529493	+	2	267	63
LNC_001543	XLOC_165080	lincRNA	Novel_lncRNA	NW_017859671.1	4205107	4207088	+	2	1956	123
LNC_001544	XLOC_165088	antisense_lncRNA	Novel_lncRNA	NW_017859671.1	4295951	4299013	+	2	394	80
LNC_001545	XLOC_165092	lincRNA	Novel_lncRNA	NW_017859671.1	4304690	4312128	+	2	6862	167
LNC_001546	XLOC_165252	lincRNA	Novel_lncRNA	NW_017859671.1	5380471	5380944	+	2	291	63
LNC_001547	XLOC_165511	lincRNA	Novel_lncRNA	NW_017859671.1	229598	230175	-	2	460	60
LNC_001548	XLOC_165544	lincRNA	Novel_lncRNA	NW_017859671.1	333077	333725	-	2	589	103
LNC_001549	XLOC_166054	lincRNA	Novel_lncRNA	NW_017859671.1	1913483	1918424	-	2	4856	124
LNC_003089	XLOC_252073	lincRNA	Novel_lncRNA	NW_017862135.1	1	10511	-	2	10395	245
LNC_003088	XLOC_252004	lincRNA	Novel_lncRNA	NW_017862126.1	6	1545	-	2	1510	128
LNC_002043	XLOC_206797	lincRNA	Novel_lncRNA	NW_017859723.1	314359	314981	+	2	603	82
LNC_003083	XLOC_251842	lincRNA	Novel_lncRNA	NW_017862102.1	1	2309	-	3	2124	85
LNC_003082	XLOC_251841	antisense_lncRNA	Novel_lncRNA	NW_017862102.1	9146	10714	+	3	1503	199
LNC_003081	XLOC_251838	lincRNA	Novel_lncRNA	NW_017862102.1	1055	1640	+	2	426	85
LNC_003080	XLOC_251820	lincRNA	Novel_lncRNA	NW_017862099.1	8	2166	+	2	2135	137
LNC_003087	XLOC_252004	lincRNA	Novel_lncRNA	NW_017862126.1	6	1275	-	2	1053	126
LNC_003086	XLOC_252004	lincRNA	Novel_lncRNA	NW_017862126.1	6	1224	-	2	992	118
LNC_003085	XLOC_251925	antisense_lncRNA	Novel_lncRNA	NW_017862113.1	1	3302	+	2	3019	154
LNC_003084	XLOC_251842	lincRNA	Novel_lncRNA	NW_017862102.1	1	2346	-	2	1566	110
LNC_003031	XLOC_250581	lincRNA	Novel_lncRNA	NW_017861929.1	1	3541	+	3	3380	140
LNC_003488	XLOC_263255	lincRNA	Novel_lncRNA	NW_017864494.1	11	3650	-	7	2396	155
LNC_003786	XLOC_269980	lincRNA	Novel_lncRNA	NW_017867016.1	29	1621	-	3	1547	90
LNC_003600	XLOC_266059	antisense_lncRNA	Novel_lncRNA	NW_017865411.1	32	1268	-	2	1149	146
LNC_002044	XLOC_207004	lincRNA	Novel_lncRNA	NW_017859724.1	325138	326843	+	2	1676	124
LNC_002999	XLOC_249638	lincRNA	Novel_lncRNA	NW_017861808.1	1	4380	-	2	4128	160
LNC_003486	XLOC_263254	lincRNA	Novel_lncRNA	NW_017864494.1	2	1838	+	2	1360	127
LNC_002928	XLOC_247129	lincRNA	Novel_lncRNA	NW_017861514.1	2266	3989	+	2	201	50
LNC_000709	XLOC_077688	lincRNA	Novel_lncRNA	NW_017859650.1	7830834	7831913	-	2	528	58
LNC_000708	XLOC_077590	lincRNA	Novel_lncRNA	NW_017859650.1	7341605	7358464	-	2	3491	93
LNC_000705	XLOC_077280	lincRNA	Novel_lncRNA	NW_017859650.1	6135743	6136013	-	2	241	62
LNC_000704	XLOC_077154	antisense_lncRNA	Novel_lncRNA	NW_017859650.1	5517195	5519273	-	2	762	56
LNC_000707	XLOC_077482	lincRNA	Novel_lncRNA	NW_017859650.1	6851586	6851946	-	2	305	82
LNC_000706	XLOC_077389	lincRNA	Novel_lncRNA	NW_017859650.1	6417488	6419792	-	2	1003	121
LNC_000701	XLOC_076759	antisense_lncRNA	Novel_lncRNA	NW_017859650.1	3694581	3696690	-	2	1248	100
LNC_000700	XLOC_076759	antisense_lncRNA	Novel_lncRNA	NW_017859650.1	3694581	3695863	-	2	472	87
LNC_000703	XLOC_076985	lincRNA	Novel_lncRNA	NW_017859650.1	4837968	4838630	-	2	599	72
LNC_000702	XLOC_076759	antisense_lncRNA	Novel_lncRNA	NW_017859650.1	3694581	3697434	-	3	465	98
LNC_002045	XLOC_207130	antisense_lncRNA	Novel_lncRNA	NW_017859725.1	380835	381930	+	2	439	68
LNC_003627	XLOC_266623	lincRNA	Novel_lncRNA	NW_017865615.1	2	2384	+	3	2251	119
LNC_002569	XLOC_235133	lincRNA	Novel_lncRNA	NW_017860539.1	12675	13537	-	2	788	95
LNC_002568	XLOC_235102	lincRNA	Novel_lncRNA	NW_017860537.1	2612	5104	+	3	2338	115
LNC_002567	XLOC_235102	lincRNA	Novel_lncRNA	NW_017860537.1	2612	5104	+	4	2051	106
LNC_002566	XLOC_235102	lincRNA	Novel_lncRNA	NW_017860537.1	2612	5104	+	5	1942	131
LNC_002565	XLOC_235102	lincRNA	Novel_lncRNA	NW_017860537.1	2612	5104	+	3	2320	115
LNC_002564	XLOC_235102	lincRNA	Novel_lncRNA	NW_017860537.1	2612	5104	+	3	1962	128
LNC_002563	XLOC_234903	lincRNA	Novel_lncRNA	NW_017860525.1	2501	3268	-	2	740	119
LNC_002562	XLOC_234788	lincRNA	Novel_lncRNA	NW_017860517.1	1	2469	+	2	2368	113
LNC_002561	XLOC_234627	lincRNA	Novel_lncRNA	NW_017860507.1	4466	21014	-	3	16429	160
LNC_002560	XLOC_234584	lincRNA	Novel_lncRNA	NW_017860504.1	4	1006	-	4	867	126
LNC_001496	XLOC_161122	antisense_lncRNA	Novel_lncRNA	NW_017859669.1	3196983	3200222	-	2	389	76
LNC_001497	XLOC_161163	lincRNA	Novel_lncRNA	NW_017859669.1	3353611	3354605	-	2	492	66
LNC_001494	XLOC_160513	antisense_lncRNA	Novel_lncRNA	NW_017859669.1	6833798	6859160	+	4	892	138
LNC_001495	XLOC_160513	antisense_lncRNA	Novel_lncRNA	NW_017859669.1	6833798	6859160	+	4	892	138
LNC_001492	XLOC_160327	lincRNA	Novel_lncRNA	NW_017859669.1	5866474	5870556	+	2	610	106
LNC_001493	XLOC_160360	lincRNA	Novel_lncRNA	NW_017859669.1	5974982	5976434	+	2	1359	134
LNC_001490	XLOC_160106	antisense_lncRNA	Novel_lncRNA	NW_017859669.1	4093338	4099613	+	3	1867	132
LNC_001491	XLOC_160124	antisense_lncRNA	Novel_lncRNA	NW_017859669.1	4330197	4331101	+	2	845	92
LNC_002361	XLOC_223644	lincRNA	Novel_lncRNA	NW_017860029.1	10	11101	+	2	11068	134
LNC_002360	XLOC_223596	lincRNA	Novel_lncRNA	NW_017860026.1	61990	62337	-	2	326	48
LNC_002363	XLOC_223792	lincRNA	Novel_lncRNA	NW_017860033.1	1	7006	-	2	6964	156
LNC_002362	XLOC_223738	lincRNA	Novel_lncRNA	NW_017860031.1	51539	55208	+	2	2649	827
LNC_002365	XLOC_223807	lincRNA	Novel_lncRNA	NW_017860033.1	34780	35043	-	2	243	43
LNC_002364	XLOC_223804	lincRNA	Novel_lncRNA	NW_017860033.1	29027	30202	-	2	1107	99
LNC_001498	XLOC_161254	lincRNA	Novel_lncRNA	NW_017859669.1	4013381	4014027	-	2	576	94
LNC_001499	XLOC_161431	antisense_lncRNA	Novel_lncRNA	NW_017859669.1	5328843	5335517	-	2	475	116
LNC_003379	XLOC_260120	lincRNA	Novel_lncRNA	NW_017863661.1	3469	4735	+	3	1185	94
LNC_003378	XLOC_260120	lincRNA	Novel_lncRNA	NW_017863661.1	3469	4735	+	2	1242	103
LNC_003154	XLOC_254015	lincRNA	Novel_lncRNA	NW_017862417.1	6646	8375	+	2	1107	100
LNC_003371	XLOC_259938	lincRNA	Novel_lncRNA	NW_017863620.1	1	1192	-	3	823	100
LNC_003370	XLOC_259935	lincRNA	Novel_lncRNA	NW_017863619.1	1	5030	-	4	4953	231
LNC_003373	XLOC_260036	lincRNA	Novel_lncRNA	NW_017863642.1	3795	5011	+	3	1157	119
LNC_003372	XLOC_259993	lincRNA	Novel_lncRNA	NW_017863632.1	28	2739	-	2	2682	77
LNC_003375	XLOC_260120	lincRNA	Novel_lncRNA	NW_017863661.1	3381	4735	+	4	1221	96
LNC_003374	XLOC_260066	antisense_lncRNA	Novel_lncRNA	NW_017863648.1	19	736	-	2	696	153
LNC_003377	XLOC_260120	lincRNA	Novel_lncRNA	NW_017863661.1	3469	4735	+	2	1240	92
LNC_003376	XLOC_260120	lincRNA	Novel_lncRNA	NW_017863661.1	3381	4735	+	4	1242	103
LNC_001870	XLOC_193872	lincRNA	Novel_lncRNA	NW_017859692.1	1480835	1481826	-	2	962	97
LNC_001871	XLOC_194090	lincRNA	Novel_lncRNA	NW_017859693.1	648332	652102	+	2	2791	163
LNC_002047	XLOC_207313	antisense_lncRNA	Novel_lncRNA	NW_017859726.1	142918	147921	-	2	1887	156
LNC_001872	XLOC_194143	lincRNA	Novel_lncRNA	NW_017859693.1	1130375	1134022	+	2	3395	156
LNC_000631	XLOC_068099	lincRNA	Novel_lncRNA	NW_017859649.1	6662613	6662948	+	2	285	84
LNC_000630	XLOC_068019	antisense_lncRNA	Novel_lncRNA	NW_017859649.1	6374332	6443394	+	3	277	89
LNC_000633	XLOC_068559	lincRNA	Novel_lncRNA	NW_017859649.1	8761694	8766662	+	2	4936	101
LNC_000632	XLOC_068351	lincRNA	Novel_lncRNA	NW_017859649.1	7688139	7688919	+	2	741	81
LNC_000635	XLOC_068767	lincRNA	Novel_lncRNA	NW_017859649.1	9897057	9897558	+	2	478	97
LNC_000634	XLOC_068648	antisense_lncRNA	Novel_lncRNA	NW_017859649.1	9209932	9210563	+	2	517	68
LNC_000637	XLOC_068843	lincRNA	Novel_lncRNA	NW_017859649.1	10183257	10185921	+	2	2611	147
LNC_000636	XLOC_068793	lincRNA	Novel_lncRNA	NW_017859649.1	9948993	9949478	+	2	286	49
LNC_000639	XLOC_068946	antisense_lncRNA	Novel_lncRNA	NW_017859649.1	10517854	10519959	+	2	1309	122
LNC_000638	XLOC_068843	lincRNA	Novel_lncRNA	NW_017859649.1	10183257	10185921	+	2	2609	151
LNC_001722	XLOC_181508	antisense_lncRNA	Novel_lncRNA	NW_017859679.1	2778151	2779878	-	2	1432	176
LNC_001723	XLOC_181570	antisense_lncRNA	Novel_lncRNA	NW_017859679.1	3502257	3522333	-	2	20045	135
LNC_001724	XLOC_181727	antisense_lncRNA	Novel_lncRNA	NW_017859680.1	627828	632143	+	2	3011	158
LNC_001725	XLOC_181752	lincRNA	Novel_lncRNA	NW_017859680.1	803456	803786	+	2	308	56
LNC_001726	XLOC_181755	antisense_lncRNA	Novel_lncRNA	NW_017859680.1	817865	818500	+	2	597	87
LNC_001727	XLOC_181774	lincRNA	Novel_lncRNA	NW_017859680.1	937900	938613	+	2	631	48
LNC_002747	XLOC_241136	lincRNA	Novel_lncRNA	NW_017860960.1	1	8499	-	2	8457	161
LNC_001876	XLOC_194987	lincRNA	Novel_lncRNA	NW_017859694.1	314058	322285	-	2	8207	151
LNC_001877	XLOC_195002	lincRNA	Novel_lncRNA	NW_017859694.1	440815	442926	-	2	1919	367
LNC_001879	XLOC_195367	lincRNA	Novel_lncRNA	NW_017859695.1	730665	731597	+	2	759	106
LNC_002742	XLOC_240850	lincRNA	Novel_lncRNA	NW_017860939.1	16368	20824	-	2	3792	132
LNC_002294	XLOC_220126	lincRNA	Novel_lncRNA	NW_017859918.1	219	4944	+	5	3288	256
LNC_003787	XLOC_269991	lincRNA	Novel_lncRNA	NW_017867022.1	1	1620	+	3	1553	106
LNC_002778	XLOC_242458	antisense_lncRNA	Novel_lncRNA	NW_017861065.1	10574	14058	-	2	3177	182
LNC_002779	XLOC_242458	antisense_lncRNA	Novel_lncRNA	NW_017861065.1	10574	14068	-	2	3186	147
LNC_002776	XLOC_242412	lincRNA	Novel_lncRNA	NW_017861060.1	7379	9728	+	2	425	85
LNC_002777	XLOC_242423	lincRNA	Novel_lncRNA	NW_017861060.1	17363	17664	-	2	261	48
LNC_002774	XLOC_242345	lincRNA	Novel_lncRNA	NW_017861053.1	8359	10520	-	2	2119	157
LNC_002775	XLOC_242412	lincRNA	Novel_lncRNA	NW_017861060.1	6712	11166	+	4	4323	119
LNC_002772	XLOC_242308	lincRNA	Novel_lncRNA	NW_017861050.1	3007	4079	-	2	575	94
LNC_002773	XLOC_242336	lincRNA	Novel_lncRNA	NW_017861052.1	933	19099	-	3	18115	144
LNC_002770	XLOC_242081	lincRNA	Novel_lncRNA	NW_017861033.1	15706	16418	-	2	655	75
LNC_002771	XLOC_242153	lincRNA	Novel_lncRNA	NW_017861037.1	13412	19342	-	4	5760	147
LNC_000525	XLOC_057512	lincRNA	Novel_lncRNA	NW_017859647.1	1317388	1317996	-	2	297	98
LNC_000524	XLOC_057466	antisense_lncRNA	Novel_lncRNA	NW_017859647.1	989684	989981	-	2	270	84
LNC_000527	XLOC_057621	antisense_lncRNA	Novel_lncRNA	NW_017859647.1	1780162	1780760	-	2	434	75
LNC_000526	XLOC_057541	antisense_lncRNA	Novel_lncRNA	NW_017859647.1	1456589	1513248	-	3	1136	86
LNC_001038	XLOC_114701	lincRNA	Novel_lncRNA	NW_017859657.1	4741909	4742286	-	2	352	55
LNC_001039	XLOC_114772	lincRNA	Novel_lncRNA	NW_017859657.1	5057915	5058215	-	2	235	51
LNC_000523	XLOC_057343	lincRNA	Novel_lncRNA	NW_017859647.1	1	2564	-	2	2453	90
LNC_000522	XLOC_057263	lincRNA	Novel_lncRNA	NW_017859647.1	15994178	15994657	+	2	426	76
LNC_001034	XLOC_114309	antisense_lncRNA	Novel_lncRNA	NW_017859657.1	3518791	3521624	-	2	2002	151
LNC_001035	XLOC_114457	antisense_lncRNA	Novel_lncRNA	NW_017859657.1	4213739	4214954	-	2	1196	130
LNC_001036	XLOC_114473	lincRNA	Novel_lncRNA	NW_017859657.1	4276704	4277297	-	2	574	91
LNC_001037	XLOC_114571	lincRNA	Novel_lncRNA	NW_017859657.1	4535550	4536415	-	2	830	77
LNC_001030	XLOC_113830	antisense_lncRNA	Novel_lncRNA	NW_017859657.1	686129	686995	-	2	433	123
LNC_000528	XLOC_057629	antisense_lncRNA	Novel_lncRNA	NW_017859647.1	1798677	1813951	-	2	338	53
LNC_001032	XLOC_114157	lincRNA	Novel_lncRNA	NW_017859657.1	2702499	2703015	-	2	322	54
LNC_001033	XLOC_114180	lincRNA	Novel_lncRNA	NW_017859657.1	2812851	2814905	-	2	2032	94
LNC_002748	XLOC_241136	lincRNA	Novel_lncRNA	NW_017860960.1	1	20502	-	3	20408	174
LNC_003959	XLOC_273662	lincRNA	Novel_lncRNA	NW_017868982.1	1	1037	+	3	746	140
LNC_003958	XLOC_273628	lincRNA	Novel_lncRNA	NW_017868962.1	1	1042	+	2	1013	115
LNC_003955	XLOC_273554	lincRNA	Novel_lncRNA	NW_017868917.1	1	1055	-	3	806	72
LNC_003954	XLOC_273546	lincRNA	Novel_lncRNA	NW_017868912.1	1	975	+	2	896	162
LNC_003957	XLOC_273603	lincRNA	Novel_lncRNA	NW_017868945.1	1	953	+	2	924	90
LNC_002872	XLOC_245132	antisense_lncRNA	Novel_lncRNA	NW_017861302.1	6018	6320	-	2	223	73
LNC_003951	XLOC_273404	lincRNA	Novel_lncRNA	NW_017868833.1	297	974	+	2	596	92
LNC_003950	XLOC_273403	lincRNA	Novel_lncRNA	NW_017868832.1	1	471	-	2	263	57
LNC_003953	XLOC_273542	lincRNA	Novel_lncRNA	NW_017868909.1	1	1044	-	2	1022	84
LNC_003665	XLOC_267525	lincRNA	Novel_lncRNA	NW_017865953.1	1	2121	-	2	2100	152
LNC_001159	XLOC_128050	lincRNA	Novel_lncRNA	NW_017859660.1	3189780	3192237	+	2	2351	152
LNC_001158	XLOC_128032	lincRNA	Novel_lncRNA	NW_017859660.1	3150468	3160604	+	6	9605	191
LNC_002280	XLOC_219385	antisense_lncRNA	Novel_lncRNA	NW_017859895.1	41959	43146	-	2	1144	110
LNC_001153	XLOC_127543	lincRNA	Novel_lncRNA	NW_017859660.1	387031	387621	+	2	556	80
LNC_001152	XLOC_127467	lincRNA	Novel_lncRNA	NW_017859659.1	11149054	11152387	-	2	3005	499
LNC_001151	XLOC_127450	lincRNA	Novel_lncRNA	NW_017859659.1	10995737	11002560	-	2	6746	249
LNC_001150	XLOC_127307	antisense_lncRNA	Novel_lncRNA	NW_017859659.1	10273029	10277631	-	4	2477	114
LNC_001157	XLOC_127743	antisense_lncRNA	Novel_lncRNA	NW_017859660.1	2003918	2006967	+	2	2124	128
LNC_001156	XLOC_127696	lincRNA	Novel_lncRNA	NW_017859660.1	1713615	1717367	+	2	2905	109
LNC_001155	XLOC_127694	antisense_lncRNA	Novel_lncRNA	NW_017859660.1	1708689	1719522	+	2	906	196
LNC_001154	XLOC_127588	lincRNA	Novel_lncRNA	NW_017859660.1	631280	647348	+	2	273	47
LNC_000459	XLOC_050771	antisense_lncRNA	Novel_lncRNA	NW_017859646.1	716995	717581	-	2	502	73
LNC_000458	XLOC_050630	lincRNA	Novel_lncRNA	NW_017859646.1	16964258	16980565	+	2	6382	136
LNC_002600	XLOC_236268	lincRNA	Novel_lncRNA	NW_017860613.1	23044	26247	-	2	2649	98
LNC_002601	XLOC_236272	lincRNA	Novel_lncRNA	NW_017860614.1	25873	26261	+	2	272	54
LNC_002606	XLOC_236450	antisense_lncRNA	Novel_lncRNA	NW_017860624.1	1700	6911	-	7	1897	103
LNC_002607	XLOC_236453	antisense_lncRNA	Novel_lncRNA	NW_017860625.1	1752	2132	+	2	360	63
LNC_002604	XLOC_236316	lincRNA	Novel_lncRNA	NW_017860617.1	22137	24492	-	3	1130	70
LNC_002605	XLOC_236450	antisense_lncRNA	Novel_lncRNA	NW_017860624.1	1700	4942	-	2	2852	119
LNC_000451	XLOC_050160	antisense_lncRNA	Novel_lncRNA	NW_017859646.1	14933797	14942300	+	2	514	98
LNC_000450	XLOC_050110	lincRNA	Novel_lncRNA	NW_017859646.1	14662419	14666996	+	3	1185	94
LNC_000453	XLOC_050461	lincRNA	Novel_lncRNA	NW_017859646.1	16189565	16189963	+	2	354	47
LNC_000452	XLOC_050182	antisense_lncRNA	Novel_lncRNA	NW_017859646.1	15039307	15040242	+	2	641	104
LNC_000455	XLOC_050496	lincRNA	Novel_lncRNA	NW_017859646.1	16264712	16270370	+	2	5610	140
LNC_000454	XLOC_050466	lincRNA	Novel_lncRNA	NW_017859646.1	16202799	16203773	+	2	951	88
LNC_000457	XLOC_050621	lincRNA	Novel_lncRNA	NW_017859646.1	16776139	16777462	+	2	819	72
LNC_000456	XLOC_050510	lincRNA	Novel_lncRNA	NW_017859646.1	16298234	16305920	+	2	7665	109
LNC_002446	XLOC_227900	antisense_lncRNA	Novel_lncRNA	NW_017860178.1	25109	25622	+	2	404	78
LNC_001874	XLOC_194311	lincRNA	Novel_lncRNA	NW_017859693.1	253124	256907	-	2	807	109
LNC_003883	XLOC_271817	lincRNA	Novel_lncRNA	NW_017867937.1	1	1321	+	2	1149	121
LNC_003882	XLOC_271817	lincRNA	Novel_lncRNA	NW_017867937.1	1	1321	+	3	1142	121
LNC_003881	XLOC_271814	lincRNA	Novel_lncRNA	NW_017867935.1	263	1321	+	2	776	105
LNC_003880	XLOC_271795	antisense_lncRNA	Novel_lncRNA	NW_017867925.1	2	1323	+	3	1138	163
LNC_003887	XLOC_271889	lincRNA	Novel_lncRNA	NW_017867978.1	12	1308	-	2	1263	104
LNC_003886	XLOC_271871	lincRNA	Novel_lncRNA	NW_017867970.1	1	1311	+	4	631	81
LNC_003885	XLOC_271871	lincRNA	Novel_lncRNA	NW_017867970.1	1	1311	+	3	1099	80
LNC_003884	XLOC_271869	lincRNA	Novel_lncRNA	NW_017867968.1	24	1312	+	2	670	169
LNC_003889	XLOC_271946	lincRNA	Novel_lncRNA	NW_017868010.1	2	1299	-	2	1277	158
LNC_003888	XLOC_271901	lincRNA	Novel_lncRNA	NW_017867984.1	377	863	-	2	463	65
LNC_002916	XLOC_246797	lincRNA	Novel_lncRNA	NW_017861476.1	1	725	-	2	610	73
LNC_002917	XLOC_246811	lincRNA	Novel_lncRNA	NW_017861478.1	14056	14909	+	2	825	146
LNC_002914	XLOC_246787	antisense_lncRNA	Novel_lncRNA	NW_017861474.1	1	10430	-	13	1657	232
LNC_002915	XLOC_246797	lincRNA	Novel_lncRNA	NW_017861476.1	1	725	-	2	624	77
LNC_002912	XLOC_246780	lincRNA	Novel_lncRNA	NW_017861473.1	7273	7570	+	2	246	68
LNC_002913	XLOC_246787	antisense_lncRNA	Novel_lncRNA	NW_017861474.1	1	10422	-	9	2435	126
LNC_002910	XLOC_246776	antisense_lncRNA	Novel_lncRNA	NW_017861472.1	9894	14964	+	3	5000	204
LNC_002911	XLOC_246776	antisense_lncRNA	Novel_lncRNA	NW_017861472.1	9894	14964	+	3	4976	204
LNC_002292	XLOC_219949	lincRNA	Novel_lncRNA	NW_017859912.1	160399	170508	+	2	751	101
LNC_002919	XLOC_246859	lincRNA	Novel_lncRNA	NW_017861482.1	5043	5339	+	2	264	41
LNC_001935	XLOC_199776	lincRNA	Novel_lncRNA	NW_017859703.1	1145240	1149843	+	2	1973	128
LNC_001934	XLOC_199762	lincRNA	Novel_lncRNA	NW_017859703.1	985713	1006416	+	3	20605	172
LNC_001937	XLOC_199782	antisense_lncRNA	Novel_lncRNA	NW_017859703.1	7528	13083	-	2	359	77
LNC_001936	XLOC_199778	lincRNA	Novel_lncRNA	NW_017859703.1	1161731	1162655	+	2	608	94
LNC_001931	XLOC_199288	lincRNA	Novel_lncRNA	NW_017859701.1	1152923	1153230	-	2	213	54
LNC_001930	XLOC_199248	lincRNA	Novel_lncRNA	NW_017859701.1	805304	817685	-	4	12239	142
LNC_001933	XLOC_199753	lincRNA	Novel_lncRNA	NW_017859703.1	725945	728881	+	2	2905	110
LNC_001932	XLOC_199315	antisense_lncRNA	Novel_lncRNA	NW_017859702.1	31722	38753	+	3	6693	172
LNC_001939	XLOC_199865	antisense_lncRNA	Novel_lncRNA	NW_017859703.1	975440	977318	-	2	1412	137
LNC_001938	XLOC_199847	lincRNA	Novel_lncRNA	NW_017859703.1	607238	607707	-	2	383	45
LNC_000048	XLOC_006434	lincRNA	Novel_lncRNA	NW_017859641.1	1972150	1972497	-	2	318	55
LNC_000049	XLOC_006722	antisense_lncRNA	Novel_lncRNA	NW_017859641.1	3184629	3186000	-	3	1293	168
LNC_000046	XLOC_006201	lincRNA	Novel_lncRNA	NW_017859641.1	1339128	1339842	-	2	677	118
LNC_000047	XLOC_006405	lincRNA	Novel_lncRNA	NW_017859641.1	1725372	1725866	-	2	464	101
LNC_000044	XLOC_005852	lincRNA	Novel_lncRNA	NW_017859641.1	23356170	23358744	+	2	212	70
LNC_000045	XLOC_006184	antisense_lncRNA	Novel_lncRNA	NW_017859641.1	1260207	1311657	-	3	273	80
LNC_000042	XLOC_005845	antisense_lncRNA	Novel_lncRNA	NW_017859641.1	23215645	23220549	+	3	923	88
LNC_000043	XLOC_005846	antisense_lncRNA	Novel_lncRNA	NW_017859641.1	23259053	23268402	+	2	1369	135
LNC_000040	XLOC_005518	lincRNA	Novel_lncRNA	NW_017859641.1	22121752	22122303	+	2	495	72
LNC_000041	XLOC_005707	lincRNA	Novel_lncRNA	NW_017859641.1	22660004	22661384	+	2	1343	69
LNC_000288	XLOC_031965	lincRNA	Novel_lncRNA	NW_017859644.1	10119800	10138169	+	5	18162	184
LNC_000289	XLOC_031966	lincRNA	Novel_lncRNA	NW_017859644.1	10138652	10166811	+	2	27699	158
LNC_003777	XLOC_269789	lincRNA	Novel_lncRNA	NW_017866925.1	64	1652	+	2	1547	114
LNC_003776	XLOC_269759	lincRNA	Novel_lncRNA	NW_017866911.1	2	1645	-	2	1420	85
LNC_003771	XLOC_269639	lincRNA	Novel_lncRNA	NW_017866854.1	1	1676	+	2	1399	123
LNC_003770	XLOC_269615	lincRNA	Novel_lncRNA	NW_017866843.1	1032	1335	-	2	214	46
LNC_003773	XLOC_269689	lincRNA	Novel_lncRNA	NW_017866878.1	240	1668	+	2	1346	118
LNC_003772	XLOC_269689	lincRNA	Novel_lncRNA	NW_017866878.1	240	1668	+	3	1113	68
LNC_000280	XLOC_030331	lincRNA	Novel_lncRNA	NW_017859644.1	1795908	1796460	+	2	528	80
LNC_000281	XLOC_030505	lincRNA	Novel_lncRNA	NW_017859644.1	2570790	2571176	+	2	328	63
LNC_000282	XLOC_030571	lincRNA	Novel_lncRNA	NW_017859644.1	2934915	2938088	+	2	1469	168
LNC_000283	XLOC_030571	lincRNA	Novel_lncRNA	NW_017859644.1	2935270	2938088	+	2	1806	157
LNC_000284	XLOC_030845	antisense_lncRNA	Novel_lncRNA	NW_017859644.1	4766740	4771786	+	2	314	87
LNC_000285	XLOC_030864	lincRNA	Novel_lncRNA	NW_017859644.1	4853818	4856579	+	2	2740	143
LNC_000286	XLOC_031424	antisense_lncRNA	Novel_lncRNA	NW_017859644.1	7295911	7316151	+	3	20085	227
LNC_000287	XLOC_031726	antisense_lncRNA	Novel_lncRNA	NW_017859644.1	8703277	8704445	+	2	477	80
LNC_001801	XLOC_188207	antisense_lncRNA	Novel_lncRNA	NW_017859685.1	849757	855502	-	4	3534	148
LNC_001800	XLOC_188207	antisense_lncRNA	Novel_lncRNA	NW_017859685.1	849757	855502	-	3	3894	148
LNC_001803	XLOC_188425	lincRNA	Novel_lncRNA	NW_017859686.1	1	3999	+	3	2890	145
LNC_001802	XLOC_188326	antisense_lncRNA	Novel_lncRNA	NW_017859685.1	1665408	1670668	-	2	3760	142
LNC_001805	XLOC_188613	lincRNA	Novel_lncRNA	NW_017859686.1	710775	711728	+	2	925	117
LNC_001804	XLOC_188500	lincRNA	Novel_lncRNA	NW_017859686.1	501326	501868	+	2	384	57
LNC_001807	XLOC_189035	lincRNA	Novel_lncRNA	NW_017859686.1	1434744	1435793	+	2	499	112
LNC_001806	XLOC_188994	lincRNA	Novel_lncRNA	NW_017859686.1	1364448	1365128	+	2	340	75
LNC_001809	XLOC_189074	antisense_lncRNA	Novel_lncRNA	NW_017859686.1	1624342	1625266	+	2	811	183
LNC_001808	XLOC_189073	lincRNA	Novel_lncRNA	NW_017859686.1	1614994	1615828	+	2	798	67
LNC_002820	XLOC_243526	lincRNA	Novel_lncRNA	NW_017861155.1	12572	13068	+	2	454	70
LNC_002821	XLOC_243532	lincRNA	Novel_lncRNA	NW_017861155.1	4928	7272	-	2	2242	195
LNC_002826	XLOC_243645	lincRNA	Novel_lncRNA	NW_017861162.1	15875	17761	-	2	1823	121
LNC_002827	XLOC_243707	lincRNA	Novel_lncRNA	NW_017861168.1	6068	6506	+	2	397	77
LNC_002824	XLOC_243595	lincRNA	Novel_lncRNA	NW_017861160.1	16	8073	+	2	8013	167
LNC_002825	XLOC_243595	lincRNA	Novel_lncRNA	NW_017861160.1	18	8073	+	2	8013	167
LNC_002137	XLOC_212987	lincRNA	Novel_lncRNA	NW_017859772.1	38845	42214	+	3	3124	188
LNC_003410	XLOC_261085	lincRNA	Novel_lncRNA	NW_017863907.1	609	4216	-	2	2448	165
LNC_001867	XLOC_193857	lincRNA	Novel_lncRNA	NW_017859692.1	1280324	1293865	-	3	13430	276
LNC_003412	XLOC_261122	antisense_lncRNA	Novel_lncRNA	NW_017863918.1	625	4534	-	2	1520	119
LNC_003413	XLOC_261140	antisense_lncRNA	Novel_lncRNA	NW_017863922.1	3185	4235	-	2	998	130
LNC_003414	XLOC_261174	antisense_lncRNA	Novel_lncRNA	NW_017863932.1	1	4526	+	4	4270	240
LNC_003415	XLOC_261174	antisense_lncRNA	Novel_lncRNA	NW_017863932.1	1	4526	+	5	4144	240
LNC_003416	XLOC_261174	antisense_lncRNA	Novel_lncRNA	NW_017863932.1	15	4526	+	4	4277	240
LNC_003417	XLOC_261184	lincRNA	Novel_lncRNA	NW_017863936.1	3	4468	+	2	346	115
LNC_003418	XLOC_261197	lincRNA	Novel_lncRNA	NW_017863940.1	1	4502	+	2	4464	213
LNC_003419	XLOC_261224	lincRNA	Novel_lncRNA	NW_017863948.1	1	2067	+	2	2044	113
LNC_003868	XLOC_271566	lincRNA	Novel_lncRNA	NW_017867796.1	1	1362	-	2	607	116
LNC_001866	XLOC_193837	antisense_lncRNA	Novel_lncRNA	NW_017859692.1	1148090	1152328	-	3	2823	122
LNC_000198	XLOC_021598	lincRNA	Novel_lncRNA	NW_017859643.1	1136548	1136908	+	2	337	50
LNC_000199	XLOC_021681	antisense_lncRNA	Novel_lncRNA	NW_017859643.1	1738981	1740476	+	2	900	88
LNC_000194	XLOC_021074	lincRNA	Novel_lncRNA	NW_017859642.1	21513575	21514514	-	2	886	102
LNC_000195	XLOC_021183	antisense_lncRNA	Novel_lncRNA	NW_017859642.1	21774927	21777988	-	2	3023	147
LNC_000196	XLOC_021228	lincRNA	Novel_lncRNA	NW_017859642.1	22149767	22151711	-	2	1913	115
LNC_000197	XLOC_021590	lincRNA	Novel_lncRNA	NW_017859643.1	1101077	1101755	+	2	588	73
LNC_000190	XLOC_020695	lincRNA	Novel_lncRNA	NW_017859642.1	20012527	20013197	-	2	589	104
LNC_000191	XLOC_020905	lincRNA	Novel_lncRNA	NW_017859642.1	21195509	21202459	-	3	6882	123
LNC_000192	XLOC_020906	lincRNA	Novel_lncRNA	NW_017859642.1	21202713	21217972	-	2	11321	167
LNC_000193	XLOC_021038	lincRNA	Novel_lncRNA	NW_017859642.1	21448659	21449317	-	2	546	107
LNC_003713	XLOC_268430	lincRNA	Novel_lncRNA	NW_017866326.1	1	1914	+	2	1756	141
LNC_003866	XLOC_271555	lincRNA	Novel_lncRNA	NW_017867788.1	1	1336	+	2	1312	130
LNC_003712	XLOC_268421	lincRNA	Novel_lncRNA	NW_017866322.1	3	1916	-	2	1825	302
LNC_003616	XLOC_266328	lincRNA	Novel_lncRNA	NW_017865503.1	1	1287	+	5	1015	81
LNC_001865	XLOC_193665	antisense_lncRNA	Novel_lncRNA	NW_017859692.1	204376	209944	-	2	209	49
LNC_002174	XLOC_214913	lincRNA	Novel_lncRNA	NW_017859799.1	39767	162493	+	2	1109	143
LNC_002175	XLOC_214941	lincRNA	Novel_lncRNA	NW_017859799.1	221659	226148	+	2	4470	127
LNC_002176	XLOC_214991	lincRNA	Novel_lncRNA	NW_017859800.1	13908	24043	+	2	10114	134
LNC_002177	XLOC_214993	antisense_lncRNA	Novel_lncRNA	NW_017859800.1	28470	33126	+	2	550	91
LNC_002170	XLOC_214661	lincRNA	Novel_lncRNA	NW_017859796.1	252604	254491	-	2	1867	123
LNC_002171	XLOC_214756	lincRNA	Novel_lncRNA	NW_017859797.1	19601	20206	-	2	572	103
LNC_002172	XLOC_214793	lincRNA	Novel_lncRNA	NW_017859797.1	77726	78477	-	2	708	97
LNC_002173	XLOC_214817	antisense_lncRNA	Novel_lncRNA	NW_017859797.1	164005	169829	-	3	331	96
LNC_003717	XLOC_268589	lincRNA	Novel_lncRNA	NW_017866393.1	888	1881	-	2	937	97
LNC_003952	XLOC_273443	lincRNA	Novel_lncRNA	NW_017868856.1	429	1071	+	2	550	110
LNC_002178	XLOC_214998	lincRNA	Novel_lncRNA	NW_017859800.1	49801	54534	+	3	4680	120
LNC_002179	XLOC_214998	lincRNA	Novel_lncRNA	NW_017859800.1	49801	54534	+	3	4682	120
LNC_003716	XLOC_268498	lincRNA	Novel_lncRNA	NW_017866355.1	330	1881	-	2	298	78
LNC_003564	XLOC_265165	lincRNA	Novel_lncRNA	NW_017865105.1	1	2909	+	2	2176	138
LNC_003565	XLOC_265165	lincRNA	Novel_lncRNA	NW_017865105.1	1	2909	+	2	2478	208
LNC_003566	XLOC_265174	lincRNA	Novel_lncRNA	NW_017865108.1	3	2904	+	2	2814	227
LNC_003567	XLOC_265280	lincRNA	Novel_lncRNA	NW_017865146.1	1	2858	+	2	2838	170
LNC_003560	XLOC_265068	lincRNA	Novel_lncRNA	NW_017865070.1	1	2852	-	3	2811	132
LNC_003561	XLOC_265135	lincRNA	Novel_lncRNA	NW_017865093.1	39	2923	-	2	2857	109
LNC_003562	XLOC_265162	lincRNA	Novel_lncRNA	NW_017865103.1	1	2915	-	4	2821	133
LNC_003563	XLOC_265162	lincRNA	Novel_lncRNA	NW_017865103.1	1	2915	-	4	2826	133
LNC_003714	XLOC_268446	lincRNA	Novel_lncRNA	NW_017866333.1	1	1909	-	2	1882	627
LNC_003568	XLOC_265319	lincRNA	Novel_lncRNA	NW_017865156.1	804	2851	+	2	1865	126
LNC_002639	XLOC_237722	lincRNA	Novel_lncRNA	NW_017860709.1	13876	15156	-	2	745	98
LNC_000994	XLOC_109943	lincRNA	Novel_lncRNA	NW_017859656.1	8683836	8690719	-	2	6862	120
LNC_000995	XLOC_110128	antisense_lncRNA	Novel_lncRNA	NW_017859656.1	9438776	9448802	-	2	9046	205
LNC_000996	XLOC_110437	lincRNA	Novel_lncRNA	NW_017859656.1	10774558	10779782	-	2	3033	113
LNC_000997	XLOC_110528	antisense_lncRNA	Novel_lncRNA	NW_017859656.1	11255123	11255724	-	2	262	28
LNC_000990	XLOC_109361	antisense_lncRNA	Novel_lncRNA	NW_017859656.1	5870043	5870350	-	2	283	46
LNC_000991	XLOC_109505	lincRNA	Novel_lncRNA	NW_017859656.1	6385853	6386727	-	2	848	72
LNC_000992	XLOC_109686	antisense_lncRNA	Novel_lncRNA	NW_017859656.1	7034038	7034854	-	2	790	221
LNC_000993	XLOC_109941	lincRNA	Novel_lncRNA	NW_017859656.1	8673410	8692221	-	2	4548	144
LNC_000998	XLOC_110528	antisense_lncRNA	Novel_lncRNA	NW_017859656.1	11255123	11255731	-	2	240	26
LNC_000999	XLOC_110619	lincRNA	Novel_lncRNA	NW_017859656.1	11942137	11945481	-	3	3140	103
LNC_001557	XLOC_166208	lincRNA	Novel_lncRNA	NW_017859671.1	2965222	2976723	-	2	11445	178
LNC_001556	XLOC_166207	lincRNA	Novel_lncRNA	NW_017859671.1	2960668	2965027	-	2	4310	130
LNC_001555	XLOC_166187	lincRNA	Novel_lncRNA	NW_017859671.1	2656921	2657335	-	2	392	61
LNC_001554	XLOC_166184	lincRNA	Novel_lncRNA	NW_017859671.1	2652455	2653425	-	2	206	68
LNC_001553	XLOC_166169	antisense_lncRNA	Novel_lncRNA	NW_017859671.1	2571398	2571793	-	2	240	53
LNC_001552	XLOC_166070	antisense_lncRNA	Novel_lncRNA	NW_017859671.1	2134194	2137877	-	2	3439	174
LNC_001551	XLOC_166064	lincRNA	Novel_lncRNA	NW_017859671.1	1979765	1981641	-	2	547	104
LNC_001550	XLOC_166061	lincRNA	Novel_lncRNA	NW_017859671.1	1967475	1971755	-	2	1126	96
LNC_002286	XLOC_219744	lincRNA	Novel_lncRNA	NW_017859907.1	28246	29344	+	2	1075	115
LNC_002287	XLOC_219744	lincRNA	Novel_lncRNA	NW_017859907.1	28342	29344	+	2	979	115
LNC_002284	XLOC_219608	lincRNA	Novel_lncRNA	NW_017859902.1	145459	146875	+	2	1394	120
LNC_002285	XLOC_219744	lincRNA	Novel_lncRNA	NW_017859907.1	28239	29344	+	2	1085	116
LNC_002282	XLOC_219577	lincRNA	Novel_lncRNA	NW_017859900.1	161289	163075	-	2	1765	76
LNC_002283	XLOC_219608	lincRNA	Novel_lncRNA	NW_017859902.1	145459	146875	+	2	905	90
LNC_001559	XLOC_166625	lincRNA	Novel_lncRNA	NW_017859671.1	5836093	5836809	-	2	673	92
LNC_001558	XLOC_166297	lincRNA	Novel_lncRNA	NW_017859671.1	3675799	3677576	-	2	1712	85
LNC_002633	XLOC_237427	lincRNA	Novel_lncRNA	NW_017860689.1	18508	19010	+	2	378	85
LNC_002632	XLOC_237344	lincRNA	Novel_lncRNA	NW_017860685.1	78	3122	-	4	1630	134
LNC_003615	XLOC_266328	lincRNA	Novel_lncRNA	NW_017865503.1	1	1287	+	3	971	81
LNC_000868	XLOC_096718	lincRNA	Novel_lncRNA	NW_017859654.1	6130100	6144902	+	2	14783	125
LNC_000869	XLOC_096756	antisense_lncRNA	Novel_lncRNA	NW_017859654.1	6299396	6299726	+	2	308	48
LNC_003326	XLOC_258346	lincRNA	Novel_lncRNA	NW_017863251.1	1	5934	+	2	5906	156
LNC_000860	XLOC_095765	antisense_lncRNA	Novel_lncRNA	NW_017859654.1	853805	860237	+	2	2401	141
LNC_000861	XLOC_095777	lincRNA	Novel_lncRNA	NW_017859654.1	899045	900250	+	3	783	134
LNC_000862	XLOC_096090	lincRNA	Novel_lncRNA	NW_017859654.1	2575876	2579170	+	2	634	93
LNC_000863	XLOC_096305	lincRNA	Novel_lncRNA	NW_017859654.1	3731173	3732070	+	2	753	54
LNC_000864	XLOC_096662	antisense_lncRNA	Novel_lncRNA	NW_017859654.1	5836302	5839267	+	2	572	94
LNC_000865	XLOC_096677	antisense_lncRNA	Novel_lncRNA	NW_017859654.1	5867728	5875014	+	2	1909	121
LNC_000866	XLOC_096701	antisense_lncRNA	Novel_lncRNA	NW_017859654.1	6035494	6046092	+	3	7934	134
LNC_000867	XLOC_096701	antisense_lncRNA	Novel_lncRNA	NW_017859654.1	6038411	6044560	+	3	3532	203
LNC_000730	XLOC_079809	lincRNA	Novel_lncRNA	NW_017859651.1	4293514	4294745	+	2	1045	104
LNC_000731	XLOC_079850	antisense_lncRNA	Novel_lncRNA	NW_017859651.1	4536612	4543172	+	3	1155	118
LNC_000732	XLOC_080376	lincRNA	Novel_lncRNA	NW_017859651.1	7025934	7026497	+	2	526	46
LNC_000733	XLOC_080519	lincRNA	Novel_lncRNA	NW_017859651.1	7597727	7599091	+	2	1284	119
LNC_000734	XLOC_080537	lincRNA	Novel_lncRNA	NW_017859651.1	7684361	7684635	+	2	248	70
LNC_000735	XLOC_080576	lincRNA	Novel_lncRNA	NW_017859651.1	7810904	7811267	+	2	317	66
LNC_000736	XLOC_080622	lincRNA	Novel_lncRNA	NW_017859651.1	8106588	8115571	+	3	8701	160
LNC_000737	XLOC_080622	lincRNA	Novel_lncRNA	NW_017859651.1	8106588	8115571	+	2	8962	160
LNC_000738	XLOC_080622	lincRNA	Novel_lncRNA	NW_017859651.1	8106588	8115571	+	3	8693	160
LNC_000739	XLOC_080904	antisense_lncRNA	Novel_lncRNA	NW_017859651.1	10284104	10285732	+	2	1534	73
LNC_002592	XLOC_235739	lincRNA	Novel_lncRNA	NW_017860581.1	16143	25296	+	2	8906	166
LNC_002593	XLOC_235784	lincRNA	Novel_lncRNA	NW_017860584.1	20919	27149	-	2	6193	107
LNC_002590	XLOC_235685	lincRNA	Novel_lncRNA	NW_017860578.1	2429	3577	-	2	925	127
LNC_002591	XLOC_235685	lincRNA	Novel_lncRNA	NW_017860578.1	2429	3584	-	3	876	127
LNC_002596	XLOC_235998	antisense_lncRNA	Novel_lncRNA	NW_017860596.1	2540	4003	-	3	1335	116
LNC_002597	XLOC_236101	antisense_lncRNA	Novel_lncRNA	NW_017860603.1	20095	22207	-	2	240	52
LNC_002594	XLOC_235785	lincRNA	Novel_lncRNA	NW_017860584.1	13461	19086	-	3	5524	138
LNC_002595	XLOC_235870	lincRNA	Novel_lncRNA	NW_017860589.1	1846	4358	+	2	2489	93
LNC_002598	XLOC_236128	antisense_lncRNA	Novel_lncRNA	NW_017860605.1	21573	25357	+	3	1234	119
LNC_002599	XLOC_236257	antisense_lncRNA	Novel_lncRNA	NW_017860613.1	9506	9862	+	2	243	77
LNC_003613	XLOC_266319	lincRNA	Novel_lncRNA	NW_017865500.1	175	537	+	2	310	46
LNC_001485	XLOC_159622	lincRNA	Novel_lncRNA	NW_017859669.1	1408129	1411113	+	2	274	63
LNC_001484	XLOC_159590	lincRNA	Novel_lncRNA	NW_017859669.1	969207	990972	+	2	13646	170
LNC_001487	XLOC_159741	lincRNA	Novel_lncRNA	NW_017859669.1	2066573	2069803	+	2	2495	125
LNC_001486	XLOC_159624	lincRNA	Novel_lncRNA	NW_017859669.1	1411176	1411442	+	2	205	49
LNC_001481	XLOC_159477	lincRNA	Novel_lncRNA	NW_017859669.1	471136	473430	+	3	2247	122
LNC_001480	XLOC_159477	lincRNA	Novel_lncRNA	NW_017859669.1	471121	473430	+	3	2252	122
LNC_001483	XLOC_159484	lincRNA	Novel_lncRNA	NW_017859669.1	539896	540740	+	2	573	59
LNC_001482	XLOC_159477	lincRNA	Novel_lncRNA	NW_017859669.1	471137	473430	+	3	2238	122
LNC_002354	XLOC_223301	lincRNA	Novel_lncRNA	NW_017860022.1	5	2153	-	2	1278	104
LNC_002355	XLOC_223576	lincRNA	Novel_lncRNA	NW_017860026.1	59896	63330	+	2	729	84
LNC_002356	XLOC_223576	lincRNA	Novel_lncRNA	NW_017860026.1	59896	63330	+	2	738	84
LNC_002357	XLOC_223576	lincRNA	Novel_lncRNA	NW_017860026.1	62343	63330	+	2	968	110
LNC_001489	XLOC_159977	lincRNA	Novel_lncRNA	NW_017859669.1	3470475	3471098	+	2	515	102
LNC_001488	XLOC_159964	antisense_lncRNA	Novel_lncRNA	NW_017859669.1	3452342	3453846	+	2	1474	112
LNC_002352	XLOC_223266	lincRNA	Novel_lncRNA	NW_017860020.1	3	661	-	2	307	99
LNC_002353	XLOC_223266	lincRNA	Novel_lncRNA	NW_017860020.1	3	2304	-	3	505	112
LNC_003348	XLOC_258935	lincRNA	Novel_lncRNA	NW_017863390.1	34	5531	+	2	5312	115
LNC_003349	XLOC_258980	lincRNA	Novel_lncRNA	NW_017863401.1	1063	2001	-	5	435	80
LNC_003344	XLOC_258871	lincRNA	Novel_lncRNA	NW_017863374.1	1	4893	-	3	4846	182
LNC_003345	XLOC_258908	lincRNA	Novel_lncRNA	NW_017863384.1	4276	5558	+	2	1237	81
LNC_003346	XLOC_258911	lincRNA	Novel_lncRNA	NW_017863384.1	4891	5372	-	2	436	81
LNC_003347	XLOC_258935	lincRNA	Novel_lncRNA	NW_017863390.1	34	5531	+	3	3575	150
LNC_003340	XLOC_258675	antisense_lncRNA	Novel_lncRNA	NW_017863328.1	1	5715	+	3	5542	170
LNC_002738	XLOC_240813	antisense_lncRNA	Novel_lncRNA	NW_017860936.1	18590	18970	-	2	321	105
LNC_002078	XLOC_208452	lincRNA	Novel_lncRNA	NW_017859733.1	2	2634	+	2	2607	152
LNC_003343	XLOC_258870	lincRNA	Novel_lncRNA	NW_017863374.1	3340	5578	+	3	1250	125
LNC_002739	XLOC_240814	lincRNA	Novel_lncRNA	NW_017860936.1	19986	20866	-	2	302	48
LNC_003635	XLOC_266739	lincRNA	Novel_lncRNA	NW_017865660.1	2	2345	-	3	2279	179
LNC_000604	XLOC_065254	lincRNA	Novel_lncRNA	NW_017859648.1	8826376	8846249	-	2	2300	162
LNC_000605	XLOC_065254	lincRNA	Novel_lncRNA	NW_017859648.1	8829049	8846247	-	3	17069	170
LNC_000606	XLOC_065255	lincRNA	Novel_lncRNA	NW_017859648.1	8771995	8775078	-	2	3056	175
LNC_000607	XLOC_065257	lincRNA	Novel_lncRNA	NW_017859648.1	8819985	8822012	-	2	1994	176
LNC_000600	XLOC_065140	antisense_lncRNA	Novel_lncRNA	NW_017859648.1	8107622	8108087	-	2	445	71
LNC_000601	XLOC_065214	lincRNA	Novel_lncRNA	NW_017859648.1	8501111	8501623	-	2	484	99
LNC_000602	XLOC_065254	lincRNA	Novel_lncRNA	NW_017859648.1	8742402	8846219	-	3	17168	205
LNC_000603	XLOC_065254	lincRNA	Novel_lncRNA	NW_017859648.1	8742402	8846491	-	4	17510	205
LNC_001737	XLOC_182371	lincRNA	Novel_lncRNA	NW_017859680.1	1008584	1008917	-	2	297	49
LNC_001736	XLOC_182338	lincRNA	Novel_lncRNA	NW_017859680.1	907777	914835	-	2	7008	103
LNC_001735	XLOC_182336	antisense_lncRNA	Novel_lncRNA	NW_017859680.1	902875	904145	-	2	1229	83
LNC_001734	XLOC_182286	lincRNA	Novel_lncRNA	NW_017859680.1	447350	447925	-	2	552	69
LNC_000608	XLOC_065504	antisense_lncRNA	Novel_lncRNA	NW_017859648.1	10202001	10203870	-	2	1847	95
LNC_000609	XLOC_065526	lincRNA	Novel_lncRNA	NW_017859648.1	10261718	10263200	-	4	868	149
LNC_001731	XLOC_182063	antisense_lncRNA	Novel_lncRNA	NW_017859680.1	2934482	2938478	+	3	3848	138
LNC_001730	XLOC_182034	antisense_lncRNA	Novel_lncRNA	NW_017859680.1	2672366	2678053	+	2	4980	205
LNC_002289	XLOC_219896	lincRNA	Novel_lncRNA	NW_017859910.1	22139	22792	-	2	626	97
LNC_003182	XLOC_254666	antisense_lncRNA	Novel_lncRNA	NW_017862518.1	69	5519	+	2	5431	138
LNC_003183	XLOC_254666	antisense_lncRNA	Novel_lncRNA	NW_017862518.1	145	5519	+	2	5353	138
LNC_003180	XLOC_254657	lincRNA	Novel_lncRNA	NW_017862516.1	8051	8545	+	2	461	48
LNC_000518	XLOC_056793	lincRNA	Novel_lncRNA	NW_017859647.1	13947028	13948551	+	2	1501	136
LNC_000519	XLOC_056910	lincRNA	Novel_lncRNA	NW_017859647.1	14449735	14451461	+	2	530	87
LNC_003181	XLOC_254663	lincRNA	Novel_lncRNA	NW_017862516.1	7914	8545	-	2	561	89
LNC_002769	XLOC_241980	lincRNA	Novel_lncRNA	NW_017861027.1	14505	16462	-	2	438	114
LNC_002768	XLOC_241836	antisense_lncRNA	Novel_lncRNA	NW_017861015.1	13495	13896	+	2	330	68
LNC_000510	XLOC_055857	antisense_lncRNA	Novel_lncRNA	NW_017859647.1	8158165	8161412	+	3	1968	135
LNC_000511	XLOC_055859	antisense_lncRNA	Novel_lncRNA	NW_017859647.1	8161477	8167168	+	4	4778	142
LNC_000512	XLOC_055971	antisense_lncRNA	Novel_lncRNA	NW_017859647.1	8878553	8881565	+	2	541	137
LNC_000513	XLOC_056259	antisense_lncRNA	Novel_lncRNA	NW_017859647.1	10718225	10723818	+	5	5308	117
LNC_000514	XLOC_056278	lincRNA	Novel_lncRNA	NW_017859647.1	10905786	10919788	+	4	13904	169
LNC_000515	XLOC_056451	antisense_lncRNA	Novel_lncRNA	NW_017859647.1	11938402	11943388	+	2	4880	117
LNC_000516	XLOC_056463	lincRNA	Novel_lncRNA	NW_017859647.1	11998728	12000713	+	2	688	76
LNC_000517	XLOC_056555	antisense_lncRNA	Novel_lncRNA	NW_017859647.1	12506668	12507590	+	2	880	89
LNC_001023	XLOC_112991	lincRNA	Novel_lncRNA	NW_017859657.1	9623760	9626548	+	2	2004	517
LNC_001022	XLOC_112964	lincRNA	Novel_lncRNA	NW_017859657.1	9575464	9575853	+	2	336	96
LNC_001021	XLOC_112943	lincRNA	Novel_lncRNA	NW_017859657.1	9503491	9503888	+	2	368	66
LNC_001020	XLOC_112619	antisense_lncRNA	Novel_lncRNA	NW_017859657.1	8094635	8097304	+	2	855	170
LNC_001027	XLOC_113639	lincRNA	Novel_lncRNA	NW_017859657.1	12163542	12163834	+	2	239	41
LNC_001026	XLOC_113627	lincRNA	Novel_lncRNA	NW_017859657.1	12031299	12032005	+	2	489	65
LNC_001025	XLOC_113362	lincRNA	Novel_lncRNA	NW_017859657.1	10989260	10993926	+	2	4646	211
LNC_001024	XLOC_113257	lincRNA	Novel_lncRNA	NW_017859657.1	10613465	10614736	+	2	691	136
LNC_001029	XLOC_113758	lincRNA	Novel_lncRNA	NW_017859657.1	347358	348654	-	2	1271	102
LNC_001028	XLOC_113723	antisense_lncRNA	Novel_lncRNA	NW_017859657.1	188078	229791	-	2	1595	153
LNC_002074	XLOC_208260	antisense_lncRNA	Novel_lncRNA	NW_017859731.1	388926	475097	+	2	762	85
LNC_003188	XLOC_254751	lincRNA	Novel_lncRNA	NW_017862531.1	8	5218	-	5	4469	131
LNC_003960	XLOC_273690	lincRNA	Novel_lncRNA	NW_017868999.1	105	824	-	2	383	74
LNC_003961	XLOC_273702	lincRNA	Novel_lncRNA	NW_017869006.1	1	946	+	2	894	83
LNC_003962	XLOC_273703	lincRNA	Novel_lncRNA	NW_017869006.1	1	1031	-	2	979	83
LNC_003189	XLOC_254760	lincRNA	Novel_lncRNA	NW_017862534.1	6231	7959	+	2	1506	107
LNC_003964	XLOC_273753	lincRNA	Novel_lncRNA	NW_017869038.1	84	716	-	2	613	101
LNC_003965	XLOC_273769	antisense_lncRNA	Novel_lncRNA	NW_017869050.1	160	912	-	2	424	141
LNC_003966	XLOC_273778	lincRNA	Novel_lncRNA	NW_017869058.1	3	1016	+	2	820	69
LNC_003967	XLOC_273803	lincRNA	Novel_lncRNA	NW_017869075.1	1	1012	+	4	766	131
LNC_003968	XLOC_273816	lincRNA	Novel_lncRNA	NW_017869083.1	3	1011	+	2	985	85
LNC_002350	XLOC_223247	lincRNA	Novel_lncRNA	NW_017860020.1	4	2472	+	3	488	104
LNC_003439	XLOC_261892	antisense_lncRNA	Novel_lncRNA	NW_017864120.1	1595	4257	-	2	2629	160
LNC_003919	XLOC_272666	lincRNA	Novel_lncRNA	NW_017868400.1	1	1192	-	2	640	86
LNC_002351	XLOC_223247	lincRNA	Novel_lncRNA	NW_017860020.1	4	2472	+	4	493	94
LNC_001128	XLOC_125051	antisense_lncRNA	Novel_lncRNA	NW_017859659.1	297450	300209	-	2	2045	140
LNC_001129	XLOC_125354	lincRNA	Novel_lncRNA	NW_017859659.1	1420190	1420792	-	2	519	85
LNC_001126	XLOC_124924	lincRNA	Novel_lncRNA	NW_017859659.1	10806609	10806993	+	2	357	68
LNC_001127	XLOC_124957	antisense_lncRNA	Novel_lncRNA	NW_017859659.1	11026966	11029085	+	2	1973	117
LNC_001124	XLOC_124784	antisense_lncRNA	Novel_lncRNA	NW_017859659.1	9996030	9998433	+	3	931	103
LNC_001125	XLOC_124895	lincRNA	Novel_lncRNA	NW_017859659.1	10697007	10717032	+	2	1214	352
LNC_001122	XLOC_124326	lincRNA	Novel_lncRNA	NW_017859659.1	8572262	8574446	+	3	2136	108
LNC_001123	XLOC_124367	lincRNA	Novel_lncRNA	NW_017859659.1	8708816	8709471	+	2	572	158
LNC_001120	XLOC_124060	lincRNA	Novel_lncRNA	NW_017859659.1	7418365	7419436	+	2	311	51
LNC_001121	XLOC_124115	lincRNA	Novel_lncRNA	NW_017859659.1	7714987	7715545	+	2	527	65
LNC_002611	XLOC_236761	lincRNA	Novel_lncRNA	NW_017860642.1	169	2530	-	3	840	114
LNC_002610	XLOC_236760	antisense_lncRNA	Novel_lncRNA	NW_017860642.1	13748	18857	+	2	3776	142
LNC_002613	XLOC_236799	antisense_lncRNA	Novel_lncRNA	NW_017860645.1	12581	13001	+	2	330	76
LNC_002612	XLOC_236796	lincRNA	Novel_lncRNA	NW_017860645.1	5	3327	+	3	3281	137
LNC_000468	XLOC_051848	antisense_lncRNA	Novel_lncRNA	NW_017859646.1	5010526	5011115	-	2	494	84
LNC_000469	XLOC_052046	lincRNA	Novel_lncRNA	NW_017859646.1	5818405	5819690	-	2	1262	194
LNC_002617	XLOC_236833	lincRNA	Novel_lncRNA	NW_017860647.1	7807	12245	+	4	809	75
LNC_002616	XLOC_236833	lincRNA	Novel_lncRNA	NW_017860647.1	7807	12245	+	4	853	83
LNC_000464	XLOC_051238	lincRNA	Novel_lncRNA	NW_017859646.1	2901329	2901796	-	2	446	86
LNC_000465	XLOC_051322	lincRNA	Novel_lncRNA	NW_017859646.1	3152251	3152916	-	2	532	115
LNC_000466	XLOC_051722	antisense_lncRNA	Novel_lncRNA	NW_017859646.1	4403033	4410987	-	3	2899	146
LNC_000467	XLOC_051793	antisense_lncRNA	Novel_lncRNA	NW_017859646.1	4651877	4654683	-	2	268	53
LNC_000460	XLOC_051027	lincRNA	Novel_lncRNA	NW_017859646.1	1613317	1614028	-	2	585	53
LNC_000461	XLOC_051064	lincRNA	Novel_lncRNA	NW_017859646.1	1696728	1697379	-	2	598	59
LNC_000462	XLOC_051102	lincRNA	Novel_lncRNA	NW_017859646.1	1755593	1756085	-	2	361	45
LNC_000463	XLOC_051178	lincRNA	Novel_lncRNA	NW_017859646.1	2169658	2170327	-	2	649	72
LNC_003711	XLOC_268330	lincRNA	Novel_lncRNA	NW_017866285.1	270	1075	+	2	786	96
LNC_002367	XLOC_223833	antisense_lncRNA	Novel_lncRNA	NW_017860034.1	780	24843	-	2	2080	452
LNC_003710	XLOC_268330	lincRNA	Novel_lncRNA	NW_017866285.1	230	1922	+	3	1596	122
LNC_002366	XLOC_223822	lincRNA	Novel_lncRNA	NW_017860034.1	36101	36752	+	2	597	144
LNC_003324	XLOC_258346	lincRNA	Novel_lncRNA	NW_017863251.1	1	5934	+	2	5890	156
LNC_001232	XLOC_133903	antisense_lncRNA	Novel_lncRNA	NW_017859661.1	3358502	3359340	-	2	744	88
LNC_001233	XLOC_134003	antisense_lncRNA	Novel_lncRNA	NW_017859661.1	4017863	4053740	-	3	2047	89
LNC_001230	XLOC_133773	antisense_lncRNA	Novel_lncRNA	NW_017859661.1	2696298	2718257	-	2	330	70
LNC_001231	XLOC_133807	lincRNA	Novel_lncRNA	NW_017859661.1	2886568	2887084	-	2	320	53
LNC_001236	XLOC_134102	antisense_lncRNA	Novel_lncRNA	NW_017859661.1	4512130	4609426	-	2	635	70
LNC_001237	XLOC_134586	antisense_lncRNA	Novel_lncRNA	NW_017859661.1	6860541	6866980	-	2	4229	389
LNC_001234	XLOC_134003	antisense_lncRNA	Novel_lncRNA	NW_017859661.1	4040734	4046980	-	2	503	164
LNC_001235	XLOC_134003	antisense_lncRNA	Novel_lncRNA	NW_017859661.1	4047527	4053740	-	2	2004	126
LNC_003170	XLOC_254547	lincRNA	Novel_lncRNA	NW_017862498.1	2577	3624	+	3	954	93
LNC_001238	XLOC_134642	lincRNA	Novel_lncRNA	NW_017859661.1	7209708	7212142	-	2	1289	89
LNC_001239	XLOC_135200	lincRNA	Novel_lncRNA	NW_017859661.1	10134825	10178903	-	2	394	55
LNC_003341	XLOC_258675	antisense_lncRNA	Novel_lncRNA	NW_017863328.1	1	5715	+	2	5615	170
LNC_002905	XLOC_246540	lincRNA	Novel_lncRNA	NW_017861452.1	12414	15179	+	2	2617	162
LNC_002904	XLOC_246540	lincRNA	Novel_lncRNA	NW_017861452.1	12407	15179	+	2	416	127
LNC_002907	XLOC_246642	lincRNA	Novel_lncRNA	NW_017861459.1	7066	7758	+	2	649	89
LNC_002906	XLOC_246625	lincRNA	Novel_lncRNA	NW_017861458.1	8501	12219	+	2	3699	159
LNC_002901	XLOC_246437	lincRNA	Novel_lncRNA	NW_017861440.1	170	795	-	2	586	82
LNC_002900	XLOC_246428	lincRNA	Novel_lncRNA	NW_017861439.1	1	15284	-	3	15214	164
LNC_002903	XLOC_246540	lincRNA	Novel_lncRNA	NW_017861452.1	11893	15179	+	3	1115	142
LNC_002902	XLOC_246450	lincRNA	Novel_lncRNA	NW_017861441.1	12	3311	-	2	2097	108
LNC_003915	XLOC_272610	lincRNA	Novel_lncRNA	NW_017868368.1	1	1012	+	2	992	81
LNC_002909	XLOC_246776	antisense_lncRNA	Novel_lncRNA	NW_017861472.1	9843	14964	+	3	5051	204
LNC_002908	XLOC_246730	lincRNA	Novel_lncRNA	NW_017861468.1	2	1036	-	3	971	100
LNC_003914	XLOC_272599	lincRNA	Novel_lncRNA	NW_017868363.1	1	1202	+	3	876	81
LNC_003748	XLOC_269308	lincRNA	Novel_lncRNA	NW_017866706.1	1	1741	-	3	1552	98
LNC_003749	XLOC_269308	lincRNA	Novel_lncRNA	NW_017866706.1	1	1741	-	2	1561	98
LNC_000059	XLOC_007546	lincRNA	Novel_lncRNA	NW_017859641.1	6933886	6934301	-	2	318	52
LNC_000058	XLOC_007504	lincRNA	Novel_lncRNA	NW_017859641.1	6374380	6381026	-	2	6625	167
LNC_003918	XLOC_272634	lincRNA	Novel_lncRNA	NW_017868383.1	764	1197	+	2	339	50
LNC_000055	XLOC_007490	lincRNA	Novel_lncRNA	NW_017859641.1	6330367	6343914	-	2	4714	129
LNC_000054	XLOC_007207	antisense_lncRNA	Novel_lncRNA	NW_017859641.1	5010078	5012043	-	2	1743	130
LNC_000057	XLOC_007490	lincRNA	Novel_lncRNA	NW_017859641.1	6336379	6344338	-	4	7336	113
LNC_000056	XLOC_007490	lincRNA	Novel_lncRNA	NW_017859641.1	6336379	6344077	-	2	7574	113
LNC_000051	XLOC_006910	antisense_lncRNA	Novel_lncRNA	NW_017859641.1	3743231	3743736	-	2	412	82
LNC_000050	XLOC_006722	antisense_lncRNA	Novel_lncRNA	NW_017859641.1	3184629	3186330	-	3	1422	106
LNC_000053	XLOC_007207	antisense_lncRNA	Novel_lncRNA	NW_017859641.1	5010078	5012036	-	2	1772	142
LNC_000052	XLOC_006989	lincRNA	Novel_lncRNA	NW_017859641.1	4289287	4290436	-	2	1071	87
LNC_000299	XLOC_033183	antisense_lncRNA	Novel_lncRNA	NW_017859644.1	15370600	15382399	+	4	5423	156
LNC_000298	XLOC_033153	lincRNA	Novel_lncRNA	NW_017859644.1	15278309	15278544	+	2	214	48
LNC_000297	XLOC_032957	antisense_lncRNA	Novel_lncRNA	NW_017859644.1	14601179	14608414	+	2	7028	1066
LNC_000296	XLOC_032898	lincRNA	Novel_lncRNA	NW_017859644.1	14345465	14348549	+	2	3055	90
LNC_000295	XLOC_032781	lincRNA	Novel_lncRNA	NW_017859644.1	13602989	13607520	+	2	624	59
LNC_000294	XLOC_032707	antisense_lncRNA	Novel_lncRNA	NW_017859644.1	13402158	13406022	+	2	346	68
LNC_000293	XLOC_032699	lincRNA	Novel_lncRNA	NW_017859644.1	13316617	13318792	+	3	1314	180
LNC_000292	XLOC_032220	lincRNA	Novel_lncRNA	NW_017859644.1	11256311	11259429	+	3	3055	88
LNC_000291	XLOC_032162	lincRNA	Novel_lncRNA	NW_017859644.1	10899199	10922023	+	2	860	78
LNC_000290	XLOC_031980	lincRNA	Novel_lncRNA	NW_017859644.1	10311061	10314875	+	2	815	74
LNC_001834	XLOC_191725	antisense_lncRNA	Novel_lncRNA	NW_017859689.1	146712	147110	-	2	371	98
LNC_001835	XLOC_191743	lincRNA	Novel_lncRNA	NW_017859689.1	303074	303552	-	2	305	99
LNC_001836	XLOC_191790	lincRNA	Novel_lncRNA	NW_017859689.1	629991	630559	-	2	529	72
LNC_001837	XLOC_191819	antisense_lncRNA	Novel_lncRNA	NW_017859689.1	850673	861730	-	2	11027	116
LNC_001830	XLOC_191384	lincRNA	Novel_lncRNA	NW_017859689.1	309194	309589	+	2	374	71
LNC_001831	XLOC_191511	antisense_lncRNA	Novel_lncRNA	NW_017859689.1	680174	805336	+	3	6201	134
LNC_001832	XLOC_191614	lincRNA	Novel_lncRNA	NW_017859689.1	950274	950628	+	2	305	36
LNC_001833	XLOC_191650	lincRNA	Novel_lncRNA	NW_017859689.1	1256929	1257594	+	2	632	78
LNC_002831	XLOC_244040	lincRNA	Novel_lncRNA	NW_017861200.1	6250	10853	-	3	4548	158
LNC_002830	XLOC_244040	lincRNA	Novel_lncRNA	NW_017861200.1	6250	10820	-	3	4318	156
LNC_002833	XLOC_244071	lincRNA	Novel_lncRNA	NW_017861202.1	2084	17300	-	4	15124	196
LNC_002832	XLOC_244047	antisense_lncRNA	Novel_lncRNA	NW_017861201.1	5562	6051	+	2	440	47
LNC_001838	XLOC_191933	antisense_lncRNA	Novel_lncRNA	NW_017859689.1	1267375	1271730	-	2	270	66
LNC_001839	XLOC_191971	lincRNA	Novel_lncRNA	NW_017859689.1	1669981	1671759	-	2	1730	109
LNC_002837	XLOC_244287	antisense_lncRNA	Novel_lncRNA	NW_017861222.1	13074	13742	+	2	649	132
LNC_002836	XLOC_244273	antisense_lncRNA	Novel_lncRNA	NW_017861220.1	9977	10593	+	2	281	81
LNC_001216	XLOC_133032	lincRNA	Novel_lncRNA	NW_017859661.1	9323681	9326388	+	2	2650	141
LNC_003407	XLOC_260977	antisense_lncRNA	Novel_lncRNA	NW_017863878.1	1	4640	+	3	4478	137
LNC_003406	XLOC_260937	lincRNA	Novel_lncRNA	NW_017863869.1	2892	4652	+	2	1726	108
LNC_003405	XLOC_260930	antisense_lncRNA	Novel_lncRNA	NW_017863867.1	3668	4484	+	2	795	81
LNC_001217	XLOC_133071	lincRNA	Novel_lncRNA	NW_017859661.1	9497912	9501042	+	6	1382	155
LNC_003403	XLOC_260868	antisense_lncRNA	Novel_lncRNA	NW_017863849.1	129	4677	+	2	1682	200
LNC_003402	XLOC_260835	lincRNA	Novel_lncRNA	NW_017863840.1	2163	4683	-	3	2164	142
LNC_003401	XLOC_260832	lincRNA	Novel_lncRNA	NW_017863840.1	2177	4683	+	3	2150	142
LNC_003400	XLOC_260827	lincRNA	Novel_lncRNA	NW_017863838.1	3802	4426	-	2	378	70
LNC_003409	XLOC_261072	lincRNA	Novel_lncRNA	NW_017863903.1	3	2191	-	2	2163	139
LNC_003408	XLOC_260977	antisense_lncRNA	Novel_lncRNA	NW_017863878.1	1	4640	+	3	4375	208
LNC_002679	XLOC_238422	lincRNA	Novel_lncRNA	NW_017860761.1	17479	18838	-	2	1228	100
LNC_002882	XLOC_245476	lincRNA	Novel_lncRNA	NW_017861336.1	15608	16130	-	2	499	74
LNC_002883	XLOC_245497	lincRNA	Novel_lncRNA	NW_017861339.1	1	5866	-	2	5833	137
LNC_000183	XLOC_020293	lincRNA	Novel_lncRNA	NW_017859642.1	18363933	18364223	-	2	234	67
LNC_000182	XLOC_020269	lincRNA	Novel_lncRNA	NW_017859642.1	18129517	18130535	-	2	907	157
LNC_000181	XLOC_020151	lincRNA	Novel_lncRNA	NW_017859642.1	17481172	17485270	-	2	4058	164
LNC_000180	XLOC_019488	lincRNA	Novel_lncRNA	NW_017859642.1	13774892	13793065	-	2	18092	144
LNC_000187	XLOC_020510	antisense_lncRNA	Novel_lncRNA	NW_017859642.1	19365812	19369380	-	2	3461	109
LNC_000186	XLOC_020510	antisense_lncRNA	Novel_lncRNA	NW_017859642.1	19362939	19369380	-	4	4428	128
LNC_000185	XLOC_020491	antisense_lncRNA	Novel_lncRNA	NW_017859642.1	19281480	19282377	-	2	854	174
LNC_000184	XLOC_020443	lincRNA	Novel_lncRNA	NW_017859642.1	18973389	18973895	-	2	301	68
LNC_001900	XLOC_196800	lincRNA	Novel_lncRNA	NW_017859697.1	708824	709937	-	2	540	96
LNC_001901	XLOC_196804	lincRNA	Novel_lncRNA	NW_017859697.1	715088	716002	-	2	683	49
LNC_000189	XLOC_020601	antisense_lncRNA	Novel_lncRNA	NW_017859642.1	19666119	19666417	-	2	240	78
LNC_000188	XLOC_020592	lincRNA	Novel_lncRNA	NW_017859642.1	19648970	19649679	-	2	655	87
LNC_001904	XLOC_197322	lincRNA	Novel_lncRNA	NW_017859698.1	1082336	1090626	+	2	8237	165
LNC_001905	XLOC_197322	lincRNA	Novel_lncRNA	NW_017859698.1	1082336	1090626	+	2	8271	165
LNC_001906	XLOC_197455	lincRNA	Novel_lncRNA	NW_017859698.1	291039	291358	-	2	263	36
LNC_001907	XLOC_197638	lincRNA	Novel_lncRNA	NW_017859698.1	611969	612619	-	2	624	58
LNC_002678	XLOC_238422	lincRNA	Novel_lncRNA	NW_017860761.1	17479	18803	-	3	637	72
LNC_002390	XLOC_225564	lincRNA	Novel_lncRNA	NW_017860081.1	40668	43086	-	2	394	54
LNC_002169	XLOC_214651	lincRNA	Novel_lncRNA	NW_017859796.1	264507	267330	+	3	2180	102
LNC_002168	XLOC_214651	lincRNA	Novel_lncRNA	NW_017859796.1	264507	267330	+	2	2060	102
LNC_001739	XLOC_182432	lincRNA	Novel_lncRNA	NW_017859680.1	1263227	1263964	-	2	525	56
LNC_002391	XLOC_225649	antisense_lncRNA	Novel_lncRNA	NW_017860083.1	8658	10021	-	2	1309	92
LNC_002163	XLOC_214435	lincRNA	Novel_lncRNA	NW_017859792.1	52688	56764	+	2	756	70
LNC_001218	XLOC_133071	lincRNA	Novel_lncRNA	NW_017859661.1	9498048	9501042	+	5	1585	164
LNC_002161	XLOC_214291	lincRNA	Novel_lncRNA	NW_017859791.1	63388	65654	+	3	2195	99
LNC_001738	XLOC_182429	antisense_lncRNA	Novel_lncRNA	NW_017859680.1	1226558	1228686	-	2	738	107
LNC_002167	XLOC_214651	lincRNA	Novel_lncRNA	NW_017859796.1	263906	267330	+	2	3205	135
LNC_002166	XLOC_214562	lincRNA	Novel_lncRNA	NW_017859795.1	116731	121594	+	2	4831	127
LNC_002165	XLOC_214480	lincRNA	Novel_lncRNA	NW_017859792.1	123624	127905	-	2	4261	129
LNC_001219	XLOC_133079	antisense_lncRNA	Novel_lncRNA	NW_017859661.1	9601077	9609483	+	2	8352	175
LNC_003579	XLOC_265697	antisense_lncRNA	Novel_lncRNA	NW_017865280.1	51	2718	-	2	2648	146
LNC_002393	XLOC_225739	lincRNA	Novel_lncRNA	NW_017860088.1	4847	5927	+	2	742	80
LNC_002921	XLOC_246995	lincRNA	Novel_lncRNA	NW_017861498.1	3956	7074	-	2	3096	140
LNC_003573	XLOC_265486	lincRNA	Novel_lncRNA	NW_017865210.1	8	2792	-	2	2751	95
LNC_002394	XLOC_225758	lincRNA	Novel_lncRNA	NW_017860088.1	37333	37732	+	2	375	72
LNC_003571	XLOC_265446	lincRNA	Novel_lncRNA	NW_017865197.1	53	2802	+	2	2729	156
LNC_002920	XLOC_246993	lincRNA	Novel_lncRNA	NW_017861498.1	3667	14711	+	2	11022	246
LNC_003577	XLOC_265633	antisense_lncRNA	Novel_lncRNA	NW_017865259.1	29	2738	-	3	1602	179
LNC_002241	XLOC_217319	lincRNA	Novel_lncRNA	NW_017859841.1	16267	19808	+	2	3463	130
LNC_003575	XLOC_265561	lincRNA	Novel_lncRNA	NW_017865236.1	2491	2757	+	2	216	53
LNC_002395	XLOC_225768	lincRNA	Novel_lncRNA	NW_017860088.1	12568	29235	-	2	16642	186
LNC_000989	XLOC_109098	lincRNA	Novel_lncRNA	NW_017859656.1	4454268	4455323	-	2	981	111
LNC_000988	XLOC_108955	lincRNA	Novel_lncRNA	NW_017859656.1	3695198	3698378	-	2	665	133
LNC_002396	XLOC_225822	antisense_lncRNA	Novel_lncRNA	NW_017860090.1	47842	48288	+	2	411	70
LNC_000983	XLOC_108245	antisense_lncRNA	Novel_lncRNA	NW_017859656.1	350685	357454	-	2	6732	164
LNC_000982	XLOC_108174	lincRNA	Novel_lncRNA	NW_017859656.1	74179	74953	-	2	310	79
LNC_000981	XLOC_108091	antisense_lncRNA	Novel_lncRNA	NW_017859656.1	12801722	12812898	+	2	8713	248
LNC_000980	XLOC_107943	lincRNA	Novel_lncRNA	NW_017859656.1	11953475	11967502	+	4	13888	191
LNC_000987	XLOC_108946	lincRNA	Novel_lncRNA	NW_017859656.1	3680873	3681290	-	2	383	40
LNC_000986	XLOC_108754	lincRNA	Novel_lncRNA	NW_017859656.1	2717887	2718927	-	2	1015	79
LNC_000985	XLOC_108615	lincRNA	Novel_lncRNA	NW_017859656.1	2021120	2022120	-	2	979	90
LNC_000984	XLOC_108255	antisense_lncRNA	Novel_lncRNA	NW_017859656.1	472882	473437	-	2	475	89
LNC_002013	XLOC_205526	lincRNA	Novel_lncRNA	NW_017859718.1	789586	797275	+	2	1532	93
LNC_002012	XLOC_205336	lincRNA	Novel_lncRNA	NW_017859718.1	25669	26804	+	2	983	65
LNC_002011	XLOC_205331	antisense_lncRNA	Novel_lncRNA	NW_017859718.1	1	4990	+	4	4821	350
LNC_002509	XLOC_232708	lincRNA	Novel_lncRNA	NW_017860404.1	13205	14872	+	2	1620	106
LNC_002010	XLOC_205313	lincRNA	Novel_lncRNA	NW_017859717.1	695141	696672	-	4	1376	159
LNC_002299	XLOC_220201	antisense_lncRNA	Novel_lncRNA	NW_017859921.1	154140	161013	+	2	6854	229
LNC_002298	XLOC_220201	antisense_lncRNA	Novel_lncRNA	NW_017859921.1	153815	161013	+	2	7177	251
LNC_002508	XLOC_232258	lincRNA	Novel_lncRNA	NW_017860384.1	6960	7651	+	2	636	73
LNC_002295	XLOC_220126	lincRNA	Novel_lncRNA	NW_017859918.1	219	4944	+	4	2183	154
LNC_002017	XLOC_205820	antisense_lncRNA	Novel_lncRNA	NW_017859719.1	355039	355716	+	2	511	103
LNC_002297	XLOC_220174	lincRNA	Novel_lncRNA	NW_017859920.1	539	1170	-	2	579	106
LNC_002296	XLOC_220173	lincRNA	Novel_lncRNA	NW_017859920.1	164006	170127	+	3	5999	156
LNC_002291	XLOC_219935	lincRNA	Novel_lncRNA	NW_017859912.1	80	4296	+	2	1139	101
LNC_002290	XLOC_219935	lincRNA	Novel_lncRNA	NW_017859912.1	1	4296	+	2	1212	99
LNC_002293	XLOC_219960	antisense_lncRNA	Novel_lncRNA	NW_017859912.1	111773	112105	-	2	247	82
LNC_002016	XLOC_205807	lincRNA	Novel_lncRNA	NW_017859719.1	324457	325096	+	2	614	109
LNC_002015	XLOC_205659	lincRNA	Novel_lncRNA	NW_017859718.1	300743	301758	-	2	961	68
LNC_001873	XLOC_194144	lincRNA	Novel_lncRNA	NW_017859693.1	1135599	1140393	+	2	4766	115
LNC_002014	XLOC_205551	lincRNA	Novel_lncRNA	NW_017859718.1	51048	51578	-	2	447	41
LNC_003380	XLOC_260120	lincRNA	Novel_lncRNA	NW_017863661.1	3482	4735	+	2	1227	92
LNC_003381	XLOC_260179	lincRNA	Novel_lncRNA	NW_017863676.1	2920	4775	-	2	1824	100
LNC_003382	XLOC_260179	lincRNA	Novel_lncRNA	NW_017863676.1	2920	4949	-	4	1790	100
LNC_002151	XLOC_213739	lincRNA	Novel_lncRNA	NW_017859782.1	105068	105415	-	2	315	73
LNC_000879	XLOC_097657	lincRNA	Novel_lncRNA	NW_017859654.1	12161253	12166396	+	4	1569	118
LNC_000878	XLOC_097657	lincRNA	Novel_lncRNA	NW_017859654.1	12161231	12166396	+	2	1065	118
LNC_000877	XLOC_097657	lincRNA	Novel_lncRNA	NW_017859654.1	12161231	12166396	+	3	1560	118
LNC_000876	XLOC_097531	lincRNA	Novel_lncRNA	NW_017859654.1	11394563	11396105	+	2	1125	104
LNC_000875	XLOC_097432	antisense_lncRNA	Novel_lncRNA	NW_017859654.1	10880777	10881725	+	2	926	173
LNC_000874	XLOC_097326	antisense_lncRNA	Novel_lncRNA	NW_017859654.1	10303915	10304591	+	2	639	108
LNC_000873	XLOC_097282	lincRNA	Novel_lncRNA	NW_017859654.1	9932530	9933335	+	2	718	93
LNC_000872	XLOC_097244	lincRNA	Novel_lncRNA	NW_017859654.1	9626823	9630299	+	2	665	79
LNC_000871	XLOC_097237	lincRNA	Novel_lncRNA	NW_017859654.1	9584299	9586202	+	2	314	78
LNC_000870	XLOC_097152	lincRNA	Novel_lncRNA	NW_017859654.1	8808421	8809537	+	2	1066	102
LNC_000727	XLOC_079325	lincRNA	Novel_lncRNA	NW_017859651.1	1795165	1795582	+	2	350	45
LNC_000726	XLOC_079201	lincRNA	Novel_lncRNA	NW_017859651.1	1304281	1304757	+	2	447	56
LNC_000725	XLOC_079186	lincRNA	Novel_lncRNA	NW_017859651.1	1206942	1207546	+	2	534	118
LNC_000724	XLOC_079031	antisense_lncRNA	Novel_lncRNA	NW_017859651.1	517864	519993	+	2	743	93
LNC_000723	XLOC_079019	antisense_lncRNA	Novel_lncRNA	NW_017859651.1	336947	343969	+	3	4464	283
LNC_000722	XLOC_079018	lincRNA	Novel_lncRNA	NW_017859651.1	330890	331222	+	2	280	59
LNC_000721	XLOC_078956	lincRNA	Novel_lncRNA	NW_017859651.1	42183	42597	+	2	231	64
LNC_000720	XLOC_078905	lincRNA	Novel_lncRNA	NW_017859650.1	14151753	14152166	-	2	265	42
LNC_003387	XLOC_260483	lincRNA	Novel_lncRNA	NW_017863747.1	4290	4817	-	2	310	103
LNC_003166	XLOC_254404	antisense_lncRNA	Novel_lncRNA	NW_017862478.1	4206	8686	+	3	3900	110
LNC_000729	XLOC_079742	lincRNA	Novel_lncRNA	NW_017859651.1	3806039	3807674	+	2	1599	95
LNC_000728	XLOC_079732	antisense_lncRNA	Novel_lncRNA	NW_017859651.1	3760756	3762210	+	2	1401	134
LNC_002581	XLOC_235583	lincRNA	Novel_lncRNA	NW_017860571.1	1	10803	+	2	10638	157
LNC_002580	XLOC_235383	antisense_lncRNA	Novel_lncRNA	NW_017860559.1	22306	27790	-	2	5465	204
LNC_002583	XLOC_235585	lincRNA	Novel_lncRNA	NW_017860571.1	15973	23620	+	2	7624	157
LNC_002582	XLOC_235584	lincRNA	Novel_lncRNA	NW_017860571.1	11464	15876	+	3	4342	145
LNC_002585	XLOC_235685	lincRNA	Novel_lncRNA	NW_017860578.1	2429	3181	-	3	473	103
LNC_001875	XLOC_194530	antisense_lncRNA	Novel_lncRNA	NW_017859693.1	1460883	1470413	-	2	258	49
LNC_002587	XLOC_235685	lincRNA	Novel_lncRNA	NW_017860578.1	2429	3374	-	2	862	127
LNC_002586	XLOC_235685	lincRNA	Novel_lncRNA	NW_017860578.1	2429	3373	-	3	644	120
LNC_002589	XLOC_235685	lincRNA	Novel_lncRNA	NW_017860578.1	2429	3374	-	3	778	127
LNC_002588	XLOC_235685	lincRNA	Novel_lncRNA	NW_017860578.1	2429	3374	-	4	757	120
LNC_002506	XLOC_231983	lincRNA	Novel_lncRNA	NW_017860374.1	26700	33066	+	3	1975	227
LNC_002343	XLOC_222274	antisense_lncRNA	Novel_lncRNA	NW_017859995.1	80147	85142	-	2	4549	150
LNC_002342	XLOC_222274	antisense_lncRNA	Novel_lncRNA	NW_017859995.1	79945	85142	-	5	4949	167
LNC_002341	XLOC_222274	antisense_lncRNA	Novel_lncRNA	NW_017859995.1	79945	85142	-	5	4975	150
LNC_002340	XLOC_222274	antisense_lncRNA	Novel_lncRNA	NW_017859995.1	79945	85142	-	3	4520	150
LNC_002347	XLOC_222556	lincRNA	Novel_lncRNA	NW_017860003.1	73491	77183	-	2	3661	97
LNC_002346	XLOC_222556	lincRNA	Novel_lncRNA	NW_017860003.1	73491	77183	-	2	3657	98
LNC_002345	XLOC_222556	lincRNA	Novel_lncRNA	NW_017860003.1	73491	77183	-	2	3661	97
LNC_002344	XLOC_222497	lincRNA	Novel_lncRNA	NW_017860001.1	73947	74550	-	2	441	104
LNC_003199	XLOC_255022	lincRNA	Novel_lncRNA	NW_017862584.1	6189	8227	+	2	612	81
LNC_003198	XLOC_255022	lincRNA	Novel_lncRNA	NW_017862584.1	6189	8227	+	2	1975	97
LNC_002349	XLOC_222969	lincRNA	Novel_lncRNA	NW_017860013.1	40975	41384	+	2	380	67
LNC_002348	XLOC_222567	lincRNA	Novel_lncRNA	NW_017860004.1	51758	52470	+	2	545	91
LNC_003353	XLOC_259217	lincRNA	Novel_lncRNA	NW_017863451.1	1532	2044	+	2	385	88
LNC_003352	XLOC_259215	lincRNA	Novel_lncRNA	NW_017863451.1	28	849	+	2	776	67
LNC_003351	XLOC_259097	lincRNA	Novel_lncRNA	NW_017863424.1	1	2536	+	2	2480	158
LNC_003350	XLOC_259020	lincRNA	Novel_lncRNA	NW_017863409.1	20	5509	+	2	5458	174
LNC_003357	XLOC_259477	lincRNA	Novel_lncRNA	NW_017863507.1	1	4982	+	2	2404	129
LNC_003356	XLOC_259300	lincRNA	Novel_lncRNA	NW_017863468.1	1475	1793	+	2	285	75
LNC_003355	XLOC_259242	lincRNA	Novel_lncRNA	NW_017863456.1	29	3313	-	2	3128	157
LNC_003354	XLOC_259223	antisense_lncRNA	Novel_lncRNA	NW_017863451.1	3506	5424	-	2	1896	136
LNC_003359	XLOC_259559	lincRNA	Novel_lncRNA	NW_017863527.1	1321	5254	-	2	3914	156
LNC_003358	XLOC_259540	lincRNA	Novel_lncRNA	NW_017863523.1	1321	3283	-	2	417	64
LNC_000619	XLOC_066476	lincRNA	Novel_lncRNA	NW_017859649.1	410935	413116	+	2	1894	177
LNC_000618	XLOC_066375	antisense_lncRNA	Novel_lncRNA	NW_017859648.1	14896660	14902543	-	2	5829	145
LNC_000613	XLOC_066017	antisense_lncRNA	Novel_lncRNA	NW_017859648.1	12956430	12969167	-	2	12472	158
LNC_000612	XLOC_066006	lincRNA	Novel_lncRNA	NW_017859648.1	12768261	12792569	-	2	1139	105
LNC_000611	XLOC_065930	antisense_lncRNA	Novel_lncRNA	NW_017859648.1	12422372	12426507	-	2	441	102
LNC_000610	XLOC_065677	antisense_lncRNA	Novel_lncRNA	NW_017859648.1	11373512	11374084	-	2	517	162
LNC_000617	XLOC_066337	antisense_lncRNA	Novel_lncRNA	NW_017859648.1	14727727	14728429	-	2	679	81
LNC_000616	XLOC_066324	lincRNA	Novel_lncRNA	NW_017859648.1	14622904	14623480	-	2	529	56
LNC_000615	XLOC_066270	antisense_lncRNA	Novel_lncRNA	NW_017859648.1	14388974	14442389	-	2	1924	151
LNC_000614	XLOC_066212	lincRNA	Novel_lncRNA	NW_017859648.1	13913440	13914817	-	4	736	140
LNC_003547	XLOC_264698	lincRNA	Novel_lncRNA	NW_017864943.1	1	3098	+	2	3064	127
LNC_001588	XLOC_169623	lincRNA	Novel_lncRNA	NW_017859673.1	3708916	3709811	+	2	795	98
LNC_001589	XLOC_169971	lincRNA	Novel_lncRNA	NW_017859673.1	5220492	5221278	+	2	712	118
LNC_001584	XLOC_169208	lincRNA	Novel_lncRNA	NW_017859673.1	1078642	1081608	+	3	2716	124
LNC_001585	XLOC_169212	lincRNA	Novel_lncRNA	NW_017859673.1	1162524	1163956	+	3	826	116
LNC_001586	XLOC_169212	lincRNA	Novel_lncRNA	NW_017859673.1	1162598	1164576	+	2	1916	97
LNC_001587	XLOC_169241	antisense_lncRNA	Novel_lncRNA	NW_017859673.1	1386093	1394643	+	2	8497	111
LNC_001580	XLOC_168536	antisense_lncRNA	Novel_lncRNA	NW_017859672.1	3474105	3477489	-	3	927	165
LNC_001581	XLOC_168689	antisense_lncRNA	Novel_lncRNA	NW_017859672.1	4299790	4308441	-	2	3520	130
[truncated: 1,976 more rows]

## Sheet: Annotated_lncRNA_information
Annotated_lncRNA_ID	Annotated_lncRNA_Gene_ID	Annotated_lncRNA_Gene_Name	Annotated_lncRNA_Gene_Description	Gene_Type	Status	Chromosome	Start	End	Strand	Exon_number	Length	ORF
XR_002202468.1	109625563	--	sp|D5K8A2|MIEAP_PIG Mitochondria-eating protein OS=Sus scrofa GN=SPATA18 PE=2 SV=1//1.59035e-18	lncRNA	Annotated_lncRNA	NW_017859646.1	6633902	6635424	+	3	1162	101
XR_002203853.1	109645235	--	sp|Q9UNX4|WDR3_HUMAN WD repeat-containing protein 3 OS=Homo sapiens GN=WDR3 PE=1 SV=1//1.56574e-19	lncRNA	Annotated_lncRNA	NW_017861784.1	156	676	+	2	428	131
XR_002202848.1	109631618	--	-//-	lncRNA	Annotated_lncRNA	NW_017859657.1	9026114	9036474	-	3	665	98
XR_002203565.1	109641213	--	-//-	lncRNA	Annotated_lncRNA	NW_017859817.1	192087	193548	-	4	986	85
XR_002203691.1	109642933	--	-//-	lncRNA	Annotated_lncRNA	NW_017860292.1	5305	8121	-	3	252	60
XR_002203559.1	109641146	--	-//-	lncRNA	Annotated_lncRNA	NW_017859807.1	41530	43538	-	2	1253	119
XR_002203752.1	109643620	--	-//-	lncRNA	Annotated_lncRNA	NW_017860621.1	9557	14292	-	3	3774	95
XR_002203533.1	109640862	--	-//-	lncRNA	Annotated_lncRNA	NW_017859770.1	14665	17020	-	2	1568	120
XR_002203912.1	109646307	--	sp|Q5XLR4|BORE1_DANRE Borealin OS=Danio rerio GN=cdca8 PE=2 SV=2//5.9546e-24	lncRNA	Annotated_lncRNA	NW_017862908.1	5453	6690	+	3	330	109
XR_002202436.1	109625016	--	-//-	lncRNA	Annotated_lncRNA	NW_017859641.1	5352214	5352775	+	3	369	112
XR_002203993.1	109647622	--	sp|B5XB27|KFA_SALSA Kynurenine formamidase OS=Salmo salar GN=afmid PE=2 SV=1//1.50992e-16	lncRNA	Annotated_lncRNA	NW_017864909.1	598	1729	-	2	873	49
XR_002203855.1	109645245	--	-//-	lncRNA	Annotated_lncRNA	NW_017861792.1	124	4516	-	2	452	111
XR_002203941.1	109646747	--	sp|Q06725|N2F1A_DANRE Nuclear receptor subfamily 2 group F member 1-A OS=Danio rerio GN=nr2f1a PE=2 SV=1//3.26801e-22	lncRNA	Annotated_lncRNA	NW_017863479.1	237	1439	+	2	460	102
XR_002203653.1	109642342	--	sp|Q76KP1|B4GN4_HUMAN N-acetyl-beta-glucosaminyl-glycoprotein 4-beta-N-acetylgalactosaminyltransferase 1 OS=Homo sapiens GN=B4GALNT4 PE=1 SV=1//4.81716e-47	lncRNA	Annotated_lncRNA	NW_017860077.1	2478	44858	-	5	488	162
XR_002203869.1	109645547	--	sp|Q7SIG6|ASAP2_MOUSE Arf-GAP with SH3 domain, ANK repeat and PH domain-containing protein 2 OS=Mus musculus GN=Asap2 PE=1 SV=3//2.06491e-18	lncRNA	Annotated_lncRNA	NW_017862064.1	9574	10509	-	2	830	86
XR_002203363.1	109638887	--	-//-	lncRNA	Annotated_lncRNA	NW_017859686.1	1654041	1655240	+	3	497	109
XR_002203553.1	109641046	--	-//-	lncRNA	Annotated_lncRNA	NW_017859799.1	202029	230536	+	4	466	73
XR_002203857.1	109645266	--	-//-	lncRNA	Annotated_lncRNA	NW_017861810.1	4263	12330	-	3	4020	119
XR_002203681.1	109642842	--	-//-	lncRNA	Annotated_lncRNA	NW_017860258.1	32426	34470	+	3	591	196
XR_002202892.1	109632127	--	sp|Q8CJ40|CROCC_MOUSE Rootletin OS=Mus musculus GN=Crocc PE=1 SV=2//2.59496e-24	lncRNA	Annotated_lncRNA	NW_017859658.1	9986393	9987619	+	4	419	139
XR_002203772.1	109643876	--	-//-	lncRNA	Annotated_lncRNA	NW_017860752.1	25	2122	+	4	1068	107
XR_002203716.1	109643121	--	sp|P52564|MP2K6_HUMAN Dual specificity mitogen-activated protein kinase kinase 6 OS=Homo sapiens GN=MAP2K6 PE=1 SV=1//5.44159e-42	lncRNA	Annotated_lncRNA	NW_017860377.1	27335	32995	-	3	5310	156
XR_002203561.1	109641190	--	sp|Q60722|ITF2_MOUSE Transcription factor 4 OS=Mus musculus GN=Tcf4 PE=1 SV=1//2.68729e-13	lncRNA	Annotated_lncRNA	NW_017859814.1	199528	204020	+	4	522	110
XR_002203975.1	109647204	--	-//-	lncRNA	Annotated_lncRNA	NW_017864216.1	589	1712	-	3	697	93
XR_002203179.1	109636241	--	sp|Q6NRW5|CO041_XENLA Uncharacterized protein C15orf41 homolog OS=Xenopus laevis PE=2 SV=2//5.58193e-15	lncRNA	Annotated_lncRNA	NW_017859670.1	1028205	1038506	-	3	256	77
XR_002203714.1	109643076	--	-//-	lncRNA	Annotated_lncRNA	NW_017860351.1	4928	6682	-	3	568	56
XR_002203951.1	109646801	--	sp|Q6PB97|FXL19_MOUSE F-box/LRR-repeat protein 19 OS=Mus musculus GN=Fbxl19 PE=2 SV=1//1.70344e-26	lncRNA	Annotated_lncRNA	NW_017863565.1	153	4771	+	2	4330	144
XR_002203973.1	109647189	--	-//-	lncRNA	Annotated_lncRNA	NW_017864189.1	404	3543	-	2	2308	132
XR_002202368.1	109624274	--	-//-	lncRNA	Annotated_lncRNA	NW_017859644.1	19799389	19802152	+	3	925	126
XR_002203754.1	109643684	--	-//-	lncRNA	Annotated_lncRNA	NW_017860650.1	4697	11275	-	2	3431	166
XR_002203861.1	109645280	--	sp|Q9UGU0|TCF20_HUMAN Transcription factor 20 OS=Homo sapiens GN=TCF20 PE=1 SV=3//1.17392e-12	lncRNA	Annotated_lncRNA	NW_017861825.1	1894	5928	+	4	1325	117
XR_002203774.1	109643914	--	sp|Q2YDG0|GPC5C_BOVIN G-protein coupled receptor family C group 5 member C OS=Bos taurus GN=GPRC5C PE=2 SV=2//8.3411e-06	lncRNA	Annotated_lncRNA	NW_017860772.1	1	1559	+	3	1008	82
XR_002202588.1	109627224	--	-//-	lncRNA	Annotated_lncRNA	NW_017859649.1	3389933	3411329	-	5	766	92
XR_002203971.1	109647164	--	sp|L7YAI7|B4GA1_DANRE Beta-1,4-glucuronyltransferase 1 OS=Danio rerio GN=b4gat1 PE=2 SV=1//4.27262e-52	lncRNA	Annotated_lncRNA	NW_017864147.1	1	2127	+	2	1956	196
XR_002203959.1	109647031	--	sp|Q66PY1|SCUB3_MOUSE Signal peptide, CUB and EGF-like domain-containing protein 3 OS=Mus musculus GN=Scube3 PE=1 SV=1//8.98414e-07	lncRNA	Annotated_lncRNA	NW_017863949.1	3257	4460	+	4	450	149
XR_002203776.1	109643943	--	sp|Q3UVR3|TTBK2_MOUSE Tau-tubulin kinase 2 OS=Mus musculus GN=Ttbk2 PE=1 SV=1//1.68916e-23	lncRNA	Annotated_lncRNA	NW_017860796.1	16541	22260	+	3	620	144
XR_002203679.1	109642791	--	-//-	lncRNA	Annotated_lncRNA	NW_017860242.1	27948	36944	+	4	1055	168
XR_002203914.1	109646337	--	sp|Q6EDY6|LR16A_MOUSE Leucine-rich repeat-containing protein 16A OS=Mus musculus GN=Lrrc16a PE=1 SV=2//1.28829e-14	lncRNA	Annotated_lncRNA	NW_017862948.1	21	5861	-	3	229	76
XR_002202698.1	109629272	--	-//-	lncRNA	Annotated_lncRNA	NW_017859642.1	23144681	23149263	-	3	308	87
XR_002202791.1	109630348	--	-//-	lncRNA	Annotated_lncRNA	NW_017859654.1	7829814	7831755	+	2	1834	124
XR_002203720.1	109643163	--	sp|Q5T9C2|F102A_HUMAN Protein FAM102A OS=Homo sapiens GN=FAM102A PE=1 SV=2//2.09895e-53	lncRNA	Annotated_lncRNA	NW_017860405.1	27942	28717	-	3	271	90
XR_002204004.1	109647875	--	-//-	lncRNA	Annotated_lncRNA	NW_017865386.1	508	2491	-	3	606	89
XR_002203450.1	109639865	--	-//-	lncRNA	Annotated_lncRNA	NW_017859707.1	48930	49848	-	4	480	126
XR_002203575.1	109641360	--	-//-	lncRNA	Annotated_lncRNA	NW_017859843.1	26673	41780	-	4	536	94
XR_002203932.1	109646683	--	-//-	lncRNA	Annotated_lncRNA	NW_017863384.1	226	1388	+	3	1003	84
XR_002203770.1	109643869	--	sp|Q6P0D1|ZNT6_DANRE Zinc transporter 6 OS=Danio rerio GN=slc30a6 PE=2 SV=1//6.12488e-37	lncRNA	Annotated_lncRNA	NW_017860749.1	1756	7183	-	3	225	74
XR_002203074.1	109634696	--	-//-	lncRNA	Annotated_lncRNA	NW_017859665.1	4657913	4668477	-	7	1927	134
XR_002203088.1	109634804	--	-//-	lncRNA	Annotated_lncRNA	NW_017859665.1	8570392	8611236	+	4	631	130
XR_002203930.1	109646672	--	sp|Q6PFL6|CCD43_DANRE Coiled-coil domain-containing protein 43 OS=Danio rerio GN=ccdc43 PE=2 SV=1//1.32741e-25	lncRNA	Annotated_lncRNA	NW_017863368.1	4600	5574	+	2	766	97
XR_002203367.1	109639012	--	-//-	lncRNA	Annotated_lncRNA	NW_017859688.1	875225	877759	-	4	780	175
XR_002203111.1	109634944	--	-//-	lncRNA	Annotated_lncRNA	NW_017859665.1	8615005	8750931	+	6	602	91
XR_002202598.1	109627447	--	-//-	lncRNA	Annotated_lncRNA	NW_017859649.1	14403656	14406987	+	3	1931	121
XR_002203498.1	109640380	--	-//-	lncRNA	Annotated_lncRNA	NW_017859728.1	67387	68427	-	3	471	106
XR_002203979.1	109647266	--	-//-	lncRNA	Annotated_lncRNA	NW_017864316.1	701	2735	+	3	327	64
XR_002203113.1	109635081	--	-//-	lncRNA	Annotated_lncRNA	NW_017859666.1	121933	123170	+	4	433	97
XR_002203744.1	109643479	--	sp|Q766D5|B4GN4_MOUSE N-acetyl-beta-glucosaminyl-glycoprotein 4-beta-N-acetylgalactosaminyltransferase 1 OS=Mus musculus GN=B4galnt4 PE=2 SV=1//8.66414e-35	lncRNA	Annotated_lncRNA	NW_017860552.1	652	21293	+	3	249	83
XR_002203849.1	109645167	--	sp|P35171|CX7A2_RAT Cytochrome c oxidase subunit 7A2, mitochondrial OS=Rattus norvegicus GN=Cox7a2 PE=1 SV=1//7.57516e-17	lncRNA	Annotated_lncRNA	NW_017861728.1	11872	13074	-	3	229	53
XR_002203900.1	109646053	--	sp|Q6DRN3|NOC3L_DANRE Nucleolar complex protein 3 homolog OS=Danio rerio GN=noc3l PE=2 SV=1//6.34956e-13	lncRNA	Annotated_lncRNA	NW_017862609.1	6913	7547	-	2	563	140
XR_002203598.1	109641539	--	sp|P51909|APOD_CAVPO Apolipoprotein D OS=Cavia porcellus GN=APOD PE=2 SV=1//1.53238e-17	lncRNA	Annotated_lncRNA	NW_017859874.1	140448	145686	-	3	488	93
XR_002203359.1	109638876	--	sp|P21872|PUR2_CHICK Trifunctional purine biosynthetic protein adenosine-3 OS=Gallus gallus GN=GART PE=2 SV=1//5.33695e-16	lncRNA	Annotated_lncRNA	NW_017859686.1	9852	10563	-	2	627	133
XR_002203936.1	109646724	--	sp|Q58EB4|HIBCH_DANRE 3-hydroxyisobutyryl-CoA hydrolase, mitochondrial OS=Danio rerio GN=hibch PE=2 SV=1//1.37473e-26	lncRNA	Annotated_lncRNA	NW_017863446.1	2801	4961	+	3	303	96
XR_002203250.1	109637252	--	-//-	lncRNA	Annotated_lncRNA	NW_017859674.1	459219	467246	-	3	342	86
XR_002203453.1	109639907	--	-//-	lncRNA	Annotated_lncRNA	NW_017859708.1	614326	656474	+	4	469	106
XR_002203697.1	109642982	--	sp|Q70E73|RAPH1_HUMAN Ras-associated and pleckstrin homology domains-containing protein 1 OS=Homo sapiens GN=RAPH1 PE=1 SV=3//4.39125e-19	lncRNA	Annotated_lncRNA	NW_017860308.1	1	21673	-	4	522	120
XR_002203708.1	109643052	--	-//-	lncRNA	Annotated_lncRNA	NW_017860339.1	82	4784	-	3	2251	156
XR_002203784.1	109644041	--	-//-	lncRNA	Annotated_lncRNA	NW_017860846.1	18915	22168	-	3	1790	152
XR_002203695.1	109642966	--	sp|A4IG42|TCAF_DANRE TRPM8 channel-associated factor homolog OS=Danio rerio GN=tcaf PE=2 SV=1//2.03199e-13	lncRNA	Annotated_lncRNA	NW_017860302.1	7	1787	-	3	622	158
XR_002202300.1	109623501	--	sp|Q9P107|GMIP_HUMAN GEM-interacting protein OS=Homo sapiens GN=GMIP PE=1 SV=2//1.23961e-21	lncRNA	Annotated_lncRNA	NW_017866574.1	1000	1624	+	3	423	89
XR_002202328.1	109623740	--	-//-	lncRNA	Annotated_lncRNA	NW_017867731.1	509	1360	-	2	714	199
XR_002203417.1	109639650	--	-//-	lncRNA	Annotated_lncRNA	NW_017859701.1	144807	149275	+	4	2370	106
XR_002203989.1	109647523	--	-//-	lncRNA	Annotated_lncRNA	NW_017864731.1	1041	3353	-	2	2216	98
XR_002203669.1	109642629	--	-//-	lncRNA	Annotated_lncRNA	NW_017860178.1	1755	2625	-	2	789	67
XR_002203319.1	109638299	--	-//-	lncRNA	Annotated_lncRNA	NW_017859681.1	641183	643565	-	3	445	109
XR_002202326.1	109623727	--	-//-	lncRNA	Annotated_lncRNA	NW_017867695.1	83	1390	+	2	675	136
XR_002203906.1	109646198	--	sp|Q7ZVX5|REEP3_DANRE Receptor expression-enhancing protein 3 OS=Danio rerio GN=reep3 PE=2 SV=1//2.55724e-15	lncRNA	Annotated_lncRNA	NW_017862783.1	2199	6220	+	2	3188	90
XR_002203181.1	109636255	--	-//-	lncRNA	Annotated_lncRNA	NW_017859670.1	2757488	2759647	+	2	698	155
XR_002203403.1	109639556	--	sp|Q6ZMZ3|SYNE3_HUMAN Nesprin-3 OS=Homo sapiens GN=SYNE3 PE=1 SV=2//3.11872e-12	lncRNA	Annotated_lncRNA	NW_017859698.1	982660	990672	+	2	3808	123
XR_002202320.1	109623675	--	sp|P21775|THIKA_RAT 3-ketoacyl-CoA thiolase A, peroxisomal OS=Rattus norvegicus GN=Acaa1a PE=1 SV=2//6.52202e-50	lncRNA	Annotated_lncRNA	NW_017867423.1	61	1360	+	4	413	103
XR_002203904.1	109646135	--	-//-	lncRNA	Annotated_lncRNA	NW_017862715.1	5758	6937	+	3	395	97
XR_002202920.1	109632458	--	sp|Q2KJY2|KI26B_HUMAN Kinesin-like protein KIF26B OS=Homo sapiens GN=KIF26B PE=2 SV=1//2.97173e-24	lncRNA	Annotated_lncRNA	NW_017859659.1	6731295	6756223	-	4	1414	161
XR_002203764.1	109643806	--	-//-	lncRNA	Annotated_lncRNA	NW_017860719.1	4252	6722	-	3	754	141
109623941	109623941	--	sp|Q13574|DGKZ_HUMAN Diacylglycerol kinase zeta OS=Homo sapiens GN=DGKZ PE=1 SV=3//4.93225e-11	lncRNA	Annotated_lncRNA	NC_002386.1	1	2878	+	5	2878	105
XR_002203798.1	109644267	--	-//-	lncRNA	Annotated_lncRNA	NW_017860991.1	1	4063	-	3	650	129
XR_002203796.1	109644256	--	-//-	lncRNA	Annotated_lncRNA	NW_017860985.1	14738	20112	-	5	1140	158
XR_002203353.1	109638671	--	-//-	lncRNA	Annotated_lncRNA	NW_017859684.1	76087	81474	-	3	392	91
XR_002203262.1	109637453	--	sp|Q99M08|CD003_MOUSE Uncharacterized protein C4orf3 homolog OS=Mus musculus PE=1 SV=1//1.17711e-06	lncRNA	Annotated_lncRNA	NW_017859676.1	3913267	3915419	+	3	972	86
XR_002202352.1	109623918	--	sp|Q9GKS9|DZAN1_MACFA Double zinc ribbon and ankyrin repeat-containing protein 1 OS=Macaca fascicularis GN=DZANK1 PE=2 SV=2//1.56349e-22	lncRNA	Annotated_lncRNA	NW_017868979.1	1	759	-	3	260	86
XR_002202322.1	109623714	--	sp|Q3UN70|MRFL_MOUSE Myelin regulatory factor-like protein OS=Mus musculus GN=Myrfl PE=2 SV=1//2.46016e-11	lncRNA	Annotated_lncRNA	NW_017867632.1	22	1340	+	5	575	140
XR_002202346.1	109623892	--	sp|Q9CZ15|PSF1_MOUSE DNA replication complex GINS protein PSF1 OS=Mus musculus GN=Gins1 PE=2 SV=1//4.05322e-24	lncRNA	Annotated_lncRNA	NW_017868752.1	4	448	+	2	339	80
XR_002202354.1	109623941	--	sp|Q13574|DGKZ_HUMAN Diacylglycerol kinase zeta OS=Homo sapiens GN=DGKZ PE=1 SV=3//4.93225e-11	lncRNA	Annotated_lncRNA	NW_017869155.1	325	800	-	3	202	67
XR_002202344.1	109623871	--	sp|Q5TYV4|SPE39_DANRE Spermatogenesis-defective protein 39 homolog OS=Danio rerio GN=vipas39 PE=2 SV=1//1.08111e-58	lncRNA	Annotated_lncRNA	NW_017868538.1	27	986	+	4	716	148
XR_002203926.1	109646552	--	-//-	lncRNA	Annotated_lncRNA	NW_017863219.1	5238	6000	-	2	281	50
XR_002203232.1	109636914	--	sp|Q12965|MYO1E_HUMAN Unconventional myosin-Ie OS=Homo sapiens GN=MYO1E PE=1 SV=2//5.58377e-23	lncRNA	Annotated_lncRNA	NW_017859672.1	3320818	3323960	-	3	2023	103
XR_002203117.1	109635122	--	sp|Q9H936|GHC1_HUMAN Mitochondrial glutamate carrier 1 OS=Homo sapiens GN=SLC25A22 PE=1 SV=1//9.49961e-33	lncRNA	Annotated_lncRNA	NW_017859666.1	1439441	1440935	-	4	380	96
XR_002203443.1	109639817	--	-//-	lncRNA	Annotated_lncRNA	NW_017859705.1	336178	336872	+	3	352	84
XR_002202324.1	109623723	--	sp|Q9UPN3|MACF1_HUMAN Microtubule-actin cross-linking factor 1, isoforms 1/2/3/5 OS=Homo sapiens GN=MACF1 PE=1 SV=4//5.0372e-27	lncRNA	Annotated_lncRNA	NW_017867658.1	27	939	+	3	454	151
XR_002202926.1	109632471	--	-//-	lncRNA	Annotated_lncRNA	NW_017859641.1	23479909	23489699	+	4	1567	129
XR_002202308.1	109623582	--	sp|Q01970|PLCB3_HUMAN 1-phosphatidylinositol 4,5-bisphosphate phosphodiesterase beta-3 OS=Homo sapiens GN=PLCB3 PE=1 SV=2//4.29151e-45	lncRNA	Annotated_lncRNA	NW_017866871.1	41	1116	+	4	350	116
XR_002203039.1	109634175	--	-//-	lncRNA	Annotated_lncRNA	NW_017859663.1	8900363	8902257	+	3	1687	102
XR_002203313.1	109638202	--	-//-	lncRNA	Annotated_lncRNA	NW_017859643.1	17408198	17422026	+	3	400	64
XR_002203589.1	109641441	--	-//-	lncRNA	Annotated_lncRNA	NW_017859857.1	16153	19675	+	3	1565	187
XR_002203033.1	109634078	--	-//-	lncRNA	Annotated_lncRNA	NW_017859663.1	4089366	4090095	-	2	465	143
XR_002202825.1	109631250	--	-//-	lncRNA	Annotated_lncRNA	NW_017859656.1	797341	808311	+	3	512	113
XR_002202716.1	109629632	--	-//-	lncRNA	Annotated_lncRNA	NW_017859653.1	6989813	6991299	+	3	1296	155
XR_002202358.1	109624204	--	sp|Q6PE18|P4K2A_DANRE Phosphatidylinositol 4-kinase type 2-alpha OS=Danio rerio GN=pi4k2a PE=2 SV=1//2.38961e-36	lncRNA	Annotated_lncRNA	NW_017859644.1	8213004	8214448	+	2	1317	186
XR_002203303.1	109637905	--	-//-	lncRNA	Annotated_lncRNA	NW_017859679.1	1062794	1064874	-	3	866	79
XR_002202703.1	109629470	--	-//-	lncRNA	Annotated_lncRNA	NW_017859653.1	13547001	13555198	-	4	549	117
XR_002203887.1	109645796	--	sp|Q502K9|SELT2_DANRE Selenoprotein T2 OS=Danio rerio GN=selt2 PE=2 SV=3//9.49678e-34	lncRNA	Annotated_lncRNA	NW_017862310.1	175	2881	+	3	677	105
XR_002202718.1	109629649	--	-//-	lncRNA	Annotated_lncRNA	NW_017859653.1	11412181	11412857	-	3	333	110
XR_002203355.1	109638732	--	-//-	lncRNA	Annotated_lncRNA	NW_017859684.1	1841944	1842881	-	4	474	78
XR_002202338.1	109623820	--	sp|P10493|NID1_MOUSE Nidogen-1 OS=Mus musculus GN=Nid1 PE=1 SV=2//1.15049e-16	lncRNA	Annotated_lncRNA	NW_017868241.1	10	1067	+	2	787	98
XR_002202350.1	109623911	--	-//-	lncRNA	Annotated_lncRNA	NW_017868896.1	1	794	-	4	410	136
XR_002203037.1	109634156	--	sp|Q66IM5|NATD1_XENTR Protein NATD1 OS=Xenopus tropicalis GN=natd1 PE=3 SV=1//8.64041e-22	lncRNA	Annotated_lncRNA	NW_017859663.1	1610879	1612381	-	2	837	107
XR_002202348.1	109623902	--	sp|Q99LJ2|ABTB1_MOUSE Ankyrin repeat and BTB/POZ domain-containing protein 1 OS=Mus musculus GN=Abtb1 PE=2 SV=1//1.5662e-70	lncRNA	Annotated_lncRNA	NW_017868813.1	15	903	-	4	544	159
XR_002203792.1	109644199	--	-//-	lncRNA	Annotated_lncRNA	NW_017860940.1	6015	7559	-	4	893	112
XR_002202370.1	109624305	--	-//-	lncRNA	Annotated_lncRNA	NW_017859644.1	5901988	5903784	-	3	278	60
XR_002203582.1	109641428	--	sp|P08037|B4GT1_BOVIN Beta-1,4-galactosyltransferase 1 OS=Bos taurus GN=B4GALT1 PE=1 SV=3//4.36187e-29	lncRNA	Annotated_lncRNA	NW_017859855.1	156901	158585	+	2	1603	120
XR_002202982.1	109633172	--	sp|Q0VBW2|CNFN_BOVIN Cornifelin OS=Bos taurus GN=CNFN PE=3 SV=1//1.59001e-21	lncRNA	Annotated_lncRNA	NW_017859661.1	8255554	8257554	+	4	1103	122
XR_002202650.1	109628361	--	sp|P62975|UBIQ_RABIT Ubiquitin OS=Oryctolagus cuniculus PE=1 SV=1//1.20049e-16	lncRNA	Annotated_lncRNA	NW_017859651.1	8401653	8402577	+	2	233	77
XR_002203023.1	109633943	--	-//-	lncRNA	Annotated_lncRNA	NW_017859663.1	5329760	5340858	+	6	751	112
XR_002202652.1	109628451	--	sp|O08699|PGDH_RAT 15-hydroxyprostaglandin dehydrogenase [NAD(+)] OS=Rattus norvegicus GN=Hpgd PE=2 SV=2//3.36895e-07	lncRNA	Annotated_lncRNA	NW_017859651.1	1052913	1053838	+	2	846	106
XR_002202940.1	109632670	--	-//-	lncRNA	Annotated_lncRNA	NW_017859660.1	8623700	8643156	-	3	472	80
XR_002202438.1	109625081	--	sp|Q7ZVR8|ESRP2_DANRE Epithelial splicing regulatory protein 2 OS=Danio rerio GN=esrp2 PE=2 SV=2//2.91387e-38	lncRNA	Annotated_lncRNA	NW_017859645.1	6443592	6446176	+	3	1962	158
XR_002203998.1	109647725	--	sp|O70589|CSKP_MOUSE Peripheral plasma membrane protein CASK OS=Mus musculus GN=Cask PE=1 SV=2//1.44422e-96	lncRNA	Annotated_lncRNA	NW_017865064.1	1845	2912	+	4	584	181
XR_002202330.1	109623748	--	sp|Q5RH01|CNDH2_DANRE Condensin-2 complex subunit H2 OS=Danio rerio GN=ncaph2 PE=2 SV=1//1.0538e-26	lncRNA	Annotated_lncRNA	NW_017867818.1	70	1174	-	5	439	146
XR_002203150.1	109635749	--	sp|Q6R6I6|RXFP1_RAT Relaxin receptor 1 OS=Rattus norvegicus GN=Rxfp1 PE=2 SV=1//1.5382e-10	lncRNA	Annotated_lncRNA	NW_017859668.1	4351602	4369884	+	3	363	120
XR_002202974.1	109632921	--	-//-	lncRNA	Annotated_lncRNA	NW_017859660.1	6468071	6474276	-	5	466	60
XR_002203893.1	109645890	--	-//-	lncRNA	Annotated_lncRNA	NW_017862404.1	150	1292	+	2	1059	123
XR_002203980.1	109647319	--	sp|P10775|RINI_PIG Ribonuclease inhibitor OS=Sus scrofa GN=RNH1 PE=1 SV=1//3.06819e-06	lncRNA	Annotated_lncRNA	NW_017864406.1	1	1158	+	2	235	78
XR_002202948.1	109632754	--	-//-	lncRNA	Annotated_lncRNA	NW_017859660.1	1765737	1767303	-	2	523	105
XR_002202801.1	109630688	--	-//-	lncRNA	Annotated_lncRNA	NW_017859655.1	4894714	4896465	-	2	947	123
XR_002202312.1	109623601	--	sp|Q8BRH4|KMT2C_MOUSE Histone-lysine N-methyltransferase 2C OS=Mus musculus GN=Kmt2c PE=1 SV=2//1.48665e-06	lncRNA	Annotated_lncRNA	NW_017866979.1	116	936	-	3	356	118
XR_002202336.1	109623802	--	sp|Q5XH36|CRE2A_XENLA Cysteine-rich with EGF-like domain protein 2-A OS=Xenopus laevis GN=creld2-a PE=2 SV=1//1.37764e-07	lncRNA	Annotated_lncRNA	NW_017868116.1	206	884	-	2	500	94
XR_002203786.1	109644074	--	-//-	lncRNA	Annotated_lncRNA	NW_017860864.1	3	1332	+	3	470	88
XR_002202803.1	109630701	--	-//-	lncRNA	Annotated_lncRNA	NW_017859655.1	4909329	4910602	+	3	292	61
XR_002202475.1	109625637	--	-//-	lncRNA	Annotated_lncRNA	NW_017859646.1	11354558	11356778	-	3	280	72
XR_002203895.1	109645962	--	sp|Q61001|LAMA5_MOUSE Laminin subunit alpha-5 OS=Mus musculus GN=Lama5 PE=1 SV=4//1.72732e-06	lncRNA	Annotated_lncRNA	NW_017862482.1	374	1528	+	5	482	160
XR_002202748.1	109629953	--	-//-	lncRNA	Annotated_lncRNA	NW_017859654.1	6925769	6929518	+	4	1834	90
XR_002203007.1	109633616	--	-//-	lncRNA	Annotated_lncRNA	NW_017859662.1	2907908	2912552	+	3	3496	154
XR_002202318.1	109623653	--	sp|Q6DGX3|ANR54_DANRE Ankyrin repeat domain-containing protein 54 OS=Danio rerio GN=ankrd54 PE=2 SV=1//1.12613e-54	lncRNA	Annotated_lncRNA	NW_017867300.1	161	1476	+	3	1042	118
XR_002202463.1	109625542	--	-//-	lncRNA	Annotated_lncRNA	NW_017859646.1	16334066	16338624	+	3	1514	82
XR_002203918.1	109646403	--	-//-	lncRNA	Annotated_lncRNA	NW_017863028.1	3545	6593	+	3	1268	136
XR_002202835.1	109631302	--	-//-	lncRNA	Annotated_lncRNA	NW_017859656.1	10198006	10204386	-	5	1876	121
XR_002203502.1	109640439	--	sp|Q9UPQ0|LIMC1_HUMAN LIM and calponin homology domains-containing protein 1 OS=Homo sapiens GN=LIMCH1 PE=1 SV=4//7.17426e-39	lncRNA	Annotated_lncRNA	NW_017859730.1	78918	82577	-	4	2336	123
XR_002203291.1	109637721	--	-//-	lncRNA	Annotated_lncRNA	NW_017859678.1	3621734	3624408	+	3	320	55
XR_002203275.1	109637487	--	-//-	lncRNA	Annotated_lncRNA	NW_017859676.1	2097745	2102302	+	4	1853	120
XR_002203176.1	109636187	--	-//-	lncRNA	Annotated_lncRNA	NW_017859669.1	4048206	4051200	-	4	1023	168
XR_002204012.1	109648039	--	sp|P09525|ANXA4_HUMAN Annexin A4 OS=Homo sapiens GN=ANXA4 PE=1 SV=4//1.36255e-24	lncRNA	Annotated_lncRNA	NW_017865754.1	1153	2155	-	2	386	95
XR_002203229.1	109636906	--	-//-	lncRNA	Annotated_lncRNA	NW_017859643.1	11780344	11781165	+	3	644	70
XR_002202372.1	109624326	--	-//-	lncRNA	Annotated_lncRNA	NW_017859641.1	22681919	22684279	+	4	823	73
XR_002203055.1	109634486	--	-//-	lncRNA	Annotated_lncRNA	NW_017859664.1	5043455	5044512	+	3	724	97
XR_002203889.1	109645830	--	sp|Q80U56|AVL9_MOUSE Late secretory pathway protein AVL9 homolog OS=Mus musculus GN=Avl9 PE=2 SV=2//1.73971e-16	lncRNA	Annotated_lncRNA	NW_017862347.1	1454	4298	+	3	2581	141
XR_002202342.1	109623859	--	-//-	lncRNA	Annotated_lncRNA	NW_017868461.1	1	696	+	3	300	85
XR_002202952.1	109632762	--	-//-	lncRNA	Annotated_lncRNA	NW_017859660.1	8266340	8356990	-	5	840	153
XR_002203988.1	109647513	--	sp|P41164|ETV1_MOUSE ETS translocation variant 1 OS=Mus musculus GN=Etv1 PE=2 SV=1//8.92906e-18	lncRNA	Annotated_lncRNA	NW_017864711.1	167	1712	-	4	401	133
XR_002202865.1	109631715	--	-//-	lncRNA	Annotated_lncRNA	NW_017859657.1	1596931	1599496	+	3	1073	95
XR_002202984.1	109633198	--	-//-	lncRNA	Annotated_lncRNA	NW_017859661.1	697402	703033	-	5	649	92
XR_002203542.1	109640938	--	-//-	lncRNA	Annotated_lncRNA	NW_017859781.1	291926	304272	-	3	1575	126
XR_002203823.1	109644620	--	-//-	lncRNA	Annotated_lncRNA	NW_017861269.1	152	1240	+	3	882	94
XR_002203620.1	109641888	--	sp|Q15397|K0020_HUMAN Pumilio domain-containing protein KIAA0020 OS=Homo sapiens GN=KIAA0020 PE=1 SV=3//1.36305e-11	lncRNA	Annotated_lncRNA	NW_017859971.1	154076	154982	-	2	674	135
XR_002202756.1	109630158	--	-//-	lncRNA	Annotated_lncRNA	NW_017859654.1	8885453	8886190	-	2	547	123
XR_002203825.1	109644686	--	sp|Q13608|PEX6_HUMAN Peroxisome assembly factor 2 OS=Homo sapiens GN=PEX6 PE=1 SV=2//2.67675e-39	lncRNA	Annotated_lncRNA	NW_017861313.1	216	1055	+	3	483	118
XR_002202449.1	109625248	--	-//-	lncRNA	Annotated_lncRNA	NW_017859646.1	13546585	13550581	-	13	665	95
XR_002203259.1	109637438	--	-//-	lncRNA	Annotated_lncRNA	NW_017859676.1	2106786	2110674	+	3	1383	116
XR_002203604.1	109641717	--	-//-	lncRNA	Annotated_lncRNA	NW_017859912.1	8696	10240	+	3	1183	115
XR_002203170.1	109636047	--	sp|Q5PNN8|HINT3_DANRE Histidine triad nucleotide-binding protein 3 OS=Danio rerio GN=hint3 PE=2 SV=1//9.94898e-17	lncRNA	Annotated_lncRNA	NW_017859669.1	6355247	6356123	+	3	426	99
XR_002202875.1	109631788	--	-//-	lncRNA	Annotated_lncRNA	NW_017859657.1	12390668	12393003	+	7	662	72
XR_002204018.1	109648185	--	sp|D4ABP9|FBX3_RAT F-box only protein 3 OS=Rattus norvegicus GN=Fbxo3 PE=3 SV=1//4.94376e-25	lncRNA	Annotated_lncRNA	NW_017866119.1	1102	2020	+	3	348	113
XR_002202750.1	109629981	--	-//-	lncRNA	Annotated_lncRNA	NW_017859654.1	11589225	11590950	-	5	566	138
XR_002203827.1	109644739	--	sp|Q5IZC5|CRY1_ERIRU Cryptochrome-1 OS=Erithacus rubecula GN=CRY1 PE=2 SV=2//1.18383e-24	lncRNA	Annotated_lncRNA	NW_017861363.1	10408	15193	+	3	437	138
XR_002203041.1	109634187	--	-//-	lncRNA	Annotated_lncRNA	NW_017859663.1	5818467	5824871	-	3	370	94
XR_002202560.1	109626829	--	-//-	lncRNA	Annotated_lncRNA	NW_017859648.1	7329153	7331173	-	3	338	65
XR_002203077.1	109634702	--	-//-	lncRNA	Annotated_lncRNA	NW_017859665.1	7746492	7748678	-	2	1801	142
XR_002202558.1	109626782	--	-//-	lncRNA	Annotated_lncRNA	NW_017859648.1	4498293	4501432	+	3	1400	125
XR_002202782.1	109630295	--	-//-	lncRNA	Annotated_lncRNA	NW_017859654.1	7450917	7463492	+	3	309	67
XR_002203495.1	109640369	--	-//-	lncRNA	Annotated_lncRNA	NW_017859643.1	14539171	14543275	-	3	406	134
XR_002204016.1	109648134	--	-//-	lncRNA	Annotated_lncRNA	NW_017865985.1	90	1737	+	2	997	82
XR_002202469.1	109625569	--	sp|Q9P2K1|C2D2A_HUMAN Coiled-coil and C2 domain-containing protein 2A OS=Homo sapiens GN=CC2D2A PE=1 SV=3//1.00069e-09	lncRNA	Annotated_lncRNA	NW_017859646.1	6315418	6315998	+	3	282	93
XR_002203954.1	109646873	--	-//-	lncRNA	Annotated_lncRNA	NW_017863714.1	148	1422	+	3	722	128
XR_002203287.1	109637675	--	sp|O60290|ZN862_HUMAN Zinc finger protein 862 OS=Homo sapiens GN=ZNF862 PE=2 SV=2//2.77159e-06	lncRNA	Annotated_lncRNA	NW_017859677.1	1220091	1225228	-	7	1977	171
XR_002204010.1	109648020	--	sp|Q91Y53|TDIF1_RAT Deoxynucleotidyltransferase terminal-interacting protein 1 OS=Rattus norvegicus GN=Dnttip1 PE=2 SV=1//4.30606e-29	lncRNA	Annotated_lncRNA	NW_017865703.1	876	2307	-	3	383	119
XR_002202758.1	109630164	--	-//-	lncRNA	Annotated_lncRNA	NW_017859654.1	1273947	1278066	-	3	581	97
XR_002204006.1	109647902	--	-//-	lncRNA	Annotated_lncRNA	NW_017865445.1	7	2513	-	4	1426	109
XR_002202621.1	109628018	--	-//-	lncRNA	Annotated_lncRNA	NW_017859650.1	9982440	9994739	-	3	877	83
XR_002203666.1	109642598	--	-//-	lncRNA	Annotated_lncRNA	NW_017860162.1	5129	6756	-	4	1332	181
XR_002202554.1	109626776	--	-//-	lncRNA	Annotated_lncRNA	NW_017859648.1	4636193	4641033	+	5	1308	146
XR_002203626.1	109641973	--	sp|Q91WL6|SNX11_MOUSE Sorting nexin-11 OS=Mus musculus GN=Snx11 PE=1 SV=1//4.32909e-13	lncRNA	Annotated_lncRNA	NW_017859984.1	77479	79499	-	3	271	84
XR_002204008.1	109647935	--	sp|Q80ZH1|HDAC5_CRIGR Histone deacetylase 5 OS=Cricetulus griseus GN=HDAC5 PE=2 SV=1//2.7109e-46	lncRNA	Annotated_lncRNA	NW_017865522.1	202	2401	-	4	491	163
XR_002203990.1	109647555	--	sp|O94832|MYO1D_HUMAN Unconventional myosin-Id OS=Homo sapiens GN=MYO1D PE=1 SV=2//4.89429e-27	lncRNA	Annotated_lncRNA	NW_017864784.1	1	2209	+	3	275	91
XR_002202987.1	109633357	--	-//-	lncRNA	Annotated_lncRNA	NW_017859661.1	5545009	5545747	+	3	521	101
XR_002203725.1	109643223	--	-//-	lncRNA	Annotated_lncRNA	NW_017860432.1	7776	23693	-	3	193	53
XR_002204000.1	109647772	--	sp|Q80X50|UBP2L_MOUSE Ubiquitin-associated protein 2-like OS=Mus musculus GN=Ubap2l PE=1 SV=1//1.06158e-13	lncRNA	Annotated_lncRNA	NW_017865171.1	34	2357	+	3	426	75
XR_002203664.1	109642538	--	sp|Q80UN1|KCTD9_MOUSE BTB/POZ domain-containing protein KCTD9 OS=Mus musculus GN=Kctd9 PE=2 SV=1//2.32871e-23	lncRNA	Annotated_lncRNA	NW_017860142.1	8975	9461	-	3	296	91
XR_002203289.1	109637693	--	-//-	lncRNA	Annotated_lncRNA	NW_017859677.1	2949024	3055897	+	3	498	125
XR_002203759.1	109643723	--	sp|P0CB42|ALKB1_MOUSE Alkylated DNA repair protein alkB homolog 1 OS=Mus musculus GN=Alkbh1 PE=1 SV=1//1.47157e-11	lncRNA	Annotated_lncRNA	NW_017860671.1	20276	22070	-	2	1060	97
XR_002203868.1	109645475	--	sp|Q5IS48|DVL1_PANTR Segment polarity protein dishevelled homolog DVL-1 OS=Pan troglodytes GN=DVL1 PE=2 SV=1//3.26376e-43	lncRNA	Annotated_lncRNA	NW_017862001.1	5047	9491	+	3	312	103
XR_002202465.1	109625557	--	-//-	lncRNA	Annotated_lncRNA	NW_017859646.1	13779347	13780648	+	5	214	66
XR_002203646.1	109642226	--	sp|Q6NY82|UBE2F_DANRE NEDD8-conjugating enzyme UBE2F OS=Danio rerio GN=ube2f PE=2 SV=1//2.8992e-22	lncRNA	Annotated_lncRNA	NW_017860045.1	43434	56440	-	3	2928	108
XR_002203073.1	109634696	--	-//-	lncRNA	Annotated_lncRNA	NW_017859665.1	4655829	4668413	-	8	1266	139
XR_002203844.1	109645077	--	sp|Q3UR85|MRF_MOUSE Myelin regulatory factor OS=Mus musculus GN=Myrf PE=1 SV=2//1.51945e-07	lncRNA	Annotated_lncRNA	NW_017861642.1	3117	4521	-	3	504	100
XR_002203506.1	109640473	--	-//-	lncRNA	Annotated_lncRNA	NW_017859732.1	63157	64845	+	3	897	117
XR_002203864.1	109645320	--	sp|Q1M168|ATCAY_RAT Caytaxin OS=Rattus norvegicus GN=Atcay PE=1 SV=1//6.57662e-46	lncRNA	Annotated_lncRNA	NW_017859643.1	19220802	19234537	-	6	809	198
XR_002203636.1	109642134	--	-//-	lncRNA	Annotated_lncRNA	NW_017860018.1	22345	23641	-	3	340	85
XR_002203612.1	109641817	--	-//-	lncRNA	Annotated_lncRNA	NW_017859942.1	157079	162373	-	4	1501	95
XR_002203682.1	109642843	--	-//-	lncRNA	Annotated_lncRNA	NW_017860258.1	34692	35917	+	3	838	121
XR_002203059.1	109634565	--	-//-	lncRNA	Annotated_lncRNA	NW_017859664.1	5437797	5438160	+	3	170	56
XR_002203866.1	109645361	--	-//-	lncRNA	Annotated_lncRNA	NW_017861893.1	3059	4504	-	3	262	86
XR_002203950.1	109646797	--	sp|Q96P50|ACAP3_HUMAN Arf-GAP with coiled-coil, ANK repeat and PH domain-containing protein 3 OS=Homo sapiens GN=ACAP3 PE=1 SV=2//1.76381e-27	lncRNA	Annotated_lncRNA	NW_017863557.1	1403	4815	+	3	237	79
XR_002203570.1	109641294	--	sp|Q90891|MP2K2_CHICK Dual specificity mitogen-activated protein kinase kinase 2 OS=Gallus gallus GN=MAP2K2 PE=2 SV=1//1.58111e-22	lncRNA	Annotated_lncRNA	NW_017859643.1	10980459	10985361	-	8	2545	188
XR_002202409.1	109624880	--	sp|Q9BRT3|MIEN1_HUMAN Migration and invasion enhancer 1 OS=Homo sapiens GN=MIEN1 PE=1 SV=1//7.58471e-07	lncRNA	Annotated_lncRNA	NW_017859645.1	7273453	7277667	+	4	1718	101
XR_002203485.1	109640249	--	-//-	lncRNA	Annotated_lncRNA	NW_017859721.1	376614	516481	+	6	893	157
XR_002203860.1	109645278	--	-//-	lncRNA	Annotated_lncRNA	NW_017861823.1	205	4189	-	3	541	119
XR_002203386.1	109639318	--	-//-	lncRNA	Annotated_lncRNA	NW_017859693.1	679681	681165	-	3	425	87
XR_002203952.1	109646835	--	sp|Q69ZB0|LRCC1_MOUSE Leucine-rich repeat and coiled-coil domain-containing protein 1 OS=Mus musculus GN=Lrrcc1 PE=2 SV=2//9.25106e-36	lncRNA	Annotated_lncRNA	NW_017863636.1	4033	4705	-	3	432	144
XR_002203739.1	109643438	--	-//-	lncRNA	Annotated_lncRNA	NW_017860534.1	14397	15765	+	3	622	79
XR_002203640.1	109642193	--	sp|Q2YDD4|S39AB_BOVIN Zinc transporter ZIP11 OS=Bos taurus GN=SLC39A11 PE=2 SV=1//1.20971e-20	lncRNA	Annotated_lncRNA	NW_017860033.1	8598	11831	-	3	234	77
XR_002203970.1	109647163	--	sp|Q6DFF9|MABP1_XENLA Mitogen-activated protein kinase-binding protein 1 OS=Xenopus laevis GN=mapkbp1 PE=2 SV=1//7.64973e-54	lncRNA	Annotated_lncRNA	NW_017864144.1	274	1198	+	3	293	97
XR_002203207.1	109636546	--	-//-	lncRNA	Annotated_lncRNA	NW_017859671.1	795752	830492	-	4	1879	140
XR_002203526.1	109640754	--	-//-	lncRNA	Annotated_lncRNA	NW_017859758.1	149466	157256	-	3	553	83
XR_002203723.1	109643199	--	-//-	lncRNA	Annotated_lncRNA	NW_017860424.1	20010	21537	-	3	205	45
XR_002204022.1	109648238	--	-//-	lncRNA	Annotated_lncRNA	NW_017866291.1	454	1674	+	2	572	109
XR_002203810.1	109644428	--	-//-	lncRNA	Annotated_lncRNA	NW_017861101.1	10792	11290	-	2	416	43
XR_002202387.1	109624512	--	-//-	lncRNA	Annotated_lncRNA	NW_017859644.1	7645631	7646754	+	3	752	118
XR_002203809.1	109644367	--	-//-	lncRNA	Annotated_lncRNA	NW_017861060.1	16421	18112	-	3	248	65
XR_002203354.1	109638673	--	-//-	lncRNA	Annotated_lncRNA	NW_017859684.1	322751	370817	-	4	1516	138
XR_002202516.1	109626218	--	sp|Q5R6Y5|STRBP_PONAB Spermatid perinuclear RNA-binding protein OS=Pongo abelii GN=STRBP PE=2 SV=1//1.02045e-08	lncRNA	Annotated_lncRNA	NW_017859647.1	13435276	13450729	+	3	352	63
XR_002203812.1	109644471	--	sp|Q9IA78|T2AG_PAROL Transcription initiation factor IIA subunit 2 OS=Paralichthys olivaceus GN=gtf2a2 PE=3 SV=1//2.14499e-19	lncRNA	Annotated_lncRNA	NW_017861139.1	7	625	+	2	401	67
XR_002203466.1	109640059	--	-//-	lncRNA	Annotated_lncRNA	NW_017859715.1	156573	157538	+	3	377	83
XR_002203807.1	109644350	--	-//-	lncRNA	Annotated_lncRNA	NW_017861046.1	15	2022	+	6	908	120
XR_002202447.1	109625248	--	-//-	lncRNA	Annotated_lncRNA	NW_017859646.1	13546585	13550580	-	13	641	98
XR_002203124.1	109635276	--	-//-	lncRNA	Annotated_lncRNA	NW_017859666.1	6577383	6579787	-	3	555	85
XR_002204024.1	109648277	--	sp|Q1LZA0|PIGB_BOVIN GPI mannosyltransferase 3 OS=Bos taurus GN=PIGB PE=2 SV=1//9.15214e-18	lncRNA	Annotated_lncRNA	NW_017866410.1	15	881	-	3	484	112
XR_002203846.1	109645099	--	-//-	lncRNA	Annotated_lncRNA	NW_017861664.1	2138	2808	+	3	271	90
XR_002203091.1	109634824	--	sp|O94855|SC24D_HUMAN Protein transport protein Sec24D OS=Homo sapiens GN=SEC24D PE=1 SV=2//6.9224e-22	lncRNA	Annotated_lncRNA	NW_017859665.1	2655184	2656638	+	3	312	88
XR_002203996.1	109647686	--	sp|Q6PGA0|RCOR3_MOUSE REST corepressor 3 OS=Mus musculus GN=Rcor3 PE=2 SV=2//4.04079e-13	lncRNA	Annotated_lncRNA	NW_017865006.1	170	1280	-	2	997	168
XR_002203045.1	109634281	--	-//-	lncRNA	Annotated_lncRNA	NW_017859663.1	2636758	2639714	+	3	751	106
XR_002203984.1	109647472	--	sp|Q7ZWJ4|RL18A_DANRE 60S ribosomal protein L18a OS=Danio rerio GN=rpl18a PE=2 SV=1//8.99255e-30	lncRNA	Annotated_lncRNA	NW_017864649.1	2524	3099	-	2	326	83
XR_002203909.1	109646280	--	-//-	lncRNA	Annotated_lncRNA	NW_017862884.1	5500	6733	+	3	1029	140
XR_002203245.1	109637240	--	-//-	lncRNA	Annotated_lncRNA	NW_017859674.1	3655061	3657384	-	3	331	58
XR_002203961.1	109647060	--	-//-	lncRNA	Annotated_lncRNA	NW_017859643.1	6852653	6859800	+	3	581	58
XR_002203719.1	109643153	--	sp|Q92974|ARHG2_HUMAN Rho guanine nucleotide exchange factor 2 OS=Homo sapiens GN=ARHGEF2 PE=1 SV=4//1.14267e-19	lncRNA	Annotated_lncRNA	NW_017860399.1	2572	9997	+	3	270	89
XR_002203948.1	109646792	--	sp|Q9CZ52|ANTR1_MOUSE Anthrax toxin receptor 1 OS=Mus musculus GN=Antxr1 PE=2 SV=2//7.42089e-23	lncRNA	Annotated_lncRNA	NW_017863552.1	1892	4149	+	3	234	76
XR_002203978.1	109647216	--	-//-	lncRNA	Annotated_lncRNA	NW_017864238.1	1858	4080	-	2	2120	89
XR_002203112.1	109635008	--	-//-	lncRNA	Annotated_lncRNA	NW_017859666.1	1163247	1165787	+	5	274	91
XR_002203982.1	109647369	--	-//-	lncRNA	Annotated_lncRNA	NW_017864493.1	2212	3368	-	2	471	71
XR_002203901.1	109646059	--	sp|P28828|PTPRM_MOUSE Receptor-type tyrosine-protein phosphatase mu OS=Mus musculus GN=Ptprm PE=2 SV=2//6.81437e-38	lncRNA	Annotated_lncRNA	NW_017862615.1	4555	5473	-	3	362	120
XR_002204026.1	109648304	--	sp|P50143|TCPG_XENLA T-complex protein 1 subunit gamma OS=Xenopus laevis GN=cct3 PE=2 SV=2//2.22166e-18	lncRNA	Annotated_lncRNA	NW_017866501.1	48	1147	-	3	397	74
XR_002203548.1	109641010	--	-//-	lncRNA	Annotated_lncRNA	NW_017859791.1	92857	99601	-	9	1280	114
XR_002203340.1	109638527	--	-//-	lncRNA	Annotated_lncRNA	NW_017859683.1	2460756	2462519	+	3	1551	82
XR_002203735.1	109643387	--	sp|P10619|PPGB_HUMAN Lysosomal protective protein OS=Homo sapiens GN=CTSA PE=1 SV=2//2.08119e-19	lncRNA	Annotated_lncRNA	NW_017860511.1	216	805	+	2	501	159
XR_002203974.1	109647197	--	-//-	lncRNA	Annotated_lncRNA	NW_017864202.1	25	805	-	3	288	96
XR_002203656.1	109642403	--	sp|P17251|PTHR_CHICK Parathyroid hormone-related protein OS=Gallus gallus GN=PTHLH PE=1 SV=1//2.50331e-08	lncRNA	Annotated_lncRNA	NW_017860101.1	6302	7801	-	3	822	165
XR_002204020.1	109648215	--	sp|Q8R0J4|TM134_MOUSE Transmembrane protein 134 OS=Mus musculus GN=Tmem134 PE=2 SV=1//4.44942e-18	lncRNA	Annotated_lncRNA	NW_017866214.1	1142	1673	+	2	420	52
XR_002202381.1	109624368	--	-//-	lncRNA	Annotated_lncRNA	NW_017859644.1	4351289	4371481	-	3	1913	163
XR_002203134.1	109635463	--	-//-	lncRNA	Annotated_lncRNA	NW_017859667.1	938354	941147	-	3	302	68
XR_002203540.1	109640922	--	-//-	lncRNA	Annotated_lncRNA	NW_017859643.1	12885643	12886893	-	3	342	58
XR_002203761.1	109643751	--	-//-	lncRNA	Annotated_lncRNA	NW_017860689.1	1933	6337	-	3	365	82
XR_002203876.1	109645654	--	sp|Q96DZ5|CLIP3_HUMAN CAP-Gly domain-containing linker protein 3 OS=Homo sapiens GN=CLIP3 PE=1 SV=3//1.32887e-13	lncRNA	Annotated_lncRNA	NW_017862172.1	163	4764	+	2	4315	152
XR_002202611.1	109627777	--	sp|Q80YA9|CNKR2_MOUSE Connector enhancer of kinase suppressor of ras 2 OS=Mus musculus GN=Cnksr2 PE=1 SV=1//4.99487e-06	lncRNA	Annotated_lncRNA	NW_017859650.1	14076585	14080688	-	4	448	79
XR_002203564.1	109641212	--	-//-	lncRNA	Annotated_lncRNA	NW_017859817.1	196723	200808	+	3	1015	138
XR_002202423.1	109624933	--	-//-	lncRNA	Annotated_lncRNA	NW_017859645.1	18498736	18500305	-	2	1060	103
XR_002203874.1	109645620	--	sp|P51448|RORA_MOUSE Nuclear receptor ROR-alpha OS=Mus musculus GN=Rora PE=1 SV=1//6.37963e-38	lncRNA	Annotated_lncRNA	NW_017862132.1	58	2484	+	3	1865	136
XR_002203769.1	109643859	--	sp|Q99683|M3K5_HUMAN Mitogen-activated protein kinase kinase kinase 5 OS=Homo sapiens GN=MAP3K5 PE=1 SV=1//1.86191e-10	lncRNA	Annotated_lncRNA	NW_017860742.1	19233	21136	-	2	1110	114
XR_002203913.1	109646328	--	sp|Q4R9C4|G2E3_MACFA G2/M phase-specific E3 ubiquitin-protein ligase OS=Macaca fascicularis GN=G2E3 PE=2 SV=2//4.28007e-19	lncRNA	Annotated_lncRNA	NW_017862938.1	88	2168	-	4	489	96
XR_002203981.1	109647367	--	sp|Q98SM3|EZH2A_XENLA Histone-lysine N-methyltransferase EZH2 OS=Xenopus laevis GN=ezh2-a PE=2 SV=1//1.31599e-16	lncRNA	Annotated_lncRNA	NW_017864490.1	50	2140	+	2	2003	164
XR_002203908.1	109646236	--	-//-	lncRNA	Annotated_lncRNA	NW_017862829.1	6538	7270	-	3	507	92
XR_002203751.1	109643619	--	-//-	lncRNA	Annotated_lncRNA	NW_017860621.1	5900	11815	+	4	3573	100
XR_002203854.1	109645241	--	-//-	lncRNA	Annotated_lncRNA	NW_017861787.1	3070	3773	+	3	412	137
XR_002203652.1	109642331	--	-//-	lncRNA	Annotated_lncRNA	NW_017860073.1	11330	18512	-	3	1875	121
XR_002203318.1	109638283	--	-//-	lncRNA	Annotated_lncRNA	NW_017859681.1	432199	434855	+	6	1015	71
XR_002203757.1	109643707	--	sp|Q28GJ0|SDCG3_XENTR Serologically defined colon cancer antigen 3 homolog OS=Xenopus tropicalis GN=sdccag3 PE=2 SV=1//1.35389e-16	lncRNA	Annotated_lncRNA	NW_017860664.1	24103	25053	-	3	596	158
XR_002203684.1	109642861	--	-//-	lncRNA	Annotated_lncRNA	NW_017860262.1	1344	8420	+	3	723	80
XR_002203566.1	109641213	--	-//-	lncRNA	Annotated_lncRNA	NW_017859817.1	192082	193548	-	3	813	85
XR_002203388.1	109639353	--	-//-	lncRNA	Annotated_lncRNA	NW_017859694.1	344513	412013	-	3	369	93
XR_002203907.1	109646177	--	sp|P13621|ATPO_BOVIN ATP synthase subunit O, mitochondrial OS=Bos taurus GN=ATP5O PE=1 SV=2//1.63717e-24	lncRNA	Annotated_lncRNA	NW_017859641.1	11154498	11155160	-	3	283	71
XR_002203773.1	109643912	--	sp|P55196|AFAD_HUMAN Afadin OS=Homo sapiens GN=MLLT4 PE=1 SV=3//1.44235e-18	lncRNA	Annotated_lncRNA	NW_017860771.1	20133	23402	-	2	2583	182
XR_002203087.1	109634801	--	-//-	lncRNA	Annotated_lncRNA	NW_017859665.1	8163288	8172999	+	3	684	121
XR_002203209.1	109636598	--	-//-	lncRNA	Annotated_lncRNA	NW_017859671.1	2106745	2108315	+	3	403	75
XR_002203402.1	109639535	--	-//-	lncRNA	Annotated_lncRNA	NW_017859697.1	843802	845307	+	6	590	76
XR_002203261.1	109637453	--	sp|Q99M08|CD003_MOUSE Uncharacterized protein C4orf3 homolog OS=Mus musculus PE=1 SV=1//1.17711e-06	lncRNA	Annotated_lncRNA	NW_017859676.1	3913275	3915419	+	2	916	95
XR_002203905.1	109646137	--	-//-	lncRNA	Annotated_lncRNA	NW_017862718.1	24	3955	+	2	3665	103
XR_002203856.1	109645245	--	-//-	lncRNA	Annotated_lncRNA	NW_017861792.1	124	4522	-	2	524	133
XR_002203999.1	109647768	--	-//-	lncRNA	Annotated_lncRNA	NW_017865162.1	464	1422	-	3	276	43
XR_002203713.1	109643075	--	sp|P53603|FTCD_PIG Formimidoyltransferase-cyclodeaminase OS=Sus scrofa GN=FTCD PE=1 SV=1//1.07876e-11	lncRNA	Annotated_lncRNA	NW_017860351.1	32828	33686	-	2	787	89
XR_002203925.1	109646522	--	sp|O08983|HPS1_MOUSE Hermansky-Pudlak syndrome 1 protein homolog OS=Mus musculus GN=Hps1 PE=2 SV=2//6.02675e-24	lncRNA	Annotated_lncRNA	NW_017863183.1	126	616	+	3	289	96
XR_002203775.1	109643942	--	-//-	lncRNA	Annotated_lncRNA	NW_017860794.1	21338	22770	+	5	506	168
XR_002203850.1	109645188	--	sp|P28827|PTPRM_HUMAN Receptor-type tyrosine-protein phosphatase mu OS=Homo sapiens GN=PTPRM PE=1 SV=2//3.42414e-34	lncRNA	Annotated_lncRNA	NW_017861749.1	422	1383	-	3	203	67
XR_002203783.1	109644037	--	sp|Q5RC94|NBR1_PONAB Next to BRCA1 gene 1 protein OS=Pongo abelii GN=NBR1 PE=2 SV=1//2.73747e-12	lncRNA	Annotated_lncRNA	NW_017860846.1	61	840	-	3	353	116
XR_002203927.1	109646602	--	-//-	lncRNA	Annotated_lncRNA	NW_017863284.1	784	2319	+	2	158	52
XR_002203102.1	109634884	--	sp|Q58CP9|STIM1_BOVIN Stromal interaction molecule 1 OS=Bos taurus GN=STIM1 PE=2 SV=1//1.84292e-08	lncRNA	Annotated_lncRNA	NW_017859665.1	6316535	6321988	+	3	500	79
XR_002203915.1	109646361	--	sp|Q07494|EPHB1_CHICK Ephrin type-B receptor 1 (Fragment) OS=Gallus gallus GN=EPHB1 PE=2 SV=2//1.49964e-39	lncRNA	Annotated_lncRNA	NW_017859643.1	12334578	12339809	-	3	2093	114
XR_002203192.1	109636391	--	-//-	lncRNA	Annotated_lncRNA	NW_017859670.1	1269167	1271990	+	2	873	81
XR_002203917.1	109646402	--	-//-	lncRNA	Annotated_lncRNA	NW_017863028.1	7	4399	-	5	1314	117
XR_002203585.1	109641431	--	-//-	lncRNA	Annotated_lncRNA	NW_017859856.1	154	22606	-	7	545	122
XR_002203478.1	109640184	--	-//-	lncRNA	Annotated_lncRNA	NW_017859719.1	598030	605062	-	2	432	112
XR_002202581.1	109627100	--	-//-	lncRNA	Annotated_lncRNA	NW_017859641.1	5856741	5907836	-	3	2300	181
XR_002203933.1	109646684	--	-//-	lncRNA	Annotated_lncRNA	NW_017863384.1	1889	3210	+	3	1163	109
XR_002202895.1	109632135	--	-//-	lncRNA	Annotated_lncRNA	NW_017859658.1	298000	298512	-	3	305	84
XR_002203089.1	109634809	--	sp|Q9UTT1|UBP21_SCHPO Ubiquitin carboxyl-terminal hydrolase 21 OS=Schizosaccharomyces pombe (strain 972 / ATCC 24843) GN=ubp21 PE=3 SV=2//1.51126e-10	lncRNA	Annotated_lncRNA	NW_017859665.1	6634326	6634871	-	3	332	98
XR_002202919.1	109632453	--	-//-	lncRNA	Annotated_lncRNA	NW_017859659.1	1865716	1870646	-	3	1369	106
XR_002202792.1	109630386	--	-//-	lncRNA	Annotated_lncRNA	NW_017859654.1	1283799	1284784	-	3	253	82
XR_002202357.1	109624026	--	-//-	lncRNA	Annotated_lncRNA	NW_017859644.1	5643092	5647849	+	2	658	77
XR_002203426.1	109639695	--	sp|P0C6F1|DYH2_MOUSE Dynein heavy chain 2, axonemal OS=Mus musculus GN=Dnah2 PE=2 SV=1//2.12135e-26	lncRNA	Annotated_lncRNA	NW_017859702.1	1010520	1018846	+	3	388	93
XR_002202796.1	109630412	--	-//-	lncRNA	Annotated_lncRNA	NW_017859654.1	8267226	8274315	-	4	4753	117
XR_002203929.1	109646670	--	-//-	lncRNA	Annotated_lncRNA	NW_017859643.1	207957	208399	-	2	273	89
XR_002203476.1	109640127	--	-//-	lncRNA	Annotated_lncRNA	NW_017859717.1	271544	272822	-	3	482	99
XR_002202492.1	109625867	--	sp|O13168|TLE1_DANRE Protein groucho-1 (Fragment) OS=Danio rerio GN=gro1 PE=1 SV=1//3.8588e-28	lncRNA	Annotated_lncRNA	NW_017859646.1	12342609	12348985	-	2	3936	173
XR_002203599.1	109641587	--	-//-	lncRNA	Annotated_lncRNA	NW_017859882.1	31552	33940	+	3	468	116
XR_002202351.1	109623914	--	-//-	lncRNA	Annotated_lncRNA	NW_017868900.1	213	716	+	2	474	92
XR_002203583.1	109641431	--	-//-	lncRNA	Annotated_lncRNA	NW_017859856.1	154	22596	-	7	548	123
XR_002202333.1	109623791	--	sp|Q6P3R8|NEK5_HUMAN Serine/threonine-protein kinase Nek5 OS=Homo sapiens GN=NEK5 PE=2 SV=1//4.51156e-08	lncRNA	Annotated_lncRNA	NW_017868054.1	1	1203	+	4	568	155
XR_002203603.1	109641707	--	-//-	lncRNA	Annotated_lncRNA	NW_017859909.1	170400	171720	+	3	277	91
XR_002202329.1	109623741	--	sp|Q96JP2|MY15B_HUMAN Unconventional myosin-XVB OS=Homo sapiens GN=MYO15B PE=1 SV=2//1.26226e-08	lncRNA	Annotated_lncRNA	NW_017867735.1	59	514	+	3	230	76
XR_002202838.1	109631340	--	-//-	lncRNA	Annotated_lncRNA	NW_017859656.1	11932178	11935190	-	4	1728	117
XR_002203919.1	109646408	--	-//-	lncRNA	Annotated_lncRNA	NW_017863032.1	1711	3289	+	3	441	109
XR_002202929.1	109632520	--	-//-	lncRNA	Annotated_lncRNA	NW_017859659.1	6005092	6082100	-	3	1121	118
XR_002202901.1	109632203	--	-//-	lncRNA	Annotated_lncRNA	NW_017859658.1	10780424	10781757	-	3	624	79
XR_002202738.1	109629773	--	-//-	lncRNA	Annotated_lncRNA	NW_017859653.1	10412164	10586116	-	5	704	104
XR_002202708.1	109629484	--	-//-	lncRNA	Annotated_lncRNA	NW_017859653.1	8864757	8868288	+	8	580	96
XR_002203180.1	109636241	--	sp|Q6NRW5|CO041_XENLA Uncharacterized protein C15orf41 homolog OS=Xenopus laevis PE=2 SV=2//5.58193e-15	lncRNA	Annotated_lncRNA	NW_017859670.1	1028205	1038456	-	3	303	69
XR_002202713.1	109629624	--	-//-	lncRNA	Annotated_lncRNA	NW_017859653.1	11981249	11997637	-	3	1533	112
XR_002202771.1	109630232	--	-//-	lncRNA	Annotated_lncRNA	NW_017859654.1	243400	267756	-	4	2672	92
XR_002202321.1	109623713	--	-//-	lncRNA	Annotated_lncRNA	NW_017867629.1	570	1269	-	3	211	70
XR_002202311.1	109623600	--	-//-	lncRNA	Annotated_lncRNA	NW_017866961.1	76	1152	-	4	247	82
XR_002202715.1	109629630	--	-//-	lncRNA	Annotated_lncRNA	NW_017859653.1	6982878	6985442	+	3	2003	116
XR_002202704.1	109629470	--	-//-	lncRNA	Annotated_lncRNA	NW_017859653.1	13551703	13555198	-	3	580	112
XR_002203436.1	109639706	--	-//-	lncRNA	Annotated_lncRNA	NW_017859702.1	545303	548985	+	2	3534	101
XR_002203270.1	109637477	--	-//-	lncRNA	Annotated_lncRNA	NW_017859676.1	2148191	2149527	-	3	1122	144
XR_002203690.1	109642903	--	-//-	lncRNA	Annotated_lncRNA	NW_017860281.1	385	1985	-	3	514	137
XR_002202313.1	109623613	--	-//-	lncRNA	Annotated_lncRNA	NW_017867037.1	1	1261	-	2	935	83
XR_002202337.1	109623809	--	sp|Q9WV92|E41L3_MOUSE Band 4.1-like protein 3 OS=Mus musculus GN=Epb41l3 PE=1 SV=1//2.50811e-63	lncRNA	Annotated_lncRNA	NW_017868167.1	40	827	-	4	362	120
XR_002203028.1	109633985	--	-//-	lncRNA	Annotated_lncRNA	NW_017859663.1	6292538	6336008	+	4	840	112
XR_002202939.1	109632669	--	-//-	lncRNA	Annotated_lncRNA	NW_017859660.1	2010008	2012007	-	2	772	138
XR_002202879.1	109631859	--	-//-	lncRNA	Annotated_lncRNA	NW_017859657.1	2281877	2286580	-	3	1302	81
XR_002202683.1	109628904	--	-//-	lncRNA	Annotated_lncRNA	NW_017859652.1	4343554	4345767	-	2	544	97
XR_002202301.1	109623503	--	sp|Q03591|FHR1_HUMAN Complement factor H-related protein 1 OS=Homo sapiens GN=CFHR1 PE=1 SV=2//1.06728e-09	lncRNA	Annotated_lncRNA	NW_017866596.1	461	1709	+	4	553	182
XR_002202319.1	109623657	--	-//-	lncRNA	Annotated_lncRNA	NW_017867304.1	327	1490	+	2	405	76
XR_002202732.1	109629737	--	-//-	lncRNA	Annotated_lncRNA	NW_017859653.1	10180144	10182242	+	3	281	69
XR_002202307.1	109623579	--	-//-	lncRNA	Annotated_lncRNA	NW_017866858.1	1	1633	-	2	1452	80
XR_002203004.1	109633517	--	-//-	lncRNA	Annotated_lncRNA	NW_017859661.1	1811314	1818006	+	3	459	76
XR_002202834.1	109631302	--	-//-	lncRNA	Annotated_lncRNA	NW_017859656.1	10198027	10204386	-	5	1844	121
XR_002202973.1	109632911	--	-//-	lncRNA	Annotated_lncRNA	NW_017859660.1	4336676	4343132	-	5	475	84
XR_002202305.1	109623567	--	-//-	lncRNA	Annotated_lncRNA	NW_017866803.1	948	1633	-	3	267	62
XR_002202325.1	109623726	--	sp|Q6ZNB6|NFXL1_HUMAN NF-X1-type zinc finger protein NFXL1 OS=Homo sapiens GN=NFXL1 PE=1 SV=2//3.48414e-09	lncRNA	Annotated_lncRNA	NW_017867691.1	136	933	+	3	340	113
XR_002202689.1	109629088	--	-//-	lncRNA	Annotated_lncRNA	NW_017859652.1	11882521	11904272	-	3	481	123
XR_002202345.1	109623883	--	-//-	lncRNA	Annotated_lncRNA	NW_017868633.1	320	1020	-	5	297	98
XR_002202309.1	109623585	--	-//-	lncRNA	Annotated_lncRNA	NW_017866888.1	278	1505	-	2	658	94
XR_002202343.1	109623867	--	sp|Q9UM11|FZR_HUMAN Fizzy-related protein homolog OS=Homo sapiens GN=FZR1 PE=1 SV=2//2.23186e-84	lncRNA	Annotated_lncRNA	NW_017868502.1	253	1069	+	4	514	171
XR_002202852.1	109631652	--	sp|P60897|DSS1_MOUSE 26S proteasome complex subunit DSS1 OS=Mus musculus GN=Shfm1 PE=3 SV=1//1.73292e-18	lncRNA	Annotated_lncRNA	NW_017859657.1	3401115	3404168	-	3	505	137
XR_002203911.1	109646307	--	sp|Q5XLR4|BORE1_DANRE Borealin OS=Danio rerio GN=cdca8 PE=2 SV=2//5.9546e-24	lncRNA	Annotated_lncRNA	NW_017862908.1	5441	6690	+	3	325	108
XR_002202315.1	109623632	--	sp|Q8VHF0|MARK3_RAT MAP/microtubule affinity-regulating kinase 3 OS=Rattus norvegicus GN=Mark3 PE=2 SV=1//3.76059e-44	lncRNA	Annotated_lncRNA	NW_017867125.1	249	1551	-	4	311	85
XR_002202470.1	109625577	--	-//-	lncRNA	Annotated_lncRNA	NW_017859646.1	5471837	5472425	-	3	252	84
XR_002202341.1	109623845	--	sp|Q7TPS5|C2CD5_MOUSE C2 domain-containing protein 5 OS=Mus musculus GN=C2cd5 PE=1 SV=2//1.70767e-71	lncRNA	Annotated_lncRNA	NW_017868391.1	205	1080	-	4	518	142
XR_002202773.1	109630232	--	-//-	lncRNA	Annotated_lncRNA	NW_017859654.1	241800	267756	-	5	1979	89
XR_002202923.1	109632487	--	-//-	lncRNA	Annotated_lncRNA	NW_017859659.1	541088	541897	+	3	364	68
XR_002202641.1	109628189	--	-//-	lncRNA	Annotated_lncRNA	NW_017859650.1	8413861	8414867	+	4	554	83
XR_002202945.1	109632726	--	sp|Q5ZKB8|CDPF1_CHICK Cysteine-rich DPF motif domain-containing protein 1 OS=Gallus gallus GN=CDPF1 PE=2 SV=1//2.54786e-17	lncRNA	Annotated_lncRNA	NW_017859660.1	7696792	7698254	-	2	817	106
XR_002203488.1	109640270	--	sp|F1RA39|MCA2B_DANRE Protein-methionine sulfoxide oxidase mical2b OS=Danio rerio GN=mical2b PE=2 SV=2//1.03114e-18	lncRNA	Annotated_lncRNA	NW_017859722.1	411763	414179	+	3	618	90
XR_002202856.1	109631687	--	sp|Q1LU99|FA65B_DANRE Protein FAM65B OS=Danio rerio GN=fam65b PE=2 SV=1//2.7779e-16	lncRNA	Annotated_lncRNA	NW_017859657.1	500248	503162	+	2	2597	140
XR_002203036.1	109634131	--	-//-	lncRNA	Annotated_lncRNA	NW_017859663.1	2422257	2424157	+	4	269	76
XR_002202349.1	109623908	--	sp|Q9Y2X0|MED16_HUMAN Mediator of RNA polymerase II transcription subunit 16 OS=Homo sapiens GN=MED16 PE=1 SV=2//3.56102e-78	lncRNA	Annotated_lncRNA	NW_017868855.1	307	1057	-	3	500	161
XR_002202981.1	109633160	--	-//-	lncRNA	Annotated_lncRNA	NW_017859661.1	2854751	2858354	+	3	606	99
XR_002202872.1	109631774	--	-//-	lncRNA	Annotated_lncRNA	NW_017859642.1	5184387	5199343	+	4	1207	110
XR_002203418.1	109639650	--	-//-	lncRNA	Annotated_lncRNA	NW_017859701.1	144807	149275	+	4	2367	106
XR_002202452.1	109625283	--	sp|Q2I6J0|SHP2B_DANRE Phosphatidylinositol 3,4,5-trisphosphate 5-phosphatase 2B OS=Danio rerio GN=inppl1b PE=2 SV=1//1.24322e-14	lncRNA	Annotated_lncRNA	NW_017859641.1	5912443	5925371	+	3	566	93
XR_002203149.1	109635744	--	-//-	lncRNA	Annotated_lncRNA	NW_017859668.1	3780305	3783241	+	8	745	135
XR_002202814.1	109630812	--	-//-	lncRNA	Annotated_lncRNA	NW_017859655.1	11780926	11782134	-	3	440	101
XR_002202996.1	109633390	--	-//-	lncRNA	Annotated_lncRNA	NW_017859661.1	2768873	2776198	-	3	294	76
XR_002202317.1	109623644	--	sp|Q6DE96|IWS1A_XENLA Protein IWS1 homolog A OS=Xenopus laevis GN=iws1-a PE=2 SV=1//2.13807e-11	lncRNA	Annotated_lncRNA	NW_017867218.1	9	1415	-	2	348	96
XR_002202303.1	109623519	--	sp|Q5RD78|HECD2_PONAB Probable E3 ubiquitin-protein ligase HECTD2 OS=Pongo abelii GN=HECTD2 PE=2 SV=1//5.99958e-58	lncRNA	Annotated_lncRNA	NW_017866648.1	40	1512	-	3	364	121
XR_002203824.1	109644671	--	sp|Q8WVM8|SCFD1_HUMAN Sec1 family domain-containing protein 1 OS=Homo sapiens GN=SCFD1 PE=1 SV=4//4.91061e-44	lncRNA	Annotated_lncRNA	NW_017861302.1	318	1421	+	5	503	166
XR_002202947.1	109632747	--	-//-	lncRNA	Annotated_lncRNA	NW_017859660.1	1713636	1715174	-	3	747	73
XR_002203141.1	109635544	--	-//-	lncRNA	Annotated_lncRNA	NW_017859667.1	4473004	4475157	+	3	671	107
XR_002202761.1	109630183	--	-//-	lncRNA	Annotated_lncRNA	NW_017859654.1	10243397	10244040	-	2	537	82
XR_002202874.1	109631781	--	-//-	lncRNA	Annotated_lncRNA	NW_017859642.1	8474964	8489692	+	2	688	148
XR_002202668.1	109628642	--	-//-	lncRNA	Annotated_lncRNA	NW_017859651.1	6925254	6981627	-	3	448	75
XR_002202751.1	109630000	--	-//-	lncRNA	Annotated_lncRNA	NW_017859654.1	12195004	12210994	-	3	1142	111
XR_002203826.1	109644716	--	sp|Q8IXZ2|ZC3H3_HUMAN Zinc finger CCCH domain-containing protein 3 OS=Homo sapiens GN=ZC3H3 PE=1 SV=3//1.5386e-06	lncRNA	Annotated_lncRNA	NW_017861342.1	13077	15522	-	3	555	185
XR_002202659.1	109628521	--	-//-	lncRNA	Annotated_lncRNA	NW_017859651.1	283834	285630	-	2	662	80
XR_002202614.1	109627802	--	-//-	lncRNA	Annotated_lncRNA	NW_017859650.1	12587941	12590455	+	3	1806	136
XR_002202806.1	109630713	--	-//-	lncRNA	Annotated_lncRNA	NW_017859655.1	2575881	2606618	+	3	299	50
XR_002202472.1	109625608	--	-//-	lncRNA	Annotated_lncRNA	NW_017859646.1	11740555	11741820	+	3	483	109
XR_002202509.1	109626183	--	-//-	lncRNA	Annotated_lncRNA	NW_017859647.1	3208372	3209423	-	3	415	51
XR_002203151.1	109635751	--	-//-	lncRNA	Annotated_lncRNA	NW_017859668.1	3417886	3423782	-	2	984	119
XR_002202827.1	109631255	--	-//-	lncRNA	Annotated_lncRNA	NW_017859656.1	12849099	12850654	-	5	489	70
XR_002202949.1	109632760	--	-//-	lncRNA	Annotated_lncRNA	NW_017859660.1	1104338	1116865	-	3	282	79
XR_002202800.1	109630683	--	sp|B3DHH5|SMIM1_DANRE Small integral membrane protein 1 OS=Danio rerio GN=smim1 PE=3 SV=1//3.04674e-13	lncRNA	Annotated_lncRNA	NW_017859655.1	7401610	7403495	+	3	1282	81
XR_002203280.1	109637542	--	sp|Q7TMY7|IPO8_MOUSE Importin-8 OS=Mus musculus GN=Ipo8 PE=1 SV=3//1.06793e-06	lncRNA	Annotated_lncRNA	NW_017859676.1	51559	54505	-	3	1011	96
XR_002202555.1	109626776	--	-//-	lncRNA	Annotated_lncRNA	NW_017859648.1	4636193	4641033	+	5	1126	165
XR_002203064.1	109634649	--	-//-	lncRNA	Annotated_lncRNA	NW_017859664.1	6312250	6313997	-	3	631	80
XR_002203619.1	109641885	--	sp|P98155|VLDLR_HUMAN Very low-density lipoprotein receptor OS=Homo sapiens GN=VLDLR PE=1 SV=1//6.96611e-28	lncRNA	Annotated_lncRNA	NW_017859971.1	145874	148947	+	4	1238	151
XR_002203892.1	109645862	--	-//-	lncRNA	Annotated_lncRNA	NW_017862377.1	5440	9030	+	3	544	101
XR_002204009.1	109647969	--	sp|Q7SY23|AL4A1_DANRE Delta-1-pyrroline-5-carboxylate dehydrogenase, mitochondrial OS=Danio rerio GN=aldh4a1 PE=2 SV=1//4.27046e-37	lncRNA	Annotated_lncRNA	NW_017865577.1	315	1404	+	2	1013	101
XR_002202660.1	109628528	--	-//-	lncRNA	Annotated_lncRNA	NW_017859651.1	4340276	4382083	-	3	341	48
XR_002203569.1	109641269	--	-//-	lncRNA	Annotated_lncRNA	NW_017859827.1	143793	145247	+	2	314	63
XR_002203529.1	109640822	--	-//-	lncRNA	Annotated_lncRNA	NW_017859765.1	286257	295602	-	7	1060	122
XR_002203894.1	109645947	--	sp|P26008|ITAV_CHICK Integrin alpha-V OS=Gallus gallus GN=ITGAV PE=2 SV=1//5.1313e-34	lncRNA	Annotated_lncRNA	NW_017862468.1	38	1198	+	3	420	139
XR_002204001.1	109647772	--	sp|Q80X50|UBP2L_MOUSE Ubiquitin-associated protein 2-like OS=Mus musculus GN=Ubap2l PE=1 SV=1//1.06158e-13	lncRNA	Annotated_lncRNA	NW_017865171.1	248	2357	+	3	388	76
XR_002202600.1	109627500	--	sp|Q62059|CSPG2_MOUSE Versican core protein OS=Mus musculus GN=Vcan PE=1 SV=2//2.41171e-09	lncRNA	Annotated_lncRNA	NW_017859649.1	11970421	11971752	+	3	512	113
XR_002202573.1	109626910	--	-//-	lncRNA	Annotated_lncRNA	NW_017859648.1	11035487	11039589	+	3	2767	110
XR_002202677.1	109628862	--	-//-	lncRNA	Annotated_lncRNA	NW_017859652.1	2780163	2781878	+	4	454	88
XR_002203802.1	109644298	--	-//-	lncRNA	Annotated_lncRNA	NW_017861014.1	15284	19213	-	3	3631	144
XR_002203896.1	109645968	--	-//-	lncRNA	Annotated_lncRNA	NW_017862496.1	2740	6305	+	3	454	111
XR_002203288.1	109637693	--	-//-	lncRNA	Annotated_lncRNA	NW_017859677.1	2949024	3025462	+	3	857	125
XR_002203819.1	109644547	--	-//-	lncRNA	Annotated_lncRNA	NW_017861205.1	5159	10531	+	2	2829	94
XR_002203800.1	109644283	--	sp|Q5ZMV8|RPGP2_CHICK Rap1 GTPase-activating protein 2 OS=Gallus gallus GN=RAP1GAP2 PE=2 SV=2//1.83418e-13	lncRNA	Annotated_lncRNA	NW_017861001.1	11992	19454	+	3	311	103
XR_002203828.1	109644769	--	-//-	lncRNA	Annotated_lncRNA	NW_017861394.1	12	671	-	3	274	65
XR_002203557.1	109641119	--	-//-	lncRNA	Annotated_lncRNA	NW_017859804.1	222304	225822	-	2	3077	98
XR_002202840.1	109631399	--	-//-	lncRNA	Annotated_lncRNA	NW_017859656.1	12044007	12044568	+	3	259	86
XR_002202547.1	109626620	--	sp|Q9ULW5|RAB26_HUMAN Ras-related protein Rab-26 OS=Homo sapiens GN=RAB26 PE=1 SV=3//1.9697e-28	lncRNA	Annotated_lncRNA	NW_017859648.1	5538306	5543251	-	3	2873	134
XR_002202997.1	109633393	--	-//-	lncRNA	Annotated_lncRNA	NW_017859642.1	20977245	21010771	+	4	937	102
XR_002203613.1	109641819	--	-//-	lncRNA	Annotated_lncRNA	NW_017859943.1	4782	11333	+	4	478	89
XR_002203972.1	109647165	--	-//-	lncRNA	Annotated_lncRNA	NW_017864148.1	53	974	+	2	706	86
XR_002202884.1	109631957	--	-//-	lncRNA	Annotated_lncRNA	NW_017859642.1	1445661	1448572	+	4	937	114
XR_002202575.1	109626930	--	sp|P50234|SUHA_CAVPO 3-alpha-hydroxysteroid sulfotransferase OS=Cavia porcellus GN=STD1 PE=2 SV=2//8.66814e-07	lncRNA	Annotated_lncRNA	NW_017859648.1	4182453	4184733	+	3	1353	93
XR_002202529.1	109626302	--	-//-	lncRNA	Annotated_lncRNA	NW_017859641.1	16486528	16488719	+	3	766	75
XR_002202511.1	109626202	--	-//-	lncRNA	Annotated_lncRNA	NW_017859647.1	8808063	8832601	+	3	1081	167
XR_002203736.1	109643389	--	sp|Q9Y2H5|PKHA6_HUMAN Pleckstrin homology domain-containing family A member 6 OS=Homo sapiens GN=PLEKHA6 PE=1 SV=4//8.61738e-15	lncRNA	Annotated_lncRNA	NW_017860512.1	5680	18984	+	4	5371	127
XR_002204013.1	109648040	--	sp|P53395|ODB2_MOUSE Lipoamide acyltransferase component of branched-chain alpha-keto acid dehydrogenase complex, mitochondrial OS=Mus musculus GN=Dbt PE=1 SV=2//7.61689e-34	lncRNA	Annotated_lncRNA	NW_017865756.1	163	1573	+	2	1239	151
XR_002203048.1	109634343	--	sp|A7YE96|TT30A_DANRE Tetratricopeptide repeat protein 30A OS=Danio rerio GN=ttc30a PE=2 SV=2//1.48498e-63	lncRNA	Annotated_lncRNA	NW_017859663.1	54165	56342	+	3	1008	132
XR_002203836.1	109644891	--	-//-	lncRNA	Annotated_lncRNA	NW_017861494.1	95	12993	+	3	652	119
XR_002203204.1	109636504	--	sp|Q3U1T9|DEN1B_MOUSE DENN domain-containing protein 1B OS=Mus musculus GN=Dennd1b PE=2 SV=2//8.72229e-12	lncRNA	Annotated_lncRNA	NW_017859671.1	2976846	2998141	-	3	826	158
XR_002203054.1	109634479	--	-//-	lncRNA	Annotated_lncRNA	NW_017859664.1	9065799	9069414	+	3	887	95
XR_002203631.1	109642032	--	-//-	lncRNA	Annotated_lncRNA	NW_017860000.1	33358	37491	-	3	2299	73
XR_002202969.1	109632874	--	-//-	lncRNA	Annotated_lncRNA	NW_017859660.1	9823372	9824363	+	3	699	118
XR_002203527.1	109640756	--	sp|Q9P2K6|KLH42_HUMAN Kelch-like protein 42 OS=Homo sapiens GN=KLHL42 PE=1 SV=2//7.63959e-38	lncRNA	Annotated_lncRNA	NW_017859759.1	196456	198933	+	3	499	139
XR_002204023.1	109648262	--	-//-	lncRNA	Annotated_lncRNA	NW_017866364.1	1	1755	-	3	691	109
XR_002202985.1	109633200	--	sp|Q9BDK2|AIF1_BOVIN Allograft inflammatory factor 1 OS=Bos taurus GN=AIF1 PE=2 SV=1//1.38294e-19	lncRNA	Annotated_lncRNA	NW_017859661.1	2098041	2098747	+	4	277	92
XR_002204007.1	109647908	--	sp|Q96JM7|LMBL3_HUMAN Lethal(3)malignant brain tumor-like protein 3 OS=Homo sapiens GN=L3MBTL3 PE=1 SV=2//1.34608e-24	lncRNA	Annotated_lncRNA	NW_017865455.1	1393	2441	-	2	961	104
XR_002203629.1	109642010	--	-//-	lncRNA	Annotated_lncRNA	NW_017859992.1	62044	63050	+	2	311	56
XR_002203987.1	109647488	--	-//-	lncRNA	Annotated_lncRNA	NW_017859643.1	5474082	5477455	-	4	1756	278
XR_002203517.1	109640588	--	-//-	lncRNA	Annotated_lncRNA	NW_017859744.1	328849	330646	-	3	455	138
XR_002203813.1	109644495	--	sp|Q709C8|VP13C_HUMAN Vacuolar protein sorting-associated protein 13C OS=Homo sapiens GN=VPS13C PE=1 SV=1//1.11103e-22	lncRNA	Annotated_lncRNA	NW_017861165.1	527	2018	+	4	1183	137
XR_002202604.1	109627537	--	sp|Q1L8Y6|BBIP1_DANRE BBSome-interacting protein 1 OS=Danio rerio GN=bbip1 PE=3 SV=1//2.88974e-30	lncRNA	Annotated_lncRNA	NW_017859649.1	10331208	10335426	-	4	1204	97
XR_002202527.1	109626285	--	-//-	lncRNA	Annotated_lncRNA	NW_017859647.1	10700495	10701422	-	3	524	93
XR_002203806.1	109644350	--	-//-	lncRNA	Annotated_lncRNA	NW_017861046.1	15	2022	+	5	995	149
XR_002203125.1	109635284	--	-//-	lncRNA	Annotated_lncRNA	NW_017859666.1	4071343	4073703	-	3	872	160
XR_002203677.1	109642789	--	-//-	lncRNA	Annotated_lncRNA	NW_017860241.1	3819	10927	-	3	259	85
XR_002202448.1	109625248	--	-//-	lncRNA	Annotated_lncRNA	NW_017859646.1	13546585	13550477	-	13	925	112
XR_002203605.1	109641717	--	-//-	lncRNA	Annotated_lncRNA	NW_017859912.1	8696	10240	+	4	580	96
XR_002202983.1	109633192	--	-//-	lncRNA	Annotated_lncRNA	NW_017859661.1	677866	680532	-	3	1386	99
XR_002203078.1	109634711	--	-//-	lncRNA	Annotated_lncRNA	NW_017859665.1	134955	164918	+	3	813	87
XR_002204019.1	109648189	--	sp|Q9ULL1|PKHG1_HUMAN Pleckstrin homology domain-containing family G member 1 OS=Homo sapiens GN=PLEKHG1 PE=1 SV=2//6.78433e-23	lncRNA	Annotated_lncRNA	NW_017866126.1	58	1314	+	3	596	96
XR_002203671.1	109642669	--	-//-	lncRNA	Annotated_lncRNA	NW_017860192.1	1	1410	+	3	1110	106
XR_002202896.1	109632140	--	-//-	lncRNA	Annotated_lncRNA	NW_017859642.1	8622926	8624365	+	3	436	83
XR_002202561.1	109626836	--	-//-	lncRNA	Annotated_lncRNA	NW_017859648.1	4662539	4663991	-	3	449	123
XR_002204027.1	109648308	--	sp|Q7SXT7|ZC21A_DANRE Zinc finger C2HC domain-containing protein 1A OS=Danio rerio GN=zc2hc1a PE=2 SV=1//1.40939e-39	lncRNA	Annotated_lncRNA	NW_017866533.1	223	1686	-	4	447	143
XR_002203244.1	109637233	--	-//-	lncRNA	Annotated_lncRNA	NW_017859674.1	3426275	3431274	-	5	646	115
XR_002203651.1	109642319	--	-//-	lncRNA	Annotated_lncRNA	NW_017859643.1	8245296	8246022	+	2	582	83
XR_002203014.1	109633749	--	-//-	lncRNA	Annotated_lncRNA	NW_017859642.1	9006031	9007131	-	2	829	97
XR_002202410.1	109624890	--	-//-	lncRNA	Annotated_lncRNA	NW_017859645.1	1070572	1073142	+	4	619	78
XR_002204015.1	109648100	--	sp|Q13609|DNSL3_HUMAN Deoxyribonuclease gamma OS=Homo sapiens GN=DNASE1L3 PE=1 SV=1//3.09955e-13	lncRNA	Annotated_lncRNA	NW_017865903.1	1	1298	+	3	773	107
XR_002202380.1	109624363	--	-//-	lncRNA	Annotated_lncRNA	NW_017859641.1	11832228	11835172	+	3	785	104
XR_002203361.1	109638885	--	-//-	lncRNA	Annotated_lncRNA	NW_017859686.1	1576114	1577291	-	2	822	61
XR_002203983.1	109647427	--	-//-	lncRNA	Annotated_lncRNA	NW_017864592.1	478	3022	-	2	507	90
XR_002202416.1	109624916	--	-//-	lncRNA	Annotated_lncRNA	NW_017859645.1	4073144	4077370	-	3	711	110
XR_002204017.1	109648143	--	sp|O73747|FRG1_TAKRU Protein FRG1 OS=Takifugu rubripes GN=frg1 PE=2 SV=1//3.81689e-26	lncRNA	Annotated_lncRNA	NW_017866008.1	664	1148	-	2	307	55
XR_002203659.1	109642475	--	-//-	lncRNA	Annotated_lncRNA	NW_017860124.1	41583	42118	-	2	327	80
XR_002203832.1	109644815	--	-//-	lncRNA	Annotated_lncRNA	NW_017861428.1	11866	15355	+	4	864	66
XR_002203549.1	109641011	--	-//-	lncRNA	Annotated_lncRNA	NW_017859792.1	43066	48310	-	3	1559	173
XR_002203133.1	109635461	--	-//-	lncRNA	Annotated_lncRNA	NW_017859667.1	3427887	3430146	-	4	382	113
XR_002203734.1	109643370	--	-//-	lncRNA	Annotated_lncRNA	NW_017860502.1	1674	24073	+	3	422	120
XR_002204011.1	109648038	--	sp|Q92540|SMG7_HUMAN Protein SMG7 OS=Homo sapiens GN=SMG7 PE=1 SV=2//1.7006e-15	lncRNA	Annotated_lncRNA	NW_017865747.1	1	2271	+	3	1835	161
XR_002204021.1	109648231	--	sp|P78504|JAG1_HUMAN Protein jagged-1 OS=Homo sapiens GN=JAG1 PE=1 SV=3//2.25996e-07	lncRNA	Annotated_lncRNA	NW_017866271.1	592	1738	-	4	439	132
XR_002203513.1	109640532	--	sp|Q8K0V4|CNOT3_MOUSE CCR4-NOT transcription complex subunit 3 OS=Mus musculus GN=Cnot3 PE=1 SV=1//1.14423e-11	lncRNA	Annotated_lncRNA	NW_017859739.1	481752	488331	-	3	1102	126
XR_002203957.1	109646941	--	-//-	lncRNA	Annotated_lncRNA	NW_017863815.1	50	1255	+	3	617	108
XR_002203343.1	109638569	--	-//-	lncRNA	Annotated_lncRNA	NW_017859683.1	2457798	2460440	+	5	483	124
XR_002202450.1	109625248	--	-//-	lncRNA	Annotated_lncRNA	NW_017859646.1	13546585	13550581	-	13	659	95
XR_002203667.1	109642601	--	-//-	lncRNA	Annotated_lncRNA	NW_017860164.1	36736	38782	+	3	620	119
XR_002203655.1	109642400	--	-//-	lncRNA	Annotated_lncRNA	NW_017860100.1	19818	21916	-	5	644	77
