# Supplementary material for: Identification and Characterization of Long Non-coding RNAs in the Intestine of Olive Flounder (Paralichthys olivaceus) During Edwardsiella tarda Infection
Source: Front Immunol. 2021 Mar 31;12:623764. doi: 10.3389/fimmu.2021.623764 (PMC8044400; doi:10.3389/fimmu.2021.623764)
Supplement: Supplementary file 2 [file Table_2.xlsx]

## Sheet: Sheet1
Chromosome	lncRNA_ID	lncRNA_Gene_ID	lncRNA_Gene_Symbol	lncRNA_Status	lncRNA_Start	lncRNA_End	lncRNA_Strand	mRNA_ID	mRNA_Gene_Id	mRNA_Gene_Symbol	mRNA_Gene_Description	mRNA_Start	mRNA_End	mRNA_Strand	Distance	Location
NW_017859646.1	XR_002202468.1	109625563	--	Annotated_lncRNA	6633902	6635424	+	XM_020081466.1	109625890	--	sp|Q8WU76|SCFD2_HUMAN Sec1 family domain-containing protein 2 OS=Homo sapiens GN=SCFD2 PE=1 SV=2//0	6707609	6795747	-	72184	downstream
NW_017859646.1	XR_002202468.1	109625563	--	Annotated_lncRNA	6633902	6635424	+	XM_020080819.1	109625552	--	sp|Q3SYY7|OCAD2_BOVIN OCIA domain-containing protein 2 OS=Bos taurus GN=OCIAD2 PE=2 SV=1//3.68497e-31	6602886	6608997	-	24904	upstream
NW_017859646.1	XR_002202468.1	109625563	--	Annotated_lncRNA	6633902	6635424	+	XM_020080818.1	109625552	--	sp|Q3SYY7|OCAD2_BOVIN OCIA domain-containing protein 2 OS=Bos taurus GN=OCIAD2 PE=2 SV=1//3.68497e-31	6602886	6608997	-	24904	upstream
NW_017859646.1	XR_002202468.1	109625563	--	Annotated_lncRNA	6633902	6635424	+	XM_020080770.1	109625518	--	sp|O94915|FRYL_HUMAN Protein furry homolog-like OS=Homo sapiens GN=FRYL PE=1 SV=2//0	6532092	6588708	-	45193	upstream
NW_017859646.1	XR_002202468.1	109625563	--	Annotated_lncRNA	6633902	6635424	+	XM_020080771.1	109625518	--	sp|O94915|FRYL_HUMAN Protein furry homolog-like OS=Homo sapiens GN=FRYL PE=1 SV=2//0	6532092	6588707	-	45194	upstream
NW_017859646.1	XR_002202468.1	109625563	--	Annotated_lncRNA	6633902	6635424	+	XM_020081394.1	109625850	--	sp|Q5RHX6|DCNL4_DANRE DCN1-like protein 4 OS=Danio rerio GN=dcun1d4 PE=3 SV=2//8.76915e-31	6610672	6615913	+	17988	downstream
NW_017859646.1	XR_002202468.1	109625563	--	Annotated_lncRNA	6633902	6635424	+	XM_020081387.1	109625850	--	sp|Q5RHX6|DCNL4_DANRE DCN1-like protein 4 OS=Danio rerio GN=dcun1d4 PE=3 SV=2//8.76915e-31	6609398	6615913	+	17988	downstream
NW_017859646.1	XR_002202468.1	109625563	--	Annotated_lncRNA	6633902	6635424	+	XM_020080539.1	109625328	--	sp|Q6P0U3|RSLBB_DANRE Ras-like protein family member 11B OS=Danio rerio GN=rasl11b PE=2 SV=1//3.49158e-120	6704262	6706437	+	68837	upstream
NW_017859646.1	XR_002202468.1	109625563	--	Annotated_lncRNA	6633902	6635424	+	XM_020080769.1	109625518	--	sp|O94915|FRYL_HUMAN Protein furry homolog-like OS=Homo sapiens GN=FRYL PE=1 SV=2//0	6532092	6588706	-	45195	upstream
NW_017859646.1	XR_002202468.1	109625563	--	Annotated_lncRNA	6633902	6635424	+	XM_020080767.1	109625518	--	sp|O94915|FRYL_HUMAN Protein furry homolog-like OS=Homo sapiens GN=FRYL PE=1 SV=2//0	6532092	6588708	-	45193	upstream
NW_017859646.1	XR_002202468.1	109625563	--	Annotated_lncRNA	6633902	6635424	+	XM_020080768.1	109625518	--	sp|O94915|FRYL_HUMAN Protein furry homolog-like OS=Homo sapiens GN=FRYL PE=1 SV=2//0	6532092	6588707	-	45194	upstream
NW_017859646.1	XR_002202468.1	109625563	--	Annotated_lncRNA	6633902	6635424	+	XM_020081388.1	109625850	--	sp|Q5RHX6|DCNL4_DANRE DCN1-like protein 4 OS=Danio rerio GN=dcun1d4 PE=3 SV=2//8.76915e-31	6609474	6615913	+	17988	downstream
NW_017859646.1	XR_002202468.1	109625563	--	Annotated_lncRNA	6633902	6635424	+	XM_020081389.1	109625850	--	sp|Q5RHX6|DCNL4_DANRE DCN1-like protein 4 OS=Danio rerio GN=dcun1d4 PE=3 SV=2//8.76915e-31	6609474	6615913	+	17988	downstream
NW_017859646.1	XR_002202468.1	109625563	--	Annotated_lncRNA	6633902	6635424	+	XM_020080473.1	109625284	--	sp|Q5R9U1|SGCB_PONAB Beta-sarcoglycan OS=Pongo abelii GN=SGCB PE=2 SV=1//3.74629e-151	6625960	6628900	-	5001	upstream
NW_017859646.1	XR_002202468.1	109625563	--	Annotated_lncRNA	6633902	6635424	+	XM_020080820.1	109625552	--	sp|Q3SYY7|OCAD2_BOVIN OCIA domain-containing protein 2 OS=Bos taurus GN=OCIAD2 PE=2 SV=1//3.68497e-31	6602886	6609082	-	24819	upstream
NW_017859646.1	XR_002202468.1	109625563	--	Annotated_lncRNA	6633902	6635424	+	XM_020080453.1	109625271	--	sp|A5WWB0|UBP46_DANRE Ubiquitin carboxyl-terminal hydrolase 46 OS=Danio rerio GN=usp46 PE=3 SV=2//0	6647765	6659343	-	12340	downstream
NW_017859646.1	XR_002202468.1	109625563	--	Annotated_lncRNA	6633902	6635424	+	XM_020080589.1	109625379	--	sp|Q9N0E3|RTN4R_MACFA Reticulon-4 receptor OS=Macaca fascicularis GN=RTN4R PE=2 SV=1//3.45506e-14	6619368	6625095	-	8806	upstream
NW_017859646.1	XR_002202468.1	109625563	--	Annotated_lncRNA	6633902	6635424	+	XM_020081391.1	109625850	--	sp|Q5RHX6|DCNL4_DANRE DCN1-like protein 4 OS=Danio rerio GN=dcun1d4 PE=3 SV=2//8.76915e-31	6609427	6615913	+	17988	downstream
NW_017859646.1	XR_002202468.1	109625563	--	Annotated_lncRNA	6633902	6635424	+	XM_020081390.1	109625850	--	sp|Q5RHX6|DCNL4_DANRE DCN1-like protein 4 OS=Danio rerio GN=dcun1d4 PE=3 SV=2//8.76915e-31	6609474	6615913	+	17988	downstream
NW_017859646.1	XR_002202468.1	109625563	--	Annotated_lncRNA	6633902	6635424	+	XM_020080566.1	109625354	--	-//-	6616052	6620052	-	13849	upstream
NW_017859646.1	XR_002202468.1	109625563	--	Annotated_lncRNA	6633902	6635424	+	XM_020081393.1	109625850	--	sp|Q5RHX6|DCNL4_DANRE DCN1-like protein 4 OS=Danio rerio GN=dcun1d4 PE=3 SV=2//8.76915e-31	6609474	6615913	+	17988	downstream
NW_017859646.1	XR_002202468.1	109625563	--	Annotated_lncRNA	6633902	6635424	+	XM_020080774.1	109625518	--	sp|O94915|FRYL_HUMAN Protein furry homolog-like OS=Homo sapiens GN=FRYL PE=1 SV=2//0	6532092	6584225	-	49676	upstream
NW_017859646.1	XR_002202468.1	109625563	--	Annotated_lncRNA	6633902	6635424	+	XM_020081392.1	109625850	--	sp|Q5RHX6|DCNL4_DANRE DCN1-like protein 4 OS=Danio rerio GN=dcun1d4 PE=3 SV=2//8.76915e-31	6609474	6615913	+	17988	downstream
NW_017859646.1	XR_002202468.1	109625563	--	Annotated_lncRNA	6633902	6635424	+	XM_020080775.1	109625518	--	sp|O94915|FRYL_HUMAN Protein furry homolog-like OS=Homo sapiens GN=FRYL PE=1 SV=2//0	6532092	6584225	-	49676	upstream
NW_017859646.1	XR_002202468.1	109625563	--	Annotated_lncRNA	6633902	6635424	+	XM_020080776.1	109625518	--	sp|O94915|FRYL_HUMAN Protein furry homolog-like OS=Homo sapiens GN=FRYL PE=1 SV=2//0	6532092	6601904	-	31997	upstream
NW_017859646.1	XR_002202468.1	109625563	--	Annotated_lncRNA	6633902	6635424	+	XM_020080779.1	109625518	--	sp|O94915|FRYL_HUMAN Protein furry homolog-like OS=Homo sapiens GN=FRYL PE=1 SV=2//0	6532092	6584224	-	49677	upstream
NW_017859646.1	XR_002202468.1	109625563	--	Annotated_lncRNA	6633902	6635424	+	XM_020080777.1	109625518	--	sp|O94915|FRYL_HUMAN Protein furry homolog-like OS=Homo sapiens GN=FRYL PE=1 SV=2//0	6532092	6584225	-	49676	upstream
NW_017859646.1	XR_002202468.1	109625563	--	Annotated_lncRNA	6633902	6635424	+	XM_020080772.1	109625518	--	sp|O94915|FRYL_HUMAN Protein furry homolog-like OS=Homo sapiens GN=FRYL PE=1 SV=2//0	6532092	6588704	-	45197	upstream
NW_017859646.1	XR_002202468.1	109625563	--	Annotated_lncRNA	6633902	6635424	+	XM_020080773.1	109625518	--	sp|O94915|FRYL_HUMAN Protein furry homolog-like OS=Homo sapiens GN=FRYL PE=1 SV=2//0	6532092	6588705	-	45196	upstream
NW_017859643.1	LNC_000217	XLOC_023150	--	Novel_lncRNA	8764575	8767574	+	XM_020103258.1	109639662	--	sp|Q01713|KLF9_RAT Krueppel-like factor 9 OS=Rattus norvegicus GN=Klf9 PE=2 SV=1//3.99908e-45	8683794	8691114	+	73460	downstream
NW_017859643.1	LNC_000217	XLOC_023150	--	Novel_lncRNA	8764575	8767574	+	XM_020102532.1	109639190	--	sp|Q9H7F0|AT133_HUMAN Probable cation-transporting ATPase 13A3 OS=Homo sapiens GN=ATP13A3 PE=1 SV=4//0	8791999	8810356	-	24424	downstream
NW_017859643.1	LNC_000217	XLOC_023150	--	Novel_lncRNA	8764575	8767574	+	XM_020103125.1	109639585	--	sp|B0UXL7|FEN1B_DANRE Probable flap endonuclease 1 homolog OS=Danio rerio GN=si:dkeyp-13a3.3 PE=2 SV=1//7.53911e-138	8865271	8869792	-	97696	downstream
NW_017859643.1	LNC_000217	XLOC_023150	--	Novel_lncRNA	8764575	8767574	+	XM_020102821.1	109639388	--	sp|A0JPE9|GLPK5_DANRE Putative glycerol kinase 5 OS=Danio rerio GN=gk5 PE=2 SV=1//0	8822282	8829815	+	54707	upstream
NW_017859643.1	LNC_000217	XLOC_023150	--	Novel_lncRNA	8764575	8767574	+	XM_020103410.1	109639762	--	sp|Q8K207|CA021_MOUSE Uncharacterized protein C1orf21 homolog OS=Mus musculus PE=1 SV=1//3.29817e-25	8700927	8707532	-	57042	upstream
NW_017859643.1	LNC_000217	XLOC_023150	--	Novel_lncRNA	8764575	8767574	+	XM_020103337.1	109639728	--	sp|P56745|CLD1_RAT Claudin-1 OS=Rattus norvegicus GN=Cldn1 PE=1 SV=2//1.05238e-73	8770159	8772818	-	2584	downstream
NW_017859643.1	LNC_000217	XLOC_023150	--	Novel_lncRNA	8764575	8767574	+	XM_020102978.1	109639485	--	sp|Q2TA45|AGFG1_BOVIN Arf-GAP domain and FG repeat-containing protein 1 OS=Bos taurus GN=AGFG1 PE=2 SV=1//1.88831e-35	8857950	8865097	-	90375	downstream
NW_017859643.1	LNC_000217	XLOC_023150	--	Novel_lncRNA	8764575	8767574	+	XM_020103280.1	109639676	--	sp|Q8NEA4|FBX36_HUMAN F-box only protein 36 OS=Homo sapiens GN=FBXO36 PE=2 SV=2//6.113e-63	8853842	8856472	-	86267	downstream
NW_017859643.1	LNC_000217	XLOC_023150	--	Novel_lncRNA	8764575	8767574	+	XM_020102841.1	109639406	--	sp|Q9DBB9|CPN2_MOUSE Carboxypeptidase N subunit 2 OS=Mus musculus GN=Cpn2 PE=1 SV=2//8.23594e-64	8773982	8776243	+	6407	upstream
NW_017859643.1	LNC_000217	XLOC_023150	--	Novel_lncRNA	8764575	8767574	+	XM_020102811.1	109639381	--	sp|Q49HM9|GRK7A_DANRE G-protein-coupled receptor kinase 7A OS=Danio rerio GN=grk7a PE=1 SV=2//0	8844441	8850217	-	76866	downstream
NW_017859643.1	LNC_000217	XLOC_023150	--	Novel_lncRNA	8764575	8767574	+	XM_020102695.1	109639306	--	sp|P41183|BCL6_MOUSE B-cell lymphoma 6 protein homolog OS=Mus musculus GN=Bcl6 PE=1 SV=1//0	8736659	8742225	-	22349	upstream
NW_017859643.1	LNC_000217	XLOC_023150	--	Novel_lncRNA	8764575	8767574	+	XM_020103457.1	109639798	--	sp|Q9NV31|IMP3_HUMAN U3 small nucleolar ribonucleoprotein protein IMP3 OS=Homo sapiens GN=IMP3 PE=1 SV=1//1.20593e-90	8710478	8713434	-	51140	upstream
NW_017859643.1	LNC_000217	XLOC_023150	--	Novel_lncRNA	8764575	8767574	+	XM_020103222.1	109639636	--	sp|P21188|AT1B3_XENLA Sodium/potassium-transporting ATPase subunit beta-3 OS=Xenopus laevis GN=atp1b3 PE=2 SV=1//3.6652e-103	8835368	8840355	+	67793	upstream
NW_017859643.1	LNC_000217	XLOC_023150	--	Novel_lncRNA	8764575	8767574	+	XM_020102829.1	109639388	--	sp|A0JPE9|GLPK5_DANRE Putative glycerol kinase 5 OS=Danio rerio GN=gk5 PE=2 SV=1//0	8822282	8833515	+	54707	upstream
NW_017859643.1	LNC_000217	XLOC_023150	--	Novel_lncRNA	8764575	8767574	+	XM_020103375.1	109639746	--	sp|Q8WW01|SEN15_HUMAN tRNA-splicing endonuclease subunit Sen15 OS=Homo sapiens GN=TSEN15 PE=1 SV=1//1.76037e-27	8697971	8700341	+	64233	downstream
NW_017859643.1	LNC_000217	XLOC_023150	--	Novel_lncRNA	8764575	8767574	+	XM_020103325.1	109639718	--	sp|Q4KM74|SC22B_RAT Vesicle-trafficking protein SEC22b OS=Rattus norvegicus GN=Sec22b PE=1 SV=3//1.98038e-125	8707578	8710546	+	54028	downstream
NW_017859643.1	LNC_000217	XLOC_023150	--	Novel_lncRNA	8764575	8767574	+	XM_020102541.1	109639190	--	sp|Q9H7F0|AT133_HUMAN Probable cation-transporting ATPase 13A3 OS=Homo sapiens GN=ATP13A3 PE=1 SV=4//0	8791999	8810356	-	24424	downstream
NW_017859643.1	LNC_000217	XLOC_023150	--	Novel_lncRNA	8764575	8767574	+	XM_020103137.1	109639594	--	sp|Q6AXR5|S35A3_RAT UDP-N-acetylglucosamine transporter OS=Rattus norvegicus GN=Slc35a3 PE=2 SV=1//2.53392e-119	8714041	8725262	+	39312	downstream
NW_017859643.1	LNC_000217	XLOC_023150	--	Novel_lncRNA	8764575	8767574	+	XM_020103443.1	109639791	--	sp|P20397|NUCL_XENLA Nucleolin OS=Xenopus laevis GN=ncl PE=2 SV=3//5.39128e-59	8810727	8822014	-	43152	downstream
NW_017859643.1	LNC_000217	XLOC_023150	--	Novel_lncRNA	8764575	8767574	+	XM_020103304.1	109639703	--	sp|Q7ZWE9|KCY_DANRE UMP-CMP kinase OS=Danio rerio GN=cmpk PE=2 SV=2//4.44959e-118	8730143	8735387	+	29187	downstream
NW_017859643.1	LNC_000217	XLOC_023150	--	Novel_lncRNA	8764575	8767574	+	XM_020103208.1	109639631	--	sp|Q8BQN5|FA78B_MOUSE Protein FAM78B OS=Mus musculus GN=Fam78b PE=2 SV=2//5.67041e-144	8725367	8730047	-	34527	upstream
NW_017859643.1	LNC_000217	XLOC_023150	--	Novel_lncRNA	8764575	8767574	+	XM_020101612.1	109638573	--	sp|Q8IYK4|GT252_HUMAN Procollagen galactosyltransferase 2 OS=Homo sapiens GN=COLGALT2 PE=1 SV=1//0	8691252	8697101	-	67473	upstream
NW_017859643.1	LNC_000217	XLOC_023150	--	Novel_lncRNA	8764575	8767574	+	XM_020102987.1	109639485	--	sp|Q2TA45|AGFG1_BOVIN Arf-GAP domain and FG repeat-containing protein 1 OS=Bos taurus GN=AGFG1 PE=2 SV=1//1.88831e-35	8857950	8865098	-	90375	downstream
NW_017859643.1	LNC_000217	XLOC_023150	--	Novel_lncRNA	8764575	8767574	+	XM_020102549.1	109639190	--	sp|Q9H7F0|AT133_HUMAN Probable cation-transporting ATPase 13A3 OS=Homo sapiens GN=ATP13A3 PE=1 SV=4//0	8791998	8810356	-	24423	downstream
NW_017859643.1	LNC_000217	XLOC_023150	--	Novel_lncRNA	8764575	8767574	+	XR_002203380.1	109639190	--	sp|Q9H7F0|AT133_HUMAN Probable cation-transporting ATPase 13A3 OS=Homo sapiens GN=ATP13A3 PE=1 SV=4//0	8793455	8810356	-	25880	downstream
NW_017859643.1	LNC_000217	XLOC_023150	--	Novel_lncRNA	8764575	8767574	+	XM_020103271.1	109639667	--	sp|Q8AVU4|HES1B_XENLA Transcription factor HES-1-B OS=Xenopus laevis GN=hes1-b PE=2 SV=1//3.84479e-97	8782622	8784496	-	15047	downstream
NW_017859643.1	LNC_000216	XLOC_023097	--	Novel_lncRNA	8516662	8518236	+	XM_020103057.1	109639539	--	sp|Q7T3S5|B3G5A_DANRE Lactosylceramide 1,3-N-acetyl-beta-D-glucosaminyltransferase A OS=Danio rerio GN=b3gnt5a PE=2 SV=1//3.42021e-167	8483703	8489231	+	27430	downstream
NW_017859643.1	LNC_000216	XLOC_023097	--	Novel_lncRNA	8516662	8518236	+	XM_020102907.1	109639432	--	sp|Q8BHJ5|TBL1R_MOUSE F-box-like/WD repeat-containing protein TBL1XR1 OS=Mus musculus GN=Tbl1xr1 PE=1 SV=1//0	8461126	8477948	+	38713	downstream
NW_017859643.1	LNC_000216	XLOC_023097	--	Novel_lncRNA	8516662	8518236	+	XM_020102946.1	109639432	--	sp|Q8BHJ5|TBL1R_MOUSE F-box-like/WD repeat-containing protein TBL1XR1 OS=Mus musculus GN=Tbl1xr1 PE=1 SV=1//0	8460841	8473064	+	43597	downstream
NW_017859643.1	LNC_000216	XLOC_023097	--	Novel_lncRNA	8516662	8518236	+	XM_020102798.1	109639366	--	sp|O43353|RIPK2_HUMAN Receptor-interacting serine/threonine-protein kinase 2 OS=Homo sapiens GN=RIPK2 PE=1 SV=2//4.13984e-176	8544693	8555869	-	26456	downstream
NW_017859643.1	LNC_000216	XLOC_023097	--	Novel_lncRNA	8516662	8518236	+	XM_020103033.1	109639524	--	sp|Q8JFP1|IF4A2_CHICK Eukaryotic initiation factor 4A-II OS=Gallus gallus GN=EIF4A2 PE=2 SV=1//0	8492929	8497734	-	18927	upstream
NW_017859643.1	LNC_000216	XLOC_023097	--	Novel_lncRNA	8516662	8518236	+	XM_020101588.1	109638557	--	sp|P48066|S6A11_HUMAN Sodium- and chloride-dependent GABA transporter 3 OS=Homo sapiens GN=SLC6A11 PE=2 SV=1//3.31133e-55	8529534	8530374	+	11297	upstream
NW_017859643.1	LNC_000216	XLOC_023097	--	Novel_lncRNA	8516662	8518236	+	XM_020101575.1	109638549	--	sp|Q9NPA1|KCMB3_HUMAN Calcium-activated potassium channel subunit beta-3 OS=Homo sapiens GN=KCNMB3 PE=1 SV=2//2.33388e-07	8419721	8434244	-	82417	upstream
NW_017859643.1	LNC_000216	XLOC_023097	--	Novel_lncRNA	8516662	8518236	+	XM_020101601.1	109638563	--	sp|Q9U943|APLP_LOCMI Apolipophorins OS=Locusta migratoria PE=1 SV=2//7.53814e-14	8579863	8593066	-	61626	downstream
NW_017859643.1	LNC_000216	XLOC_023097	--	Novel_lncRNA	8516662	8518236	+	XM_020103112.1	109639579	--	sp|P51863|VA0D1_MOUSE V-type proton ATPase subunit d 1 OS=Mus musculus GN=Atp6v0d1 PE=1 SV=2//2.12309e-178	8575230	8579858	+	56993	upstream
NW_017859643.1	LNC_000216	XLOC_023097	--	Novel_lncRNA	8516662	8518236	+	XM_020103196.1	109639622	--	sp|Q8NE22|SETD9_HUMAN SET domain-containing protein 9 OS=Homo sapiens GN=SETD9 PE=2 SV=2//3.81581e-114	8500451	8501513	-	15148	upstream
NW_017859643.1	LNC_000216	XLOC_023097	--	Novel_lncRNA	8516662	8518236	+	XM_020102794.1	109639366	--	sp|O43353|RIPK2_HUMAN Receptor-interacting serine/threonine-protein kinase 2 OS=Homo sapiens GN=RIPK2 PE=1 SV=2//4.13984e-176	8544693	8555869	-	26456	downstream
NW_017859643.1	LNC_000216	XLOC_023097	--	Novel_lncRNA	8516662	8518236	+	XM_020102966.1	109639471	--	sp|Q59I64|YLAT2_DANRE Y+L amino acid transporter 2 OS=Danio rerio GN=slc7a6 PE=2 SV=1//0	8533972	8543341	-	15735	downstream
NW_017859643.1	LNC_000216	XLOC_023097	--	Novel_lncRNA	8516662	8518236	+	XM_020102643.1	109639265	--	sp|P0CK98|CCD39_DANRE Coiled-coil domain-containing protein 39 OS=Danio rerio GN=ccdc39 PE=3 SV=2//0	8507060	8515517	+	1144	downstream
NW_017859643.1	LNC_000216	XLOC_023097	--	Novel_lncRNA	8516662	8518236	+	XM_020102916.1	109639432	--	sp|Q8BHJ5|TBL1R_MOUSE F-box-like/WD repeat-containing protein TBL1XR1 OS=Mus musculus GN=Tbl1xr1 PE=1 SV=1//0	8460841	8477948	+	38713	downstream
NW_017859643.1	LNC_000216	XLOC_023097	--	Novel_lncRNA	8516662	8518236	+	XM_020102925.1	109639432	--	sp|Q8BHJ5|TBL1R_MOUSE F-box-like/WD repeat-containing protein TBL1XR1 OS=Mus musculus GN=Tbl1xr1 PE=1 SV=1//0	8461125	8477948	+	38713	downstream
NW_017859643.1	LNC_000216	XLOC_023097	--	Novel_lncRNA	8516662	8518236	+	XM_020102957.1	109639471	--	sp|Q59I64|YLAT2_DANRE Y+L amino acid transporter 2 OS=Danio rerio GN=slc7a6 PE=2 SV=1//0	8533972	8543292	-	15735	downstream
NW_017859643.1	LNC_000216	XLOC_023097	--	Novel_lncRNA	8516662	8518236	+	XM_020103296.1	109639687	--	sp|Q9CZM9|KCMB2_MOUSE Calcium-activated potassium channel subunit beta-2 OS=Mus musculus GN=Kcnmb2 PE=2 SV=1//3.45571e-83	8449994	8451801	-	64860	upstream
NW_017859643.1	LNC_000216	XLOC_023097	--	Novel_lncRNA	8516662	8518236	+	XM_020102889.1	109639432	--	sp|Q8BHJ5|TBL1R_MOUSE F-box-like/WD repeat-containing protein TBL1XR1 OS=Mus musculus GN=Tbl1xr1 PE=1 SV=1//0	8460841	8477948	+	38713	downstream
NW_017859643.1	LNC_000216	XLOC_023097	--	Novel_lncRNA	8516662	8518236	+	XM_020102931.1	109639432	--	sp|Q8BHJ5|TBL1R_MOUSE F-box-like/WD repeat-containing protein TBL1XR1 OS=Mus musculus GN=Tbl1xr1 PE=1 SV=1//0	8461125	8477948	+	38713	downstream
NW_017859643.1	LNC_000216	XLOC_023097	--	Novel_lncRNA	8516662	8518236	+	XM_020102607.1	109639237	--	sp|P32871|PK3CA_BOVIN Phosphatidylinositol 4,5-bisphosphate 3-kinase catalytic subunit alpha isoform OS=Bos taurus GN=PIK3CA PE=1 SV=1//0	8436337	8448888	-	67773	upstream
NW_017859643.1	LNC_000216	XLOC_023097	--	Novel_lncRNA	8516662	8518236	+	XM_020102785.1	109639366	--	sp|O43353|RIPK2_HUMAN Receptor-interacting serine/threonine-protein kinase 2 OS=Homo sapiens GN=RIPK2 PE=1 SV=2//4.13984e-176	8544693	8555869	-	26456	downstream
NW_017859643.1	LNC_000216	XLOC_023097	--	Novel_lncRNA	8516662	8518236	+	XM_020103291.1	109639687	--	sp|Q9CZM9|KCMB2_MOUSE Calcium-activated potassium channel subunit beta-2 OS=Mus musculus GN=Kcnmb2 PE=2 SV=1//3.45571e-83	8449994	8455072	-	61589	upstream
NW_017859643.1	LNC_000216	XLOC_023097	--	Novel_lncRNA	8516662	8518236	+	XM_020103235.1	109639642	--	sp|Q96GG9|DCNL1_HUMAN DCN1-like protein 1 OS=Homo sapiens GN=DCUN1D1 PE=1 SV=1//1.59472e-164	8501722	8506182	+	10479	downstream
NW_017859643.1	LNC_000216	XLOC_023097	--	Novel_lncRNA	8516662	8518236	+	XM_020102897.1	109639432	--	sp|Q8BHJ5|TBL1R_MOUSE F-box-like/WD repeat-containing protein TBL1XR1 OS=Mus musculus GN=Tbl1xr1 PE=1 SV=1//0	8461126	8477948	+	38713	downstream
NW_017859643.1	LNC_000216	XLOC_023097	--	Novel_lncRNA	8516662	8518236	+	XM_020102938.1	109639432	--	sp|Q8BHJ5|TBL1R_MOUSE F-box-like/WD repeat-containing protein TBL1XR1 OS=Mus musculus GN=Tbl1xr1 PE=1 SV=1//0	8463070	8477948	+	38713	downstream
NW_017859643.1	LNC_000215	XLOC_023084	--	Novel_lncRNA	8458352	8460709	+	XM_020103057.1	109639539	--	sp|Q7T3S5|B3G5A_DANRE Lactosylceramide 1,3-N-acetyl-beta-D-glucosaminyltransferase A OS=Danio rerio GN=b3gnt5a PE=2 SV=1//3.42021e-167	8483703	8489231	+	22993	upstream
NW_017859643.1	LNC_000215	XLOC_023084	--	Novel_lncRNA	8458352	8460709	+	XM_020102907.1	109639432	--	sp|Q8BHJ5|TBL1R_MOUSE F-box-like/WD repeat-containing protein TBL1XR1 OS=Mus musculus GN=Tbl1xr1 PE=1 SV=1//0	8461126	8477948	+	416	upstream
NW_017859643.1	LNC_000215	XLOC_023084	--	Novel_lncRNA	8458352	8460709	+	XM_020102946.1	109639432	--	sp|Q8BHJ5|TBL1R_MOUSE F-box-like/WD repeat-containing protein TBL1XR1 OS=Mus musculus GN=Tbl1xr1 PE=1 SV=1//0	8460841	8473064	+	131	upstream
NW_017859643.1	LNC_000215	XLOC_023084	--	Novel_lncRNA	8458352	8460709	+	XM_020102798.1	109639366	--	sp|O43353|RIPK2_HUMAN Receptor-interacting serine/threonine-protein kinase 2 OS=Homo sapiens GN=RIPK2 PE=1 SV=2//4.13984e-176	8544693	8555869	-	83983	downstream
NW_017859643.1	LNC_000215	XLOC_023084	--	Novel_lncRNA	8458352	8460709	+	XM_020103235.1	109639642	--	sp|Q96GG9|DCNL1_HUMAN DCN1-like protein 1 OS=Homo sapiens GN=DCUN1D1 PE=1 SV=1//1.59472e-164	8501722	8506182	+	41012	upstream
NW_017859643.1	LNC_000215	XLOC_023084	--	Novel_lncRNA	8458352	8460709	+	XM_020103314.1	109639709	--	sp|O13147|EPHB3_DANRE Ephrin type-B receptor 3 (Fragment) OS=Danio rerio GN=ephb3 PE=2 SV=1//2.02312e-141	8387042	8393022	+	65329	downstream
NW_017859643.1	LNC_000215	XLOC_023084	--	Novel_lncRNA	8458352	8460709	+	XM_020101588.1	109638557	--	sp|P48066|S6A11_HUMAN Sodium- and chloride-dependent GABA transporter 3 OS=Homo sapiens GN=SLC6A11 PE=2 SV=1//3.31133e-55	8529534	8530374	+	68824	upstream
NW_017859643.1	LNC_000215	XLOC_023084	--	Novel_lncRNA	8458352	8460709	+	XM_020101575.1	109638549	--	sp|Q9NPA1|KCMB3_HUMAN Calcium-activated potassium channel subunit beta-3 OS=Homo sapiens GN=KCNMB3 PE=1 SV=2//2.33388e-07	8419721	8434244	-	24107	upstream
NW_017859643.1	LNC_000215	XLOC_023084	--	Novel_lncRNA	8458352	8460709	+	XM_020103196.1	109639622	--	sp|Q8NE22|SETD9_HUMAN SET domain-containing protein 9 OS=Homo sapiens GN=SETD9 PE=2 SV=2//3.81581e-114	8500451	8501513	-	39741	downstream
NW_017859643.1	LNC_000215	XLOC_023084	--	Novel_lncRNA	8458352	8460709	+	XM_020102794.1	109639366	--	sp|O43353|RIPK2_HUMAN Receptor-interacting serine/threonine-protein kinase 2 OS=Homo sapiens GN=RIPK2 PE=1 SV=2//4.13984e-176	8544693	8555869	-	83983	downstream
NW_017859643.1	LNC_000215	XLOC_023084	--	Novel_lncRNA	8458352	8460709	+	XM_020102966.1	109639471	--	sp|Q59I64|YLAT2_DANRE Y+L amino acid transporter 2 OS=Danio rerio GN=slc7a6 PE=2 SV=1//0	8533972	8543341	-	73262	downstream
NW_017859643.1	LNC_000215	XLOC_023084	--	Novel_lncRNA	8458352	8460709	+	XM_020102643.1	109639265	--	sp|P0CK98|CCD39_DANRE Coiled-coil domain-containing protein 39 OS=Danio rerio GN=ccdc39 PE=3 SV=2//0	8507060	8515517	+	46350	upstream
NW_017859643.1	LNC_000215	XLOC_023084	--	Novel_lncRNA	8458352	8460709	+	XM_020102916.1	109639432	--	sp|Q8BHJ5|TBL1R_MOUSE F-box-like/WD repeat-containing protein TBL1XR1 OS=Mus musculus GN=Tbl1xr1 PE=1 SV=1//0	8460841	8477948	+	131	upstream
NW_017859643.1	LNC_000215	XLOC_023084	--	Novel_lncRNA	8458352	8460709	+	XM_020102925.1	109639432	--	sp|Q8BHJ5|TBL1R_MOUSE F-box-like/WD repeat-containing protein TBL1XR1 OS=Mus musculus GN=Tbl1xr1 PE=1 SV=1//0	8461125	8477948	+	415	upstream
NW_017859643.1	LNC_000215	XLOC_023084	--	Novel_lncRNA	8458352	8460709	+	XM_020102957.1	109639471	--	sp|Q59I64|YLAT2_DANRE Y+L amino acid transporter 2 OS=Danio rerio GN=slc7a6 PE=2 SV=1//0	8533972	8543292	-	73262	downstream
NW_017859643.1	LNC_000215	XLOC_023084	--	Novel_lncRNA	8458352	8460709	+	XM_020103033.1	109639524	--	sp|Q8JFP1|IF4A2_CHICK Eukaryotic initiation factor 4A-II OS=Gallus gallus GN=EIF4A2 PE=2 SV=1//0	8492929	8497734	-	32219	downstream
NW_017859643.1	LNC_000215	XLOC_023084	--	Novel_lncRNA	8458352	8460709	+	XM_020103296.1	109639687	--	sp|Q9CZM9|KCMB2_MOUSE Calcium-activated potassium channel subunit beta-2 OS=Mus musculus GN=Kcnmb2 PE=2 SV=1//3.45571e-83	8449994	8451801	-	6550	upstream
NW_017859643.1	LNC_000215	XLOC_023084	--	Novel_lncRNA	8458352	8460709	+	XM_020102889.1	109639432	--	sp|Q8BHJ5|TBL1R_MOUSE F-box-like/WD repeat-containing protein TBL1XR1 OS=Mus musculus GN=Tbl1xr1 PE=1 SV=1//0	8460841	8477948	+	131	upstream
NW_017859643.1	LNC_000215	XLOC_023084	--	Novel_lncRNA	8458352	8460709	+	XM_020102931.1	109639432	--	sp|Q8BHJ5|TBL1R_MOUSE F-box-like/WD repeat-containing protein TBL1XR1 OS=Mus musculus GN=Tbl1xr1 PE=1 SV=1//0	8461125	8477948	+	415	upstream
NW_017859643.1	LNC_000215	XLOC_023084	--	Novel_lncRNA	8458352	8460709	+	XM_020102607.1	109639237	--	sp|P32871|PK3CA_BOVIN Phosphatidylinositol 4,5-bisphosphate 3-kinase catalytic subunit alpha isoform OS=Bos taurus GN=PIK3CA PE=1 SV=1//0	8436337	8448888	-	9463	upstream
NW_017859643.1	LNC_000215	XLOC_023084	--	Novel_lncRNA	8458352	8460709	+	XM_020102785.1	109639366	--	sp|O43353|RIPK2_HUMAN Receptor-interacting serine/threonine-protein kinase 2 OS=Homo sapiens GN=RIPK2 PE=1 SV=2//4.13984e-176	8544693	8555869	-	83983	downstream
NW_017859643.1	LNC_000215	XLOC_023084	--	Novel_lncRNA	8458352	8460709	+	XM_020103291.1	109639687	--	sp|Q9CZM9|KCMB2_MOUSE Calcium-activated potassium channel subunit beta-2 OS=Mus musculus GN=Kcnmb2 PE=2 SV=1//3.45571e-83	8449994	8455072	-	3279	upstream
NW_017859643.1	LNC_000215	XLOC_023084	--	Novel_lncRNA	8458352	8460709	+	XM_020101563.1	109638540	--	sp|Q07498|EPHB3_CHICK Ephrin type-B receptor 3 (Fragment) OS=Gallus gallus GN=EPHB3 PE=2 SV=1//0	8352250	8387044	+	71307	downstream
NW_017859643.1	LNC_000215	XLOC_023084	--	Novel_lncRNA	8458352	8460709	+	XM_020102897.1	109639432	--	sp|Q8BHJ5|TBL1R_MOUSE F-box-like/WD repeat-containing protein TBL1XR1 OS=Mus musculus GN=Tbl1xr1 PE=1 SV=1//0	8461126	8477948	+	416	upstream
NW_017859643.1	LNC_000215	XLOC_023084	--	Novel_lncRNA	8458352	8460709	+	XM_020102938.1	109639432	--	sp|Q8BHJ5|TBL1R_MOUSE F-box-like/WD repeat-containing protein TBL1XR1 OS=Mus musculus GN=Tbl1xr1 PE=1 SV=1//0	8463070	8477948	+	2360	upstream
NW_017859643.1	LNC_000214	XLOC_022829	--	Novel_lncRNA	7490125	7496328	+	XM_020112269.1	109646490	--	sp|Q6NUW9|FGGY_DANRE FGGY carbohydrate kinase domain-containing protein OS=Danio rerio GN=fggy PE=2 SV=2//0	7462463	7473810	-	16314	upstream
NW_017859643.1	LNC_000214	XLOC_022829	--	Novel_lncRNA	7490125	7496328	+	XM_020105985.1	109641501	--	sp|Q5TYQ1|ZYG11_DANRE Protein zyg-11 homolog OS=Danio rerio GN=zyg11 PE=2 SV=1//0	7504944	7513212	+	8615	upstream
NW_017859643.1	LNC_000214	XLOC_022829	--	Novel_lncRNA	7490125	7496328	+	XM_020112042.1	109646308	--	sp|P14646|PDE4B_RAT cAMP-specific 3&apos;,5&apos;-cyclic phosphodiesterase 4B OS=Rattus norvegicus GN=Pde4b PE=1 SV=4//0	7587298	7633776	-	90969	downstream
NW_017859643.1	LNC_000214	XLOC_022829	--	Novel_lncRNA	7490125	7496328	+	XM_020106896.1	109642206	--	sp|Q5M8M9|LRC52_MOUSE Leucine-rich repeat-containing protein 52 OS=Mus musculus GN=Lrrc52 PE=1 SV=1//6.31216e-48	7521895	7528912	-	25566	downstream
NW_017859643.1	LNC_000214	XLOC_022829	--	Novel_lncRNA	7490125	7496328	+	XM_020109221.1	109643961	--	sp|P54864|JUN_SERCA Transcription factor AP-1 OS=Serinus canaria GN=JUN PE=2 SV=1//1.17395e-113	7479230	7481814	+	8310	downstream
NW_017859643.1	LNC_000214	XLOC_022829	--	Novel_lncRNA	7490125	7496328	+	XM_020112302.1	109646537	--	sp|Q9XTA3|MYOC_BOVIN Myocilin OS=Bos taurus GN=MYOC PE=2 SV=1//1.22269e-153	7444637	7454962	+	35162	downstream
NW_017859643.1	LNC_000214	XLOC_022829	--	Novel_lncRNA	7490125	7496328	+	XM_020105994.1	109641501	--	sp|Q5TYQ1|ZYG11_DANRE Protein zyg-11 homolog OS=Danio rerio GN=zyg11 PE=2 SV=1//0	7504944	7513212	+	8615	upstream
NW_017859643.1	LNC_000214	XLOC_022829	--	Novel_lncRNA	7490125	7496328	+	XM_020100547.1	109637887	--	sp|O95841|ANGL1_HUMAN Angiopoietin-related protein 1 OS=Homo sapiens GN=ANGPTL1 PE=2 SV=1//0	7491599	7502713	-	-4730	antisense
NW_017859643.1	LNC_000214	XLOC_022829	--	Novel_lncRNA	7490125	7496328	+	XM_020112237.1	109646490	--	sp|Q6NUW9|FGGY_DANRE FGGY carbohydrate kinase domain-containing protein OS=Danio rerio GN=fggy PE=2 SV=2//0	7462463	7473853	-	16271	upstream
NW_017859643.1	LNC_000214	XLOC_022829	--	Novel_lncRNA	7490125	7496328	+	XM_020112262.1	109646490	--	sp|Q6NUW9|FGGY_DANRE FGGY carbohydrate kinase domain-containing protein OS=Danio rerio GN=fggy PE=2 SV=2//0	7462463	7473819	-	16305	upstream
NW_017859643.1	LNC_000214	XLOC_022829	--	Novel_lncRNA	7490125	7496328	+	XM_020111479.1	109645815	--	sp|Q9UBS9|SUCO_HUMAN SUN domain-containing ossification factor OS=Homo sapiens GN=SUCO PE=1 SV=1//3.24612e-63	7405503	7421901	-	68223	upstream
NW_017859643.1	LNC_000214	XLOC_022829	--	Novel_lncRNA	7490125	7496328	+	XM_020112275.1	109646490	--	sp|Q6NUW9|FGGY_DANRE FGGY carbohydrate kinase domain-containing protein OS=Danio rerio GN=fggy PE=2 SV=2//0	7462463	7470257	-	19867	upstream
NW_017859643.1	LNC_000214	XLOC_022829	--	Novel_lncRNA	7490125	7496328	+	XM_020112295.1	109646537	--	sp|Q9XTA3|MYOC_BOVIN Myocilin OS=Bos taurus GN=MYOC PE=2 SV=1//1.22269e-153	7443656	7454962	+	35162	downstream
NW_017859643.1	LNC_000214	XLOC_022829	--	Novel_lncRNA	7490125	7496328	+	XM_020112253.1	109646490	--	sp|Q6NUW9|FGGY_DANRE FGGY carbohydrate kinase domain-containing protein OS=Danio rerio GN=fggy PE=2 SV=2//0	7462463	7473867	-	16257	upstream
NW_017859643.1	LNC_000214	XLOC_022829	--	Novel_lncRNA	7490125	7496328	+	XM_020101494.1	109638496	--	sp|Q9UQ16|DYN3_HUMAN Dynamin-3 OS=Homo sapiens GN=DNM3 PE=1 SV=4//0	7423968	7443430	-	46694	upstream
NW_017859643.1	LNC_000214	XLOC_022829	--	Novel_lncRNA	7490125	7496328	+	XM_020111469.1	109645815	--	sp|Q9UBS9|SUCO_HUMAN SUN domain-containing ossification factor OS=Homo sapiens GN=SUCO PE=1 SV=1//3.24612e-63	7405504	7422190	-	67934	upstream
NW_017859643.1	LNC_000214	XLOC_022829	--	Novel_lncRNA	7490125	7496328	+	XM_020098978.1	109636935	--	sp|O14880|MGST3_HUMAN Microsomal glutathione S-transferase 3 OS=Homo sapiens GN=MGST3 PE=1 SV=1//9.80677e-61	7532650	7535093	+	36321	upstream
NW_017859643.1	LNC_000214	XLOC_022829	--	Novel_lncRNA	7490125	7496328	+	XM_020109210.1	109643950	--	sp|Q6NWA8|TADA1_DANRE Transcriptional adapter 1 OS=Danio rerio GN=tada1 PE=2 SV=1//3.19597e-157	7481111	7486618	-	3506	upstream
NW_017859643.1	LNC_000214	XLOC_022829	--	Novel_lncRNA	7490125	7496328	+	XM_020111260.1	109645638	--	sp|Q9R1K5|FZR_MOUSE Fizzy-related protein homolog OS=Mus musculus GN=Fzr1 PE=1 SV=1//0	7573500	7578661	-	77171	downstream
NW_017859643.1	LNC_000214	XLOC_022829	--	Novel_lncRNA	7490125	7496328	+	XM_020111488.1	109645815	--	sp|Q9UBS9|SUCO_HUMAN SUN domain-containing ossification factor OS=Homo sapiens GN=SUCO PE=1 SV=1//3.24612e-63	7407227	7422195	-	67929	upstream
NW_017859643.1	LNC_000214	XLOC_022829	--	Novel_lncRNA	7490125	7496328	+	XM_020112284.1	109646490	--	sp|Q6NUW9|FGGY_DANRE FGGY carbohydrate kinase domain-containing protein OS=Danio rerio GN=fggy PE=2 SV=2//0	7462465	7470976	-	19148	upstream
NW_017859643.1	LNC_000214	XLOC_022829	--	Novel_lncRNA	7490125	7496328	+	XM_020098967.1	109636926	--	-//-	7535142	7540046	-	38813	downstream
NW_017859643.1	LNC_000214	XLOC_022829	--	Novel_lncRNA	7490125	7496328	+	XM_020112323.1	109646563	--	sp|Q5ZJF4|PRDX6_CHICK Peroxiredoxin-6 OS=Gallus gallus GN=PRDX6 PE=2 SV=3//1.66395e-116	7458594	7462018	+	28106	downstream
NW_017859643.1	LNC_000214	XLOC_022829	--	Novel_lncRNA	7490125	7496328	+	XM_020112244.1	109646490	--	sp|Q6NUW9|FGGY_DANRE FGGY carbohydrate kinase domain-containing protein OS=Danio rerio GN=fggy PE=2 SV=2//0	7462463	7473855	-	16269	upstream
NW_017859643.1	LNC_000214	XLOC_022829	--	Novel_lncRNA	7490125	7496328	+	XM_020111249.1	109645627	--	sp|A7YWD2|IPO13_BOVIN Importin-13 OS=Bos taurus GN=IPO13 PE=2 SV=1//0	7562289	7573339	+	65960	upstream
NW_017859643.1	LNC_000214	XLOC_022829	--	Novel_lncRNA	7490125	7496328	+	XM_020112049.1	109646308	--	sp|P14646|PDE4B_RAT cAMP-specific 3&apos;,5&apos;-cyclic phosphodiesterase 4B OS=Rattus norvegicus GN=Pde4b PE=1 SV=4//0	7587298	7594227	-	90969	downstream
NW_017859643.1	LNC_000214	XLOC_022829	--	Novel_lncRNA	7490125	7496328	+	XM_020112312.1	109646553	--	sp|Q5TZ07|PPAC2_DANRE Presqualene diphosphate phosphatase OS=Danio rerio GN=ppapdc2 PE=2 SV=1//4.58707e-55	7456495	7458287	-	31837	upstream
NW_017859643.1	LNC_000213	XLOC_022752	--	Novel_lncRNA	7112422	7113304	+	XM_020101482.1	109638486	--	sp|O13018|OPSO_SALSA Vertebrate ancient opsin OS=Salmo salar PE=1 SV=1//5.36763e-32	7089295	7097078	-	15343	upstream
NW_017859643.1	LNC_000212	XLOC_022713	--	Novel_lncRNA	6861755	6873362	+	XM_020107505.1	109642636	--	sp|D4A6L0|GP158_RAT Probable G-protein coupled receptor 158 OS=Rattus norvegicus GN=Gpr158 PE=3 SV=1//0	6743366	6812285	+	49469	downstream
NW_017859643.1	LNC_000212	XLOC_022713	--	Novel_lncRNA	6861755	6873362	+	XM_020112197.1	109646441	--	sp|O88967|YMEL1_MOUSE ATP-dependent zinc metalloprotease YME1L1 OS=Mus musculus GN=Yme1l1 PE=2 SV=1//0	6897999	6907062	+	24636	upstream
NW_017859643.1	LNC_000212	XLOC_022713	--	Novel_lncRNA	6861755	6873362	+	XM_020112804.1	109647030	--	sp|Q8IZP0|ABI1_HUMAN Abl interactor 1 OS=Homo sapiens GN=ABI1 PE=1 SV=4//0	6866932	6889524	-	-6431	antisense
NW_017859643.1	LNC_000212	XLOC_022713	--	Novel_lncRNA	6861755	6873362	+	XM_020107541.1	109642649	--	sp|P27216|ANX13_HUMAN Annexin A13 OS=Homo sapiens GN=ANXA13 PE=1 SV=3//7.87522e-11	6813533	6821786	+	39968	downstream
NW_017859643.1	LNC_000212	XLOC_022713	--	Novel_lncRNA	6861755	6873362	+	XM_020107532.1	109642649	--	sp|P27216|ANX13_HUMAN Annexin A13 OS=Homo sapiens GN=ANXA13 PE=1 SV=3//7.87522e-11	6813533	6821786	+	39968	downstream
NW_017859643.1	LNC_000212	XLOC_022713	--	Novel_lncRNA	6861755	6873362	+	XR_002203623.1	109641952	--	sp|Q502L1|ACB5A_DANRE Acyl-CoA-binding domain-containing protein 5A OS=Danio rerio GN=acbd5a PE=2 SV=1//5.44315e-21	6890766	6896532	+	17403	upstream
NW_017859643.1	LNC_000212	XLOC_022713	--	Novel_lncRNA	6861755	6873362	+	XM_020106340.1	109641776	--	sp|Q8BVD5|MPP7_MOUSE MAGUK p55 subfamily member 7 OS=Mus musculus GN=Mpp7 PE=2 SV=2//0	6932668	6953427	-	59305	downstream
NW_017859643.1	LNC_000212	XLOC_022713	--	Novel_lncRNA	6861755	6873362	+	XM_020112179.1	109646430	--	sp|Q0EEE2|PTHD3_MOUSE Patched domain-containing protein 3 OS=Mus musculus GN=Ptchd3 PE=1 SV=1//0	6907214	6911137	-	33851	downstream
NW_017859643.1	LNC_000212	XLOC_022713	--	Novel_lncRNA	6861755	6873362	+	XM_020106551.1	109641952	--	sp|Q502L1|ACB5A_DANRE Acyl-CoA-binding domain-containing protein 5A OS=Danio rerio GN=acbd5a PE=2 SV=1//5.44315e-21	6890766	6897416	+	17403	upstream
NW_017859643.1	LNC_000212	XLOC_022713	--	Novel_lncRNA	6861755	6873362	+	XM_020112812.1	109647030	--	sp|Q8IZP0|ABI1_HUMAN Abl interactor 1 OS=Homo sapiens GN=ABI1 PE=1 SV=4//0	6866932	6889524	-	-6431	antisense
NW_017859643.1	LNC_000212	XLOC_022713	--	Novel_lncRNA	6861755	6873362	+	XM_020112820.1	109647030	--	sp|Q8IZP0|ABI1_HUMAN Abl interactor 1 OS=Homo sapiens GN=ABI1 PE=1 SV=4//0	6866932	6889524	-	-6431	antisense
NW_017859643.1	LNC_000212	XLOC_022713	--	Novel_lncRNA	6861755	6873362	+	XM_020106561.1	109641952	--	sp|Q502L1|ACB5A_DANRE Acyl-CoA-binding domain-containing protein 5A OS=Danio rerio GN=acbd5a PE=2 SV=1//5.44315e-21	6890766	6897416	+	17403	upstream
NW_017859643.1	LNC_000212	XLOC_022713	--	Novel_lncRNA	6861755	6873362	+	XM_020112189.1	109646441	--	sp|O88967|YMEL1_MOUSE ATP-dependent zinc metalloprotease YME1L1 OS=Mus musculus GN=Yme1l1 PE=2 SV=1//0	6897999	6907062	+	24636	upstream
NW_017859643.1	LNC_000212	XLOC_022713	--	Novel_lncRNA	6861755	6873362	+	XM_020113408.1	109647593	--	sp|Q6DHC1|RB18B_DANRE Ras-related protein Rab-18-B OS=Danio rerio GN=rab18b PE=2 SV=1//2.03317e-101	6915101	6919342	+	41738	upstream
NW_017859643.1	LNC_000212	XLOC_022713	--	Novel_lncRNA	6861755	6873362	+	XM_020112828.1	109647030	--	sp|Q8IZP0|ABI1_HUMAN Abl interactor 1 OS=Homo sapiens GN=ABI1 PE=1 SV=4//0	6866932	6889524	-	-6431	antisense
NW_017859643.1	LNC_000212	XLOC_022713	--	Novel_lncRNA	6861755	6873362	+	XM_020110965.1	109645372	--	sp|Q924H7|WAC_MOUSE WW domain-containing adapter protein with coiled-coil OS=Mus musculus GN=Wac PE=1 SV=2//1.15891e-48	6955416	6965054	+	82053	upstream
NW_017859643.1	LNC_000212	XLOC_022713	--	Novel_lncRNA	6861755	6873362	+	XM_020101471.1	109638475	--	sp|Q8IYA7|MKX_HUMAN Homeobox protein Mohawk OS=Homo sapiens GN=MKX PE=2 SV=2//7.87661e-96	6921568	6928781	-	48205	downstream
NW_017859643.1	LNC_000211	XLOC_022602	--	Novel_lncRNA	6241071	6252535	+	XM_020104390.1	109640402	--	sp|Q5PZ43|XIRP1_DANRE Xin actin-binding repeat-containing protein 1 OS=Danio rerio GN=xirp1 PE=1 SV=1//0	6230325	6242267	-	-1197	antisense
NW_017859643.1	LNC_000211	XLOC_022602	--	Novel_lncRNA	6241071	6252535	+	XM_020101414.1	109638430	--	sp|Q9Y226|S22AD_HUMAN Solute carrier family 22 member 13 OS=Homo sapiens GN=SLC22A13 PE=2 SV=2//4.64222e-64	6194305	6197609	+	43461	downstream
NW_017859643.1	LNC_000211	XLOC_022602	--	Novel_lncRNA	6241071	6252535	+	XM_020104505.1	109640476	--	sp|Q32NH8|PLCD4_XENLA 1-phosphatidylinositol 4,5-bisphosphate phosphodiesterase delta-4 OS=Xenopus laevis GN=plcd4 PE=2 SV=1//0	6168658	6176508	-	64562	upstream
NW_017859643.1	LNC_000211	XLOC_022602	--	Novel_lncRNA	6241071	6252535	+	XM_020104553.1	109640499	--	sp|Q8TAF3|WDR48_HUMAN WD repeat-containing protein 48 OS=Homo sapiens GN=WDR48 PE=1 SV=1//0	6266771	6274678	-	14235	downstream
NW_017859643.1	LNC_000211	XLOC_022602	--	Novel_lncRNA	6241071	6252535	+	XM_020104744.1	109640635	--	sp|Q9PTJ6|CTDSL_CHICK CTD small phosphatase-like protein OS=Gallus gallus GN=NFI1 PE=2 SV=2//3.11163e-147	6152824	6167742	+	73328	downstream
NW_017859643.1	LNC_000211	XLOC_022602	--	Novel_lncRNA	6241071	6252535	+	XM_020101423.1	109638439	--	sp|Q9Y267|S22AE_HUMAN Solute carrier family 22 member 14 OS=Homo sapiens GN=SLC22A14 PE=2 SV=4//2.34153e-55	6200050	6202402	+	38668	downstream
NW_017859643.1	LNC_000211	XLOC_022602	--	Novel_lncRNA	6241071	6252535	+	XM_020104398.1	109640402	--	sp|Q5PZ43|XIRP1_DANRE Xin actin-binding repeat-containing protein 1 OS=Danio rerio GN=xirp1 PE=1 SV=1//0	6230325	6242280	-	-1210	antisense
NW_017859643.1	LNC_000211	XLOC_022602	--	Novel_lncRNA	6241071	6252535	+	XM_020104495.1	109640461	--	sp|P38621|ZN12_MICSA Zinc finger protein ZFMSA12A OS=Micropterus salmoides PE=2 SV=1//9.52089e-09	6328675	6333660	+	76139	upstream
NW_017859643.1	LNC_000211	XLOC_022602	--	Novel_lncRNA	6241071	6252535	+	XM_020104595.1	109640529	--	sp|Q9H175|CSRN2_HUMAN Cysteine/serine-rich nuclear protein 2 OS=Homo sapiens GN=CSRNP2 PE=1 SV=1//1.63243e-66	6252784	6260498	+	248	upstream
NW_017859643.1	LNC_000211	XLOC_022602	--	Novel_lncRNA	6241071	6252535	+	XM_020104612.1	109640538	--	sp|Q9HCP6|HHATL_HUMAN Protein-cysteine N-palmitoyltransferase HHAT-like protein OS=Homo sapiens GN=HHATL PE=2 SV=1//0	6142704	6151267	-	89803	upstream
NW_017859643.1	LNC_000211	XLOC_022602	--	Novel_lncRNA	6241071	6252535	+	XM_020104418.1	109640420	--	sp|Q99250|SCN2A_HUMAN Sodium channel protein type 2 subunit alpha OS=Homo sapiens GN=SCN2A PE=1 SV=3//1.27588e-08	6282808	6318519	+	30272	upstream
NW_017859643.1	LNC_000211	XLOC_022602	--	Novel_lncRNA	6241071	6252535	+	XM_020104604.1	109640538	--	sp|Q9HCP6|HHATL_HUMAN Protein-cysteine N-palmitoyltransferase HHAT-like protein OS=Homo sapiens GN=HHATL PE=2 SV=1//0	6141773	6151267	-	89803	upstream
NW_017859643.1	LNC_000211	XLOC_022602	--	Novel_lncRNA	6241071	6252535	+	XM_020104622.1	109640538	--	sp|Q9HCP6|HHATL_HUMAN Protein-cysteine N-palmitoyltransferase HHAT-like protein OS=Homo sapiens GN=HHATL PE=2 SV=1//0	6142704	6151266	-	89804	upstream
NW_017859643.1	LNC_000211	XLOC_022602	--	Novel_lncRNA	6241071	6252535	+	XM_020109888.1	109644488	--	sp|P20785|CO6A1_CHICK Collagen alpha-1(VI) chain OS=Gallus gallus GN=COL6A1 PE=2 SV=1//9.07651e-06	6336032	6358820	+	83496	upstream
NW_017859643.1	LNC_000211	XLOC_022602	--	Novel_lncRNA	6241071	6252535	+	XM_020104486.1	109640461	--	sp|P38621|ZN12_MICSA Zinc finger protein ZFMSA12A OS=Micropterus salmoides PE=2 SV=1//9.52089e-09	6323233	6333660	+	70697	upstream
NW_017859643.1	LNC_000211	XLOC_022602	--	Novel_lncRNA	6241071	6252535	+	XM_020104563.1	109640499	--	sp|Q8TAF3|WDR48_HUMAN WD repeat-containing protein 48 OS=Homo sapiens GN=WDR48 PE=1 SV=1//0	6268042	6274677	-	15506	downstream
NW_017859643.1	LNC_000211	XLOC_022602	--	Novel_lncRNA	6241071	6252535	+	XM_020104514.1	109640476	--	sp|Q32NH8|PLCD4_XENLA 1-phosphatidylinositol 4,5-bisphosphate phosphodiesterase delta-4 OS=Xenopus laevis GN=plcd4 PE=2 SV=1//0	6168658	6177858	-	63212	upstream
NW_017859643.1	LNC_000211	XLOC_022602	--	Novel_lncRNA	6241071	6252535	+	XM_020104477.1	109640461	--	sp|P38621|ZN12_MICSA Zinc finger protein ZFMSA12A OS=Micropterus salmoides PE=2 SV=1//9.52089e-09	6323233	6333660	+	70697	upstream
NW_017859643.1	LNC_000211	XLOC_022602	--	Novel_lncRNA	6241071	6252535	+	XM_020104408.1	109640402	--	sp|Q5PZ43|XIRP1_DANRE Xin actin-binding repeat-containing protein 1 OS=Danio rerio GN=xirp1 PE=1 SV=1//0	6230325	6235481	-	5589	upstream
NW_017859643.1	LNC_000211	XLOC_022602	--	Novel_lncRNA	6241071	6252535	+	XM_020104634.1	109640554	--	sp|Q5R495|OXSR1_PONAB Serine/threonine-protein kinase OSR1 OS=Pongo abelii GN=OXSR1 PE=2 SV=1//0	6181689	6192845	+	48225	downstream
NW_017859643.1	LNC_000211	XLOC_022602	--	Novel_lncRNA	6241071	6252535	+	XM_020104657.1	109640571	--	sp|Q9BQQ3|GORS1_HUMAN Golgi reassembly-stacking protein 1 OS=Homo sapiens GN=GORASP1 PE=1 SV=3//1.51974e-90	6261605	6267961	+	9069	upstream
NW_017859643.1	LNC_000211	XLOC_022602	--	Novel_lncRNA	6241071	6252535	+	XM_020104752.1	109640635	--	sp|Q9PTJ6|CTDSL_CHICK CTD small phosphatase-like protein OS=Gallus gallus GN=NFI1 PE=2 SV=2//3.11163e-147	6152826	6167742	+	73328	downstream
NW_017859643.1	LNC_000210	XLOC_022573	--	Novel_lncRNA	5983515	5997148	+	XM_020104668.1	109640580	--	sp|Q7TNU6|ZN250_MOUSE Zinc finger protein 250 OS=Mus musculus GN=Znf250 PE=2 SV=1//1.01407e-14	6051248	6054875	-	54099	downstream
NW_017859643.1	LNC_000210	XLOC_022573	--	Novel_lncRNA	5983515	5997148	+	XM_020104527.1	109640488	--	sp|P47823|EI2BE_RABIT Translation initiation factor eIF-2B subunit epsilon OS=Oryctolagus cuniculus GN=EIF2B5 PE=1 SV=1//0	6072751	6078841	+	75602	upstream
NW_017859643.1	LNC_000210	XLOC_022573	--	Novel_lncRNA	5983515	5997148	+	XM_020104719.1	109640599	--	sp|P07221|CASQ1_RABIT Calsequestrin-1 OS=Oryctolagus cuniculus GN=CASQ1 PE=1 SV=1//1.30285e-130	6057130	6065036	-	59981	downstream
NW_017859643.1	LNC_000210	XLOC_022573	--	Novel_lncRNA	5983515	5997148	+	XM_020104362.1	109640375	--	sp|B0R0I6|CHD8_DANRE Chromodomain-helicase-DNA-binding protein 8 OS=Danio rerio GN=chd8 PE=3 SV=2//9.207e-16	6022009	6040343	+	24860	upstream
NW_017859643.1	LNC_000210	XLOC_022573	--	Novel_lncRNA	5983515	5997148	+	XM_020104732.1	109640626	--	sp|P40821|CRJ1C_TRICY Crystallin J1C OS=Tripedalia cystophora PE=1 SV=1//1.8069e-58	6068128	6071634	+	70979	upstream
NW_017859643.1	LNC_000210	XLOC_022573	--	Novel_lncRNA	5983515	5997148	+	XM_020104539.1	109640493	--	sp|Q6DJL0|TOX4A_XENLA TOX high mobility group box family member 4-A OS=Xenopus laevis GN=tox4-a PE=2 SV=1//9.79353e-14	6042665	6048939	+	45516	upstream
NW_017859643.1	LNC_000210	XLOC_022573	--	Novel_lncRNA	5983515	5997148	+	XM_020108477.1	109643367	--	sp|O43747|AP1G1_HUMAN AP-1 complex subunit gamma-1 OS=Homo sapiens GN=AP1G1 PE=1 SV=5//0	5881102	5896321	+	87193	downstream
NW_017859643.1	LNC_000210	XLOC_022573	--	Novel_lncRNA	5983515	5997148	+	XM_020104788.1	109640656	--	sp|P63182|CBLN1_RAT Cerebellin-1 OS=Rattus norvegicus GN=Cbln1 PE=1 SV=2//7.13754e-100	6016656	6019710	+	19507	upstream
NW_017859643.1	LNC_000210	XLOC_022573	--	Novel_lncRNA	5983515	5997148	+	XM_020104574.1	109640512	--	sp|Q10739|MMP14_RAT Matrix metalloproteinase-14 OS=Rattus norvegicus GN=Mmp14 PE=2 SV=2//0	5983867	5996411	-	-12545	antisense
NW_017859643.1	LNC_000210	XLOC_022573	--	Novel_lncRNA	5983515	5997148	+	XM_020104441.1	109640438	--	sp|Q9Y467|SALL2_HUMAN Sal-like protein 2 OS=Homo sapiens GN=SALL2 PE=1 SV=4//4.32117e-06	5997290	6007008	-	141	downstream
NW_017859643.1	LNC_000210	XLOC_022573	--	Novel_lncRNA	5983515	5997148	+	XM_020105809.1	109641359	--	sp|P79762|ZP3_CHICK Zona pellucida sperm-binding protein 3 OS=Gallus gallus GN=ZP3 PE=1 SV=4//5.56272e-21	5903021	5904909	+	78605	downstream
NW_017859643.1	LNC_000210	XLOC_022573	--	Novel_lncRNA	5983515	5997148	+	XM_020104369.1	109640375	--	sp|B0R0I6|CHD8_DANRE Chromodomain-helicase-DNA-binding protein 8 OS=Danio rerio GN=chd8 PE=3 SV=2//9.207e-16	6022009	6040343	+	24860	upstream
NW_017859643.1	LNC_000210	XLOC_022573	--	Novel_lncRNA	5983515	5997148	+	XM_020104698.1	109640599	--	sp|P07221|CASQ1_RABIT Calsequestrin-1 OS=Oryctolagus cuniculus GN=CASQ1 PE=1 SV=1//1.30285e-130	6057130	6065036	-	59981	downstream
NW_017859643.1	LNC_000210	XLOC_022573	--	Novel_lncRNA	5983515	5997148	+	XM_020104705.1	109640599	--	sp|P07221|CASQ1_RABIT Calsequestrin-1 OS=Oryctolagus cuniculus GN=CASQ1 PE=1 SV=1//1.30285e-130	6057130	6065035	-	59981	downstream
NW_017859643.1	LNC_000210	XLOC_022573	--	Novel_lncRNA	5983515	5997148	+	XM_020108498.1	109643391	--	sp|Q9VJ33|NEDD8_DROME NEDD8 OS=Drosophila melanogaster GN=Nedd8 PE=1 SV=1//2.83471e-34	5896387	5897822	-	85692	upstream
NW_017859643.1	LNC_000210	XLOC_022573	--	Novel_lncRNA	5983515	5997148	+	XM_020104466.1	109640438	--	sp|Q9Y467|SALL2_HUMAN Sal-like protein 2 OS=Homo sapiens GN=SALL2 PE=1 SV=4//4.32117e-06	5997290	6007008	-	141	downstream
NW_017859643.1	LNC_000210	XLOC_022573	--	Novel_lncRNA	5983515	5997148	+	XM_020104644.1	109640564	--	sp|Q96F44|TRI11_HUMAN E3 ubiquitin-protein ligase TRIM11 OS=Homo sapiens GN=TRIM11 PE=1 SV=2//1.16467e-31	6007233	6016420	+	10084	upstream
NW_017859643.1	LNC_000210	XLOC_022573	--	Novel_lncRNA	5983515	5997148	+	XM_020104431.1	109640428	--	sp|Q9JIX8|ACINU_MOUSE Apoptotic chromatin condensation inducer in the nucleus OS=Mus musculus GN=Acin1 PE=1 SV=3//5.00493e-34	5960908	5978174	+	5340	downstream
NW_017859643.1	LNC_000210	XLOC_022573	--	Novel_lncRNA	5983515	5997148	+	XM_020104449.1	109640438	--	sp|Q9Y467|SALL2_HUMAN Sal-like protein 2 OS=Homo sapiens GN=SALL2 PE=1 SV=4//4.32117e-06	5997290	6005300	-	141	downstream
NW_017859643.1	LNC_000210	XLOC_022573	--	Novel_lncRNA	5983515	5997148	+	XM_020104711.1	109640599	--	sp|P07221|CASQ1_RABIT Calsequestrin-1 OS=Oryctolagus cuniculus GN=CASQ1 PE=1 SV=1//1.30285e-130	6057130	6065036	-	59981	downstream
NW_017859643.1	LNC_000210	XLOC_022573	--	Novel_lncRNA	5983515	5997148	+	XM_020108468.1	109643367	--	sp|O43747|AP1G1_HUMAN AP-1 complex subunit gamma-1 OS=Homo sapiens GN=AP1G1 PE=1 SV=5//0	5881103	5896321	+	87193	downstream
NW_017859643.1	LNC_000210	XLOC_022573	--	Novel_lncRNA	5983515	5997148	+	XM_020104457.1	109640438	--	sp|Q9Y467|SALL2_HUMAN Sal-like protein 2 OS=Homo sapiens GN=SALL2 PE=1 SV=4//4.32117e-06	5997290	6007276	-	141	downstream
NW_017859643.1	LNC_000210	XLOC_022573	--	Novel_lncRNA	5983515	5997148	+	XM_020110251.1	109644799	--	sp|Q8K3E9|HOMEZ_RAT Homeobox and leucine zipper protein Homez OS=Rattus norvegicus GN=Homez PE=2 SV=1//3.43804e-22	5910593	5913909	-	69605	upstream
NW_017859643.1	LNC_000210	XLOC_022573	--	Novel_lncRNA	5983515	5997148	+	XM_020101405.1	109638419	--	sp|Q02084|A33_PLEWA Zinc-binding protein A33 OS=Pleurodeles waltl PE=1 SV=2//4.9198e-36	5925679	5957030	+	26484	downstream
NW_017859643.1	LNC_000210	XLOC_022573	--	Novel_lncRNA	5983515	5997148	+	XM_020104347.1	109640375	--	sp|B0R0I6|CHD8_DANRE Chromodomain-helicase-DNA-binding protein 8 OS=Danio rerio GN=chd8 PE=3 SV=2//9.207e-16	6022009	6041121	+	24860	upstream
NW_017859643.1	LNC_000210	XLOC_022573	--	Novel_lncRNA	5983515	5997148	+	XM_020106828.1	109642154	--	sp|Q5RBV9|R212B_PONAB RING finger protein 212B OS=Pongo abelii GN=RNF212B PE=2 SV=1//3.64202e-37	5905562	5909594	+	73920	downstream
NW_017859643.1	LNC_000210	XLOC_022573	--	Novel_lncRNA	5983515	5997148	+	XM_020113038.1	109647252	--	sp|Q9JJ93|CN119_MOUSE Uncharacterized protein C14orf119 homolog OS=Mus musculus GN=MNCb-2990 PE=2 SV=1//1.76095e-36	5956990	5959122	-	24392	upstream
NW_017859643.1	LNC_000210	XLOC_022573	--	Novel_lncRNA	5983515	5997148	+	XM_020104354.1	109640375	--	sp|B0R0I6|CHD8_DANRE Chromodomain-helicase-DNA-binding protein 8 OS=Danio rerio GN=chd8 PE=3 SV=2//9.207e-16	6022009	6040343	+	24860	upstream
NW_017859643.1	LNC_000210	XLOC_022573	--	Novel_lncRNA	5983515	5997148	+	XM_020106836.1	109642154	--	sp|Q5RBV9|R212B_PONAB RING finger protein 212B OS=Pongo abelii GN=RNF212B PE=2 SV=1//3.64202e-37	5906049	5909594	+	73920	downstream
NW_017859643.1	LNC_000210	XLOC_022573	--	Novel_lncRNA	5983515	5997148	+	XM_020104779.1	109640656	--	sp|P63182|CBLN1_RAT Cerebellin-1 OS=Rattus norvegicus GN=Cbln1 PE=1 SV=2//7.13754e-100	6016675	6019710	+	19526	upstream
NW_017859643.1	LNC_000210	XLOC_022573	--	Novel_lncRNA	5983515	5997148	+	XM_020104763.1	109640652	--	sp|Q5M7X9|MUL1A_DANRE Mitochondrial ubiquitin ligase activator of nfkb 1-A OS=Danio rerio GN=mul1a PE=2 SV=1//1.179e-45	6079492	6082193	-	82343	downstream
NW_017859643.1	LNC_000210	XLOC_022573	--	Novel_lncRNA	5983515	5997148	+	XM_020104378.1	109640375	--	sp|B0R0I6|CHD8_DANRE Chromodomain-helicase-DNA-binding protein 8 OS=Danio rerio GN=chd8 PE=3 SV=2//9.207e-16	6022009	6040343	+	24860	upstream
NW_017859643.1	LNC_000210	XLOC_022573	--	Novel_lncRNA	5983515	5997148	+	XM_020104689.1	109640599	--	sp|P07221|CASQ1_RABIT Calsequestrin-1 OS=Oryctolagus cuniculus GN=CASQ1 PE=1 SV=1//1.30285e-130	6057130	6065035	-	59981	downstream
NW_017859643.1	LNC_000210	XLOC_022573	--	Novel_lncRNA	5983515	5997148	+	XM_020108489.1	109643381	--	sp|P79762|ZP3_CHICK Zona pellucida sperm-binding protein 3 OS=Gallus gallus GN=ZP3 PE=1 SV=4//9.74298e-15	5898577	5900751	+	82763	downstream
NW_017859643.1	LNC_000210	XLOC_022573	--	Novel_lncRNA	5983515	5997148	+	XM_020099343.1	109637151	--	sp|Q99L04|DHRS1_MOUSE Dehydrogenase/reductase SDR family member 1 OS=Mus musculus GN=Dhrs1 PE=2 SV=1//4.22866e-129	5916441	5920441	-	63073	upstream
NW_017859643.1	LNC_000210	XLOC_022573	--	Novel_lncRNA	5983515	5997148	+	XM_020104795.1	109640656	--	sp|P63182|CBLN1_RAT Cerebellin-1 OS=Rattus norvegicus GN=Cbln1 PE=1 SV=2//7.13754e-100	6016728	6019710	+	19579	upstream
NW_017859664.1	LNC_001346	XLOC_147585	--	Novel_lncRNA	8147614	8147993	-	XM_020095151.1	109634567	--	sp|Q9WU45|CLCN2_CAVPO Chloride channel protein 2 OS=Cavia porcellus GN=CLCN2 PE=2 SV=1//0	8026064	8146121	-	1492	upstream
NW_017859664.1	LNC_001346	XLOC_147585	--	Novel_lncRNA	8147614	8147993	-	XM_020095154.1	109634567	--	sp|Q9WU45|CLCN2_CAVPO Chloride channel protein 2 OS=Cavia porcellus GN=CLCN2 PE=2 SV=1//0	8026064	8146121	-	1492	upstream
NW_017859664.1	LNC_001346	XLOC_147585	--	Novel_lncRNA	8147614	8147993	-	XM_020095155.1	109634567	--	sp|Q9WU45|CLCN2_CAVPO Chloride channel protein 2 OS=Cavia porcellus GN=CLCN2 PE=2 SV=1//0	8026064	8146121	-	1492	upstream
NW_017859664.1	LNC_001346	XLOC_147585	--	Novel_lncRNA	8147614	8147993	-	XM_020095153.1	109634567	--	sp|Q9WU45|CLCN2_CAVPO Chloride channel protein 2 OS=Cavia porcellus GN=CLCN2 PE=2 SV=1//0	8026064	8146121	-	1492	upstream
NW_017859664.1	LNC_001346	XLOC_147585	--	Novel_lncRNA	8147614	8147993	-	XM_020094981.1	109634489	--	-//-	8223078	8227532	-	75084	downstream
NW_017859664.1	LNC_001346	XLOC_147585	--	Novel_lncRNA	8147614	8147993	-	XM_020094924.1	109634443	--	sp|Q0VGW6|S12A9_XENLA Solute carrier family 12 member 9 OS=Xenopus laevis GN=slc12a9 PE=2 SV=1//0	8231346	8287009	+	83352	upstream
NW_017859664.1	LNC_001347	XLOC_147618	--	Novel_lncRNA	8306115	8309875	-	XM_020094925.1	109634444	--	sp|Q9JHL3|ECEL1_RAT Endothelin-converting enzyme-like 1 OS=Rattus norvegicus GN=Ecel1 PE=2 SV=1//5.14942e-130	8325712	8415969	+	15836	upstream
NW_017859664.1	LNC_001347	XLOC_147618	--	Novel_lncRNA	8306115	8309875	-	XM_020094981.1	109634489	--	-//-	8223078	8227532	-	78582	upstream
NW_017859664.1	LNC_001347	XLOC_147618	--	Novel_lncRNA	8306115	8309875	-	XM_020094924.1	109634443	--	sp|Q0VGW6|S12A9_XENLA Solute carrier family 12 member 9 OS=Xenopus laevis GN=slc12a9 PE=2 SV=1//0	8231346	8287009	+	19105	downstream
NW_017859664.1	LNC_001344	XLOC_147555	--	Novel_lncRNA	7809111	7814435	-	XM_020094828.1	109634370	--	sp|P07092|GDN_RAT Glia-derived nexin OS=Rattus norvegicus GN=Serpine2 PE=1 SV=1//3.49794e-146	7868022	7874867	-	53586	downstream
NW_017859664.1	LNC_001344	XLOC_147555	--	Novel_lncRNA	7809111	7814435	-	XM_020094858.1	109634391	--	sp|P34528|YM67_CAEEL Putative serine protease K12H4.7 OS=Caenorhabditis elegans GN=K12H4.7 PE=3 SV=2//7.36563e-94	7876912	7887887	-	62476	downstream
NW_017859664.1	LNC_001344	XLOC_147555	--	Novel_lncRNA	7809111	7814435	-	XM_020095093.1	109634536	--	sp|P30945|SCG2_PELRI Secretogranin-2 OS=Pelophylax ridibundus PE=1 SV=2//5.59053e-12	7837978	7841444	+	23542	upstream
NW_017859664.1	LNC_001344	XLOC_147555	--	Novel_lncRNA	7809111	7814435	-	XM_020095179.1	109634579	--	sp|Q9NSD9|SYFB_HUMAN Phenylalanine--tRNA ligase beta subunit OS=Homo sapiens GN=FARSB PE=1 SV=3//0	7768436	7782105	-	27005	upstream
NW_017859664.1	LNC_001344	XLOC_147555	--	Novel_lncRNA	7809111	7814435	-	XM_020095180.1	109634579	--	sp|Q9NSD9|SYFB_HUMAN Phenylalanine--tRNA ligase beta subunit OS=Homo sapiens GN=FARSB PE=1 SV=3//0	7768436	7782462	-	26648	upstream
NW_017859664.1	LNC_001344	XLOC_147555	--	Novel_lncRNA	7809111	7814435	-	XM_020094922.1	109634441	--	sp|Q8IWX5|SGPP2_HUMAN Sphingosine-1-phosphate phosphatase 2 OS=Homo sapiens GN=SGPP2 PE=2 SV=1//4.12628e-44	7766792	7767884	+	41226	downstream
NW_017859664.1	LNC_001344	XLOC_147555	--	Novel_lncRNA	7809111	7814435	-	XM_020094833.1	109634373	--	sp|O95573|ACSL3_HUMAN Long-chain-fatty-acid--CoA ligase 3 OS=Homo sapiens GN=ACSL3 PE=1 SV=3//0	7789010	7811498	+	-2388	antisense
NW_017859664.1	LNC_001344	XLOC_147555	--	Novel_lncRNA	7809111	7814435	-	XM_020094923.1	109634442	--	sp|A0PJE2|DHR12_HUMAN Dehydrogenase/reductase SDR family member 12 OS=Homo sapiens GN=DHRS12 PE=2 SV=2//1.20784e-42	7846029	7853456	+	31593	upstream
NW_017859664.1	LNC_001344	XLOC_147555	--	Novel_lncRNA	7809111	7814435	-	XM_020095332.1	109634657	--	sp|Q28DP6|PAX3_XENTR Paired box protein Pax-3 OS=Xenopus tropicalis GN=pax3 PE=2 SV=2//1.23336e-127	7699044	7710276	-	98834	upstream
NW_017859664.1	LNC_001344	XLOC_147555	--	Novel_lncRNA	7809111	7814435	-	XM_020095164.1	109634573	--	sp|Q8VDM4|PSMD2_MOUSE 26S proteasome non-ATPase regulatory subunit 2 OS=Mus musculus GN=Psmd2 PE=1 SV=1//0	7888881	7897860	+	74445	upstream
NW_017859664.1	LNC_001344	XLOC_147555	--	Novel_lncRNA	7809111	7814435	-	XM_020095095.1	109634538	--	sp|Q7TN05|AP1S3_MOUSE AP-1 complex subunit sigma-3 OS=Mus musculus GN=Ap1s3 PE=2 SV=1//1.97891e-71	7841469	7844883	-	27033	downstream
NW_017859664.1	LNC_001344	XLOC_147555	--	Novel_lncRNA	7809111	7814435	-	XM_020094829.1	109634370	--	sp|P07092|GDN_RAT Glia-derived nexin OS=Rattus norvegicus GN=Serpine2 PE=1 SV=1//3.49794e-146	7868022	7874869	-	53586	downstream
NW_017859664.1	LNC_001344	XLOC_147555	--	Novel_lncRNA	7809111	7814435	-	XM_020095094.1	109634537	--	sp|Q8IWB7|WDFY1_HUMAN WD repeat and FYVE domain-containing protein 1 OS=Homo sapiens GN=WDFY1 PE=1 SV=1//0	7854621	7866584	-	40185	downstream
NW_017859664.1	LNC_001345	XLOC_147567	--	Novel_lncRNA	7947109	7947905	-	XM_020094858.1	109634391	--	sp|P34528|YM67_CAEEL Putative serine protease K12H4.7 OS=Caenorhabditis elegans GN=K12H4.7 PE=3 SV=2//7.36563e-94	7876912	7887887	-	59221	upstream
NW_017859664.1	LNC_001345	XLOC_147567	--	Novel_lncRNA	7947109	7947905	-	XM_020095151.1	109634567	--	sp|Q9WU45|CLCN2_CAVPO Chloride channel protein 2 OS=Cavia porcellus GN=CLCN2 PE=2 SV=1//0	8026064	8146121	-	78158	downstream
NW_017859664.1	LNC_001345	XLOC_147567	--	Novel_lncRNA	7947109	7947905	-	XM_020095105.1	109634539	--	sp|Q04637|IF4G1_HUMAN Eukaryotic translation initiation factor 4 gamma 1 OS=Homo sapiens GN=EIF4G1 PE=1 SV=4//1.14411e-37	7940430	7961499	+	-797	antisense
NW_017859664.1	LNC_001345	XLOC_147567	--	Novel_lncRNA	7947109	7947905	-	XM_020095104.1	109634539	--	sp|Q04637|IF4G1_HUMAN Eukaryotic translation initiation factor 4 gamma 1 OS=Homo sapiens GN=EIF4G1 PE=1 SV=4//1.14411e-37	7939911	7961499	+	-797	antisense
NW_017859664.1	LNC_001345	XLOC_147567	--	Novel_lncRNA	7947109	7947905	-	XM_020094955.1	109634469	--	sp|P35385|HSPB7_MOUSE Heat shock protein beta-7 OS=Mus musculus GN=Hspb7 PE=1 SV=3//4.85369e-17	8020479	8024741	+	72573	upstream
NW_017859664.1	LNC_001345	XLOC_147567	--	Novel_lncRNA	7947109	7947905	-	XM_020095098.1	109634539	--	sp|Q04637|IF4G1_HUMAN Eukaryotic translation initiation factor 4 gamma 1 OS=Homo sapiens GN=EIF4G1 PE=1 SV=4//1.14411e-37	7930465	7961499	+	-797	antisense
NW_017859664.1	LNC_001345	XLOC_147567	--	Novel_lncRNA	7947109	7947905	-	XM_020095154.1	109634567	--	sp|Q9WU45|CLCN2_CAVPO Chloride channel protein 2 OS=Cavia porcellus GN=CLCN2 PE=2 SV=1//0	8026064	8146121	-	78158	downstream
NW_017859664.1	LNC_001345	XLOC_147567	--	Novel_lncRNA	7947109	7947905	-	XM_020095155.1	109634567	--	sp|Q9WU45|CLCN2_CAVPO Chloride channel protein 2 OS=Cavia porcellus GN=CLCN2 PE=2 SV=1//0	8026064	8146121	-	78158	downstream
NW_017859664.1	LNC_001345	XLOC_147567	--	Novel_lncRNA	7947109	7947905	-	XM_020094829.1	109634370	--	sp|P07092|GDN_RAT Glia-derived nexin OS=Rattus norvegicus GN=Serpine2 PE=1 SV=1//3.49794e-146	7868022	7874869	-	72239	upstream
NW_017859664.1	LNC_001345	XLOC_147567	--	Novel_lncRNA	7947109	7947905	-	XM_020094828.1	109634370	--	sp|P07092|GDN_RAT Glia-derived nexin OS=Rattus norvegicus GN=Serpine2 PE=1 SV=1//3.49794e-146	7868022	7874867	-	72241	upstream
NW_017859664.1	LNC_001345	XLOC_147567	--	Novel_lncRNA	7947109	7947905	-	XM_020094923.1	109634442	--	sp|A0PJE2|DHR12_HUMAN Dehydrogenase/reductase SDR family member 12 OS=Homo sapiens GN=DHRS12 PE=2 SV=2//1.20784e-42	7846029	7853456	+	93652	downstream
NW_017859664.1	LNC_001345	XLOC_147567	--	Novel_lncRNA	7947109	7947905	-	XM_020094971.1	109634481	--	sp|Q8BWU3|F131A_MOUSE Protein FAM131A OS=Mus musculus GN=Fam131a PE=2 SV=1//5.24109e-81	8002235	8013820	+	54329	upstream
NW_017859664.1	LNC_001345	XLOC_147567	--	Novel_lncRNA	7947109	7947905	-	XM_020095153.1	109634567	--	sp|Q9WU45|CLCN2_CAVPO Chloride channel protein 2 OS=Cavia porcellus GN=CLCN2 PE=2 SV=1//0	8026064	8146121	-	78158	downstream
NW_017859664.1	LNC_001345	XLOC_147567	--	Novel_lncRNA	7947109	7947905	-	XM_020095102.1	109634539	--	sp|Q04637|IF4G1_HUMAN Eukaryotic translation initiation factor 4 gamma 1 OS=Homo sapiens GN=EIF4G1 PE=1 SV=4//1.14411e-37	7927650	7961499	+	-797	antisense
NW_017859664.1	LNC_001345	XLOC_147567	--	Novel_lncRNA	7947109	7947905	-	XM_020095094.1	109634537	--	sp|Q8IWB7|WDFY1_HUMAN WD repeat and FYVE domain-containing protein 1 OS=Homo sapiens GN=WDFY1 PE=1 SV=1//0	7854621	7866584	-	80524	upstream
NW_017859664.1	LNC_001345	XLOC_147567	--	Novel_lncRNA	7947109	7947905	-	XM_020095101.1	109634539	--	sp|Q04637|IF4G1_HUMAN Eukaryotic translation initiation factor 4 gamma 1 OS=Homo sapiens GN=EIF4G1 PE=1 SV=4//1.14411e-37	7927650	7961499	+	-797	antisense
NW_017859664.1	LNC_001345	XLOC_147567	--	Novel_lncRNA	7947109	7947905	-	XM_020095100.1	109634539	--	sp|Q04637|IF4G1_HUMAN Eukaryotic translation initiation factor 4 gamma 1 OS=Homo sapiens GN=EIF4G1 PE=1 SV=4//1.14411e-37	7927974	7961499	+	-797	antisense
NW_017859664.1	LNC_001345	XLOC_147567	--	Novel_lncRNA	7947109	7947905	-	XM_020095097.1	109634539	--	sp|Q04637|IF4G1_HUMAN Eukaryotic translation initiation factor 4 gamma 1 OS=Homo sapiens GN=EIF4G1 PE=1 SV=4//1.14411e-37	7927754	7961499	+	-797	antisense
NW_017859664.1	LNC_001345	XLOC_147567	--	Novel_lncRNA	7947109	7947905	-	XM_020095096.1	109634539	--	sp|Q04637|IF4G1_HUMAN Eukaryotic translation initiation factor 4 gamma 1 OS=Homo sapiens GN=EIF4G1 PE=1 SV=4//1.14411e-37	7927650	7961499	+	-797	antisense
NW_017859664.1	LNC_001345	XLOC_147567	--	Novel_lncRNA	7947109	7947905	-	XM_020094949.1	109634462	--	sp|P09487|PPBT_BOVIN Alkaline phosphatase, tissue-nonspecific isozyme OS=Bos taurus GN=ALPL PE=1 SV=2//3.26099e-21	7967962	7978248	+	20056	upstream
NW_017859664.1	LNC_001345	XLOC_147567	--	Novel_lncRNA	7947109	7947905	-	XM_020095103.1	109634539	--	sp|Q04637|IF4G1_HUMAN Eukaryotic translation initiation factor 4 gamma 1 OS=Homo sapiens GN=EIF4G1 PE=1 SV=4//1.14411e-37	7927650	7961499	+	-797	antisense
NW_017859664.1	LNC_001345	XLOC_147567	--	Novel_lncRNA	7947109	7947905	-	XM_020095164.1	109634573	--	sp|Q8VDM4|PSMD2_MOUSE 26S proteasome non-ATPase regulatory subunit 2 OS=Mus musculus GN=Psmd2 PE=1 SV=1//0	7888881	7897860	+	49248	downstream
NW_017859664.1	LNC_001345	XLOC_147567	--	Novel_lncRNA	7947109	7947905	-	XM_020095106.1	109634539	--	sp|Q04637|IF4G1_HUMAN Eukaryotic translation initiation factor 4 gamma 1 OS=Homo sapiens GN=EIF4G1 PE=1 SV=4//1.14411e-37	7946283	7961499	+	-797	antisense
NW_017859664.1	LNC_001342	XLOC_147391	--	Novel_lncRNA	7346762	7348362	-	XM_020094859.1	109634392	--	sp|Q9ER65|CSTN2_MOUSE Calsyntenin-2 OS=Mus musculus GN=Clstn2 PE=1 SV=2//0	7075482	7299297	+	47464	downstream
NW_017859664.1	LNC_001342	XLOC_147391	--	Novel_lncRNA	7346762	7348362	-	XM_020095338.1	109634660	--	sp|Q6DH46|PXYP1_DANRE 2-phosphoxylose phosphatase 1 OS=Danio rerio GN=pxylp1 PE=2 SV=1//0	7374799	7386324	+	26436	upstream
NW_017859664.1	LNC_001342	XLOC_147391	--	Novel_lncRNA	7346762	7348362	-	XM_020095207.1	109634594	--	sp|Q6DG32|S2536_DANRE Solute carrier family 25 member 36-A OS=Danio rerio GN=slc25a36a PE=2 SV=1//0	7350079	7359813	-	1716	downstream
NW_017859664.1	LNC_001342	XLOC_147391	--	Novel_lncRNA	7346762	7348362	-	XM_020095336.1	109634660	--	sp|Q6DH46|PXYP1_DANRE 2-phosphoxylose phosphatase 1 OS=Danio rerio GN=pxylp1 PE=2 SV=1//0	7365982	7386324	+	17619	upstream
NW_017859664.1	LNC_001342	XLOC_147391	--	Novel_lncRNA	7346762	7348362	-	XM_020095337.1	109634660	--	sp|Q6DH46|PXYP1_DANRE 2-phosphoxylose phosphatase 1 OS=Danio rerio GN=pxylp1 PE=2 SV=1//0	7367381	7386324	+	19018	upstream
NW_017859664.1	LNC_001342	XLOC_147391	--	Novel_lncRNA	7346762	7348362	-	XM_020095321.1	109634650	--	sp|Q8R5B6|SPSB4_MOUSE SPRY domain-containing SOCS box protein 4 OS=Mus musculus GN=Spsb4 PE=1 SV=1//1.99519e-139	7310788	7344080	-	2681	upstream
NW_017859664.1	LNC_001343	XLOC_147550	--	Novel_lncRNA	7824170	7838665	-	XM_020094828.1	109634370	--	sp|P07092|GDN_RAT Glia-derived nexin OS=Rattus norvegicus GN=Serpine2 PE=1 SV=1//3.49794e-146	7868022	7874867	-	29356	downstream
NW_017859664.1	LNC_001343	XLOC_147550	--	Novel_lncRNA	7824170	7838665	-	XM_020094858.1	109634391	--	sp|P34528|YM67_CAEEL Putative serine protease K12H4.7 OS=Caenorhabditis elegans GN=K12H4.7 PE=3 SV=2//7.36563e-94	7876912	7887887	-	38246	downstream
NW_017859664.1	LNC_001343	XLOC_147550	--	Novel_lncRNA	7824170	7838665	-	XM_020095098.1	109634539	--	sp|Q04637|IF4G1_HUMAN Eukaryotic translation initiation factor 4 gamma 1 OS=Homo sapiens GN=EIF4G1 PE=1 SV=4//1.14411e-37	7930465	7961499	+	91799	upstream
NW_017859664.1	LNC_001343	XLOC_147550	--	Novel_lncRNA	7824170	7838665	-	XM_020095093.1	109634536	--	sp|P30945|SCG2_PELRI Secretogranin-2 OS=Pelophylax ridibundus PE=1 SV=2//5.59053e-12	7837978	7841444	+	-688	antisense
NW_017859664.1	LNC_001343	XLOC_147550	--	Novel_lncRNA	7824170	7838665	-	XM_020095100.1	109634539	--	sp|Q04637|IF4G1_HUMAN Eukaryotic translation initiation factor 4 gamma 1 OS=Homo sapiens GN=EIF4G1 PE=1 SV=4//1.14411e-37	7927974	7961499	+	89308	upstream
NW_017859664.1	LNC_001343	XLOC_147550	--	Novel_lncRNA	7824170	7838665	-	XM_020095097.1	109634539	--	sp|Q04637|IF4G1_HUMAN Eukaryotic translation initiation factor 4 gamma 1 OS=Homo sapiens GN=EIF4G1 PE=1 SV=4//1.14411e-37	7927754	7961499	+	89088	upstream
NW_017859664.1	LNC_001343	XLOC_147550	--	Novel_lncRNA	7824170	7838665	-	XM_020095096.1	109634539	--	sp|Q04637|IF4G1_HUMAN Eukaryotic translation initiation factor 4 gamma 1 OS=Homo sapiens GN=EIF4G1 PE=1 SV=4//1.14411e-37	7927650	7961499	+	88984	upstream
NW_017859664.1	LNC_001343	XLOC_147550	--	Novel_lncRNA	7824170	7838665	-	XM_020095180.1	109634579	--	sp|Q9NSD9|SYFB_HUMAN Phenylalanine--tRNA ligase beta subunit OS=Homo sapiens GN=FARSB PE=1 SV=3//0	7768436	7782462	-	41707	upstream
NW_017859664.1	LNC_001343	XLOC_147550	--	Novel_lncRNA	7824170	7838665	-	XM_020095102.1	109634539	--	sp|Q04637|IF4G1_HUMAN Eukaryotic translation initiation factor 4 gamma 1 OS=Homo sapiens GN=EIF4G1 PE=1 SV=4//1.14411e-37	7927650	7961499	+	88984	upstream
NW_017859664.1	LNC_001343	XLOC_147550	--	Novel_lncRNA	7824170	7838665	-	XM_020094922.1	109634441	--	sp|Q8IWX5|SGPP2_HUMAN Sphingosine-1-phosphate phosphatase 2 OS=Homo sapiens GN=SGPP2 PE=2 SV=1//4.12628e-44	7766792	7767884	+	56285	downstream
NW_017859664.1	LNC_001343	XLOC_147550	--	Novel_lncRNA	7824170	7838665	-	XM_020094833.1	109634373	--	sp|O95573|ACSL3_HUMAN Long-chain-fatty-acid--CoA ligase 3 OS=Homo sapiens GN=ACSL3 PE=1 SV=3//0	7789010	7811498	+	12671	downstream
NW_017859664.1	LNC_001343	XLOC_147550	--	Novel_lncRNA	7824170	7838665	-	XM_020094923.1	109634442	--	sp|A0PJE2|DHR12_HUMAN Dehydrogenase/reductase SDR family member 12 OS=Homo sapiens GN=DHRS12 PE=2 SV=2//1.20784e-42	7846029	7853456	+	7363	upstream
NW_017859664.1	LNC_001343	XLOC_147550	--	Novel_lncRNA	7824170	7838665	-	XM_020095103.1	109634539	--	sp|Q04637|IF4G1_HUMAN Eukaryotic translation initiation factor 4 gamma 1 OS=Homo sapiens GN=EIF4G1 PE=1 SV=4//1.14411e-37	7927650	7961499	+	88984	upstream
NW_017859664.1	LNC_001343	XLOC_147550	--	Novel_lncRNA	7824170	7838665	-	XM_020095179.1	109634579	--	sp|Q9NSD9|SYFB_HUMAN Phenylalanine--tRNA ligase beta subunit OS=Homo sapiens GN=FARSB PE=1 SV=3//0	7768436	7782105	-	42064	upstream
NW_017859664.1	LNC_001343	XLOC_147550	--	Novel_lncRNA	7824170	7838665	-	XM_020095164.1	109634573	--	sp|Q8VDM4|PSMD2_MOUSE 26S proteasome non-ATPase regulatory subunit 2 OS=Mus musculus GN=Psmd2 PE=1 SV=1//0	7888881	7897860	+	50215	upstream
NW_017859664.1	LNC_001343	XLOC_147550	--	Novel_lncRNA	7824170	7838665	-	XM_020095095.1	109634538	--	sp|Q7TN05|AP1S3_MOUSE AP-1 complex subunit sigma-3 OS=Mus musculus GN=Ap1s3 PE=2 SV=1//1.97891e-71	7841469	7844883	-	2803	downstream
NW_017859664.1	LNC_001343	XLOC_147550	--	Novel_lncRNA	7824170	7838665	-	XM_020094829.1	109634370	--	sp|P07092|GDN_RAT Glia-derived nexin OS=Rattus norvegicus GN=Serpine2 PE=1 SV=1//3.49794e-146	7868022	7874869	-	29356	downstream
NW_017859664.1	LNC_001343	XLOC_147550	--	Novel_lncRNA	7824170	7838665	-	XM_020095094.1	109634537	--	sp|Q8IWB7|WDFY1_HUMAN WD repeat and FYVE domain-containing protein 1 OS=Homo sapiens GN=WDFY1 PE=1 SV=1//0	7854621	7866584	-	15955	downstream
NW_017859664.1	LNC_001343	XLOC_147550	--	Novel_lncRNA	7824170	7838665	-	XM_020095101.1	109634539	--	sp|Q04637|IF4G1_HUMAN Eukaryotic translation initiation factor 4 gamma 1 OS=Homo sapiens GN=EIF4G1 PE=1 SV=4//1.14411e-37	7927650	7961499	+	88984	upstream
NW_017859643.1	LNC_000219	XLOC_023163	--	Novel_lncRNA	8811666	8815180	+	XM_020102532.1	109639190	--	sp|Q9H7F0|AT133_HUMAN Probable cation-transporting ATPase 13A3 OS=Homo sapiens GN=ATP13A3 PE=1 SV=4//0	8791999	8810356	-	1309	upstream
NW_017859643.1	LNC_000219	XLOC_023163	--	Novel_lncRNA	8811666	8815180	+	XM_020103125.1	109639585	--	sp|B0UXL7|FEN1B_DANRE Probable flap endonuclease 1 homolog OS=Danio rerio GN=si:dkeyp-13a3.3 PE=2 SV=1//7.53911e-138	8865271	8869792	-	50090	downstream
NW_017859643.1	LNC_000219	XLOC_023163	--	Novel_lncRNA	8811666	8815180	+	XM_020102821.1	109639388	--	sp|A0JPE9|GLPK5_DANRE Putative glycerol kinase 5 OS=Danio rerio GN=gk5 PE=2 SV=1//0	8822282	8829815	+	7101	upstream
NW_017859643.1	LNC_000219	XLOC_023163	--	Novel_lncRNA	8811666	8815180	+	XM_020103021.1	109639516	--	sp|O00506|STK25_HUMAN Serine/threonine-protein kinase 25 OS=Homo sapiens GN=STK25 PE=1 SV=1//0	8875588	8882309	+	60407	upstream
NW_017859643.1	LNC_000219	XLOC_023163	--	Novel_lncRNA	8811666	8815180	+	XM_020103337.1	109639728	--	sp|P56745|CLD1_RAT Claudin-1 OS=Rattus norvegicus GN=Cldn1 PE=1 SV=2//1.05238e-73	8770159	8772818	-	38847	upstream
NW_017859643.1	LNC_000219	XLOC_023163	--	Novel_lncRNA	8811666	8815180	+	XM_020102978.1	109639485	--	sp|Q2TA45|AGFG1_BOVIN Arf-GAP domain and FG repeat-containing protein 1 OS=Bos taurus GN=AGFG1 PE=2 SV=1//1.88831e-35	8857950	8865097	-	42769	downstream
NW_017859643.1	LNC_000219	XLOC_023163	--	Novel_lncRNA	8811666	8815180	+	XM_020103246.1	109639652	--	sp|Q0VCN0|CLD18_BOVIN Claudin-18 OS=Bos taurus GN=CLDN18 PE=2 SV=1//4.94521e-45	8904160	8906782	+	88979	upstream
NW_017859643.1	LNC_000219	XLOC_023163	--	Novel_lncRNA	8811666	8815180	+	XM_020103098.1	109639573	--	sp|Q76KB1|HS2ST_CHICK Heparan sulfate 2-O-sulfotransferase 1 OS=Gallus gallus GN=HS2ST1 PE=1 SV=1//0	8914065	8934606	+	98884	upstream
NW_017859643.1	LNC_000219	XLOC_023163	--	Novel_lncRNA	8811666	8815180	+	XM_020103280.1	109639676	--	sp|Q8NEA4|FBX36_HUMAN F-box only protein 36 OS=Homo sapiens GN=FBXO36 PE=2 SV=2//6.113e-63	8853842	8856472	-	38661	downstream
NW_017859643.1	LNC_000219	XLOC_023163	--	Novel_lncRNA	8811666	8815180	+	XR_002203414.1	109639602	--	sp|Q503U3|MFFA_DANRE Mitochondrial fission factor homolog A OS=Danio rerio GN=zgc:110130 PE=2 SV=1//2.01089e-65	8869749	8874862	-	54568	downstream
NW_017859643.1	LNC_000219	XLOC_023163	--	Novel_lncRNA	8811666	8815180	+	XM_020102841.1	109639406	--	sp|Q9DBB9|CPN2_MOUSE Carboxypeptidase N subunit 2 OS=Mus musculus GN=Cpn2 PE=1 SV=2//8.23594e-64	8773982	8776243	+	35422	downstream
NW_017859643.1	LNC_000219	XLOC_023163	--	Novel_lncRNA	8811666	8815180	+	XM_020102811.1	109639381	--	sp|Q49HM9|GRK7A_DANRE G-protein-coupled receptor kinase 7A OS=Danio rerio GN=grk7a PE=1 SV=2//0	8844441	8850217	-	29260	downstream
NW_017859643.1	LNC_000219	XLOC_023163	--	Novel_lncRNA	8811666	8815180	+	XM_020102695.1	109639306	--	sp|P41183|BCL6_MOUSE B-cell lymphoma 6 protein homolog OS=Mus musculus GN=Bcl6 PE=1 SV=1//0	8736659	8742225	-	69440	upstream
NW_017859643.1	LNC_000219	XLOC_023163	--	Novel_lncRNA	8811666	8815180	+	XM_020103457.1	109639798	--	sp|Q9NV31|IMP3_HUMAN U3 small nucleolar ribonucleoprotein protein IMP3 OS=Homo sapiens GN=IMP3 PE=1 SV=1//1.20593e-90	8710478	8713434	-	98231	upstream
NW_017859643.1	LNC_000219	XLOC_023163	--	Novel_lncRNA	8811666	8815180	+	XM_020103222.1	109639636	--	sp|P21188|AT1B3_XENLA Sodium/potassium-transporting ATPase subunit beta-3 OS=Xenopus laevis GN=atp1b3 PE=2 SV=1//3.6652e-103	8835368	8840355	+	20187	upstream
NW_017859643.1	LNC_000219	XLOC_023163	--	Novel_lncRNA	8811666	8815180	+	XM_020102829.1	109639388	--	sp|A0JPE9|GLPK5_DANRE Putative glycerol kinase 5 OS=Danio rerio GN=gk5 PE=2 SV=1//0	8822282	8833515	+	7101	upstream
NW_017859643.1	LNC_000219	XLOC_023163	--	Novel_lncRNA	8811666	8815180	+	XM_020103079.1	109639559	--	sp|Q91Y81|SEPT2_RAT Septin-2 OS=Rattus norvegicus GN=Sept2 PE=1 SV=1//0	8883439	8893194	-	68258	downstream
NW_017859643.1	LNC_000219	XLOC_023163	--	Novel_lncRNA	8811666	8815180	+	XM_020103171.1	109639602	--	sp|Q503U3|MFFA_DANRE Mitochondrial fission factor homolog A OS=Danio rerio GN=zgc:110130 PE=2 SV=1//2.01089e-65	8869749	8874840	-	54568	downstream
NW_017859643.1	LNC_000219	XLOC_023163	--	Novel_lncRNA	8811666	8815180	+	XM_020102541.1	109639190	--	sp|Q9H7F0|AT133_HUMAN Probable cation-transporting ATPase 13A3 OS=Homo sapiens GN=ATP13A3 PE=1 SV=4//0	8791999	8810356	-	1309	upstream
NW_017859643.1	LNC_000219	XLOC_023163	--	Novel_lncRNA	8811666	8815180	+	XM_020103137.1	109639594	--	sp|Q6AXR5|S35A3_RAT UDP-N-acetylglucosamine transporter OS=Rattus norvegicus GN=Slc35a3 PE=2 SV=1//2.53392e-119	8714041	8725262	+	86403	downstream
NW_017859643.1	LNC_000219	XLOC_023163	--	Novel_lncRNA	8811666	8815180	+	XM_020103182.1	109639602	--	sp|Q503U3|MFFA_DANRE Mitochondrial fission factor homolog A OS=Danio rerio GN=zgc:110130 PE=2 SV=1//2.01089e-65	8869749	8874862	-	54568	downstream
NW_017859643.1	LNC_000219	XLOC_023163	--	Novel_lncRNA	8811666	8815180	+	XM_020103443.1	109639791	--	sp|P20397|NUCL_XENLA Nucleolin OS=Xenopus laevis GN=ncl PE=2 SV=3//5.39128e-59	8810727	8822014	-	-3515	antisense
NW_017859643.1	LNC_000219	XLOC_023163	--	Novel_lncRNA	8811666	8815180	+	XM_020103088.1	109639559	--	sp|Q91Y81|SEPT2_RAT Septin-2 OS=Rattus norvegicus GN=Sept2 PE=1 SV=1//0	8883439	8893194	-	68258	downstream
NW_017859643.1	LNC_000219	XLOC_023163	--	Novel_lncRNA	8811666	8815180	+	XM_020103304.1	109639703	--	sp|Q7ZWE9|KCY_DANRE UMP-CMP kinase OS=Danio rerio GN=cmpk PE=2 SV=2//4.44959e-118	8730143	8735387	+	76278	downstream
NW_017859643.1	LNC_000219	XLOC_023163	--	Novel_lncRNA	8811666	8815180	+	XM_020103208.1	109639631	--	sp|Q8BQN5|FA78B_MOUSE Protein FAM78B OS=Mus musculus GN=Fam78b PE=2 SV=2//5.67041e-144	8725367	8730047	-	81618	upstream
NW_017859643.1	LNC_000219	XLOC_023163	--	Novel_lncRNA	8811666	8815180	+	XM_020103430.1	109639784	--	sp|Q32PP9|SOX14_DANRE Transcription factor Sox-14 OS=Danio rerio GN=sox14 PE=2 SV=1//1.24691e-82	8901305	8902206	+	86124	upstream
NW_017859643.1	LNC_000219	XLOC_023163	--	Novel_lncRNA	8811666	8815180	+	XM_020103362.1	109639742	--	sp|Q6X4M2|SEP15_ONCMY 15 kDa selenoprotein OS=Oncorhynchus mykiss GN=sep15 PE=2 SV=2//2.44342e-65	8907725	8913747	-	92544	downstream
NW_017859643.1	LNC_000219	XLOC_023163	--	Novel_lncRNA	8811666	8815180	+	XM_020102987.1	109639485	--	sp|Q2TA45|AGFG1_BOVIN Arf-GAP domain and FG repeat-containing protein 1 OS=Bos taurus GN=AGFG1 PE=2 SV=1//1.88831e-35	8857950	8865098	-	42769	downstream
NW_017859643.1	LNC_000219	XLOC_023163	--	Novel_lncRNA	8811666	8815180	+	XM_020103163.1	109639602	--	sp|Q503U3|MFFA_DANRE Mitochondrial fission factor homolog A OS=Danio rerio GN=zgc:110130 PE=2 SV=1//2.01089e-65	8869749	8874862	-	54568	downstream
NW_017859643.1	LNC_000219	XLOC_023163	--	Novel_lncRNA	8811666	8815180	+	XM_020102549.1	109639190	--	sp|Q9H7F0|AT133_HUMAN Probable cation-transporting ATPase 13A3 OS=Homo sapiens GN=ATP13A3 PE=1 SV=4//0	8791998	8810356	-	1309	upstream
NW_017859643.1	LNC_000219	XLOC_023163	--	Novel_lncRNA	8811666	8815180	+	XR_002203380.1	109639190	--	sp|Q9H7F0|AT133_HUMAN Probable cation-transporting ATPase 13A3 OS=Homo sapiens GN=ATP13A3 PE=1 SV=4//0	8793455	8810356	-	1309	upstream
NW_017859643.1	LNC_000219	XLOC_023163	--	Novel_lncRNA	8811666	8815180	+	XM_020103271.1	109639667	--	sp|Q8AVU4|HES1B_XENLA Transcription factor HES-1-B OS=Xenopus laevis GN=hes1-b PE=2 SV=1//3.84479e-97	8782622	8784496	-	27169	upstream
NW_017859641.1	XR_002202436.1	109625016	--	Annotated_lncRNA	5352214	5352775	+	XM_020080030.1	109625023	--	sp|Q5ZLR6|ARHG6_CHICK Rho guanine nucleotide exchange factor 6 OS=Gallus gallus GN=ARHGEF6 PE=2 SV=1//0	5384322	5406564	-	31546	downstream
NW_017859641.1	XR_002202436.1	109625016	--	Annotated_lncRNA	5352214	5352775	+	XM_020079597.1	109624723	--	sp|Q96P66|GP101_HUMAN Probable G-protein coupled receptor 101 OS=Homo sapiens GN=GPR101 PE=1 SV=1//4.22919e-22	5425078	5427140	-	72302	downstream
NW_017859641.1	XR_002202436.1	109625016	--	Annotated_lncRNA	5352214	5352775	+	XM_020085554.1	109628262	--	sp|Q99990|VGLL1_HUMAN Transcription cofactor vestigial-like protein 1 OS=Homo sapiens GN=VGLL1 PE=1 SV=1//2.16785e-07	5364679	5367978	+	11903	upstream
NW_017859641.1	XR_002202436.1	109625016	--	Annotated_lncRNA	5352214	5352775	+	XM_020081396.1	109625847	--	sp|Q14244|MAP7_HUMAN Ensconsin OS=Homo sapiens GN=MAP7 PE=1 SV=1//9.72601e-19	5320996	5346755	-	5458	upstream
NW_017859641.1	XR_002202436.1	109625016	--	Annotated_lncRNA	5352214	5352775	+	XM_020094759.1	109634302	--	sp|P51476|OPSP_COLLI Pinopsin OS=Columba livia PE=1 SV=1//5.523e-43	5371490	5378533	+	18714	upstream
NW_017859641.1	XR_002202436.1	109625016	--	Annotated_lncRNA	5352214	5352775	+	XM_020081386.1	109625847	--	sp|Q14244|MAP7_HUMAN Ensconsin OS=Homo sapiens GN=MAP7 PE=1 SV=1//9.72601e-19	5320996	5346755	-	5458	upstream
NW_017859641.1	XR_002202436.1	109625016	--	Annotated_lncRNA	5352214	5352775	+	XM_020094632.1	109634237	--	sp|B7ZCC9|AGRG4_MOUSE Adhesion G-protein coupled receptor G4 OS=Mus musculus GN=Adgrg4 PE=3 SV=1//6.00052e-96	5353162	5362054	+	386	upstream
NW_017859641.1	XR_002202436.1	109625016	--	Annotated_lncRNA	5352214	5352775	+	XM_020080060.1	109625043	--	sp|Q99805|TM9S2_HUMAN Transmembrane 9 superfamily member 2 OS=Homo sapiens GN=TM9SF2 PE=1 SV=1//0	5413372	5422515	+	60596	upstream
NW_017859641.1	XR_002202436.1	109625016	--	Annotated_lncRNA	5352214	5352775	+	XM_020080047.1	109625023	--	sp|Q5ZLR6|ARHG6_CHICK Rho guanine nucleotide exchange factor 6 OS=Gallus gallus GN=ARHGEF6 PE=2 SV=1//0	5384322	5405122	-	31546	downstream
NW_017859641.1	XR_002202436.1	109625016	--	Annotated_lncRNA	5352214	5352775	+	XM_020081428.1	109625847	--	sp|Q14244|MAP7_HUMAN Ensconsin OS=Homo sapiens GN=MAP7 PE=1 SV=1//9.72601e-19	5320996	5346755	-	5458	upstream
NW_017859641.1	XR_002202436.1	109625016	--	Annotated_lncRNA	5352214	5352775	+	XR_002202437.1	109625049	--	sp|Q7ZWA3|RBMX_DANRE RNA-binding motif protein, X chromosome OS=Danio rerio GN=rbmx PE=2 SV=1//2.008e-22	5406741	5411717	-	53965	downstream
NW_017859641.1	XR_002202436.1	109625016	--	Annotated_lncRNA	5352214	5352775	+	XM_020081455.1	109625847	--	sp|Q14244|MAP7_HUMAN Ensconsin OS=Homo sapiens GN=MAP7 PE=1 SV=1//9.72601e-19	5320996	5346755	-	5458	upstream
NW_017859641.1	XR_002202436.1	109625016	--	Annotated_lncRNA	5352214	5352775	+	XM_020080038.1	109625023	--	sp|Q5ZLR6|ARHG6_CHICK Rho guanine nucleotide exchange factor 6 OS=Gallus gallus GN=ARHGEF6 PE=2 SV=1//0	5384322	5406559	-	31546	downstream
NW_017859641.1	XR_002202436.1	109625016	--	Annotated_lncRNA	5352214	5352775	+	XM_020081480.1	109625847	--	sp|Q14244|MAP7_HUMAN Ensconsin OS=Homo sapiens GN=MAP7 PE=1 SV=1//9.72601e-19	5323771	5346755	-	5458	upstream
NW_017859641.1	XR_002202436.1	109625016	--	Annotated_lncRNA	5352214	5352775	+	XM_020081420.1	109625847	--	sp|Q14244|MAP7_HUMAN Ensconsin OS=Homo sapiens GN=MAP7 PE=1 SV=1//9.72601e-19	5320996	5346755	-	5458	upstream
NW_017859641.1	XR_002202436.1	109625016	--	Annotated_lncRNA	5352214	5352775	+	XM_020085480.1	109628262	--	sp|Q99990|VGLL1_HUMAN Transcription cofactor vestigial-like protein 1 OS=Homo sapiens GN=VGLL1 PE=1 SV=1//2.16785e-07	5364742	5367978	+	11966	upstream
NW_017859641.1	XR_002202436.1	109625016	--	Annotated_lncRNA	5352214	5352775	+	XM_020081411.1	109625847	--	sp|Q14244|MAP7_HUMAN Ensconsin OS=Homo sapiens GN=MAP7 PE=1 SV=1//9.72601e-19	5320996	5346755	-	5458	upstream
NW_017859641.1	XR_002202436.1	109625016	--	Annotated_lncRNA	5352214	5352775	+	XM_020080085.1	109625049	--	sp|Q7ZWA3|RBMX_DANRE RNA-binding motif protein, X chromosome OS=Danio rerio GN=rbmx PE=2 SV=1//2.008e-22	5407984	5411718	-	55208	downstream
NW_017859641.1	XR_002202436.1	109625016	--	Annotated_lncRNA	5352214	5352775	+	XM_020080071.1	109625043	--	sp|Q99805|TM9S2_HUMAN Transmembrane 9 superfamily member 2 OS=Homo sapiens GN=TM9SF2 PE=1 SV=1//0	5413373	5422515	+	60597	upstream
NW_017859641.1	XR_002202436.1	109625016	--	Annotated_lncRNA	5352214	5352775	+	XM_020081444.1	109625847	--	sp|Q14244|MAP7_HUMAN Ensconsin OS=Homo sapiens GN=MAP7 PE=1 SV=1//9.72601e-19	5320996	5346755	-	5458	upstream
NW_017859641.1	XR_002202436.1	109625016	--	Annotated_lncRNA	5352214	5352775	+	XM_020081405.1	109625847	--	sp|Q14244|MAP7_HUMAN Ensconsin OS=Homo sapiens GN=MAP7 PE=1 SV=1//9.72601e-19	5320996	5346755	-	5458	upstream
NW_017859641.1	XR_002202436.1	109625016	--	Annotated_lncRNA	5352214	5352775	+	XM_020081472.1	109625847	--	sp|Q14244|MAP7_HUMAN Ensconsin OS=Homo sapiens GN=MAP7 PE=1 SV=1//9.72601e-19	5320996	5346754	-	5459	upstream
NW_017859641.1	XR_002202436.1	109625016	--	Annotated_lncRNA	5352214	5352775	+	XM_020086351.1	109628895	--	sp|Q13474|DRP2_HUMAN Dystrophin-related protein 2 OS=Homo sapiens GN=DRP2 PE=2 SV=2//0	5202629	5271723	+	80490	downstream
NW_017859641.1	XR_002202436.1	109625016	--	Annotated_lncRNA	5352214	5352775	+	XM_020085405.1	109628262	--	sp|Q99990|VGLL1_HUMAN Transcription cofactor vestigial-like protein 1 OS=Homo sapiens GN=VGLL1 PE=1 SV=1//2.16785e-07	5364713	5367978	+	11937	upstream
NW_017859641.1	XR_002202436.1	109625016	--	Annotated_lncRNA	5352214	5352775	+	XM_020085317.1	109628262	--	sp|Q99990|VGLL1_HUMAN Transcription cofactor vestigial-like protein 1 OS=Homo sapiens GN=VGLL1 PE=1 SV=1//2.16785e-07	5364742	5367978	+	11966	upstream
NW_017859641.1	XR_002202436.1	109625016	--	Annotated_lncRNA	5352214	5352775	+	XM_020082718.1	109626621	--	sp|Q92581|SL9A6_HUMAN Sodium/hydrogen exchanger 6 OS=Homo sapiens GN=SLC9A6 PE=1 SV=2//0	5294217	5305214	+	46999	downstream
NW_017859641.1	XR_002202436.1	109625016	--	Annotated_lncRNA	5352214	5352775	+	XM_020081491.1	109625905	--	sp|P97447|FHL1_MOUSE Four and a half LIM domains protein 1 OS=Mus musculus GN=Fhl1 PE=1 SV=3//8.0624e-82	5313940	5323518	+	28695	downstream
NW_017859641.1	XR_002202436.1	109625016	--	Annotated_lncRNA	5352214	5352775	+	XM_020086344.1	109628895	--	sp|Q13474|DRP2_HUMAN Dystrophin-related protein 2 OS=Homo sapiens GN=DRP2 PE=2 SV=2//0	5174096	5271723	+	80490	downstream
NW_017859641.1	XR_002202436.1	109625016	--	Annotated_lncRNA	5352214	5352775	+	XM_020082730.1	109626630	--	sp|Q6R1L1|TAF7_CRIGR Transcription initiation factor TFIID subunit 7 OS=Cricetulus griseus GN=TAF7 PE=1 SV=1//5.06707e-137	5285686	5293316	-	58897	upstream
NW_017859641.1	XR_002202436.1	109625016	--	Annotated_lncRNA	5352214	5352775	+	XM_020081436.1	109625847	--	sp|Q14244|MAP7_HUMAN Ensconsin OS=Homo sapiens GN=MAP7 PE=1 SV=1//9.72601e-19	5320996	5346755	-	5458	upstream
NW_017859641.1	XR_002202436.1	109625016	--	Annotated_lncRNA	5352214	5352775	+	XM_020081463.1	109625847	--	sp|Q14244|MAP7_HUMAN Ensconsin OS=Homo sapiens GN=MAP7 PE=1 SV=1//9.72601e-19	5320996	5346755	-	5458	upstream
NW_017859660.1	LNC_001188	XLOC_130803	--	Novel_lncRNA	7733608	7764282	-	XM_020092485.1	109632932	--	sp|O42182|FBLN1_DANRE Fibulin-1 OS=Danio rerio GN=fbln1 PE=2 SV=1//0	7794928	7805620	-	30645	downstream
NW_017859660.1	LNC_001188	XLOC_130803	--	Novel_lncRNA	7733608	7764282	-	XM_020092397.1	109632877	--	sp|O15164|TIF1A_HUMAN Transcription intermediary factor 1-alpha OS=Homo sapiens GN=TRIM24 PE=1 SV=3//2.17801e-62	7806351	7818260	-	42068	downstream
NW_017859660.1	LNC_001188	XLOC_130803	--	Novel_lncRNA	7733608	7764282	-	XM_020092166.1	109632735	--	sp|P46527|CDN1B_HUMAN Cyclin-dependent kinase inhibitor 1B OS=Homo sapiens GN=CDKN1B PE=1 SV=1//4.25541e-17	7689855	7692410	-	41197	upstream
NW_017859660.1	LNC_001188	XLOC_130803	--	Novel_lncRNA	7733608	7764282	-	XM_020092396.1	109632877	--	sp|O15164|TIF1A_HUMAN Transcription intermediary factor 1-alpha OS=Homo sapiens GN=TRIM24 PE=1 SV=3//2.17801e-62	7806351	7818259	-	42068	downstream
NW_017859660.1	LNC_001188	XLOC_130803	--	Novel_lncRNA	7733608	7764282	-	XM_020092398.1	109632877	--	sp|O15164|TIF1A_HUMAN Transcription intermediary factor 1-alpha OS=Homo sapiens GN=TRIM24 PE=1 SV=3//2.17801e-62	7806351	7818259	-	42068	downstream
NW_017859660.1	LNC_001188	XLOC_130803	--	Novel_lncRNA	7733608	7764282	-	XM_020092314.1	109632832	--	sp|Q2HJE4|UBP15_BOVIN Ubiquitin carboxyl-terminal hydrolase 15 OS=Bos taurus GN=USP15 PE=2 SV=1//3.0466e-89	7824280	7830166	-	59997	downstream
NW_017859660.1	LNC_001188	XLOC_130803	--	Novel_lncRNA	7733608	7764282	-	XM_020092490.1	109632935	--	sp|Q5FVB0|ATX10_XENTR Ataxin-10 OS=Xenopus tropicalis GN=atxn10 PE=2 SV=1//1.94497e-110	7786422	7793635	-	22139	downstream
NW_017859660.1	LNC_001188	XLOC_130803	--	Novel_lncRNA	7733608	7764282	-	XM_020092156.1	109632729	--	sp|Q3L254|WNT7B_CHICK Protein Wnt-7b OS=Gallus gallus GN=WNT7B PE=2 SV=1//0	7777059	7783129	+	12776	upstream
NW_017859660.1	LNC_001188	XLOC_130803	--	Novel_lncRNA	7733608	7764282	-	XM_020092486.1	109632932	--	sp|O42182|FBLN1_DANRE Fibulin-1 OS=Danio rerio GN=fbln1 PE=2 SV=1//0	7798631	7805620	-	34348	downstream
NW_017859660.1	LNC_001188	XLOC_130803	--	Novel_lncRNA	7733608	7764282	-	XM_020092313.1	109632831	--	sp|P51857|AK1D1_HUMAN 3-oxo-5-beta-steroid 4-dehydrogenase OS=Homo sapiens GN=AKR1D1 PE=1 SV=1//0	7820677	7823534	+	56394	upstream
NW_017859660.1	LNC_001188	XLOC_130803	--	Novel_lncRNA	7733608	7764282	-	XM_020092187.1	109632755	--	sp|Q07869|PPARA_HUMAN Peroxisome proliferator-activated receptor alpha OS=Homo sapiens GN=PPARA PE=1 SV=2//1.49017e-19	7724809	7729552	-	4055	upstream
NW_017859660.1	LNC_001189	XLOC_130803	--	Novel_lncRNA	7738052	7764301	-	XM_020092485.1	109632932	--	sp|O42182|FBLN1_DANRE Fibulin-1 OS=Danio rerio GN=fbln1 PE=2 SV=1//0	7794928	7805620	-	30626	downstream
NW_017859660.1	LNC_001189	XLOC_130803	--	Novel_lncRNA	7738052	7764301	-	XM_020092397.1	109632877	--	sp|O15164|TIF1A_HUMAN Transcription intermediary factor 1-alpha OS=Homo sapiens GN=TRIM24 PE=1 SV=3//2.17801e-62	7806351	7818260	-	42049	downstream
NW_017859660.1	LNC_001189	XLOC_130803	--	Novel_lncRNA	7738052	7764301	-	XM_020092166.1	109632735	--	sp|P46527|CDN1B_HUMAN Cyclin-dependent kinase inhibitor 1B OS=Homo sapiens GN=CDKN1B PE=1 SV=1//4.25541e-17	7689855	7692410	-	45641	upstream
NW_017859660.1	LNC_001189	XLOC_130803	--	Novel_lncRNA	7738052	7764301	-	XM_020092396.1	109632877	--	sp|O15164|TIF1A_HUMAN Transcription intermediary factor 1-alpha OS=Homo sapiens GN=TRIM24 PE=1 SV=3//2.17801e-62	7806351	7818259	-	42049	downstream
NW_017859660.1	LNC_001189	XLOC_130803	--	Novel_lncRNA	7738052	7764301	-	XM_020092398.1	109632877	--	sp|O15164|TIF1A_HUMAN Transcription intermediary factor 1-alpha OS=Homo sapiens GN=TRIM24 PE=1 SV=3//2.17801e-62	7806351	7818259	-	42049	downstream
NW_017859660.1	LNC_001189	XLOC_130803	--	Novel_lncRNA	7738052	7764301	-	XM_020092314.1	109632832	--	sp|Q2HJE4|UBP15_BOVIN Ubiquitin carboxyl-terminal hydrolase 15 OS=Bos taurus GN=USP15 PE=2 SV=1//3.0466e-89	7824280	7830166	-	59978	downstream
NW_017859660.1	LNC_001189	XLOC_130803	--	Novel_lncRNA	7738052	7764301	-	XM_020092490.1	109632935	--	sp|Q5FVB0|ATX10_XENTR Ataxin-10 OS=Xenopus tropicalis GN=atxn10 PE=2 SV=1//1.94497e-110	7786422	7793635	-	22120	downstream
NW_017859660.1	LNC_001189	XLOC_130803	--	Novel_lncRNA	7738052	7764301	-	XM_020092156.1	109632729	--	sp|Q3L254|WNT7B_CHICK Protein Wnt-7b OS=Gallus gallus GN=WNT7B PE=2 SV=1//0	7777059	7783129	+	12757	upstream
NW_017859660.1	LNC_001189	XLOC_130803	--	Novel_lncRNA	7738052	7764301	-	XM_020092486.1	109632932	--	sp|O42182|FBLN1_DANRE Fibulin-1 OS=Danio rerio GN=fbln1 PE=2 SV=1//0	7798631	7805620	-	34329	downstream
NW_017859660.1	LNC_001189	XLOC_130803	--	Novel_lncRNA	7738052	7764301	-	XM_020092313.1	109632831	--	sp|P51857|AK1D1_HUMAN 3-oxo-5-beta-steroid 4-dehydrogenase OS=Homo sapiens GN=AKR1D1 PE=1 SV=1//0	7820677	7823534	+	56375	upstream
NW_017859660.1	LNC_001189	XLOC_130803	--	Novel_lncRNA	7738052	7764301	-	XM_020092187.1	109632755	--	sp|Q07869|PPARA_HUMAN Peroxisome proliferator-activated receptor alpha OS=Homo sapiens GN=PPARA PE=1 SV=2//1.49017e-19	7724809	7729552	-	8499	upstream
NW_017859676.1	LNC_001666	XLOC_176184	--	Novel_lncRNA	2695816	2706033	+	XM_020099962.1	109637531	--	sp|Q7Z628|ARHG8_HUMAN Neuroepithelial cell-transforming gene 1 protein OS=Homo sapiens GN=NET1 PE=1 SV=1//0	2615871	2646033	+	49782	downstream
NW_017859676.1	LNC_001666	XLOC_176184	--	Novel_lncRNA	2695816	2706033	+	XM_020099862.1	109637490	--	sp|P33091|PRL_PROAT Prolactin OS=Protopterus aethiopicus GN=prl PE=1 SV=1//1.35017e-37	2599162	2601275	-	94540	upstream
NW_017859676.1	LNC_001666	XLOC_176184	--	Novel_lncRNA	2695816	2706033	+	XM_020099836.1	109637466	--	sp|Q6ZPE2|MTMR5_MOUSE Myotubularin-related protein 5 OS=Mus musculus GN=Sbf1 PE=1 SV=2//0	2794697	2878581	+	88663	upstream
NW_017859676.1	LNC_001666	XLOC_176184	--	Novel_lncRNA	2695816	2706033	+	XM_020099819.1	109637454	--	sp|Q9H1C3|GL8D2_HUMAN Glycosyltransferase 8 domain-containing protein 2 OS=Homo sapiens GN=GLT8D2 PE=2 SV=1//7.22191e-144	2751266	2760631	+	45232	upstream
NW_017859676.1	LNC_001666	XLOC_176184	--	Novel_lncRNA	2695816	2706033	+	XM_020099817.1	109637454	--	sp|Q9H1C3|GL8D2_HUMAN Glycosyltransferase 8 domain-containing protein 2 OS=Homo sapiens GN=GLT8D2 PE=2 SV=1//7.22191e-144	2755428	2760631	+	49394	upstream
NW_017859676.1	LNC_001666	XLOC_176184	--	Novel_lncRNA	2695816	2706033	+	XM_020099818.1	109637454	--	sp|Q9H1C3|GL8D2_HUMAN Glycosyltransferase 8 domain-containing protein 2 OS=Homo sapiens GN=GLT8D2 PE=2 SV=1//7.22191e-144	2755522	2760631	+	49488	upstream
NW_017859676.1	LNC_001666	XLOC_176184	--	Novel_lncRNA	2695816	2706033	+	XM_020099844.1	109637474	--	sp|Q6P6B7|ANR16_HUMAN Ankyrin repeat domain-containing protein 16 OS=Homo sapiens GN=ANKRD16 PE=1 SV=1//1.47625e-148	2744208	2747626	-	38174	downstream
NW_017859676.1	LNC_001666	XLOC_176184	--	Novel_lncRNA	2695816	2706033	+	XM_020099816.1	109637454	--	sp|Q9H1C3|GL8D2_HUMAN Glycosyltransferase 8 domain-containing protein 2 OS=Homo sapiens GN=GLT8D2 PE=2 SV=1//7.22191e-144	2751264	2760631	+	45230	upstream
NW_017859676.1	LNC_001666	XLOC_176184	--	Novel_lncRNA	2695816	2706033	+	XM_020100025.1	109637568	--	sp|Q8BZ36|RINT1_MOUSE RAD50-interacting protein 1 OS=Mus musculus GN=Rint1 PE=2 SV=2//0	2606481	2615001	+	80814	downstream
NW_017859676.1	LNC_001666	XLOC_176184	--	Novel_lncRNA	2695816	2706033	+	XM_020100029.1	109637570	--	sp|Q8VBX0|ASB13_MOUSE Ankyrin repeat and SOCS box protein 13 OS=Mus musculus GN=Asb13 PE=2 SV=1//4.13064e-106	2718805	2726867	-	12771	downstream
NW_017859676.1	LNC_001666	XLOC_176184	--	Novel_lncRNA	2695816	2706033	+	XM_020100028.1	109637569	--	sp|Q8WXK3|ASB13_HUMAN Ankyrin repeat and SOCS box protein 13 OS=Homo sapiens GN=ASB13 PE=1 SV=2//7.93602e-115	2726853	2730551	-	20819	downstream
NW_017859676.1	LNC_001666	XLOC_176184	--	Novel_lncRNA	2695816	2706033	+	XM_020099796.1	109637446	--	sp|Q5RGE6|HSP7E_DANRE Heat shock 70 kDa protein 14 OS=Danio rerio GN=hspa14 PE=2 SV=1//0	2591108	2598623	+	97192	downstream
NW_017859676.1	LNC_001666	XLOC_176184	--	Novel_lncRNA	2695816	2706033	+	XM_020099827.1	109637458	--	sp|P61312|ADM2_RAT ADM2 OS=Rattus norvegicus GN=Adm2 PE=2 SV=1//6.09169e-16	2771434	2783159	-	65400	downstream
NW_017859676.1	LNC_001666	XLOC_176184	--	Novel_lncRNA	2695816	2706033	+	XM_020099964.1	109637531	--	sp|Q7Z628|ARHG8_HUMAN Neuroepithelial cell-transforming gene 1 protein OS=Homo sapiens GN=NET1 PE=1 SV=1//0	2638715	2646033	+	49782	downstream
NW_017859676.1	LNC_001666	XLOC_176184	--	Novel_lncRNA	2695816	2706033	+	XM_020100027.1	109637568	--	sp|Q8BZ36|RINT1_MOUSE RAD50-interacting protein 1 OS=Mus musculus GN=Rint1 PE=2 SV=2//0	2606482	2613540	+	82275	downstream
NW_017859676.1	LNC_001666	XLOC_176184	--	Novel_lncRNA	2695816	2706033	+	XM_020099980.1	109637540	--	sp|P50399|GDIB_RAT Rab GDP dissociation inhibitor beta OS=Rattus norvegicus GN=Gdi2 PE=1 SV=2//0	2730967	2741549	-	24933	downstream
NW_017859676.1	LNC_001666	XLOC_176184	--	Novel_lncRNA	2695816	2706033	+	XM_020099963.1	109637531	--	sp|Q7Z628|ARHG8_HUMAN Neuroepithelial cell-transforming gene 1 protein OS=Homo sapiens GN=NET1 PE=1 SV=1//0	2624203	2646033	+	49782	downstream
NW_017859660.1	LNC_001180	XLOC_130621	--	Novel_lncRNA	6964411	6967936	-	XM_020092131.1	109632707	--	sp|P59764|DOCK4_MOUSE Dedicator of cytokinesis protein 4 OS=Mus musculus GN=Dock4 PE=1 SV=1//5.38765e-10	6967367	7094023	+	-570	antisense
NW_017859660.1	LNC_001180	XLOC_130621	--	Novel_lncRNA	6964411	6967936	-	XM_020092491.1	109632936	--	sp|Q5S1U6|IFRD1_PIG Interferon-related developmental regulator 1 OS=Sus scrofa GN=IFRD1 PE=2 SV=1//0	6935725	6941763	-	22647	upstream
NW_017859660.1	LNC_001180	XLOC_130621	--	Novel_lncRNA	6964411	6967936	-	XM_020092421.1	109632891	--	sp|Q1LUD1|T168A_DANRE Transmembrane protein 168-A OS=Danio rerio GN=tmem168a PE=3 SV=1//0	6888953	6899351	+	65059	downstream
NW_017859660.1	LNC_001181	XLOC_130674	--	Novel_lncRNA	7167495	7167900	-	XM_020092131.1	109632707	--	sp|P59764|DOCK4_MOUSE Dedicator of cytokinesis protein 4 OS=Mus musculus GN=Dock4 PE=1 SV=1//5.38765e-10	6967367	7094023	+	73471	downstream
NW_017859660.1	LNC_001181	XLOC_130674	--	Novel_lncRNA	7167495	7167900	-	XM_020092320.1	109632837	--	sp|Q9H3W5|LRRN3_HUMAN Leucine-rich repeat neuronal protein 3 OS=Homo sapiens GN=LRRN3 PE=2 SV=1//0	7234150	7250260	-	66249	downstream
NW_017859660.1	LNC_001182	XLOC_130803	--	Novel_lncRNA	7729845	7741251	-	XM_020092485.1	109632932	--	sp|O42182|FBLN1_DANRE Fibulin-1 OS=Danio rerio GN=fbln1 PE=2 SV=1//0	7794928	7805620	-	53676	downstream
NW_017859660.1	LNC_001182	XLOC_130803	--	Novel_lncRNA	7729845	7741251	-	XM_020092397.1	109632877	--	sp|O15164|TIF1A_HUMAN Transcription intermediary factor 1-alpha OS=Homo sapiens GN=TRIM24 PE=1 SV=3//2.17801e-62	7806351	7818260	-	65099	downstream
NW_017859660.1	LNC_001182	XLOC_130803	--	Novel_lncRNA	7729845	7741251	-	XM_020092166.1	109632735	--	sp|P46527|CDN1B_HUMAN Cyclin-dependent kinase inhibitor 1B OS=Homo sapiens GN=CDKN1B PE=1 SV=1//4.25541e-17	7689855	7692410	-	37434	upstream
NW_017859660.1	LNC_001182	XLOC_130803	--	Novel_lncRNA	7729845	7741251	-	XM_020092396.1	109632877	--	sp|O15164|TIF1A_HUMAN Transcription intermediary factor 1-alpha OS=Homo sapiens GN=TRIM24 PE=1 SV=3//2.17801e-62	7806351	7818259	-	65099	downstream
NW_017859660.1	LNC_001182	XLOC_130803	--	Novel_lncRNA	7729845	7741251	-	XM_020092398.1	109632877	--	sp|O15164|TIF1A_HUMAN Transcription intermediary factor 1-alpha OS=Homo sapiens GN=TRIM24 PE=1 SV=3//2.17801e-62	7806351	7818259	-	65099	downstream
NW_017859660.1	LNC_001182	XLOC_130803	--	Novel_lncRNA	7729845	7741251	-	XM_020092314.1	109632832	--	sp|Q2HJE4|UBP15_BOVIN Ubiquitin carboxyl-terminal hydrolase 15 OS=Bos taurus GN=USP15 PE=2 SV=1//3.0466e-89	7824280	7830166	-	83028	downstream
NW_017859660.1	LNC_001182	XLOC_130803	--	Novel_lncRNA	7729845	7741251	-	XM_020092490.1	109632935	--	sp|Q5FVB0|ATX10_XENTR Ataxin-10 OS=Xenopus tropicalis GN=atxn10 PE=2 SV=1//1.94497e-110	7786422	7793635	-	45170	downstream
NW_017859660.1	LNC_001182	XLOC_130803	--	Novel_lncRNA	7729845	7741251	-	XM_020092156.1	109632729	--	sp|Q3L254|WNT7B_CHICK Protein Wnt-7b OS=Gallus gallus GN=WNT7B PE=2 SV=1//0	7777059	7783129	+	35807	upstream
NW_017859660.1	LNC_001182	XLOC_130803	--	Novel_lncRNA	7729845	7741251	-	XM_020092486.1	109632932	--	sp|O42182|FBLN1_DANRE Fibulin-1 OS=Danio rerio GN=fbln1 PE=2 SV=1//0	7798631	7805620	-	57379	downstream
NW_017859660.1	LNC_001182	XLOC_130803	--	Novel_lncRNA	7729845	7741251	-	XM_020092313.1	109632831	--	sp|P51857|AK1D1_HUMAN 3-oxo-5-beta-steroid 4-dehydrogenase OS=Homo sapiens GN=AKR1D1 PE=1 SV=1//0	7820677	7823534	+	79425	upstream
NW_017859660.1	LNC_001182	XLOC_130803	--	Novel_lncRNA	7729845	7741251	-	XM_020092187.1	109632755	--	sp|Q07869|PPARA_HUMAN Peroxisome proliferator-activated receptor alpha OS=Homo sapiens GN=PPARA PE=1 SV=2//1.49017e-19	7724809	7729552	-	292	upstream
NW_017859660.1	LNC_001183	XLOC_130803	--	Novel_lncRNA	7729845	7759638	-	XM_020092485.1	109632932	--	sp|O42182|FBLN1_DANRE Fibulin-1 OS=Danio rerio GN=fbln1 PE=2 SV=1//0	7794928	7805620	-	35289	downstream
NW_017859660.1	LNC_001183	XLOC_130803	--	Novel_lncRNA	7729845	7759638	-	XM_020092397.1	109632877	--	sp|O15164|TIF1A_HUMAN Transcription intermediary factor 1-alpha OS=Homo sapiens GN=TRIM24 PE=1 SV=3//2.17801e-62	7806351	7818260	-	46712	downstream
NW_017859660.1	LNC_001183	XLOC_130803	--	Novel_lncRNA	7729845	7759638	-	XM_020092166.1	109632735	--	sp|P46527|CDN1B_HUMAN Cyclin-dependent kinase inhibitor 1B OS=Homo sapiens GN=CDKN1B PE=1 SV=1//4.25541e-17	7689855	7692410	-	37434	upstream
NW_017859660.1	LNC_001183	XLOC_130803	--	Novel_lncRNA	7729845	7759638	-	XM_020092396.1	109632877	--	sp|O15164|TIF1A_HUMAN Transcription intermediary factor 1-alpha OS=Homo sapiens GN=TRIM24 PE=1 SV=3//2.17801e-62	7806351	7818259	-	46712	downstream
NW_017859660.1	LNC_001183	XLOC_130803	--	Novel_lncRNA	7729845	7759638	-	XM_020092398.1	109632877	--	sp|O15164|TIF1A_HUMAN Transcription intermediary factor 1-alpha OS=Homo sapiens GN=TRIM24 PE=1 SV=3//2.17801e-62	7806351	7818259	-	46712	downstream
NW_017859660.1	LNC_001183	XLOC_130803	--	Novel_lncRNA	7729845	7759638	-	XM_020092314.1	109632832	--	sp|Q2HJE4|UBP15_BOVIN Ubiquitin carboxyl-terminal hydrolase 15 OS=Bos taurus GN=USP15 PE=2 SV=1//3.0466e-89	7824280	7830166	-	64641	downstream
NW_017859660.1	LNC_001183	XLOC_130803	--	Novel_lncRNA	7729845	7759638	-	XM_020092490.1	109632935	--	sp|Q5FVB0|ATX10_XENTR Ataxin-10 OS=Xenopus tropicalis GN=atxn10 PE=2 SV=1//1.94497e-110	7786422	7793635	-	26783	downstream
NW_017859660.1	LNC_001183	XLOC_130803	--	Novel_lncRNA	7729845	7759638	-	XM_020092156.1	109632729	--	sp|Q3L254|WNT7B_CHICK Protein Wnt-7b OS=Gallus gallus GN=WNT7B PE=2 SV=1//0	7777059	7783129	+	17420	upstream
NW_017859660.1	LNC_001183	XLOC_130803	--	Novel_lncRNA	7729845	7759638	-	XM_020092486.1	109632932	--	sp|O42182|FBLN1_DANRE Fibulin-1 OS=Danio rerio GN=fbln1 PE=2 SV=1//0	7798631	7805620	-	38992	downstream
NW_017859660.1	LNC_001183	XLOC_130803	--	Novel_lncRNA	7729845	7759638	-	XM_020092313.1	109632831	--	sp|P51857|AK1D1_HUMAN 3-oxo-5-beta-steroid 4-dehydrogenase OS=Homo sapiens GN=AKR1D1 PE=1 SV=1//0	7820677	7823534	+	61038	upstream
NW_017859660.1	LNC_001183	XLOC_130803	--	Novel_lncRNA	7729845	7759638	-	XM_020092187.1	109632755	--	sp|Q07869|PPARA_HUMAN Peroxisome proliferator-activated receptor alpha OS=Homo sapiens GN=PPARA PE=1 SV=2//1.49017e-19	7724809	7729552	-	292	upstream
NW_017859660.1	LNC_001184	XLOC_130803	--	Novel_lncRNA	7729845	7764301	-	XM_020092485.1	109632932	--	sp|O42182|FBLN1_DANRE Fibulin-1 OS=Danio rerio GN=fbln1 PE=2 SV=1//0	7794928	7805620	-	30626	downstream
NW_017859660.1	LNC_001184	XLOC_130803	--	Novel_lncRNA	7729845	7764301	-	XM_020092397.1	109632877	--	sp|O15164|TIF1A_HUMAN Transcription intermediary factor 1-alpha OS=Homo sapiens GN=TRIM24 PE=1 SV=3//2.17801e-62	7806351	7818260	-	42049	downstream
NW_017859660.1	LNC_001184	XLOC_130803	--	Novel_lncRNA	7729845	7764301	-	XM_020092166.1	109632735	--	sp|P46527|CDN1B_HUMAN Cyclin-dependent kinase inhibitor 1B OS=Homo sapiens GN=CDKN1B PE=1 SV=1//4.25541e-17	7689855	7692410	-	37434	upstream
NW_017859660.1	LNC_001184	XLOC_130803	--	Novel_lncRNA	7729845	7764301	-	XM_020092396.1	109632877	--	sp|O15164|TIF1A_HUMAN Transcription intermediary factor 1-alpha OS=Homo sapiens GN=TRIM24 PE=1 SV=3//2.17801e-62	7806351	7818259	-	42049	downstream
NW_017859660.1	LNC_001184	XLOC_130803	--	Novel_lncRNA	7729845	7764301	-	XM_020092398.1	109632877	--	sp|O15164|TIF1A_HUMAN Transcription intermediary factor 1-alpha OS=Homo sapiens GN=TRIM24 PE=1 SV=3//2.17801e-62	7806351	7818259	-	42049	downstream
NW_017859660.1	LNC_001184	XLOC_130803	--	Novel_lncRNA	7729845	7764301	-	XM_020092314.1	109632832	--	sp|Q2HJE4|UBP15_BOVIN Ubiquitin carboxyl-terminal hydrolase 15 OS=Bos taurus GN=USP15 PE=2 SV=1//3.0466e-89	7824280	7830166	-	59978	downstream
NW_017859660.1	LNC_001184	XLOC_130803	--	Novel_lncRNA	7729845	7764301	-	XM_020092490.1	109632935	--	sp|Q5FVB0|ATX10_XENTR Ataxin-10 OS=Xenopus tropicalis GN=atxn10 PE=2 SV=1//1.94497e-110	7786422	7793635	-	22120	downstream
NW_017859660.1	LNC_001184	XLOC_130803	--	Novel_lncRNA	7729845	7764301	-	XM_020092156.1	109632729	--	sp|Q3L254|WNT7B_CHICK Protein Wnt-7b OS=Gallus gallus GN=WNT7B PE=2 SV=1//0	7777059	7783129	+	12757	upstream
NW_017859660.1	LNC_001184	XLOC_130803	--	Novel_lncRNA	7729845	7764301	-	XM_020092486.1	109632932	--	sp|O42182|FBLN1_DANRE Fibulin-1 OS=Danio rerio GN=fbln1 PE=2 SV=1//0	7798631	7805620	-	34329	downstream
NW_017859660.1	LNC_001184	XLOC_130803	--	Novel_lncRNA	7729845	7764301	-	XM_020092313.1	109632831	--	sp|P51857|AK1D1_HUMAN 3-oxo-5-beta-steroid 4-dehydrogenase OS=Homo sapiens GN=AKR1D1 PE=1 SV=1//0	7820677	7823534	+	56375	upstream
NW_017859660.1	LNC_001184	XLOC_130803	--	Novel_lncRNA	7729845	7764301	-	XM_020092187.1	109632755	--	sp|Q07869|PPARA_HUMAN Peroxisome proliferator-activated receptor alpha OS=Homo sapiens GN=PPARA PE=1 SV=2//1.49017e-19	7724809	7729552	-	292	upstream
NW_017859660.1	LNC_001185	XLOC_130803	--	Novel_lncRNA	7733608	7746947	-	XM_020092485.1	109632932	--	sp|O42182|FBLN1_DANRE Fibulin-1 OS=Danio rerio GN=fbln1 PE=2 SV=1//0	7794928	7805620	-	47980	downstream
NW_017859660.1	LNC_001185	XLOC_130803	--	Novel_lncRNA	7733608	7746947	-	XM_020092397.1	109632877	--	sp|O15164|TIF1A_HUMAN Transcription intermediary factor 1-alpha OS=Homo sapiens GN=TRIM24 PE=1 SV=3//2.17801e-62	7806351	7818260	-	59403	downstream
NW_017859660.1	LNC_001185	XLOC_130803	--	Novel_lncRNA	7733608	7746947	-	XM_020092166.1	109632735	--	sp|P46527|CDN1B_HUMAN Cyclin-dependent kinase inhibitor 1B OS=Homo sapiens GN=CDKN1B PE=1 SV=1//4.25541e-17	7689855	7692410	-	41197	upstream
NW_017859660.1	LNC_001185	XLOC_130803	--	Novel_lncRNA	7733608	7746947	-	XM_020092396.1	109632877	--	sp|O15164|TIF1A_HUMAN Transcription intermediary factor 1-alpha OS=Homo sapiens GN=TRIM24 PE=1 SV=3//2.17801e-62	7806351	7818259	-	59403	downstream
NW_017859660.1	LNC_001185	XLOC_130803	--	Novel_lncRNA	7733608	7746947	-	XM_020092398.1	109632877	--	sp|O15164|TIF1A_HUMAN Transcription intermediary factor 1-alpha OS=Homo sapiens GN=TRIM24 PE=1 SV=3//2.17801e-62	7806351	7818259	-	59403	downstream
NW_017859660.1	LNC_001185	XLOC_130803	--	Novel_lncRNA	7733608	7746947	-	XM_020092314.1	109632832	--	sp|Q2HJE4|UBP15_BOVIN Ubiquitin carboxyl-terminal hydrolase 15 OS=Bos taurus GN=USP15 PE=2 SV=1//3.0466e-89	7824280	7830166	-	77332	downstream
NW_017859660.1	LNC_001185	XLOC_130803	--	Novel_lncRNA	7733608	7746947	-	XM_020092490.1	109632935	--	sp|Q5FVB0|ATX10_XENTR Ataxin-10 OS=Xenopus tropicalis GN=atxn10 PE=2 SV=1//1.94497e-110	7786422	7793635	-	39474	downstream
NW_017859660.1	LNC_001185	XLOC_130803	--	Novel_lncRNA	7733608	7746947	-	XM_020092156.1	109632729	--	sp|Q3L254|WNT7B_CHICK Protein Wnt-7b OS=Gallus gallus GN=WNT7B PE=2 SV=1//0	7777059	7783129	+	30111	upstream
NW_017859660.1	LNC_001185	XLOC_130803	--	Novel_lncRNA	7733608	7746947	-	XM_020092486.1	109632932	--	sp|O42182|FBLN1_DANRE Fibulin-1 OS=Danio rerio GN=fbln1 PE=2 SV=1//0	7798631	7805620	-	51683	downstream
NW_017859660.1	LNC_001185	XLOC_130803	--	Novel_lncRNA	7733608	7746947	-	XM_020092313.1	109632831	--	sp|P51857|AK1D1_HUMAN 3-oxo-5-beta-steroid 4-dehydrogenase OS=Homo sapiens GN=AKR1D1 PE=1 SV=1//0	7820677	7823534	+	73729	upstream
NW_017859660.1	LNC_001185	XLOC_130803	--	Novel_lncRNA	7733608	7746947	-	XM_020092187.1	109632755	--	sp|Q07869|PPARA_HUMAN Peroxisome proliferator-activated receptor alpha OS=Homo sapiens GN=PPARA PE=1 SV=2//1.49017e-19	7724809	7729552	-	4055	upstream
NW_017859660.1	LNC_001186	XLOC_130803	--	Novel_lncRNA	7733608	7758711	-	XM_020092485.1	109632932	--	sp|O42182|FBLN1_DANRE Fibulin-1 OS=Danio rerio GN=fbln1 PE=2 SV=1//0	7794928	7805620	-	36216	downstream
NW_017859660.1	LNC_001186	XLOC_130803	--	Novel_lncRNA	7733608	7758711	-	XM_020092397.1	109632877	--	sp|O15164|TIF1A_HUMAN Transcription intermediary factor 1-alpha OS=Homo sapiens GN=TRIM24 PE=1 SV=3//2.17801e-62	7806351	7818260	-	47639	downstream
NW_017859660.1	LNC_001186	XLOC_130803	--	Novel_lncRNA	7733608	7758711	-	XM_020092166.1	109632735	--	sp|P46527|CDN1B_HUMAN Cyclin-dependent kinase inhibitor 1B OS=Homo sapiens GN=CDKN1B PE=1 SV=1//4.25541e-17	7689855	7692410	-	41197	upstream
NW_017859660.1	LNC_001186	XLOC_130803	--	Novel_lncRNA	7733608	7758711	-	XM_020092396.1	109632877	--	sp|O15164|TIF1A_HUMAN Transcription intermediary factor 1-alpha OS=Homo sapiens GN=TRIM24 PE=1 SV=3//2.17801e-62	7806351	7818259	-	47639	downstream
NW_017859660.1	LNC_001186	XLOC_130803	--	Novel_lncRNA	7733608	7758711	-	XM_020092398.1	109632877	--	sp|O15164|TIF1A_HUMAN Transcription intermediary factor 1-alpha OS=Homo sapiens GN=TRIM24 PE=1 SV=3//2.17801e-62	7806351	7818259	-	47639	downstream
NW_017859660.1	LNC_001186	XLOC_130803	--	Novel_lncRNA	7733608	7758711	-	XM_020092314.1	109632832	--	sp|Q2HJE4|UBP15_BOVIN Ubiquitin carboxyl-terminal hydrolase 15 OS=Bos taurus GN=USP15 PE=2 SV=1//3.0466e-89	7824280	7830166	-	65568	downstream
NW_017859660.1	LNC_001186	XLOC_130803	--	Novel_lncRNA	7733608	7758711	-	XM_020092490.1	109632935	--	sp|Q5FVB0|ATX10_XENTR Ataxin-10 OS=Xenopus tropicalis GN=atxn10 PE=2 SV=1//1.94497e-110	7786422	7793635	-	27710	downstream
NW_017859660.1	LNC_001186	XLOC_130803	--	Novel_lncRNA	7733608	7758711	-	XM_020092156.1	109632729	--	sp|Q3L254|WNT7B_CHICK Protein Wnt-7b OS=Gallus gallus GN=WNT7B PE=2 SV=1//0	7777059	7783129	+	18347	upstream
NW_017859660.1	LNC_001186	XLOC_130803	--	Novel_lncRNA	7733608	7758711	-	XM_020092486.1	109632932	--	sp|O42182|FBLN1_DANRE Fibulin-1 OS=Danio rerio GN=fbln1 PE=2 SV=1//0	7798631	7805620	-	39919	downstream
NW_017859660.1	LNC_001186	XLOC_130803	--	Novel_lncRNA	7733608	7758711	-	XM_020092313.1	109632831	--	sp|P51857|AK1D1_HUMAN 3-oxo-5-beta-steroid 4-dehydrogenase OS=Homo sapiens GN=AKR1D1 PE=1 SV=1//0	7820677	7823534	+	61965	upstream
NW_017859660.1	LNC_001186	XLOC_130803	--	Novel_lncRNA	7733608	7758711	-	XM_020092187.1	109632755	--	sp|Q07869|PPARA_HUMAN Peroxisome proliferator-activated receptor alpha OS=Homo sapiens GN=PPARA PE=1 SV=2//1.49017e-19	7724809	7729552	-	4055	upstream
NW_017859660.1	LNC_001187	XLOC_130803	--	Novel_lncRNA	7733608	7764265	-	XM_020092485.1	109632932	--	sp|O42182|FBLN1_DANRE Fibulin-1 OS=Danio rerio GN=fbln1 PE=2 SV=1//0	7794928	7805620	-	30662	downstream
NW_017859660.1	LNC_001187	XLOC_130803	--	Novel_lncRNA	7733608	7764265	-	XM_020092397.1	109632877	--	sp|O15164|TIF1A_HUMAN Transcription intermediary factor 1-alpha OS=Homo sapiens GN=TRIM24 PE=1 SV=3//2.17801e-62	7806351	7818260	-	42085	downstream
NW_017859660.1	LNC_001187	XLOC_130803	--	Novel_lncRNA	7733608	7764265	-	XM_020092166.1	109632735	--	sp|P46527|CDN1B_HUMAN Cyclin-dependent kinase inhibitor 1B OS=Homo sapiens GN=CDKN1B PE=1 SV=1//4.25541e-17	7689855	7692410	-	41197	upstream
NW_017859660.1	LNC_001187	XLOC_130803	--	Novel_lncRNA	7733608	7764265	-	XM_020092396.1	109632877	--	sp|O15164|TIF1A_HUMAN Transcription intermediary factor 1-alpha OS=Homo sapiens GN=TRIM24 PE=1 SV=3//2.17801e-62	7806351	7818259	-	42085	downstream
NW_017859660.1	LNC_001187	XLOC_130803	--	Novel_lncRNA	7733608	7764265	-	XM_020092398.1	109632877	--	sp|O15164|TIF1A_HUMAN Transcription intermediary factor 1-alpha OS=Homo sapiens GN=TRIM24 PE=1 SV=3//2.17801e-62	7806351	7818259	-	42085	downstream
NW_017859660.1	LNC_001187	XLOC_130803	--	Novel_lncRNA	7733608	7764265	-	XM_020092314.1	109632832	--	sp|Q2HJE4|UBP15_BOVIN Ubiquitin carboxyl-terminal hydrolase 15 OS=Bos taurus GN=USP15 PE=2 SV=1//3.0466e-89	7824280	7830166	-	60014	downstream
NW_017859660.1	LNC_001187	XLOC_130803	--	Novel_lncRNA	7733608	7764265	-	XM_020092490.1	109632935	--	sp|Q5FVB0|ATX10_XENTR Ataxin-10 OS=Xenopus tropicalis GN=atxn10 PE=2 SV=1//1.94497e-110	7786422	7793635	-	22156	downstream
NW_017859660.1	LNC_001187	XLOC_130803	--	Novel_lncRNA	7733608	7764265	-	XM_020092156.1	109632729	--	sp|Q3L254|WNT7B_CHICK Protein Wnt-7b OS=Gallus gallus GN=WNT7B PE=2 SV=1//0	7777059	7783129	+	12793	upstream
NW_017859660.1	LNC_001187	XLOC_130803	--	Novel_lncRNA	7733608	7764265	-	XM_020092486.1	109632932	--	sp|O42182|FBLN1_DANRE Fibulin-1 OS=Danio rerio GN=fbln1 PE=2 SV=1//0	7798631	7805620	-	34365	downstream
NW_017859660.1	LNC_001187	XLOC_130803	--	Novel_lncRNA	7733608	7764265	-	XM_020092313.1	109632831	--	sp|P51857|AK1D1_HUMAN 3-oxo-5-beta-steroid 4-dehydrogenase OS=Homo sapiens GN=AKR1D1 PE=1 SV=1//0	7820677	7823534	+	56411	upstream
NW_017859660.1	LNC_001187	XLOC_130803	--	Novel_lncRNA	7733608	7764265	-	XM_020092187.1	109632755	--	sp|Q07869|PPARA_HUMAN Peroxisome proliferator-activated receptor alpha OS=Homo sapiens GN=PPARA PE=1 SV=2//1.49017e-19	7724809	7729552	-	4055	upstream
NW_017859658.1	XR_002202892.1	109632127	--	Annotated_lncRNA	9986393	9987619	+	XM_020091085.1	109631996	--	sp|Q66IK1|IRX2_XENTR Iroquois-class homeodomain protein irx-2 OS=Xenopus tropicalis GN=irx2 PE=2 SV=1//2.87661e-131	9965162	9970770	+	15622	downstream
NW_017859642.1	LNC_000109	XLOC_012233	--	Novel_lncRNA	1458627	1461295	+	XM_020097249.1	109635831	--	sp|Q9NW38|FANCL_HUMAN E3 ubiquitin-protein ligase FANCL OS=Homo sapiens GN=FANCL PE=1 SV=2//1.36422e-173	1544751	1571974	-	83455	downstream
NW_017859642.1	LNC_000109	XLOC_012233	--	Novel_lncRNA	1458627	1461295	+	XM_020097235.1	109635811	--	sp|Q8BN21|VRK2_MOUSE Serine/threonine-protein kinase VRK2 OS=Mus musculus GN=Vrk2 PE=1 SV=2//8.90266e-116	1525140	1544696	+	63844	upstream
NW_017859642.1	LNC_000109	XLOC_012233	--	Novel_lncRNA	1458627	1461295	+	XM_020097226.1	109635811	--	sp|Q8BN21|VRK2_MOUSE Serine/threonine-protein kinase VRK2 OS=Mus musculus GN=Vrk2 PE=1 SV=2//8.90266e-116	1525140	1544944	+	63844	upstream
NW_017859642.1	LNC_000109	XLOC_012233	--	Novel_lncRNA	1458627	1461295	+	XM_020097260.1	109635831	--	sp|Q9NW38|FANCL_HUMAN E3 ubiquitin-protein ligase FANCL OS=Homo sapiens GN=FANCL PE=1 SV=2//1.36422e-173	1544751	1571973	-	83455	downstream
NW_017859642.1	LNC_000109	XLOC_012233	--	Novel_lncRNA	1458627	1461295	+	XM_020086668.1	109629162	--	-//-	1350405	1381161	-	77465	upstream
NW_017859642.1	LNC_000109	XLOC_012233	--	Novel_lncRNA	1458627	1461295	+	XM_020097268.1	109635831	--	sp|Q9NW38|FANCL_HUMAN E3 ubiquitin-protein ligase FANCL OS=Homo sapiens GN=FANCL PE=1 SV=2//1.36422e-173	1544751	1571974	-	83455	downstream
NW_017859642.1	LNC_000109	XLOC_012233	--	Novel_lncRNA	1458627	1461295	+	XM_020088687.1	109630469	--	sp|Q9P2H3|IFT80_HUMAN Intraflagellar transport protein 80 homolog OS=Homo sapiens GN=IFT80 PE=1 SV=3//0	1452772	1455759	-	2867	upstream
NW_017859642.1	LNC_000109	XLOC_012233	--	Novel_lncRNA	1458627	1461295	+	XM_020088674.1	109630460	--	sp|Q5SP85|CC85A_MOUSE Coiled-coil domain-containing protein 85A OS=Mus musculus GN=Ccdc85a PE=2 SV=1//6.96043e-53	1391204	1408278	+	50348	downstream
NW_017859642.1	LNC_000109	XLOC_012233	--	Novel_lncRNA	1458627	1461295	+	XM_020097209.1	109635811	--	sp|Q8BN21|VRK2_MOUSE Serine/threonine-protein kinase VRK2 OS=Mus musculus GN=Vrk2 PE=1 SV=2//8.90266e-116	1525140	1544944	+	63844	upstream
NW_017859642.1	LNC_000109	XLOC_012233	--	Novel_lncRNA	1458627	1461295	+	XM_020097217.1	109635811	--	sp|Q8BN21|VRK2_MOUSE Serine/threonine-protein kinase VRK2 OS=Mus musculus GN=Vrk2 PE=1 SV=2//8.90266e-116	1525140	1544944	+	63844	upstream
NW_017859642.1	LNC_000108	XLOC_012233	--	Novel_lncRNA	1458568	1461216	+	XM_020097249.1	109635831	--	sp|Q9NW38|FANCL_HUMAN E3 ubiquitin-protein ligase FANCL OS=Homo sapiens GN=FANCL PE=1 SV=2//1.36422e-173	1544751	1571974	-	83534	downstream
NW_017859642.1	LNC_000108	XLOC_012233	--	Novel_lncRNA	1458568	1461216	+	XM_020097235.1	109635811	--	sp|Q8BN21|VRK2_MOUSE Serine/threonine-protein kinase VRK2 OS=Mus musculus GN=Vrk2 PE=1 SV=2//8.90266e-116	1525140	1544696	+	63923	upstream
NW_017859642.1	LNC_000108	XLOC_012233	--	Novel_lncRNA	1458568	1461216	+	XM_020097226.1	109635811	--	sp|Q8BN21|VRK2_MOUSE Serine/threonine-protein kinase VRK2 OS=Mus musculus GN=Vrk2 PE=1 SV=2//8.90266e-116	1525140	1544944	+	63923	upstream
NW_017859642.1	LNC_000108	XLOC_012233	--	Novel_lncRNA	1458568	1461216	+	XM_020097260.1	109635831	--	sp|Q9NW38|FANCL_HUMAN E3 ubiquitin-protein ligase FANCL OS=Homo sapiens GN=FANCL PE=1 SV=2//1.36422e-173	1544751	1571973	-	83534	downstream
NW_017859642.1	LNC_000108	XLOC_012233	--	Novel_lncRNA	1458568	1461216	+	XM_020086668.1	109629162	--	-//-	1350405	1381161	-	77406	upstream
NW_017859642.1	LNC_000108	XLOC_012233	--	Novel_lncRNA	1458568	1461216	+	XM_020097268.1	109635831	--	sp|Q9NW38|FANCL_HUMAN E3 ubiquitin-protein ligase FANCL OS=Homo sapiens GN=FANCL PE=1 SV=2//1.36422e-173	1544751	1571974	-	83534	downstream
NW_017859642.1	LNC_000108	XLOC_012233	--	Novel_lncRNA	1458568	1461216	+	XM_020088687.1	109630469	--	sp|Q9P2H3|IFT80_HUMAN Intraflagellar transport protein 80 homolog OS=Homo sapiens GN=IFT80 PE=1 SV=3//0	1452772	1455759	-	2808	upstream
NW_017859642.1	LNC_000108	XLOC_012233	--	Novel_lncRNA	1458568	1461216	+	XM_020088674.1	109630460	--	sp|Q5SP85|CC85A_MOUSE Coiled-coil domain-containing protein 85A OS=Mus musculus GN=Ccdc85a PE=2 SV=1//6.96043e-53	1391204	1408278	+	50289	downstream
NW_017859642.1	LNC_000108	XLOC_012233	--	Novel_lncRNA	1458568	1461216	+	XM_020097209.1	109635811	--	sp|Q8BN21|VRK2_MOUSE Serine/threonine-protein kinase VRK2 OS=Mus musculus GN=Vrk2 PE=1 SV=2//8.90266e-116	1525140	1544944	+	63923	upstream
NW_017859642.1	LNC_000108	XLOC_012233	--	Novel_lncRNA	1458568	1461216	+	XM_020097217.1	109635811	--	sp|Q8BN21|VRK2_MOUSE Serine/threonine-protein kinase VRK2 OS=Mus musculus GN=Vrk2 PE=1 SV=2//8.90266e-116	1525140	1544944	+	63923	upstream
NW_017861283.1	LNC_002859	XLOC_244904	--	Novel_lncRNA	133	1017	+	XM_020110065.1	109644638	--	sp|P79762|ZP3_CHICK Zona pellucida sperm-binding protein 3 OS=Gallus gallus GN=ZP3 PE=1 SV=4//6.19952e-37	13916	15814	-	12898	downstream
NW_017859642.1	LNC_000103	XLOC_012006	--	Novel_lncRNA	202036	203616	+	XM_020088664.1	109630437	--	sp|Q14766|LTBP1_HUMAN Latent-transforming growth factor beta-binding protein 1 OS=Homo sapiens GN=LTBP1 PE=1 SV=4//6.97244e-11	249161	354339	-	45544	downstream
NW_017859642.1	LNC_000103	XLOC_012006	--	Novel_lncRNA	202036	203616	+	XM_020087913.1	109629944	--	sp|Q8IV61|GRP3_HUMAN Ras guanyl-releasing protein 3 OS=Homo sapiens GN=RASGRP3 PE=1 SV=1//0	205283	240615	-	1666	downstream
NW_017859642.1	LNC_000103	XLOC_012006	--	Novel_lncRNA	202036	203616	+	XM_020094286.1	109634041	--	sp|Q9R0T4|CADH1_RAT Cadherin-1 OS=Rattus norvegicus GN=Cdh1 PE=1 SV=1//2.56035e-13	135787	150305	+	51730	downstream
NW_017859642.1	LNC_000103	XLOC_012006	--	Novel_lncRNA	202036	203616	+	XM_020087922.1	109629944	--	sp|Q8IV61|GRP3_HUMAN Ras guanyl-releasing protein 3 OS=Homo sapiens GN=RASGRP3 PE=1 SV=1//0	205283	236319	-	1666	downstream
NW_017859642.1	LNC_000102	XLOC_012005	--	Novel_lncRNA	173780	174475	+	XM_020088664.1	109630437	--	sp|Q14766|LTBP1_HUMAN Latent-transforming growth factor beta-binding protein 1 OS=Homo sapiens GN=LTBP1 PE=1 SV=4//6.97244e-11	249161	354339	-	74685	downstream
NW_017859642.1	LNC_000102	XLOC_012005	--	Novel_lncRNA	173780	174475	+	XM_020087913.1	109629944	--	sp|Q8IV61|GRP3_HUMAN Ras guanyl-releasing protein 3 OS=Homo sapiens GN=RASGRP3 PE=1 SV=1//0	205283	240615	-	30807	downstream
NW_017859642.1	LNC_000102	XLOC_012005	--	Novel_lncRNA	173780	174475	+	XM_020094286.1	109634041	--	sp|Q9R0T4|CADH1_RAT Cadherin-1 OS=Rattus norvegicus GN=Cdh1 PE=1 SV=1//2.56035e-13	135787	150305	+	23474	downstream
NW_017859642.1	LNC_000102	XLOC_012005	--	Novel_lncRNA	173780	174475	+	XM_020087922.1	109629944	--	sp|Q8IV61|GRP3_HUMAN Ras guanyl-releasing protein 3 OS=Homo sapiens GN=RASGRP3 PE=1 SV=1//0	205283	236319	-	30807	downstream
NW_017859642.1	LNC_000101	XLOC_012005	--	Novel_lncRNA	173780	174475	+	XM_020088664.1	109630437	--	sp|Q14766|LTBP1_HUMAN Latent-transforming growth factor beta-binding protein 1 OS=Homo sapiens GN=LTBP1 PE=1 SV=4//6.97244e-11	249161	354339	-	74685	downstream
NW_017859642.1	LNC_000101	XLOC_012005	--	Novel_lncRNA	173780	174475	+	XM_020087913.1	109629944	--	sp|Q8IV61|GRP3_HUMAN Ras guanyl-releasing protein 3 OS=Homo sapiens GN=RASGRP3 PE=1 SV=1//0	205283	240615	-	30807	downstream
NW_017859642.1	LNC_000101	XLOC_012005	--	Novel_lncRNA	173780	174475	+	XM_020094286.1	109634041	--	sp|Q9R0T4|CADH1_RAT Cadherin-1 OS=Rattus norvegicus GN=Cdh1 PE=1 SV=1//2.56035e-13	135787	150305	+	23474	downstream
NW_017859642.1	LNC_000101	XLOC_012005	--	Novel_lncRNA	173780	174475	+	XM_020087922.1	109629944	--	sp|Q8IV61|GRP3_HUMAN Ras guanyl-releasing protein 3 OS=Homo sapiens GN=RASGRP3 PE=1 SV=1//0	205283	236319	-	30807	downstream
NW_017859641.1	LNC_000100	XLOC_011855	--	Novel_lncRNA	22758441	22758697	-	XM_020082416.1	109624695	--	sp|Q6DHQ1|HVCN1_DANRE Voltage-gated hydrogen channel 1 OS=Danio rerio GN=hvcn1 PE=2 SV=1//3.41913e-74	22688707	22694310	+	64130	downstream
NW_017859641.1	LNC_000100	XLOC_011855	--	Novel_lncRNA	22758441	22758697	-	XM_020079393.1	109624593	--	sp|Q15270|NKX11_HUMAN NK1 transcription factor-related protein 1 OS=Homo sapiens GN=NKX1-1 PE=2 SV=2//1.11e-44	22832073	22838528	+	73375	upstream
NW_017859641.1	LNC_000100	XLOC_011855	--	Novel_lncRNA	22758441	22758697	-	XM_020079928.1	109624695	--	sp|Q6DHQ1|HVCN1_DANRE Voltage-gated hydrogen channel 1 OS=Danio rerio GN=hvcn1 PE=2 SV=1//3.41913e-74	22688707	22694310	+	64130	downstream
NW_017859641.1	LNC_000100	XLOC_011855	--	Novel_lncRNA	22758441	22758697	-	XM_020110466.1	109642039	--	sp|Q2MV58|TECT1_HUMAN Tectonic-1 OS=Homo sapiens GN=TCTN1 PE=2 SV=2//1.30904e-99	22694540	22706462	-	51978	upstream
NW_017859641.1	LNC_000100	XLOC_011855	--	Novel_lncRNA	22758441	22758697	-	XM_020080742.1	109624695	--	sp|Q6DHQ1|HVCN1_DANRE Voltage-gated hydrogen channel 1 OS=Danio rerio GN=hvcn1 PE=2 SV=1//3.41913e-74	22688707	22694310	+	64130	downstream
NW_017859641.1	LNC_000100	XLOC_011855	--	Novel_lncRNA	22758441	22758697	-	XM_020078731.1	109642039	--	sp|Q2MV58|TECT1_HUMAN Tectonic-1 OS=Homo sapiens GN=TCTN1 PE=2 SV=2//1.30904e-99	22694540	22706462	-	51978	upstream
NW_017859641.1	LNC_000100	XLOC_011855	--	Novel_lncRNA	22758441	22758697	-	XM_020086448.1	109628982	--	sp|E7EXT2|UVSSA_DANRE UV-stimulated scaffold protein A OS=Danio rerio GN=uvssa PE=2 SV=2//4.18658e-88	22841813	22878327	-	83115	downstream
NW_017859641.1	LNC_000100	XLOC_011855	--	Novel_lncRNA	22758441	22758697	-	XM_020086456.1	109628982	--	sp|E7EXT2|UVSSA_DANRE UV-stimulated scaffold protein A OS=Danio rerio GN=uvssa PE=2 SV=2//4.18658e-88	22841813	22878327	-	83115	downstream
NW_017859641.1	LNC_000100	XLOC_011855	--	Novel_lncRNA	22758441	22758697	-	XM_020081593.1	109624695	--	sp|Q6DHQ1|HVCN1_DANRE Voltage-gated hydrogen channel 1 OS=Danio rerio GN=hvcn1 PE=2 SV=1//3.41913e-74	22688707	22694310	+	64130	downstream
NW_017859641.1	LNC_000100	XLOC_011855	--	Novel_lncRNA	22758441	22758697	-	XM_020086462.1	109628982	--	sp|E7EXT2|UVSSA_DANRE UV-stimulated scaffold protein A OS=Danio rerio GN=uvssa PE=2 SV=2//4.18658e-88	22841813	22878327	-	83115	downstream
NW_017859641.1	LNC_000100	XLOC_011855	--	Novel_lncRNA	22758441	22758697	-	XM_020101979.1	109638803	--	sp|Q0P4C5|CD047_DANRE UPF0602 protein C4orf47 homolog OS=Danio rerio GN=zgc:153146 PE=2 SV=1//6.19059e-122	22673624	22678644	+	79796	downstream
NW_017859641.1	LNC_000100	XLOC_011855	--	Novel_lncRNA	22758441	22758697	-	XM_020086470.1	109628982	--	sp|E7EXT2|UVSSA_DANRE UV-stimulated scaffold protein A OS=Danio rerio GN=uvssa PE=2 SV=2//4.18658e-88	22841813	22878327	-	83115	downstream
NW_017859642.1	LNC_000107	XLOC_012150	--	Novel_lncRNA	1129138	1129766	+	XM_020093546.1	109633557	--	sp|Q92538|GBF1_HUMAN Golgi-specific brefeldin A-resistance guanine nucleotide exchange factor 1 OS=Homo sapiens GN=GBF1 PE=1 SV=2//6.05186e-09	988072	1062199	+	66938	downstream
NW_017859642.1	LNC_000107	XLOC_012150	--	Novel_lncRNA	1129138	1129766	+	XM_020098310.1	109636540	--	sp|Q9P0M6|H2AW_HUMAN Core histone macro-H2A.2 OS=Homo sapiens GN=H2AFY2 PE=1 SV=3//0	1066396	1077449	-	51688	upstream
NW_017859642.1	LNC_000107	XLOC_012150	--	Novel_lncRNA	1129138	1129766	+	XM_020088673.1	109630444	--	-//-	1125889	1126868	-	2269	upstream
NW_017859642.1	LNC_000107	XLOC_012150	--	Novel_lncRNA	1129138	1129766	+	XM_020097577.1	109636068	--	sp|Q9R1N9|CODA1_MOUSE Collagen alpha-1(XIII) chain OS=Mus musculus GN=Col13a1 PE=2 SV=1//6.11916e-19	1193722	1321003	+	63955	upstream
NW_017859642.1	LNC_000107	XLOC_012150	--	Novel_lncRNA	1129138	1129766	+	XM_020093537.1	109633557	--	sp|Q92538|GBF1_HUMAN Golgi-specific brefeldin A-resistance guanine nucleotide exchange factor 1 OS=Homo sapiens GN=GBF1 PE=1 SV=2//6.05186e-09	988072	1062199	+	66938	downstream
NW_017859642.1	LNC_000107	XLOC_012150	--	Novel_lncRNA	1129138	1129766	+	XM_020091224.1	109632096	--	-//-	1116166	1117393	-	11744	upstream
NW_017859642.1	LNC_000107	XLOC_012150	--	Novel_lncRNA	1129138	1129766	+	XM_020098318.1	109636540	--	sp|Q9P0M6|H2AW_HUMAN Core histone macro-H2A.2 OS=Homo sapiens GN=H2AFY2 PE=1 SV=3//0	1066394	1077073	-	52064	upstream
NW_017859642.1	LNC_000107	XLOC_012150	--	Novel_lncRNA	1129138	1129766	+	XM_020093530.1	109633557	--	sp|Q92538|GBF1_HUMAN Golgi-specific brefeldin A-resistance guanine nucleotide exchange factor 1 OS=Homo sapiens GN=GBF1 PE=1 SV=2//6.05186e-09	988072	1062199	+	66938	downstream
NW_017859642.1	LNC_000106	XLOC_012149	--	Novel_lncRNA	1124101	1127479	+	XM_020093546.1	109633557	--	sp|Q92538|GBF1_HUMAN Golgi-specific brefeldin A-resistance guanine nucleotide exchange factor 1 OS=Homo sapiens GN=GBF1 PE=1 SV=2//6.05186e-09	988072	1062199	+	61901	downstream
NW_017859642.1	LNC_000106	XLOC_012149	--	Novel_lncRNA	1124101	1127479	+	XM_020098310.1	109636540	--	sp|Q9P0M6|H2AW_HUMAN Core histone macro-H2A.2 OS=Homo sapiens GN=H2AFY2 PE=1 SV=3//0	1066396	1077449	-	46651	upstream
NW_017859642.1	LNC_000106	XLOC_012149	--	Novel_lncRNA	1124101	1127479	+	XM_020088673.1	109630444	--	-//-	1125889	1126868	-	-980	antisense
NW_017859642.1	LNC_000106	XLOC_012149	--	Novel_lncRNA	1124101	1127479	+	XM_020097577.1	109636068	--	sp|Q9R1N9|CODA1_MOUSE Collagen alpha-1(XIII) chain OS=Mus musculus GN=Col13a1 PE=2 SV=1//6.11916e-19	1193722	1321003	+	66242	upstream
NW_017859642.1	LNC_000106	XLOC_012149	--	Novel_lncRNA	1124101	1127479	+	XM_020093537.1	109633557	--	sp|Q92538|GBF1_HUMAN Golgi-specific brefeldin A-resistance guanine nucleotide exchange factor 1 OS=Homo sapiens GN=GBF1 PE=1 SV=2//6.05186e-09	988072	1062199	+	61901	downstream
NW_017859642.1	LNC_000106	XLOC_012149	--	Novel_lncRNA	1124101	1127479	+	XM_020091224.1	109632096	--	-//-	1116166	1117393	-	6707	upstream
NW_017859642.1	LNC_000106	XLOC_012149	--	Novel_lncRNA	1124101	1127479	+	XM_020098318.1	109636540	--	sp|Q9P0M6|H2AW_HUMAN Core histone macro-H2A.2 OS=Homo sapiens GN=H2AFY2 PE=1 SV=3//0	1066394	1077073	-	47027	upstream
NW_017859642.1	LNC_000106	XLOC_012149	--	Novel_lncRNA	1124101	1127479	+	XM_020093530.1	109633557	--	sp|Q92538|GBF1_HUMAN Golgi-specific brefeldin A-resistance guanine nucleotide exchange factor 1 OS=Homo sapiens GN=GBF1 PE=1 SV=2//6.05186e-09	988072	1062199	+	61901	downstream
NW_017859642.1	LNC_000105	XLOC_012130	--	Novel_lncRNA	1086764	1087764	+	XM_020093546.1	109633557	--	sp|Q92538|GBF1_HUMAN Golgi-specific brefeldin A-resistance guanine nucleotide exchange factor 1 OS=Homo sapiens GN=GBF1 PE=1 SV=2//6.05186e-09	988072	1062199	+	24564	downstream
NW_017859642.1	LNC_000105	XLOC_012130	--	Novel_lncRNA	1086764	1087764	+	XM_020098310.1	109636540	--	sp|Q9P0M6|H2AW_HUMAN Core histone macro-H2A.2 OS=Homo sapiens GN=H2AFY2 PE=1 SV=3//0	1066396	1077449	-	9314	upstream
NW_017859642.1	LNC_000105	XLOC_012130	--	Novel_lncRNA	1086764	1087764	+	XM_020088673.1	109630444	--	-//-	1125889	1126868	-	38124	downstream
NW_017859642.1	LNC_000105	XLOC_012130	--	Novel_lncRNA	1086764	1087764	+	XM_020093537.1	109633557	--	sp|Q92538|GBF1_HUMAN Golgi-specific brefeldin A-resistance guanine nucleotide exchange factor 1 OS=Homo sapiens GN=GBF1 PE=1 SV=2//6.05186e-09	988072	1062199	+	24564	downstream
NW_017859642.1	LNC_000105	XLOC_012130	--	Novel_lncRNA	1086764	1087764	+	XM_020091224.1	109632096	--	-//-	1116166	1117393	-	28401	downstream
NW_017859642.1	LNC_000105	XLOC_012130	--	Novel_lncRNA	1086764	1087764	+	XM_020098318.1	109636540	--	sp|Q9P0M6|H2AW_HUMAN Core histone macro-H2A.2 OS=Homo sapiens GN=H2AFY2 PE=1 SV=3//0	1066394	1077073	-	9690	upstream
NW_017859642.1	LNC_000105	XLOC_012130	--	Novel_lncRNA	1086764	1087764	+	XM_020093530.1	109633557	--	sp|Q92538|GBF1_HUMAN Golgi-specific brefeldin A-resistance guanine nucleotide exchange factor 1 OS=Homo sapiens GN=GBF1 PE=1 SV=2//6.05186e-09	988072	1062199	+	24564	downstream
NW_017859642.1	LNC_000104	XLOC_012059	--	Novel_lncRNA	577461	578405	+	XM_020091737.1	109632450	--	sp|Q9NR09|BIRC6_HUMAN Baculoviral IAP repeat-containing protein 6 OS=Homo sapiens GN=BIRC6 PE=1 SV=2//0	450966	549483	-	27977	upstream
NW_017859642.1	LNC_000104	XLOC_012059	--	Novel_lncRNA	577461	578405	+	XM_020089909.1	109631266	--	sp|Q95LN5|EDAD_MACFA Ectodysplasin-A receptor-associated adapter protein OS=Macaca fascicularis GN=EDARADD PE=2 SV=1//9.21949e-29	593600	607985	-	15194	downstream
NW_017859642.1	LNC_000104	XLOC_012059	--	Novel_lncRNA	577461	578405	+	XM_020098563.1	109636676	--	sp|Q803U7|EXO1_DANRE Exonuclease 1 OS=Danio rerio GN=exo1 PE=2 SV=1//0	562437	574689	+	2771	downstream
NW_017859642.1	LNC_000104	XLOC_012059	--	Novel_lncRNA	577461	578405	+	XM_020091752.1	109632450	--	sp|Q9NR09|BIRC6_HUMAN Baculoviral IAP repeat-containing protein 6 OS=Homo sapiens GN=BIRC6 PE=1 SV=2//0	450966	549483	-	27977	upstream
NW_017859642.1	LNC_000104	XLOC_012059	--	Novel_lncRNA	577461	578405	+	XM_020094701.1	109634291	--	sp|Q8NEN9|PDZD8_HUMAN PDZ domain-containing protein 8 OS=Homo sapiens GN=PDZD8 PE=1 SV=1//2.51152e-158	639427	681792	+	61021	upstream
NW_017859642.1	LNC_000104	XLOC_012059	--	Novel_lncRNA	577461	578405	+	XR_002203205.1	109636500	--	sp|Q6NYF1|YIPF4_DANRE Protein YIPF4 OS=Danio rerio GN=yipf4 PE=2 SV=1//6.24035e-104	553954	560126	-	17334	upstream
NW_017859642.1	LNC_000104	XLOC_012059	--	Novel_lncRNA	577461	578405	+	XM_020098248.1	109636500	--	sp|Q6NYF1|YIPF4_DANRE Protein YIPF4 OS=Danio rerio GN=yipf4 PE=2 SV=1//6.24035e-104	553954	560126	-	17334	upstream
NW_017859642.1	LNC_000104	XLOC_012059	--	Novel_lncRNA	577461	578405	+	XM_020098580.1	109636676	--	sp|Q803U7|EXO1_DANRE Exonuclease 1 OS=Danio rerio GN=exo1 PE=2 SV=1//0	562435	574588	+	2872	downstream
NW_017859642.1	LNC_000104	XLOC_012059	--	Novel_lncRNA	577461	578405	+	XM_020089918.1	109631266	--	sp|Q95LN5|EDAD_MACFA Ectodysplasin-A receptor-associated adapter protein OS=Macaca fascicularis GN=EDARADD PE=2 SV=1//9.21949e-29	593600	607985	-	15194	downstream
NW_017859642.1	LNC_000104	XLOC_012059	--	Novel_lncRNA	577461	578405	+	XM_020097343.1	109635873	--	sp|Q09666|AHNK_HUMAN Neuroblast differentiation-associated protein AHNAK OS=Homo sapiens GN=AHNAK PE=1 SV=2//2.02839e-39	586038	593371	+	7632	upstream
NW_017859642.1	LNC_000104	XLOC_012059	--	Novel_lncRNA	577461	578405	+	XM_020098572.1	109636676	--	sp|Q803U7|EXO1_DANRE Exonuclease 1 OS=Danio rerio GN=exo1 PE=2 SV=1//0	562435	574689	+	2771	downstream
NW_017859642.1	LNC_000104	XLOC_012059	--	Novel_lncRNA	577461	578405	+	XM_020091761.1	109632450	--	sp|Q9NR09|BIRC6_HUMAN Baculoviral IAP repeat-containing protein 6 OS=Homo sapiens GN=BIRC6 PE=1 SV=2//0	450966	549483	-	27977	upstream
NW_017859642.1	LNC_000104	XLOC_012059	--	Novel_lncRNA	577461	578405	+	XM_020097350.1	109635873	--	sp|Q09666|AHNK_HUMAN Neuroblast differentiation-associated protein AHNAK OS=Homo sapiens GN=AHNAK PE=1 SV=2//2.02839e-39	586038	593371	+	7632	upstream
NW_017859642.1	LNC_000104	XLOC_012059	--	Novel_lncRNA	577461	578405	+	XM_020091745.1	109632450	--	sp|Q9NR09|BIRC6_HUMAN Baculoviral IAP repeat-containing protein 6 OS=Homo sapiens GN=BIRC6 PE=1 SV=2//0	450966	549483	-	27977	upstream
NW_017859642.1	LNC_000104	XLOC_012059	--	Novel_lncRNA	577461	578405	+	XM_020089901.1	109631266	--	sp|Q95LN5|EDAD_MACFA Ectodysplasin-A receptor-associated adapter protein OS=Macaca fascicularis GN=EDARADD PE=2 SV=1//9.21949e-29	593600	607985	-	15194	downstream
NW_017859642.1	LNC_000104	XLOC_012059	--	Novel_lncRNA	577461	578405	+	XM_020091727.1	109632450	--	sp|Q9NR09|BIRC6_HUMAN Baculoviral IAP repeat-containing protein 6 OS=Homo sapiens GN=BIRC6 PE=1 SV=2//0	450966	549483	-	27977	upstream
NW_017859642.1	LNC_000104	XLOC_012059	--	Novel_lncRNA	577461	578405	+	XM_020098552.1	109636676	--	sp|Q803U7|EXO1_DANRE Exonuclease 1 OS=Danio rerio GN=exo1 PE=2 SV=1//0	562435	574689	+	2771	downstream
NW_017859642.1	LNC_000104	XLOC_012059	--	Novel_lncRNA	577461	578405	+	XM_020091770.1	109632450	--	sp|Q9NR09|BIRC6_HUMAN Baculoviral IAP repeat-containing protein 6 OS=Homo sapiens GN=BIRC6 PE=1 SV=2//0	450966	549483	-	27977	upstream
NW_017859711.1	LNC_001980	XLOC_202560	--	Novel_lncRNA	413755	420265	+	XM_020103751.1	109639991	--	sp|P07356|ANXA2_MOUSE Annexin A2 OS=Mus musculus GN=Anxa2 PE=1 SV=2//2.43537e-70	416269	420909	-	-3997	antisense
NW_017859711.1	LNC_001980	XLOC_202560	--	Novel_lncRNA	413755	420265	+	XM_020103742.1	109639985	--	sp|Q8N1P7|AIM1L_HUMAN Absent in melanoma 1-like protein OS=Homo sapiens GN=AIM1L PE=2 SV=1//1.68293e-20	422181	448762	-	1915	downstream
NW_017859711.1	LNC_001980	XLOC_202560	--	Novel_lncRNA	413755	420265	+	XM_020103769.1	109639999	--	sp|Q0IHI6|MED30_XENLA Mediator of RNA polymerase II transcription subunit 30 OS=Xenopus laevis GN=med30 PE=2 SV=1//1.10126e-34	401388	405044	-	8710	upstream
NW_017859711.1	LNC_001980	XLOC_202560	--	Novel_lncRNA	413755	420265	+	XM_020103741.1	109639984	--	sp|Q5IGR6|EXT1C_DANRE Exostosin-1c OS=Danio rerio GN=ext1c PE=2 SV=1//0	387004	400339	+	13415	downstream
NW_017859711.1	LNC_001980	XLOC_202560	--	Novel_lncRNA	413755	420265	+	XR_002203463.1	109639999	--	sp|Q0IHI6|MED30_XENLA Mediator of RNA polymerase II transcription subunit 30 OS=Xenopus laevis GN=med30 PE=2 SV=1//1.10126e-34	400362	405044	-	8710	upstream
NW_017859711.1	LNC_001980	XLOC_202560	--	Novel_lncRNA	413755	420265	+	XM_020103752.1	109639991	--	sp|P07356|ANXA2_MOUSE Annexin A2 OS=Mus musculus GN=Anxa2 PE=1 SV=2//2.43537e-70	416269	420358	-	-3997	antisense
NW_017859711.1	LNC_001980	XLOC_202560	--	Novel_lncRNA	413755	420265	+	XM_020103750.1	109639991	--	sp|P07356|ANXA2_MOUSE Annexin A2 OS=Mus musculus GN=Anxa2 PE=1 SV=2//2.43537e-70	416269	420353	-	-3997	antisense
NW_017859711.1	LNC_001981	XLOC_202686	--	Novel_lncRNA	776274	776819	+	XM_020103768.1	109639998	--	sp|Q9DF50|CLSPN_XENLA Claspin OS=Xenopus laevis GN=clspn PE=1 SV=2//2.54356e-37	874404	884379	+	97584	upstream
NW_017859711.1	LNC_001981	XLOC_202686	--	Novel_lncRNA	776274	776819	+	XM_020103756.1	109639994	--	sp|Q9HCK5|AGO4_HUMAN Protein argonaute-4 OS=Homo sapiens GN=AGO4 PE=1 SV=2//1.73997e-51	867016	873301	-	90196	downstream
NW_017859711.1	LNC_001982	XLOC_202774	--	Novel_lncRNA	307197	317687	-	XM_020103751.1	109639991	--	sp|P07356|ANXA2_MOUSE Annexin A2 OS=Mus musculus GN=Anxa2 PE=1 SV=2//2.43537e-70	416269	420909	-	98581	downstream
NW_017859711.1	LNC_001982	XLOC_202774	--	Novel_lncRNA	307197	317687	-	XM_020103747.1	109639990	--	sp|Q504A5|TPMT_DANRE Probable thiopurine S-methyltransferase OS=Danio rerio GN=tpmt PE=2 SV=1//6.98974e-116	302420	306151	-	1045	upstream
NW_017859711.1	LNC_001982	XLOC_202774	--	Novel_lncRNA	307197	317687	-	XM_020103746.1	109639990	--	sp|Q504A5|TPMT_DANRE Probable thiopurine S-methyltransferase OS=Danio rerio GN=tpmt PE=2 SV=1//6.98974e-116	302420	306109	-	1087	upstream
NW_017859711.1	LNC_001982	XLOC_202774	--	Novel_lncRNA	307197	317687	-	XM_020103749.1	109639990	--	sp|Q504A5|TPMT_DANRE Probable thiopurine S-methyltransferase OS=Danio rerio GN=tpmt PE=2 SV=1//6.98974e-116	302420	306200	-	996	upstream
NW_017859711.1	LNC_001982	XLOC_202774	--	Novel_lncRNA	307197	317687	-	XM_020103769.1	109639999	--	sp|Q0IHI6|MED30_XENLA Mediator of RNA polymerase II transcription subunit 30 OS=Xenopus laevis GN=med30 PE=2 SV=1//1.10126e-34	401388	405044	-	83700	downstream
NW_017859711.1	LNC_001982	XLOC_202774	--	Novel_lncRNA	307197	317687	-	XM_020103741.1	109639984	--	sp|Q5IGR6|EXT1C_DANRE Exostosin-1c OS=Danio rerio GN=ext1c PE=2 SV=1//0	387004	400339	+	69316	upstream
NW_017859711.1	LNC_001982	XLOC_202774	--	Novel_lncRNA	307197	317687	-	XM_020103771.1	109640001	--	sp|Q6GR51|SDC2B_XENLA Syndecan-2-B OS=Xenopus laevis GN=sdc2-b PE=2 SV=1//7.06197e-29	254469	295118	-	12078	upstream
NW_017859711.1	LNC_001982	XLOC_202774	--	Novel_lncRNA	307197	317687	-	XR_002203463.1	109639999	--	sp|Q0IHI6|MED30_XENLA Mediator of RNA polymerase II transcription subunit 30 OS=Xenopus laevis GN=med30 PE=2 SV=1//1.10126e-34	400362	405044	-	82674	downstream
NW_017859711.1	LNC_001982	XLOC_202774	--	Novel_lncRNA	307197	317687	-	XM_020103752.1	109639991	--	sp|P07356|ANXA2_MOUSE Annexin A2 OS=Mus musculus GN=Anxa2 PE=1 SV=2//2.43537e-70	416269	420358	-	98581	downstream
NW_017859711.1	LNC_001982	XLOC_202774	--	Novel_lncRNA	307197	317687	-	XM_020103750.1	109639991	--	sp|P07356|ANXA2_MOUSE Annexin A2 OS=Mus musculus GN=Anxa2 PE=1 SV=2//2.43537e-70	416269	420353	-	98581	downstream
NW_017859712.1	LNC_001983	XLOC_203139	--	Novel_lncRNA	687966	692532	+	XM_020103797.1	109640019	--	sp|Q8BTQ0|PCGF3_MOUSE Polycomb group RING finger protein 3 OS=Mus musculus GN=PcgF3 PE=2 SV=1//2.92202e-130	768409	808839	+	75876	upstream
NW_017859712.1	LNC_001983	XLOC_203139	--	Novel_lncRNA	687966	692532	+	XM_020103795.1	109640017	--	sp|Q3U269|TSTD2_MOUSE Thiosulfate sulfurtransferase/rhodanese-like domain-containing protein 2 OS=Mus musculus GN=Tstd2 PE=2 SV=3//7.41929e-159	721484	725216	-	28951	downstream
NW_017859712.1	LNC_001983	XLOC_203139	--	Novel_lncRNA	687966	692532	+	XM_020103784.1	109640011	--	-//-	644532	655233	-	32732	upstream
NW_017859712.1	LNC_001983	XLOC_203139	--	Novel_lncRNA	687966	692532	+	XM_020103781.1	109640008	--	sp|O76094|SRP72_HUMAN Signal recognition particle subunit SRP72 OS=Homo sapiens GN=SRP72 PE=1 SV=3//0	662699	670758	+	17207	downstream
NW_017859712.1	LNC_001983	XLOC_203139	--	Novel_lncRNA	687966	692532	+	XM_020103780.1	109640007	--	sp|Q503P5|MFSD7_DANRE Major facilitator superfamily domain-containing protein 7 OS=Danio rerio GN=mfsd7 PE=2 SV=1//1.13204e-49	760083	765844	-	67550	downstream
NW_017859712.1	LNC_001983	XLOC_203139	--	Novel_lncRNA	687966	692532	+	XM_020103793.1	109640016	--	sp|C0H906|NCBP1_SALSA Nuclear cap-binding protein subunit 1 OS=Salmo salar GN=ncbp1 PE=2 SV=1//0	725282	732375	+	32749	upstream
NW_017859712.1	LNC_001983	XLOC_203139	--	Novel_lncRNA	687966	692532	+	XM_020103790.1	109640015	--	sp|O95487|SC24B_HUMAN Protein transport protein Sec24B OS=Homo sapiens GN=SEC24B PE=1 SV=2//0	702637	720519	-	10104	downstream
NW_017859712.1	LNC_001983	XLOC_203139	--	Novel_lncRNA	687966	692532	+	XM_020103778.1	109640005	--	sp|Q5PQR6|THEGL_RAT Testicular haploid expressed gene protein-like OS=Rattus norvegicus GN=Thegl PE=2 SV=1//2.36389e-12	675274	687160	+	805	downstream
NW_017859712.1	LNC_001983	XLOC_203139	--	Novel_lncRNA	687966	692532	+	XM_020103787.1	109640013	--	sp|Q5RDE9|LERL1_PONAB Leptin receptor overlapping transcript-like 1 OS=Pongo abelii GN=LEPROTL1 PE=2 SV=1//1.3428e-72	656335	662021	-	25944	upstream
NW_017859712.1	LNC_001983	XLOC_203139	--	Novel_lncRNA	687966	692532	+	XM_020103779.1	109640006	--	sp|Q8AYB8|HOP_DANRE Homeodomain-only protein OS=Danio rerio GN=hopx PE=3 SV=1//2.15921e-23	687857	693648	-	-4567	antisense
NW_017859712.1	LNC_001983	XLOC_203139	--	Novel_lncRNA	687966	692532	+	XM_020103786.1	109640012	--	sp|Q6T311|ARL9_HUMAN ADP-ribosylation factor-like protein 9 OS=Homo sapiens GN=ARL9 PE=2 SV=1//3.33488e-56	673099	676519	+	11446	downstream
NW_017859712.1	LNC_001983	XLOC_203139	--	Novel_lncRNA	687966	692532	+	XM_020103783.1	109640011	--	-//-	644532	655233	-	32732	upstream
NW_017859712.1	LNC_001983	XLOC_203139	--	Novel_lncRNA	687966	692532	+	XM_020103792.1	109640016	--	sp|C0H906|NCBP1_SALSA Nuclear cap-binding protein subunit 1 OS=Salmo salar GN=ncbp1 PE=2 SV=1//0	725282	732375	+	32749	upstream
NW_017859712.1	LNC_001983	XLOC_203139	--	Novel_lncRNA	687966	692532	+	XM_020103782.1	109640010	--	sp|Q4R6W9|SNPC1_MACFA snRNA-activating protein complex subunit 1 OS=Macaca fascicularis GN=SNAPC1 PE=2 SV=1//1.05643e-60	671602	672883	+	15082	downstream
NW_017859712.1	LNC_001983	XLOC_203139	--	Novel_lncRNA	687966	692532	+	XM_020103791.1	109640015	--	sp|O95487|SC24B_HUMAN Protein transport protein Sec24B OS=Homo sapiens GN=SEC24B PE=1 SV=2//0	702637	720519	-	10104	downstream
NW_017859712.1	LNC_001983	XLOC_203139	--	Novel_lncRNA	687966	692532	+	XM_020103788.1	109640013	--	sp|Q5RDE9|LERL1_PONAB Leptin receptor overlapping transcript-like 1 OS=Pongo abelii GN=LEPROTL1 PE=2 SV=1//1.3428e-72	656323	662021	-	25944	upstream
NW_017865478.1	LNC_003612	XLOC_266255	--	Novel_lncRNA	96	1916	-	XM_020113729.1	109647919	--	sp|Q6NZ09|ADRM1_DANRE Proteasomal ubiquitin receptor ADRM1 OS=Danio rerio GN=adrm1b PE=1 SV=1//1.43275e-61	619	2201	+	-1298	antisense
NW_017859697.1	LNC_001902	XLOC_196811	--	Novel_lncRNA	854708	857667	-	XM_020103048.1	109639534	--	sp|Q5ZIB2|FBF1_CHICK Fas-binding factor 1 homolog OS=Gallus gallus GN=FBF1 PE=2 SV=1//4.37662e-16	845008	853523	-	1184	upstream
NW_017859697.1	LNC_001902	XLOC_196811	--	Novel_lncRNA	854708	857667	-	XM_020103025.1	109639521	--	sp|Q14558|KPRA_HUMAN Phosphoribosyl pyrophosphate synthase-associated protein 1 OS=Homo sapiens GN=PRPSAP1 PE=1 SV=2//0	866135	874896	+	8467	upstream
NW_017859697.1	LNC_001902	XLOC_196811	--	Novel_lncRNA	854708	857667	-	XM_020103014.1	109639513	--	sp|A6QLK6|GRAP_BOVIN GRB2-related adapter protein OS=Bos taurus GN=GRAP PE=2 SV=1//4.85746e-89	757107	780517	+	74190	downstream
NW_017859697.1	LNC_001902	XLOC_196811	--	Novel_lncRNA	854708	857667	-	XM_020103046.1	109639534	--	sp|Q5ZIB2|FBF1_CHICK Fas-binding factor 1 homolog OS=Gallus gallus GN=FBF1 PE=2 SV=1//4.37662e-16	845008	853523	-	1184	upstream
NW_017859697.1	LNC_001902	XLOC_196811	--	Novel_lncRNA	854708	857667	-	XM_020102999.1	109639502	--	sp|Q9NYA1|SPHK1_HUMAN Sphingosine kinase 1 OS=Homo sapiens GN=SPHK1 PE=1 SV=1//4.53272e-113	814809	820614	-	34093	upstream
NW_017859697.1	LNC_001902	XLOC_196811	--	Novel_lncRNA	854708	857667	-	XM_020103047.1	109639534	--	sp|Q5ZIB2|FBF1_CHICK Fas-binding factor 1 homolog OS=Gallus gallus GN=FBF1 PE=2 SV=1//4.37662e-16	845008	853523	-	1184	upstream
NW_017859697.1	LNC_001902	XLOC_196811	--	Novel_lncRNA	854708	857667	-	XM_020103001.1	109639503	--	sp|Q575T0|CYGB1_ORYLA Cytoglobin-1 OS=Oryzias latipes GN=cygb1 PE=2 SV=1//1.3642e-97	858362	863450	-	694	downstream
NW_017859697.1	LNC_001902	XLOC_196811	--	Novel_lncRNA	854708	857667	-	XM_020102998.1	109639501	--	sp|Q96D21|RHES_HUMAN GTP-binding protein Rhes OS=Homo sapiens GN=RASD2 PE=1 SV=1//4.14336e-40	876644	878019	-	18976	downstream
NW_017859697.1	LNC_001902	XLOC_196811	--	Novel_lncRNA	854708	857667	-	XM_020103013.1	109639512	--	sp|A6ND36|FA83G_HUMAN Protein FAM83G OS=Homo sapiens GN=FAM83G PE=1 SV=2//5.83305e-123	782848	793829	+	60878	downstream
NW_017859697.1	LNC_001902	XLOC_196811	--	Novel_lncRNA	854708	857667	-	XM_020103043.1	109639533	--	sp|Q3V5L5|MGT5B_HUMAN Alpha-1,6-mannosylglycoprotein 6-beta-N-acetylglucosaminyltransferase B OS=Homo sapiens GN=MGAT5B PE=1 SV=2//0	899385	949971	+	41717	upstream
NW_017859697.1	LNC_001902	XLOC_196811	--	Novel_lncRNA	854708	857667	-	XM_020103000.1	109639503	--	sp|Q575T0|CYGB1_ORYLA Cytoglobin-1 OS=Oryzias latipes GN=cygb1 PE=2 SV=1//1.3642e-97	858362	863450	-	694	downstream
NW_017859697.1	LNC_001902	XLOC_196811	--	Novel_lncRNA	854708	857667	-	XM_020103012.1	109639512	--	sp|A6ND36|FA83G_HUMAN Protein FAM83G OS=Homo sapiens GN=FAM83G PE=1 SV=2//5.83305e-123	782848	793829	+	60878	downstream
NW_017859697.1	LNC_001902	XLOC_196811	--	Novel_lncRNA	854708	857667	-	XM_020103044.1	109639533	--	sp|Q3V5L5|MGT5B_HUMAN Alpha-1,6-mannosylglycoprotein 6-beta-N-acetylglucosaminyltransferase B OS=Homo sapiens GN=MGAT5B PE=1 SV=2//0	899385	949970	+	41717	upstream
NW_017859697.1	LNC_001902	XLOC_196811	--	Novel_lncRNA	854708	857667	-	XM_020103024.1	109639521	--	sp|Q14558|KPRA_HUMAN Phosphoribosyl pyrophosphate synthase-associated protein 1 OS=Homo sapiens GN=PRPSAP1 PE=1 SV=2//0	866134	874900	+	8466	upstream
NW_017865454.1	LNC_003610	XLOC_266191	--	Novel_lncRNA	23	2511	+	XM_020113717.1	109647907	--	sp|O60229|KALRN_HUMAN Kalirin OS=Homo sapiens GN=KALRN PE=1 SV=2//1.90758e-60	605	2450	-	-1846	antisense
NW_017859714.1	LNC_001987	XLOC_204222	--	Novel_lncRNA	270586	271348	-	XM_020103815.1	109640030	--	sp|Q96LM5|CD045_HUMAN Uncharacterized protein C4orf45 OS=Homo sapiens GN=C4orf45 PE=2 SV=3//8.19242e-13	341324	344630	-	69975	downstream
NW_017859714.1	LNC_001987	XLOC_204222	--	Novel_lncRNA	270586	271348	-	XM_020103813.1	109640029	--	sp|Q6R6I7|RXFP1_MOUSE Relaxin receptor 1 OS=Mus musculus GN=Rxfp1 PE=2 SV=1//0	278062	321486	+	6713	upstream
NW_017859714.1	LNC_001987	XLOC_204222	--	Novel_lncRNA	270586	271348	-	XM_020103812.1	109640028	--	sp|Q5R4M0|GRIA2_PONAB Glutamate receptor 2 OS=Pongo abelii GN=GRIA2 PE=2 SV=1//0	176509	188792	+	81793	downstream
NW_017859714.1	LNC_001987	XLOC_204222	--	Novel_lncRNA	270586	271348	-	XM_020103817.1	109640032	--	sp|Q8VEH0|TM144_MOUSE Transmembrane protein 144 OS=Mus musculus GN=Tmem144 PE=2 SV=1//1.94036e-125	242236	249388	+	21197	downstream
NW_017859714.1	LNC_001987	XLOC_204222	--	Novel_lncRNA	270586	271348	-	XM_020103816.1	109640032	--	sp|Q8VEH0|TM144_MOUSE Transmembrane protein 144 OS=Mus musculus GN=Tmem144 PE=2 SV=1//1.94036e-125	242236	249388	+	21197	downstream
NW_017859714.1	LNC_001987	XLOC_204222	--	Novel_lncRNA	270586	271348	-	XM_020103810.1	109640025	--	sp|Q3UPI1|F198B_MOUSE Protein FAM198B OS=Mus musculus GN=Fam198b PE=2 SV=1//1.11557e-134	233399	240739	-	29846	upstream
NW_017859714.1	LNC_001987	XLOC_204222	--	Novel_lncRNA	270586	271348	-	XM_020103820.1	109640034	--	sp|P55931|ETFD_PIG Electron transfer flavoprotein-ubiquinone oxidoreductase, mitochondrial OS=Sus scrofa GN=ETFDH PE=1 SV=2//0	323951	332718	+	52602	upstream
NW_017859714.1	LNC_001987	XLOC_204222	--	Novel_lncRNA	270586	271348	-	XM_020103825.1	109640037	--	sp|Q8TEU7|RPGF6_HUMAN Rap guanine nucleotide exchange factor 6 OS=Homo sapiens GN=RAPGEF6 PE=1 SV=2//2.39169e-42	346528	397390	+	75179	upstream
NW_017859714.1	LNC_001987	XLOC_204222	--	Novel_lncRNA	270586	271348	-	XM_020103821.1	109640035	--	sp|P26882|PPID_BOVIN Peptidyl-prolyl cis-trans isomerase D OS=Bos taurus GN=PPID PE=1 SV=6//0	333232	339285	-	61883	downstream
NW_017859715.1	LNC_001988	XLOC_204327	--	Novel_lncRNA	59052	61022	+	XM_020103845.1	109640053	--	sp|Q811Q2|CLIC6_RAT Chloride intracellular channel protein 6 OS=Rattus norvegicus GN=Clic6 PE=1 SV=1//4.2341e-125	28159	32571	+	26480	downstream
NW_017859715.1	LNC_001988	XLOC_204327	--	Novel_lncRNA	59052	61022	+	XM_020103832.1	109640042	--	sp|Q01196|RUNX1_HUMAN Runt-related transcription factor 1 OS=Homo sapiens GN=RUNX1 PE=1 SV=3//0	114685	138846	+	53662	upstream
NW_017859715.1	LNC_001988	XLOC_204327	--	Novel_lncRNA	59052	61022	+	XM_020103850.1	109640057	--	-//-	160829	163088	+	99806	upstream
NW_017859715.1	LNC_001988	XLOC_204327	--	Novel_lncRNA	59052	61022	+	XM_020103836.1	109640045	--	sp|Q5U4U4|DONS_XENLA Protein downstream neighbor of son homolog OS=Xenopus laevis GN=donson PE=2 SV=1//1.65962e-17	150089	155807	+	89066	upstream
NW_017859715.1	LNC_001988	XLOC_204327	--	Novel_lncRNA	59052	61022	+	XM_020103854.1	109640060	--	sp|Q7RTR2|NLRC3_HUMAN Protein NLRC3 OS=Homo sapiens GN=NLRC3 PE=2 SV=2//9.01951e-74	144628	147375	-	83605	downstream
NW_017859715.1	LNC_001988	XLOC_204327	--	Novel_lncRNA	59052	61022	+	XM_020103856.1	109640061	--	sp|Q6IN33|RCAN1_RAT Calcipressin-1 OS=Rattus norvegicus GN=Rcan1 PE=2 SV=1//6.84772e-62	5443	11155	-	47896	upstream
NW_017859715.1	LNC_001988	XLOC_204327	--	Novel_lncRNA	59052	61022	+	XM_020103853.1	109640060	--	sp|Q7RTR2|NLRC3_HUMAN Protein NLRC3 OS=Homo sapiens GN=NLRC3 PE=2 SV=2//9.01951e-74	141344	147375	-	80321	downstream
NW_017859715.1	LNC_001988	XLOC_204327	--	Novel_lncRNA	59052	61022	+	XM_020103852.1	109640060	--	sp|Q7RTR2|NLRC3_HUMAN Protein NLRC3 OS=Homo sapiens GN=NLRC3 PE=2 SV=2//9.01951e-74	141343	147375	-	80320	downstream
NW_017859715.1	LNC_001988	XLOC_204327	--	Novel_lncRNA	59052	61022	+	XM_020103855.1	109640061	--	sp|Q6IN33|RCAN1_RAT Calcipressin-1 OS=Rattus norvegicus GN=Rcan1 PE=2 SV=1//6.84772e-62	5443	19806	-	39245	upstream
NW_017859715.1	LNC_001988	XLOC_204327	--	Novel_lncRNA	59052	61022	+	XM_020103833.1	109640042	--	sp|Q01196|RUNX1_HUMAN Runt-related transcription factor 1 OS=Homo sapiens GN=RUNX1 PE=1 SV=3//0	118734	137301	+	57711	upstream
NW_017859715.1	LNC_001989	XLOC_204327	--	Novel_lncRNA	59097	63380	+	XM_020103845.1	109640053	--	sp|Q811Q2|CLIC6_RAT Chloride intracellular channel protein 6 OS=Rattus norvegicus GN=Clic6 PE=1 SV=1//4.2341e-125	28159	32571	+	26525	downstream
NW_017859715.1	LNC_001989	XLOC_204327	--	Novel_lncRNA	59097	63380	+	XM_020103832.1	109640042	--	sp|Q01196|RUNX1_HUMAN Runt-related transcription factor 1 OS=Homo sapiens GN=RUNX1 PE=1 SV=3//0	114685	138846	+	51304	upstream
NW_017859715.1	LNC_001989	XLOC_204327	--	Novel_lncRNA	59097	63380	+	XM_020103850.1	109640057	--	-//-	160829	163088	+	97448	upstream
NW_017859715.1	LNC_001989	XLOC_204327	--	Novel_lncRNA	59097	63380	+	XM_020103836.1	109640045	--	sp|Q5U4U4|DONS_XENLA Protein downstream neighbor of son homolog OS=Xenopus laevis GN=donson PE=2 SV=1//1.65962e-17	150089	155807	+	86708	upstream
NW_017859715.1	LNC_001989	XLOC_204327	--	Novel_lncRNA	59097	63380	+	XM_020103854.1	109640060	--	sp|Q7RTR2|NLRC3_HUMAN Protein NLRC3 OS=Homo sapiens GN=NLRC3 PE=2 SV=2//9.01951e-74	144628	147375	-	81247	downstream
NW_017859715.1	LNC_001989	XLOC_204327	--	Novel_lncRNA	59097	63380	+	XM_020103856.1	109640061	--	sp|Q6IN33|RCAN1_RAT Calcipressin-1 OS=Rattus norvegicus GN=Rcan1 PE=2 SV=1//6.84772e-62	5443	11155	-	47941	upstream
NW_017859715.1	LNC_001989	XLOC_204327	--	Novel_lncRNA	59097	63380	+	XM_020103853.1	109640060	--	sp|Q7RTR2|NLRC3_HUMAN Protein NLRC3 OS=Homo sapiens GN=NLRC3 PE=2 SV=2//9.01951e-74	141344	147375	-	77963	downstream
NW_017859715.1	LNC_001989	XLOC_204327	--	Novel_lncRNA	59097	63380	+	XM_020103852.1	109640060	--	sp|Q7RTR2|NLRC3_HUMAN Protein NLRC3 OS=Homo sapiens GN=NLRC3 PE=2 SV=2//9.01951e-74	141343	147375	-	77962	downstream
NW_017859715.1	LNC_001989	XLOC_204327	--	Novel_lncRNA	59097	63380	+	XM_020103855.1	109640061	--	sp|Q6IN33|RCAN1_RAT Calcipressin-1 OS=Rattus norvegicus GN=Rcan1 PE=2 SV=1//6.84772e-62	5443	19806	-	39290	upstream
NW_017859715.1	LNC_001989	XLOC_204327	--	Novel_lncRNA	59097	63380	+	XM_020103833.1	109640042	--	sp|Q01196|RUNX1_HUMAN Runt-related transcription factor 1 OS=Homo sapiens GN=RUNX1 PE=1 SV=3//0	118734	137301	+	55353	upstream
NW_017860650.1	XR_002203754.1	109643684	--	Annotated_lncRNA	4697	11275	-	XM_020108866.1	109643683	--	-//-	16685	20085	-	5409	downstream
NW_017859649.1	XR_002202588.1	109627224	--	Annotated_lncRNA	3389933	3411329	-	XM_020084356.1	109627653	--	sp|P55198|AF17_HUMAN Protein AF-17 OS=Homo sapiens GN=MLLT6 PE=1 SV=2//6.76987e-31	3343393	3365648	-	24284	upstream
NW_017859649.1	XR_002202588.1	109627224	--	Annotated_lncRNA	3389933	3411329	-	XM_020084215.1	109627590	--	sp|Q86UR5|RIMS1_HUMAN Regulating synaptic membrane exocytosis protein 1 OS=Homo sapiens GN=RIMS1 PE=1 SV=1//2.32912e-66	3473029	3537928	+	61699	upstream
NW_017859649.1	XR_002202588.1	109627224	--	Annotated_lncRNA	3389933	3411329	-	XM_020084503.1	109627733	--	sp|O54941|SMCE1_MOUSE SWI/SNF-related matrix-associated actin-dependent regulator of chromatin subfamily E member 1 OS=Mus musculus GN=Smarce1 PE=1 SV=1//4.17123e-167	3412002	3420730	+	672	upstream
NW_017859649.1	XR_002202588.1	109627224	--	Annotated_lncRNA	3389933	3411329	-	XM_020084219.1	109627591	--	sp|Q90303|K1C1_CARAU Keratin, type I cytoskeletal 50 kDa OS=Carassius auratus PE=2 SV=1//6.35339e-124	3462262	3467001	+	50932	upstream
NW_017859649.1	XR_002202588.1	109627224	--	Annotated_lncRNA	3389933	3411329	-	XM_020084218.1	109627590	--	sp|Q86UR5|RIMS1_HUMAN Regulating synaptic membrane exocytosis protein 1 OS=Homo sapiens GN=RIMS1 PE=1 SV=1//2.32912e-66	3473029	3540437	+	61699	upstream
NW_017859649.1	XR_002202588.1	109627224	--	Annotated_lncRNA	3389933	3411329	-	XM_020083790.1	109627300	--	sp|Q32PJ7|TENS4_BOVIN Tensin-4 OS=Bos taurus GN=TNS4 PE=2 SV=2//2.3333e-92	3426593	3437269	+	15263	upstream
NW_017859649.1	XR_002202588.1	109627224	--	Annotated_lncRNA	3389933	3411329	-	XM_020084217.1	109627590	--	sp|Q86UR5|RIMS1_HUMAN Regulating synaptic membrane exocytosis protein 1 OS=Homo sapiens GN=RIMS1 PE=1 SV=1//2.32912e-66	3473029	3537928	+	61699	upstream
NW_017859649.1	XR_002202588.1	109627224	--	Annotated_lncRNA	3389933	3411329	-	XM_020083658.1	109627215	--	sp|Q9ESX2|SP6_MOUSE Transcription factor Sp6 OS=Mus musculus GN=Sp6 PE=2 SV=2//2.89518e-62	3292758	3300619	+	89313	downstream
NW_017859649.1	XR_002202588.1	109627224	--	Annotated_lncRNA	3389933	3411329	-	XM_020084216.1	109627590	--	sp|Q86UR5|RIMS1_HUMAN Regulating synaptic membrane exocytosis protein 1 OS=Homo sapiens GN=RIMS1 PE=1 SV=1//2.32912e-66	3473029	3537928	+	61699	upstream
NW_017859649.1	XR_002202588.1	109627224	--	Annotated_lncRNA	3389933	3411329	-	XM_020083670.1	109627223	--	sp|P24854|IBP4_PIG Insulin-like growth factor-binding protein 4 OS=Sus scrofa GN=IGFBP4 PE=1 SV=2//7.05515e-86	3393688	3410255	+	-16568	antisense
NW_017859649.1	XR_002202588.1	109627224	--	Annotated_lncRNA	3389933	3411329	-	XM_020084355.1	109627653	--	sp|P55198|AF17_HUMAN Protein AF-17 OS=Homo sapiens GN=MLLT6 PE=1 SV=2//6.76987e-31	3343393	3366388	-	23544	upstream
NW_017859649.1	XR_002202588.1	109627224	--	Annotated_lncRNA	3389933	3411329	-	XM_020084505.1	109627734	--	sp|P32248|CCR7_HUMAN C-C chemokine receptor type 7 OS=Homo sapiens GN=CCR7 PE=2 SV=2//3.44677e-104	3422159	3423946	+	10829	upstream
NW_017859649.1	XR_002202588.1	109627224	--	Annotated_lncRNA	3389933	3411329	-	XM_020084173.1	109627574	--	sp|O73817|PSB3_ONCMY Proteasome subunit beta type-3 OS=Oncorhynchus mykiss GN=psmb3 PE=2 SV=1//2.26473e-146	3306254	3308733	+	81199	downstream
NW_017859649.1	XR_002202588.1	109627224	--	Annotated_lncRNA	3389933	3411329	-	XM_020084363.1	109627656	--	sp|P0C7P0|CISD3_HUMAN CDGSH iron-sulfur domain-containing protein 3, mitochondrial OS=Homo sapiens GN=CISD3 PE=1 SV=1//1.86383e-23	3333370	3337487	-	52445	upstream
NW_017859649.1	XR_002202588.1	109627224	--	Annotated_lncRNA	3389933	3411329	-	XM_020084504.1	109627733	--	sp|O54941|SMCE1_MOUSE SWI/SNF-related matrix-associated actin-dependent regulator of chromatin subfamily E member 1 OS=Mus musculus GN=Smarce1 PE=1 SV=1//4.17123e-167	3411999	3420730	+	669	upstream
NW_017859649.1	XR_002202588.1	109627224	--	Annotated_lncRNA	3389933	3411329	-	XM_020084362.1	109627655	--	sp|P35227|PCGF2_HUMAN Polycomb group RING finger protein 2 OS=Homo sapiens GN=PCGF2 PE=1 SV=1//4.62528e-107	3325783	3333124	+	56808	downstream
NW_017859649.1	XR_002202588.1	109627224	--	Annotated_lncRNA	3389933	3411329	-	XM_020083998.1	109627469	--	sp|Q2KI75|KT222_BOVIN Keratin-like protein KRT222 OS=Bos taurus GN=KRT222 PE=2 SV=1//2.09613e-23	3437500	3453153	-	26170	downstream
NW_017859649.1	XR_002202588.1	109627224	--	Annotated_lncRNA	3389933	3411329	-	XM_020083912.1	109627402	--	sp|Q9DBF7|CWC25_MOUSE Pre-mRNA-splicing factor CWC25 homolog OS=Mus musculus GN=Cwc25 PE=2 SV=2//1.02447e-20	3301610	3305269	+	84663	downstream
NW_017859649.1	XR_002202588.1	109627224	--	Annotated_lncRNA	3389933	3411329	-	XM_020084172.1	109627573	--	sp|O88377|PI42B_RAT Phosphatidylinositol 5-phosphate 4-kinase type-2 beta OS=Rattus norvegicus GN=Pip4k2b PE=1 SV=1//0	3310058	3322318	-	67614	upstream
NW_017859663.1	LNC_001298	XLOC_141912	--	Novel_lncRNA	300747	302893	-	XM_020094418.1	109634124	--	sp|P49263|PXN1_XENLA Pentraxin fusion protein OS=Xenopus laevis GN=pxn1 PE=2 SV=1//4.71187e-55	286245	288453	-	12293	upstream
NW_017859663.1	LNC_001298	XLOC_141912	--	Novel_lncRNA	300747	302893	-	XM_020094193.1	109633979	--	sp|Q00961|NMDE3_RAT Glutamate receptor ionotropic, NMDA 2C OS=Rattus norvegicus GN=Grin2c PE=1 SV=1//0	399960	467204	-	97066	downstream
NW_017859663.1	LNC_001298	XLOC_141912	--	Novel_lncRNA	300747	302893	-	XM_020094408.1	109634115	--	sp|Q7Z6J9|SEN54_HUMAN tRNA-splicing endonuclease subunit Sen54 OS=Homo sapiens GN=TSEN54 PE=1 SV=3//3.26887e-131	290869	297005	+	3741	downstream
NW_017859663.1	LNC_001298	XLOC_141912	--	Novel_lncRNA	300747	302893	-	XM_020094462.1	109634163	--	sp|Q99MS3|MP17L_MOUSE Mpv17-like protein OS=Mus musculus GN=Mpv17l PE=1 SV=2//3.2811e-63	239435	242211	-	58535	upstream
NW_017859663.1	LNC_001298	XLOC_141912	--	Novel_lncRNA	300747	302893	-	XM_020094755.1	109634324	--	sp|Q9NXR1|NDE1_HUMAN Nuclear distribution protein nudE homolog 1 OS=Homo sapiens GN=NDE1 PE=1 SV=2//3.40793e-95	222579	234491	-	66255	upstream
NW_017859663.1	LNC_001298	XLOC_141912	--	Novel_lncRNA	300747	302893	-	XM_020094642.1	109634265	--	sp|Q568M3|CRLF3_DANRE Cytokine receptor-like factor 3 OS=Danio rerio GN=crlf3 PE=2 SV=1//0	243579	257423	+	43323	downstream
NW_017859663.1	LNC_001298	XLOC_141912	--	Novel_lncRNA	300747	302893	-	XM_020094753.1	109634324	--	sp|Q9NXR1|NDE1_HUMAN Nuclear distribution protein nudE homolog 1 OS=Homo sapiens GN=NDE1 PE=1 SV=2//3.40793e-95	222579	234749	-	65997	upstream
NW_017859663.1	LNC_001298	XLOC_141912	--	Novel_lncRNA	300747	302893	-	XM_020094710.1	109634298	--	sp|Q15022|SUZ12_HUMAN Polycomb protein SUZ12 OS=Homo sapiens GN=SUZ12 PE=1 SV=3//0	261779	275077	-	25669	upstream
NW_017859663.1	LNC_001298	XLOC_141912	--	Novel_lncRNA	300747	302893	-	XM_020094202.1	109633987	--	sp|P46098|5HT3A_HUMAN 5-hydroxytryptamine receptor 3A OS=Homo sapiens GN=HTR3A PE=1 SV=1//2.30843e-47	298771	302599	+	-1853	antisense
NW_017859663.1	LNC_001298	XLOC_141912	--	Novel_lncRNA	300747	302893	-	XM_020094641.1	109634265	--	sp|Q568M3|CRLF3_DANRE Cytokine receptor-like factor 3 OS=Danio rerio GN=crlf3 PE=2 SV=1//0	243579	257423	+	43323	downstream
NW_017859663.1	LNC_001298	XLOC_141912	--	Novel_lncRNA	300747	302893	-	XM_020094732.1	109634311	--	sp|Q5F3I6|TM104_CHICK Transmembrane protein 104 OS=Gallus gallus GN=TMEM104 PE=2 SV=1//0	303200	352837	+	306	upstream
NW_017859663.1	LNC_001298	XLOC_141912	--	Novel_lncRNA	300747	302893	-	XM_020094399.1	109634109	--	sp|P10587|MYH11_CHICK Myosin-11 OS=Gallus gallus GN=MYH11 PE=1 SV=4//0	200610	220766	+	79980	downstream
NW_017859663.1	LNC_001299	XLOC_141950	--	Novel_lncRNA	398352	399024	-	XM_020094770.1	109634329	--	sp|A6NFN3|RFOX3_HUMAN RNA binding protein fox-1 homolog 3 OS=Homo sapiens GN=RBFOX3 PE=2 SV=4//2.86187e-06	484815	729026	-	85790	downstream
NW_017859663.1	LNC_001299	XLOC_141950	--	Novel_lncRNA	398352	399024	-	XM_020094774.1	109634329	--	sp|A6NFN3|RFOX3_HUMAN RNA binding protein fox-1 homolog 3 OS=Homo sapiens GN=RBFOX3 PE=2 SV=4//2.86187e-06	484815	720598	-	85790	downstream
NW_017859663.1	LNC_001299	XLOC_141950	--	Novel_lncRNA	398352	399024	-	XM_020094769.1	109634329	--	sp|A6NFN3|RFOX3_HUMAN RNA binding protein fox-1 homolog 3 OS=Homo sapiens GN=RBFOX3 PE=2 SV=4//2.86187e-06	495127	729026	-	96102	downstream
NW_017859663.1	LNC_001299	XLOC_141950	--	Novel_lncRNA	398352	399024	-	XM_020094193.1	109633979	--	sp|Q00961|NMDE3_RAT Glutamate receptor ionotropic, NMDA 2C OS=Rattus norvegicus GN=Grin2c PE=1 SV=1//0	399960	467204	-	935	downstream
NW_017859663.1	LNC_001299	XLOC_141950	--	Novel_lncRNA	398352	399024	-	XM_020094773.1	109634329	--	sp|A6NFN3|RFOX3_HUMAN RNA binding protein fox-1 homolog 3 OS=Homo sapiens GN=RBFOX3 PE=2 SV=4//2.86187e-06	484815	620799	-	85790	downstream
NW_017859663.1	LNC_001299	XLOC_141950	--	Novel_lncRNA	398352	399024	-	XM_020094772.1	109634329	--	sp|A6NFN3|RFOX3_HUMAN RNA binding protein fox-1 homolog 3 OS=Homo sapiens GN=RBFOX3 PE=2 SV=4//2.86187e-06	494776	729026	-	95751	downstream
NW_017859663.1	LNC_001299	XLOC_141950	--	Novel_lncRNA	398352	399024	-	XM_020094768.1	109634329	--	sp|A6NFN3|RFOX3_HUMAN RNA binding protein fox-1 homolog 3 OS=Homo sapiens GN=RBFOX3 PE=2 SV=4//2.86187e-06	494776	729026	-	95751	downstream
NW_017859663.1	LNC_001299	XLOC_141950	--	Novel_lncRNA	398352	399024	-	XM_020094766.1	109634329	--	sp|A6NFN3|RFOX3_HUMAN RNA binding protein fox-1 homolog 3 OS=Homo sapiens GN=RBFOX3 PE=2 SV=4//2.86187e-06	484815	729026	-	85790	downstream
NW_017859663.1	LNC_001299	XLOC_141950	--	Novel_lncRNA	398352	399024	-	XM_020094776.1	109634329	--	sp|A6NFN3|RFOX3_HUMAN RNA binding protein fox-1 homolog 3 OS=Homo sapiens GN=RBFOX3 PE=2 SV=4//2.86187e-06	494776	571864	-	95751	downstream
NW_017859663.1	LNC_001299	XLOC_141950	--	Novel_lncRNA	398352	399024	-	XM_020094767.1	109634329	--	sp|A6NFN3|RFOX3_HUMAN RNA binding protein fox-1 homolog 3 OS=Homo sapiens GN=RBFOX3 PE=2 SV=4//2.86187e-06	484815	571864	-	85790	downstream
NW_017859663.1	LNC_001299	XLOC_141950	--	Novel_lncRNA	398352	399024	-	XM_020094202.1	109633987	--	sp|P46098|5HT3A_HUMAN 5-hydroxytryptamine receptor 3A OS=Homo sapiens GN=HTR3A PE=1 SV=1//2.30843e-47	298771	302599	+	95752	downstream
NW_017859663.1	LNC_001299	XLOC_141950	--	Novel_lncRNA	398352	399024	-	XM_020094771.1	109634329	--	sp|A6NFN3|RFOX3_HUMAN RNA binding protein fox-1 homolog 3 OS=Homo sapiens GN=RBFOX3 PE=2 SV=4//2.86187e-06	484815	729026	-	85790	downstream
NW_017859663.1	LNC_001299	XLOC_141950	--	Novel_lncRNA	398352	399024	-	XM_020094732.1	109634311	--	sp|Q5F3I6|TM104_CHICK Transmembrane protein 104 OS=Gallus gallus GN=TMEM104 PE=2 SV=1//0	303200	352837	+	45514	downstream
NW_017859663.1	LNC_001294	XLOC_141785	--	Novel_lncRNA	9190454	9191976	+	XM_020094463.1	109634164	--	sp|Q9EQQ8|CNRG_CAVPO Retinal rod rhodopsin-sensitive cGMP 3&apos;,5&apos;-cyclic phosphodiesterase subunit gamma OS=Cavia porcellus GN=PDE6G PE=3 SV=1//1.4804e-42	9279296	9279737	-	87319	downstream
NW_017859663.1	LNC_001294	XLOC_141785	--	Novel_lncRNA	9190454	9191976	+	XM_020094419.1	109634125	--	sp|Q503V0|CHMP6_DANRE Charged multivesicular body protein 6 OS=Danio rerio GN=chmp6 PE=2 SV=3//1.51932e-59	9104741	9108498	+	81955	downstream
NW_017859663.1	LNC_001294	XLOC_141785	--	Novel_lncRNA	9190454	9191976	+	XM_020094566.1	109634229	--	sp|Q60437|BAIP2_CRIGR Brain-specific angiogenesis inhibitor 1-associated protein 2 OS=Cricetulus griseus GN=BAIAP2 PE=1 SV=1//0	9109925	9156385	+	34068	downstream
NW_017859663.1	LNC_001294	XLOC_141785	--	Novel_lncRNA	9190454	9191976	+	XM_020094567.1	109634229	--	sp|Q60437|BAIP2_CRIGR Brain-specific angiogenesis inhibitor 1-associated protein 2 OS=Cricetulus griseus GN=BAIAP2 PE=1 SV=1//0	9109926	9160135	+	30318	downstream
NW_017859663.1	LNC_001294	XLOC_141785	--	Novel_lncRNA	9190454	9191976	+	XM_020094562.1	109634228	--	sp|Q6ZMQ8|LMTK1_HUMAN Serine/threonine-protein kinase LMTK1 OS=Homo sapiens GN=AATK PE=1 SV=2//2.71965e-10	9159218	9189882	-	571	upstream
NW_017859663.1	LNC_001294	XLOC_141785	--	Novel_lncRNA	9190454	9191976	+	XM_020094116.1	109633930	--	sp|Q17QR4|CC137_BOVIN Coiled-coil domain-containing protein 137 OS=Bos taurus GN=CCDC137 PE=2 SV=1//5.21099e-24	9282509	9286873	+	90532	upstream
NW_017859663.1	LNC_001294	XLOC_141785	--	Novel_lncRNA	9190454	9191976	+	XM_020094563.1	109634229	--	sp|Q60437|BAIP2_CRIGR Brain-specific angiogenesis inhibitor 1-associated protein 2 OS=Cricetulus griseus GN=BAIAP2 PE=1 SV=1//0	9109925	9157682	+	32771	downstream
NW_017859663.1	LNC_001294	XLOC_141785	--	Novel_lncRNA	9190454	9191976	+	XM_020094473.1	109634173	--	sp|Q3KRC4|GPC5C_RAT G-protein coupled receptor family C group 5 member C OS=Rattus norvegicus GN=Gprc5c PE=2 SV=2//2.35556e-94	9289246	9293831	-	97269	downstream
NW_017859663.1	LNC_001294	XLOC_141785	--	Novel_lncRNA	9190454	9191976	+	XM_020094564.1	109634229	--	sp|Q60437|BAIP2_CRIGR Brain-specific angiogenesis inhibitor 1-associated protein 2 OS=Cricetulus griseus GN=BAIAP2 PE=1 SV=1//0	9109925	9157682	+	32771	downstream
NW_017859663.1	LNC_001294	XLOC_141785	--	Novel_lncRNA	9190454	9191976	+	XM_020094559.1	109634228	--	sp|Q6ZMQ8|LMTK1_HUMAN Serine/threonine-protein kinase LMTK1 OS=Homo sapiens GN=AATK PE=1 SV=2//2.71965e-10	9159218	9189882	-	571	upstream
NW_017859663.1	LNC_001294	XLOC_141785	--	Novel_lncRNA	9190454	9191976	+	XM_020094565.1	109634229	--	sp|Q60437|BAIP2_CRIGR Brain-specific angiogenesis inhibitor 1-associated protein 2 OS=Cricetulus griseus GN=BAIAP2 PE=1 SV=1//0	9109928	9160135	+	30318	downstream
NW_017859663.1	LNC_001294	XLOC_141785	--	Novel_lncRNA	9190454	9191976	+	XM_020094560.1	109634228	--	sp|Q6ZMQ8|LMTK1_HUMAN Serine/threonine-protein kinase LMTK1 OS=Homo sapiens GN=AATK PE=1 SV=2//2.71965e-10	9159218	9171717	-	18736	upstream
NW_017859663.1	LNC_001294	XLOC_141785	--	Novel_lncRNA	9190454	9191976	+	XM_020094152.1	109633950	--	sp|Q6NUZ2|TTY2L_DANRE Protein tweety homolog 2-like OS=Danio rerio GN=ttyh2l PE=2 SV=1//0	9076339	9103940	+	86513	downstream
NW_017859663.1	LNC_001294	XLOC_141785	--	Novel_lncRNA	9190454	9191976	+	XM_020094561.1	109634228	--	sp|Q6ZMQ8|LMTK1_HUMAN Serine/threonine-protein kinase LMTK1 OS=Homo sapiens GN=AATK PE=1 SV=2//2.71965e-10	9159218	9189882	-	571	upstream
NW_017859663.1	LNC_001294	XLOC_141785	--	Novel_lncRNA	9190454	9191976	+	XM_020094448.1	109634151	--	sp|Q9H1Z9|TSN10_HUMAN Tetraspanin-10 OS=Homo sapiens GN=TSPAN10 PE=2 SV=1//2.58888e-45	9276884	9278979	+	84907	upstream
NW_017859663.1	LNC_001295	XLOC_141785	--	Novel_lncRNA	9190454	9191976	+	XM_020094463.1	109634164	--	sp|Q9EQQ8|CNRG_CAVPO Retinal rod rhodopsin-sensitive cGMP 3&apos;,5&apos;-cyclic phosphodiesterase subunit gamma OS=Cavia porcellus GN=PDE6G PE=3 SV=1//1.4804e-42	9279296	9279737	-	87319	downstream
NW_017859663.1	LNC_001295	XLOC_141785	--	Novel_lncRNA	9190454	9191976	+	XM_020094419.1	109634125	--	sp|Q503V0|CHMP6_DANRE Charged multivesicular body protein 6 OS=Danio rerio GN=chmp6 PE=2 SV=3//1.51932e-59	9104741	9108498	+	81955	downstream
NW_017859663.1	LNC_001295	XLOC_141785	--	Novel_lncRNA	9190454	9191976	+	XM_020094566.1	109634229	--	sp|Q60437|BAIP2_CRIGR Brain-specific angiogenesis inhibitor 1-associated protein 2 OS=Cricetulus griseus GN=BAIAP2 PE=1 SV=1//0	9109925	9156385	+	34068	downstream
NW_017859663.1	LNC_001295	XLOC_141785	--	Novel_lncRNA	9190454	9191976	+	XM_020094567.1	109634229	--	sp|Q60437|BAIP2_CRIGR Brain-specific angiogenesis inhibitor 1-associated protein 2 OS=Cricetulus griseus GN=BAIAP2 PE=1 SV=1//0	9109926	9160135	+	30318	downstream
NW_017859663.1	LNC_001295	XLOC_141785	--	Novel_lncRNA	9190454	9191976	+	XM_020094562.1	109634228	--	sp|Q6ZMQ8|LMTK1_HUMAN Serine/threonine-protein kinase LMTK1 OS=Homo sapiens GN=AATK PE=1 SV=2//2.71965e-10	9159218	9189882	-	571	upstream
NW_017859663.1	LNC_001295	XLOC_141785	--	Novel_lncRNA	9190454	9191976	+	XM_020094116.1	109633930	--	sp|Q17QR4|CC137_BOVIN Coiled-coil domain-containing protein 137 OS=Bos taurus GN=CCDC137 PE=2 SV=1//5.21099e-24	9282509	9286873	+	90532	upstream
NW_017859663.1	LNC_001295	XLOC_141785	--	Novel_lncRNA	9190454	9191976	+	XM_020094563.1	109634229	--	sp|Q60437|BAIP2_CRIGR Brain-specific angiogenesis inhibitor 1-associated protein 2 OS=Cricetulus griseus GN=BAIAP2 PE=1 SV=1//0	9109925	9157682	+	32771	downstream
NW_017859663.1	LNC_001295	XLOC_141785	--	Novel_lncRNA	9190454	9191976	+	XM_020094473.1	109634173	--	sp|Q3KRC4|GPC5C_RAT G-protein coupled receptor family C group 5 member C OS=Rattus norvegicus GN=Gprc5c PE=2 SV=2//2.35556e-94	9289246	9293831	-	97269	downstream
NW_017859663.1	LNC_001295	XLOC_141785	--	Novel_lncRNA	9190454	9191976	+	XM_020094564.1	109634229	--	sp|Q60437|BAIP2_CRIGR Brain-specific angiogenesis inhibitor 1-associated protein 2 OS=Cricetulus griseus GN=BAIAP2 PE=1 SV=1//0	9109925	9157682	+	32771	downstream
NW_017859663.1	LNC_001295	XLOC_141785	--	Novel_lncRNA	9190454	9191976	+	XM_020094559.1	109634228	--	sp|Q6ZMQ8|LMTK1_HUMAN Serine/threonine-protein kinase LMTK1 OS=Homo sapiens GN=AATK PE=1 SV=2//2.71965e-10	9159218	9189882	-	571	upstream
NW_017859663.1	LNC_001295	XLOC_141785	--	Novel_lncRNA	9190454	9191976	+	XM_020094565.1	109634229	--	sp|Q60437|BAIP2_CRIGR Brain-specific angiogenesis inhibitor 1-associated protein 2 OS=Cricetulus griseus GN=BAIAP2 PE=1 SV=1//0	9109928	9160135	+	30318	downstream
NW_017859663.1	LNC_001295	XLOC_141785	--	Novel_lncRNA	9190454	9191976	+	XM_020094560.1	109634228	--	sp|Q6ZMQ8|LMTK1_HUMAN Serine/threonine-protein kinase LMTK1 OS=Homo sapiens GN=AATK PE=1 SV=2//2.71965e-10	9159218	9171717	-	18736	upstream
NW_017859663.1	LNC_001295	XLOC_141785	--	Novel_lncRNA	9190454	9191976	+	XM_020094152.1	109633950	--	sp|Q6NUZ2|TTY2L_DANRE Protein tweety homolog 2-like OS=Danio rerio GN=ttyh2l PE=2 SV=1//0	9076339	9103940	+	86513	downstream
NW_017859663.1	LNC_001295	XLOC_141785	--	Novel_lncRNA	9190454	9191976	+	XM_020094561.1	109634228	--	sp|Q6ZMQ8|LMTK1_HUMAN Serine/threonine-protein kinase LMTK1 OS=Homo sapiens GN=AATK PE=1 SV=2//2.71965e-10	9159218	9189882	-	571	upstream
NW_017859663.1	LNC_001295	XLOC_141785	--	Novel_lncRNA	9190454	9191976	+	XM_020094448.1	109634151	--	sp|Q9H1Z9|TSN10_HUMAN Tetraspanin-10 OS=Homo sapiens GN=TSPAN10 PE=2 SV=1//2.58888e-45	9276884	9278979	+	84907	upstream
NW_017859663.1	LNC_001296	XLOC_141825	--	Novel_lncRNA	9402941	9404855	+	XM_020094749.1	109634322	--	sp|Q3UHR0|BAHC1_MOUSE BAH and coiled-coil domain-containing protein 1 OS=Mus musculus GN=Bahcc1 PE=2 SV=2//4.07326e-75	9462566	9474945	+	57710	upstream
NW_017859663.1	LNC_001296	XLOC_141825	--	Novel_lncRNA	9402941	9404855	+	XM_020094751.1	109634323	--	sp|O18728|FSCN2_BOVIN Fascin-2 OS=Bos taurus GN=FSCN2 PE=2 SV=1//0	9491007	9495525	+	86151	upstream
NW_017859663.1	LNC_001296	XLOC_141825	--	Novel_lncRNA	9402941	9404855	+	XM_020094752.1	109634323	--	sp|O18728|FSCN2_BOVIN Fascin-2 OS=Bos taurus GN=FSCN2 PE=2 SV=1//0	9491007	9495525	+	86151	upstream
NW_017859663.1	LNC_001296	XLOC_141825	--	Novel_lncRNA	9402941	9404855	+	XM_020094750.1	109634322	--	sp|Q3UHR0|BAHC1_MOUSE BAH and coiled-coil domain-containing protein 1 OS=Mus musculus GN=Bahcc1 PE=2 SV=2//4.07326e-75	9462566	9474945	+	57710	upstream
NW_017859663.1	LNC_001296	XLOC_141825	--	Novel_lncRNA	9402941	9404855	+	XM_020094654.1	109634270	--	sp|Q80T11|USH1G_MOUSE Usher syndrome type-1G protein homolog OS=Mus musculus GN=Ush1g PE=1 SV=1//0	9345859	9356811	+	46129	downstream
NW_017859663.1	LNC_001296	XLOC_141825	--	Novel_lncRNA	9402941	9404855	+	XM_020094459.1	109634161	--	sp|Q9NPI9|KCJ16_HUMAN Inward rectifier potassium channel 16 OS=Homo sapiens GN=KCNJ16 PE=2 SV=1//3.24181e-115	9332243	9336926	-	66014	upstream
NW_017859663.1	LNC_001296	XLOC_141825	--	Novel_lncRNA	9402941	9404855	+	XM_020094417.1	109634123	--	sp|O19182|KCNJ2_BOVIN Inward rectifier potassium channel 2 OS=Bos taurus GN=KCNJ2 PE=2 SV=1//0	9327800	9331627	-	71313	upstream
NW_017859663.1	LNC_001296	XLOC_141825	--	Novel_lncRNA	9402941	9404855	+	XM_020094184.1	109633973	--	sp|Q99JB7|AMNLS_MOUSE Protein amnionless OS=Mus musculus GN=Amn PE=1 SV=1//1.69221e-73	9360656	9362655	-	40285	upstream
NW_017859663.1	LNC_001296	XLOC_141825	--	Novel_lncRNA	9402941	9404855	+	XM_020094748.1	109634322	--	sp|Q3UHR0|BAHC1_MOUSE BAH and coiled-coil domain-containing protein 1 OS=Mus musculus GN=Bahcc1 PE=2 SV=2//4.07326e-75	9462566	9474945	+	57710	upstream
NW_017859663.1	LNC_001296	XLOC_141825	--	Novel_lncRNA	9402941	9404855	+	XM_020094651.1	109634269	--	sp|Q80SX5|OTOP2_MOUSE Otopetrin-2 OS=Mus musculus GN=Otop2 PE=2 SV=1//2.83117e-140	9345443	9348397	-	54543	upstream
NW_017859663.1	LNC_001296	XLOC_141825	--	Novel_lncRNA	9402941	9404855	+	XM_020094173.1	109633966	--	sp|Q8IV36|HID1_HUMAN Protein HID1 OS=Homo sapiens GN=HID1 PE=1 SV=1//0	9366441	9375471	-	27469	upstream
NW_017859663.1	LNC_001296	XLOC_141825	--	Novel_lncRNA	9402941	9404855	+	XM_020094454.1	109634157	--	sp|A6NFC5|TM235_HUMAN Transmembrane protein 235 OS=Homo sapiens GN=TMEM235 PE=2 SV=3//3.01082e-27	9503116	9509039	+	98260	upstream
NW_017859663.1	LNC_001296	XLOC_141825	--	Novel_lncRNA	9402941	9404855	+	XM_020094739.1	109634317	--	sp|Q9DGE0|MP2K6_DANRE Dual specificity mitogen-activated protein kinase kinase 6 OS=Danio rerio GN=map2k6 PE=1 SV=2//0	9305511	9311718	+	91222	downstream
NW_017859663.1	LNC_001296	XLOC_141825	--	Novel_lncRNA	9402941	9404855	+	XM_020094233.1	109634020	--	sp|O70212|5HT3A_CAVPO 5-hydroxytryptamine receptor 3A OS=Cavia porcellus GN=HTR3A PE=1 SV=1//5.33063e-18	9338037	9341483	+	61457	downstream
NW_017859663.1	LNC_001296	XLOC_141825	--	Novel_lncRNA	9402941	9404855	+	XM_020094455.1	109634157	--	sp|A6NFC5|TM235_HUMAN Transmembrane protein 235 OS=Homo sapiens GN=TMEM235 PE=2 SV=3//3.01082e-27	9503116	9509039	+	98260	upstream
NW_017859663.1	LNC_001296	XLOC_141825	--	Novel_lncRNA	9402941	9404855	+	XM_020094656.1	109634271	--	sp|Q9D8T4|TV23B_MOUSE Golgi apparatus membrane protein TVP23 homolog B OS=Mus musculus GN=Tvp23b PE=1 SV=1//1.36924e-83	9342022	9344846	-	58094	upstream
NW_017859663.1	LNC_001296	XLOC_141825	--	Novel_lncRNA	9402941	9404855	+	XM_020094183.1	109633972	--	sp|Q99PP9|TRI16_MOUSE Tripartite motif-containing protein 16 OS=Mus musculus GN=Trim16 PE=2 SV=2//2.62866e-123	9357738	9360472	+	42468	downstream
NW_017859663.1	LNC_001296	XLOC_141825	--	Novel_lncRNA	9402941	9404855	+	XM_020094410.1	109634117	--	sp|Q80SX5|OTOP2_MOUSE Otopetrin-2 OS=Mus musculus GN=Otop2 PE=2 SV=1//4.1653e-127	9363141	9366287	+	36653	downstream
NW_017859663.1	LNC_001296	XLOC_141825	--	Novel_lncRNA	9402941	9404855	+	XM_020094653.1	109634270	--	sp|Q80T11|USH1G_MOUSE Usher syndrome type-1G protein homolog OS=Mus musculus GN=Ush1g PE=1 SV=1//0	9344796	9356811	+	46129	downstream
NW_017859663.1	LNC_001296	XLOC_141825	--	Novel_lncRNA	9402941	9404855	+	XM_020094655.1	109634270	--	sp|Q80T11|USH1G_MOUSE Usher syndrome type-1G protein homolog OS=Mus musculus GN=Ush1g PE=1 SV=1//0	9344796	9356811	+	46129	downstream
NW_017859663.1	LNC_001296	XLOC_141825	--	Novel_lncRNA	9402941	9404855	+	XM_020094182.1	109633972	--	sp|Q99PP9|TRI16_MOUSE Tripartite motif-containing protein 16 OS=Mus musculus GN=Trim16 PE=2 SV=2//2.62866e-123	9357738	9360472	+	42468	downstream
NW_017859663.1	LNC_001297	XLOC_141875	--	Novel_lncRNA	126424	127229	-	XM_020094165.1	109633962	--	sp|Q4V922|GSG1L_DANRE Germ cell-specific gene 1-like protein OS=Danio rerio GN=gsg1l PE=2 SV=1//0	151363	180735	+	24133	upstream
NW_017859663.1	LNC_001297	XLOC_141875	--	Novel_lncRNA	126424	127229	-	XM_020094399.1	109634109	--	sp|P10587|MYH11_CHICK Myosin-11 OS=Gallus gallus GN=MYH11 PE=1 SV=4//0	200610	220766	+	73380	upstream
NW_017859663.1	LNC_001297	XLOC_141875	--	Novel_lncRNA	126424	127229	-	XM_020094755.1	109634324	--	sp|Q9NXR1|NDE1_HUMAN Nuclear distribution protein nudE homolog 1 OS=Homo sapiens GN=NDE1 PE=1 SV=2//3.40793e-95	222579	234491	-	95349	downstream
NW_017859663.1	LNC_001297	XLOC_141875	--	Novel_lncRNA	126424	127229	-	XM_020094802.1	109634339	--	sp|Q9QYT7|PIGQ_MOUSE Phosphatidylinositol N-acetylglucosaminyltransferase subunit Q OS=Mus musculus GN=Pigq PE=2 SV=3//0	101325	112325	-	14098	upstream
NW_017859663.1	LNC_001297	XLOC_141875	--	Novel_lncRNA	126424	127229	-	XM_020094609.1	109634248	--	sp|Q9BT22|ALG1_HUMAN Chitobiosyldiphosphodolichol beta-mannosyltransferase OS=Homo sapiens GN=ALG1 PE=1 SV=2//0	68467	74918	+	51505	downstream
NW_017859663.1	LNC_001297	XLOC_141875	--	Novel_lncRNA	126424	127229	-	XM_020094409.1	109634116	--	sp|Q96G04|EF2KT_HUMAN Protein-lysine N-methyltransferase EEF2KMT OS=Homo sapiens GN=EEF2KMT PE=1 SV=2//1.34635e-90	113831	120159	+	6264	downstream
NW_017859663.1	LNC_001297	XLOC_141875	--	Novel_lncRNA	126424	127229	-	XM_020094806.1	109634342	--	sp|A7MCS3|CP089_DANRE UPF0764 protein C16orf89 homolog OS=Danio rerio PE=2 SV=2//8.40798e-163	56587	65457	-	60966	upstream
NW_017859663.1	LNC_001297	XLOC_141875	--	Novel_lncRNA	126424	127229	-	XM_020094753.1	109634324	--	sp|Q9NXR1|NDE1_HUMAN Nuclear distribution protein nudE homolog 1 OS=Homo sapiens GN=NDE1 PE=1 SV=2//3.40793e-95	222579	234749	-	95349	downstream
NW_017859663.1	LNC_001297	XLOC_141875	--	Novel_lncRNA	126424	127229	-	XM_020094611.1	109634249	--	sp|Q96S21|RB40C_HUMAN Ras-related protein Rab-40C OS=Homo sapiens GN=RAB40C PE=1 SV=1//1.02492e-176	81528	100433	-	25990	upstream
NW_017859663.1	LNC_001297	XLOC_141875	--	Novel_lncRNA	126424	127229	-	XM_020094474.1	109634176	--	-//-	194305	194801	-	67075	downstream
NW_017859663.1	LNC_001297	XLOC_141875	--	Novel_lncRNA	126424	127229	-	XM_020094801.1	109634339	--	sp|Q9QYT7|PIGQ_MOUSE Phosphatidylinositol N-acetylglucosaminyltransferase subunit Q OS=Mus musculus GN=Pigq PE=2 SV=3//0	101325	112325	-	14098	upstream
NW_017859663.1	LNC_001290	XLOC_141211	--	Novel_lncRNA	6299674	6313266	+	XM_020094705.1	109634295	--	sp|Q6P4S8|INT1_MOUSE Integrator complex subunit 1 OS=Mus musculus GN=Ints1 PE=2 SV=2//0	6223470	6241507	+	58166	downstream
NW_017859663.1	LNC_001290	XLOC_141211	--	Novel_lncRNA	6299674	6313266	+	XM_020094813.1	109634348	--	sp|Q3TN34|MILK2_MOUSE MICAL-like protein 2 OS=Mus musculus GN=Micall2 PE=1 SV=1//2.85398e-26	6254542	6266450	+	33223	downstream
NW_017859663.1	LNC_001290	XLOC_141211	--	Novel_lncRNA	6299674	6313266	+	XM_020094425.1	109634130	--	sp|Q50D79|UNC4_DANRE Homeobox protein unc-4 homolog OS=Danio rerio GN=uncx PE=2 SV=2//2.11528e-165	6345943	6349506	-	32676	downstream
NW_017859663.1	LNC_001290	XLOC_141211	--	Novel_lncRNA	6299674	6313266	+	XM_020094179.1	109633971	--	sp|Q8WV99|ZFN2B_HUMAN AN1-type zinc finger protein 2B OS=Homo sapiens GN=ZFAND2B PE=1 SV=1//3.24978e-89	6357436	6362184	+	44169	upstream
NW_017859663.1	LNC_001290	XLOC_141211	--	Novel_lncRNA	6299674	6313266	+	XM_020094178.1	109633971	--	sp|Q8WV99|ZFN2B_HUMAN AN1-type zinc finger protein 2B OS=Homo sapiens GN=ZFAND2B PE=1 SV=1//3.24978e-89	6357436	6362184	+	44169	upstream
NW_017859663.1	LNC_001290	XLOC_141211	--	Novel_lncRNA	6299674	6313266	+	XM_020094218.1	109634003	--	sp|Q6ZMB5|T184A_HUMAN Transmembrane protein 184A OS=Homo sapiens GN=TMEM184A PE=2 SV=1//6.27724e-142	6183432	6204689	+	94984	downstream
NW_017859663.1	LNC_001290	XLOC_141211	--	Novel_lncRNA	6299674	6313266	+	XM_020094706.1	109634295	--	sp|Q6P4S8|INT1_MOUSE Integrator complex subunit 1 OS=Mus musculus GN=Ints1 PE=2 SV=2//0	6223470	6241507	+	58166	downstream
NW_017859663.1	LNC_001290	XLOC_141211	--	Novel_lncRNA	6299674	6313266	+	XM_020094814.1	109634348	--	sp|Q3TN34|MILK2_MOUSE MICAL-like protein 2 OS=Mus musculus GN=Micall2 PE=1 SV=1//2.85398e-26	6254541	6266450	+	33223	downstream
NW_017859663.1	LNC_001290	XLOC_141211	--	Novel_lncRNA	6299674	6313266	+	XM_020094707.1	109634295	--	sp|Q6P4S8|INT1_MOUSE Integrator complex subunit 1 OS=Mus musculus GN=Ints1 PE=2 SV=2//0	6223470	6241507	+	58166	downstream
NW_017859663.1	LNC_001290	XLOC_141211	--	Novel_lncRNA	6299674	6313266	+	XM_020094799.1	109634337	--	sp|P57094|AXIN1_DANRE Axin-1 OS=Danio rerio GN=axin1 PE=1 SV=2//0	6389181	6411998	-	75914	downstream
NW_017859663.1	LNC_001290	XLOC_141211	--	Novel_lncRNA	6299674	6313266	+	XM_020094815.1	109634348	--	sp|Q3TN34|MILK2_MOUSE MICAL-like protein 2 OS=Mus musculus GN=Micall2 PE=1 SV=1//2.85398e-26	6255744	6266450	+	33223	downstream
NW_017859663.1	LNC_001290	XLOC_141211	--	Novel_lncRNA	6299674	6313266	+	XM_020094797.1	109634337	--	sp|P57094|AXIN1_DANRE Axin-1 OS=Danio rerio GN=axin1 PE=1 SV=2//0	6389181	6411394	-	75914	downstream
NW_017859663.1	LNC_001290	XLOC_141211	--	Novel_lncRNA	6299674	6313266	+	XM_020094798.1	109634337	--	sp|P57094|AXIN1_DANRE Axin-1 OS=Danio rerio GN=axin1 PE=1 SV=2//0	6389181	6411683	-	75914	downstream
NW_017859663.1	LNC_001290	XLOC_141211	--	Novel_lncRNA	6299674	6313266	+	XM_020094796.1	109634337	--	sp|P57094|AXIN1_DANRE Axin-1 OS=Danio rerio GN=axin1 PE=1 SV=2//0	6389181	6417606	-	75914	downstream
NW_017859663.1	LNC_001290	XLOC_141211	--	Novel_lncRNA	6299674	6313266	+	XM_020094708.1	109634295	--	sp|Q6P4S8|INT1_MOUSE Integrator complex subunit 1 OS=Mus musculus GN=Ints1 PE=2 SV=2//0	6223470	6241507	+	58166	downstream
NW_017859663.1	LNC_001290	XLOC_141211	--	Novel_lncRNA	6299674	6313266	+	XM_020094794.1	109634337	--	sp|P57094|AXIN1_DANRE Axin-1 OS=Danio rerio GN=axin1 PE=1 SV=2//0	6389181	6411998	-	75914	downstream
NW_017859663.1	LNC_001290	XLOC_141211	--	Novel_lncRNA	6299674	6313266	+	XM_020094675.1	109634284	--	sp|Q61827|MAFK_MOUSE Transcription factor MafK OS=Mus musculus GN=Mafk PE=2 SV=1//8.24991e-75	6204724	6216616	-	83057	upstream
NW_017859663.1	LNC_001290	XLOC_141211	--	Novel_lncRNA	6299674	6313266	+	XM_020094704.1	109634295	--	sp|Q6P4S8|INT1_MOUSE Integrator complex subunit 1 OS=Mus musculus GN=Ints1 PE=2 SV=2//0	6223470	6241507	+	58166	downstream
NW_017859663.1	LNC_001290	XLOC_141211	--	Novel_lncRNA	6299674	6313266	+	XM_020094795.1	109634337	--	sp|P57094|AXIN1_DANRE Axin-1 OS=Danio rerio GN=axin1 PE=1 SV=2//0	6389181	6419186	-	75914	downstream
NW_017859663.1	LNC_001290	XLOC_141211	--	Novel_lncRNA	6299674	6313266	+	XM_020094458.1	109634160	--	sp|O08726|GALR2_RAT Galanin receptor type 2 OS=Rattus norvegicus GN=Galr2 PE=2 SV=1//6.4708e-128	6373173	6383721	+	59906	upstream
NW_017859663.1	LNC_001291	XLOC_141419	--	Novel_lncRNA	7091704	7093114	+	XM_020094222.1	109634007	--	sp|P84652|HBB_COTGO Hemoglobin subunit beta OS=Cottoperca gobio GN=hbb PE=1 SV=2//5.93852e-31	7118301	7118730	+	25186	upstream
NW_017859663.1	LNC_001291	XLOC_141419	--	Novel_lncRNA	7091704	7093114	+	XM_020094580.1	109634235	--	sp|Q96N67|DOCK7_HUMAN Dedicator of cytokinesis protein 7 OS=Homo sapiens GN=DOCK7 PE=1 SV=4//0	7184955	7209871	-	91840	downstream
NW_017859663.1	LNC_001291	XLOC_141419	--	Novel_lncRNA	7091704	7093114	+	XM_020094520.1	109634202	--	sp|K7N5M6|HBB1_ELEMC Hemoglobin subunit beta-1 OS=Eleginops maclovinus GN=hbb1 PE=1 SV=1//1.43048e-62	7111472	7112619	-	18357	downstream
NW_017859663.1	LNC_001291	XLOC_141419	--	Novel_lncRNA	7091704	7093114	+	XM_020094221.1	109634006	--	sp|Q8VIJ8|NPRL3_MOUSE Nitrogen permease regulator 3-like protein OS=Mus musculus GN=Nprl3 PE=2 SV=1//0	7095631	7104432	-	2516	downstream
NW_017859663.1	LNC_001291	XLOC_141419	--	Novel_lncRNA	7091704	7093114	+	XM_020094521.1	109634203	--	sp|P56250|HBA_LEIXA Hemoglobin subunit alpha OS=Leiostomus xanthurus GN=hba PE=1 SV=1//1.36556e-65	7116298	7117220	+	23183	upstream
NW_017859663.1	LNC_001291	XLOC_141419	--	Novel_lncRNA	7091704	7093114	+	XM_020094658.1	109634273	--	sp|Q9H305|CDIP1_HUMAN Cell death-inducing p53-target protein 1 OS=Homo sapiens GN=CDIP1 PE=1 SV=1//2.58781e-43	7035435	7041391	-	50312	upstream
NW_017859663.1	LNC_001291	XLOC_141419	--	Novel_lncRNA	7091704	7093114	+	XM_020094581.1	109634235	--	sp|Q96N67|DOCK7_HUMAN Dedicator of cytokinesis protein 7 OS=Homo sapiens GN=DOCK7 PE=1 SV=4//0	7184955	7209871	-	91840	downstream
NW_017859663.1	LNC_001291	XLOC_141419	--	Novel_lncRNA	7091704	7093114	+	XM_020094659.1	109634274	--	sp|Q9BV90|SNR25_HUMAN U11/U12 small nuclear ribonucleoprotein 25 kDa protein OS=Homo sapiens GN=SNRNP25 PE=1 SV=1//3.29233e-70	7031783	7033788	-	57915	upstream
NW_017859663.1	LNC_001291	XLOC_141419	--	Novel_lncRNA	7091704	7093114	+	XM_020094809.1	109634346	--	sp|Q6GMF8|RHDF1_DANRE Inactive rhomboid protein 1 OS=Danio rerio GN=rhbdf1 PE=2 SV=1//0	7056826	7085346	-	6357	upstream
NW_017859663.1	LNC_001291	XLOC_141419	--	Novel_lncRNA	7091704	7093114	+	XM_020094522.1	109634204	--	sp|Q9PVM4|HBAA_SERQU Hemoglobin subunit alpha-A OS=Seriola quinqueradiata GN=hbaa PE=2 SV=3//6.10858e-80	7106962	7107791	+	13847	upstream
NW_017859663.1	LNC_001291	XLOC_141419	--	Novel_lncRNA	7091704	7093114	+	XM_020094760.1	109634326	--	sp|Q8AYC1|MRTFB_XENLA Myocardin-related transcription factor B OS=Xenopus laevis GN=mrtfb PE=2 SV=1//8.91091e-115	6966182	7029187	+	62516	downstream
NW_017859663.1	LNC_001291	XLOC_141419	--	Novel_lncRNA	7091704	7093114	+	XM_020094761.1	109634326	--	sp|Q8AYC1|MRTFB_XENLA Myocardin-related transcription factor B OS=Xenopus laevis GN=mrtfb PE=2 SV=1//8.91091e-115	6966182	7029187	+	62516	downstream
NW_017859663.1	LNC_001291	XLOC_141419	--	Novel_lncRNA	7091704	7093114	+	XM_020094757.1	109634326	--	sp|Q8AYC1|MRTFB_XENLA Myocardin-related transcription factor B OS=Xenopus laevis GN=mrtfb PE=2 SV=1//8.91091e-115	6966182	7029187	+	62516	downstream
NW_017859663.1	LNC_001291	XLOC_141419	--	Novel_lncRNA	7091704	7093114	+	XM_020094645.1	109634266	--	sp|O60291|MGRN1_HUMAN E3 ubiquitin-protein ligase MGRN1 OS=Homo sapiens GN=MGRN1 PE=1 SV=2//0	7042916	7051448	+	40255	downstream
NW_017859663.1	LNC_001291	XLOC_141419	--	Novel_lncRNA	7091704	7093114	+	XM_020094644.1	109634266	--	sp|O60291|MGRN1_HUMAN E3 ubiquitin-protein ligase MGRN1 OS=Homo sapiens GN=MGRN1 PE=1 SV=2//0	7042917	7051448	+	40255	downstream
NW_017859663.1	LNC_001291	XLOC_141419	--	Novel_lncRNA	7091704	7093114	+	XM_020094517.1	109634200	--	sp|Q9PVM2|HBBA_SERQU Hemoglobin subunit beta-A OS=Seriola quinqueradiata GN=hbb1 PE=2 SV=2//2.97396e-91	7105293	7106207	-	12178	downstream
NW_017859663.1	LNC_001291	XLOC_141419	--	Novel_lncRNA	7091704	7093114	+	XM_020094647.1	109634267	--	sp|P79774|SNAT_CHICK Serotonin N-acetyltransferase OS=Gallus gallus GN=AANAT PE=2 SV=1//3.13068e-91	7054932	7056401	+	35302	downstream
NW_017859663.1	LNC_001291	XLOC_141419	--	Novel_lncRNA	7091704	7093114	+	XM_020094646.1	109634267	--	sp|P79774|SNAT_CHICK Serotonin N-acetyltransferase OS=Gallus gallus GN=AANAT PE=2 SV=1//3.13068e-91	7054932	7056401	+	35302	downstream
NW_017859663.1	LNC_001291	XLOC_141419	--	Novel_lncRNA	7091704	7093114	+	XM_020094582.1	109634235	--	sp|Q96N67|DOCK7_HUMAN Dedicator of cytokinesis protein 7 OS=Homo sapiens GN=DOCK7 PE=1 SV=4//0	7184955	7209871	-	91840	downstream
NW_017859663.1	LNC_001291	XLOC_141419	--	Novel_lncRNA	7091704	7093114	+	XM_020094519.1	109634201	--	sp|Q9PVM2|HBBA_SERQU Hemoglobin subunit beta-A OS=Seriola quinqueradiata GN=hbb1 PE=2 SV=2//1.00048e-89	7105323	7115084	-	12208	downstream
NW_017859663.1	LNC_001291	XLOC_141419	--	Novel_lncRNA	7091704	7093114	+	XM_020094518.1	109634201	--	sp|Q9PVM2|HBBA_SERQU Hemoglobin subunit beta-A OS=Seriola quinqueradiata GN=hbb1 PE=2 SV=2//1.00048e-89	7114149	7115084	-	21034	downstream
NW_017859663.1	LNC_001291	XLOC_141419	--	Novel_lncRNA	7091704	7093114	+	XM_020094661.1	109634275	--	sp|Q9Y2Y1|RPC10_HUMAN DNA-directed RNA polymerase III subunit RPC10 OS=Homo sapiens GN=POLR3K PE=1 SV=2//8.07535e-66	7033978	7035434	+	56269	downstream
NW_017859663.1	LNC_001291	XLOC_141419	--	Novel_lncRNA	7091704	7093114	+	XM_020094583.1	109634235	--	sp|Q96N67|DOCK7_HUMAN Dedicator of cytokinesis protein 7 OS=Homo sapiens GN=DOCK7 PE=1 SV=4//0	7184955	7209871	-	91840	downstream
NW_017859663.1	LNC_001291	XLOC_141419	--	Novel_lncRNA	7091704	7093114	+	XM_020094585.1	109634235	--	sp|Q96N67|DOCK7_HUMAN Dedicator of cytokinesis protein 7 OS=Homo sapiens GN=DOCK7 PE=1 SV=4//0	7184955	7209871	-	91840	downstream
NW_017859663.1	LNC_001291	XLOC_141419	--	Novel_lncRNA	7091704	7093114	+	XM_020094584.1	109634235	--	sp|Q96N67|DOCK7_HUMAN Dedicator of cytokinesis protein 7 OS=Homo sapiens GN=DOCK7 PE=1 SV=4//0	7184955	7209871	-	91840	downstream
NW_017859663.1	LNC_001291	XLOC_141419	--	Novel_lncRNA	7091704	7093114	+	XM_020094811.1	109634346	--	sp|Q6GMF8|RHDF1_DANRE Inactive rhomboid protein 1 OS=Danio rerio GN=rhbdf1 PE=2 SV=1//0	7056826	7085344	-	6359	upstream
NW_017859663.1	LNC_001291	XLOC_141419	--	Novel_lncRNA	7091704	7093114	+	XM_020094758.1	109634326	--	sp|Q8AYC1|MRTFB_XENLA Myocardin-related transcription factor B OS=Xenopus laevis GN=mrtfb PE=2 SV=1//8.91091e-115	6966196	7029187	+	62516	downstream
NW_017859663.1	LNC_001291	XLOC_141419	--	Novel_lncRNA	7091704	7093114	+	XM_020094762.1	109634326	--	sp|Q8AYC1|MRTFB_XENLA Myocardin-related transcription factor B OS=Xenopus laevis GN=mrtfb PE=2 SV=1//8.91091e-115	7013930	7029187	+	62516	downstream
NW_017859663.1	LNC_001291	XLOC_141419	--	Novel_lncRNA	7091704	7093114	+	XM_020094709.1	109634296	--	sp|Q63ZY3|KANK2_HUMAN KN motif and ankyrin repeat domain-containing protein 2 OS=Homo sapiens GN=KANK2 PE=1 SV=1//1.52625e-81	7164376	7182622	-	71261	downstream
NW_017859663.1	LNC_001291	XLOC_141419	--	Novel_lncRNA	7091704	7093114	+	XM_020094223.1	109634008	--	sp|Q9PVU6|HBAE_ORYLA Hemoglobin embryonic subunit alpha OS=Oryzias latipes PE=2 SV=3//3.48726e-75	7161336	7162802	-	68221	downstream
NW_017859663.1	LNC_001292	XLOC_141430	--	Novel_lncRNA	7155931	7160210	+	XM_020094222.1	109634007	--	sp|P84652|HBB_COTGO Hemoglobin subunit beta OS=Cottoperca gobio GN=hbb PE=1 SV=2//5.93852e-31	7118301	7118730	+	37200	downstream
NW_017859663.1	LNC_001292	XLOC_141430	--	Novel_lncRNA	7155931	7160210	+	XM_020094698.1	109634290	--	sp|Q28FX0|ELAV3_XENTR ELAV-like protein 3 OS=Xenopus tropicalis GN=elavl3 PE=2 SV=1//0	7217940	7234519	+	57729	upstream
NW_017859663.1	LNC_001292	XLOC_141430	--	Novel_lncRNA	7155931	7160210	+	XM_020094699.1	109634290	--	sp|Q28FX0|ELAV3_XENTR ELAV-like protein 3 OS=Xenopus tropicalis GN=elavl3 PE=2 SV=1//0	7217940	7234519	+	57729	upstream
NW_017859663.1	LNC_001292	XLOC_141430	--	Novel_lncRNA	7155931	7160210	+	XM_020094520.1	109634202	--	sp|K7N5M6|HBB1_ELEMC Hemoglobin subunit beta-1 OS=Eleginops maclovinus GN=hbb1 PE=1 SV=1//1.43048e-62	7111472	7112619	-	43311	upstream
NW_017859663.1	LNC_001292	XLOC_141430	--	Novel_lncRNA	7155931	7160210	+	XM_020094221.1	109634006	--	sp|Q8VIJ8|NPRL3_MOUSE Nitrogen permease regulator 3-like protein OS=Mus musculus GN=Nprl3 PE=2 SV=1//0	7095631	7104432	-	51498	upstream
NW_017859663.1	LNC_001292	XLOC_141430	--	Novel_lncRNA	7155931	7160210	+	XM_020094521.1	109634203	--	sp|P56250|HBA_LEIXA Hemoglobin subunit alpha OS=Leiostomus xanthurus GN=hba PE=1 SV=1//1.36556e-65	7116298	7117220	+	38710	downstream
NW_017859663.1	LNC_001292	XLOC_141430	--	Novel_lncRNA	7155931	7160210	+	XM_020094686.1	109634290	--	sp|Q28FX0|ELAV3_XENTR ELAV-like protein 3 OS=Xenopus tropicalis GN=elavl3 PE=2 SV=1//0	7217940	7234519	+	57729	upstream
NW_017859663.1	LNC_001292	XLOC_141430	--	Novel_lncRNA	7155931	7160210	+	XM_020094809.1	109634346	--	sp|Q6GMF8|RHDF1_DANRE Inactive rhomboid protein 1 OS=Danio rerio GN=rhbdf1 PE=2 SV=1//0	7056826	7085346	-	70584	upstream
NW_017859663.1	LNC_001292	XLOC_141430	--	Novel_lncRNA	7155931	7160210	+	XM_020094522.1	109634204	--	sp|Q9PVM4|HBAA_SERQU Hemoglobin subunit alpha-A OS=Seriola quinqueradiata GN=hbaa PE=2 SV=3//6.10858e-80	7106962	7107791	+	48139	downstream
NW_017859663.1	LNC_001292	XLOC_141430	--	Novel_lncRNA	7155931	7160210	+	XM_020094684.1	109634290	--	sp|Q28FX0|ELAV3_XENTR ELAV-like protein 3 OS=Xenopus tropicalis GN=elavl3 PE=2 SV=1//0	7217940	7234519	+	57729	upstream
NW_017859663.1	LNC_001292	XLOC_141430	--	Novel_lncRNA	7155931	7160210	+	XM_020094580.1	109634235	--	sp|Q96N67|DOCK7_HUMAN Dedicator of cytokinesis protein 7 OS=Homo sapiens GN=DOCK7 PE=1 SV=4//0	7184955	7209871	-	24744	downstream
NW_017859663.1	LNC_001292	XLOC_141430	--	Novel_lncRNA	7155931	7160210	+	XM_020094581.1	109634235	--	sp|Q96N67|DOCK7_HUMAN Dedicator of cytokinesis protein 7 OS=Homo sapiens GN=DOCK7 PE=1 SV=4//0	7184955	7209871	-	24744	downstream
NW_017859663.1	LNC_001292	XLOC_141430	--	Novel_lncRNA	7155931	7160210	+	XM_020094687.1	109634290	--	sp|Q28FX0|ELAV3_XENTR ELAV-like protein 3 OS=Xenopus tropicalis GN=elavl3 PE=2 SV=1//0	7217940	7234519	+	57729	upstream
NW_017859663.1	LNC_001292	XLOC_141430	--	Novel_lncRNA	7155931	7160210	+	XM_020094693.1	109634290	--	sp|Q28FX0|ELAV3_XENTR ELAV-like protein 3 OS=Xenopus tropicalis GN=elavl3 PE=2 SV=1//0	7217940	7234519	+	57729	upstream
NW_017859663.1	LNC_001292	XLOC_141430	--	Novel_lncRNA	7155931	7160210	+	XM_020094517.1	109634200	--	sp|Q9PVM2|HBBA_SERQU Hemoglobin subunit beta-A OS=Seriola quinqueradiata GN=hbb1 PE=2 SV=2//2.97396e-91	7105293	7106207	-	49723	upstream
NW_017859663.1	LNC_001292	XLOC_141430	--	Novel_lncRNA	7155931	7160210	+	XM_020094691.1	109634290	--	sp|Q28FX0|ELAV3_XENTR ELAV-like protein 3 OS=Xenopus tropicalis GN=elavl3 PE=2 SV=1//0	7217940	7234519	+	57729	upstream
NW_017859663.1	LNC_001292	XLOC_141430	--	Novel_lncRNA	7155931	7160210	+	XM_020094647.1	109634267	--	sp|P79774|SNAT_CHICK Serotonin N-acetyltransferase OS=Gallus gallus GN=AANAT PE=2 SV=1//3.13068e-91	7054932	7056401	+	99529	downstream
NW_017859663.1	LNC_001292	XLOC_141430	--	Novel_lncRNA	7155931	7160210	+	XM_020094646.1	109634267	--	sp|P79774|SNAT_CHICK Serotonin N-acetyltransferase OS=Gallus gallus GN=AANAT PE=2 SV=1//3.13068e-91	7054932	7056401	+	99529	downstream
NW_017859663.1	LNC_001292	XLOC_141430	--	Novel_lncRNA	7155931	7160210	+	XM_020094689.1	109634290	--	sp|Q28FX0|ELAV3_XENTR ELAV-like protein 3 OS=Xenopus tropicalis GN=elavl3 PE=2 SV=1//0	7217940	7234519	+	57729	upstream
NW_017859663.1	LNC_001292	XLOC_141430	--	Novel_lncRNA	7155931	7160210	+	XM_020094688.1	109634290	--	sp|Q28FX0|ELAV3_XENTR ELAV-like protein 3 OS=Xenopus tropicalis GN=elavl3 PE=2 SV=1//0	7217940	7234519	+	57729	upstream
NW_017859663.1	LNC_001292	XLOC_141430	--	Novel_lncRNA	7155931	7160210	+	XM_020094519.1	109634201	--	sp|Q9PVM2|HBBA_SERQU Hemoglobin subunit beta-A OS=Seriola quinqueradiata GN=hbb1 PE=2 SV=2//1.00048e-89	7105323	7115084	-	40846	upstream
NW_017859663.1	LNC_001292	XLOC_141430	--	Novel_lncRNA	7155931	7160210	+	XM_020094518.1	109634201	--	sp|Q9PVM2|HBBA_SERQU Hemoglobin subunit beta-A OS=Seriola quinqueradiata GN=hbb1 PE=2 SV=2//1.00048e-89	7114149	7115084	-	40846	upstream
NW_017859663.1	LNC_001292	XLOC_141430	--	Novel_lncRNA	7155931	7160210	+	XM_020094696.1	109634290	--	sp|Q28FX0|ELAV3_XENTR ELAV-like protein 3 OS=Xenopus tropicalis GN=elavl3 PE=2 SV=1//0	7217940	7234519	+	57729	upstream
NW_017859663.1	LNC_001292	XLOC_141430	--	Novel_lncRNA	7155931	7160210	+	XM_020094697.1	109634290	--	sp|Q28FX0|ELAV3_XENTR ELAV-like protein 3 OS=Xenopus tropicalis GN=elavl3 PE=2 SV=1//0	7217940	7234519	+	57729	upstream
NW_017859663.1	LNC_001292	XLOC_141430	--	Novel_lncRNA	7155931	7160210	+	XM_020094605.1	109634245	--	sp|P27815|PDE4A_HUMAN cAMP-specific 3&apos;,5&apos;-cyclic phosphodiesterase 4A OS=Homo sapiens GN=PDE4A PE=1 SV=3//0	7243249	7258404	-	83038	downstream
NW_017859663.1	LNC_001292	XLOC_141430	--	Novel_lncRNA	7155931	7160210	+	XM_020094584.1	109634235	--	sp|Q96N67|DOCK7_HUMAN Dedicator of cytokinesis protein 7 OS=Homo sapiens GN=DOCK7 PE=1 SV=4//0	7184955	7209871	-	24744	downstream
NW_017859663.1	LNC_001292	XLOC_141430	--	Novel_lncRNA	7155931	7160210	+	XM_020094604.1	109634245	--	sp|P27815|PDE4A_HUMAN cAMP-specific 3&apos;,5&apos;-cyclic phosphodiesterase 4A OS=Homo sapiens GN=PDE4A PE=1 SV=3//0	7243249	7253665	-	83038	downstream
NW_017859663.1	LNC_001292	XLOC_141430	--	Novel_lncRNA	7155931	7160210	+	XM_020094709.1	109634296	--	sp|Q63ZY3|KANK2_HUMAN KN motif and ankyrin repeat domain-containing protein 2 OS=Homo sapiens GN=KANK2 PE=1 SV=1//1.52625e-81	7164376	7182622	-	4165	downstream
NW_017859663.1	LNC_001292	XLOC_141430	--	Novel_lncRNA	7155931	7160210	+	XM_020094585.1	109634235	--	sp|Q96N67|DOCK7_HUMAN Dedicator of cytokinesis protein 7 OS=Homo sapiens GN=DOCK7 PE=1 SV=4//0	7184955	7209871	-	24744	downstream
NW_017859663.1	LNC_001292	XLOC_141430	--	Novel_lncRNA	7155931	7160210	+	XM_020094690.1	109634290	--	sp|Q28FX0|ELAV3_XENTR ELAV-like protein 3 OS=Xenopus tropicalis GN=elavl3 PE=2 SV=1//0	7217940	7234519	+	57729	upstream
NW_017859663.1	LNC_001292	XLOC_141430	--	Novel_lncRNA	7155931	7160210	+	XM_020094811.1	109634346	--	sp|Q6GMF8|RHDF1_DANRE Inactive rhomboid protein 1 OS=Danio rerio GN=rhbdf1 PE=2 SV=1//0	7056826	7085344	-	70586	upstream
NW_017859663.1	LNC_001292	XLOC_141430	--	Novel_lncRNA	7155931	7160210	+	XM_020094692.1	109634290	--	sp|Q28FX0|ELAV3_XENTR ELAV-like protein 3 OS=Xenopus tropicalis GN=elavl3 PE=2 SV=1//0	7217940	7234519	+	57729	upstream
NW_017859663.1	LNC_001292	XLOC_141430	--	Novel_lncRNA	7155931	7160210	+	XM_020094694.1	109634290	--	sp|Q28FX0|ELAV3_XENTR ELAV-like protein 3 OS=Xenopus tropicalis GN=elavl3 PE=2 SV=1//0	7217940	7234519	+	57729	upstream
NW_017859663.1	LNC_001292	XLOC_141430	--	Novel_lncRNA	7155931	7160210	+	XM_020094695.1	109634290	--	sp|Q28FX0|ELAV3_XENTR ELAV-like protein 3 OS=Xenopus tropicalis GN=elavl3 PE=2 SV=1//0	7217940	7234519	+	57729	upstream
NW_017859663.1	LNC_001292	XLOC_141430	--	Novel_lncRNA	7155931	7160210	+	XM_020094607.1	109634246	--	sp|P14314|GLU2B_HUMAN Glucosidase 2 subunit beta OS=Homo sapiens GN=PRKCSH PE=1 SV=2//0	7236087	7242197	-	75876	downstream
NW_017859663.1	LNC_001292	XLOC_141430	--	Novel_lncRNA	7155931	7160210	+	XM_020094582.1	109634235	--	sp|Q96N67|DOCK7_HUMAN Dedicator of cytokinesis protein 7 OS=Homo sapiens GN=DOCK7 PE=1 SV=4//0	7184955	7209871	-	24744	downstream
NW_017859663.1	LNC_001292	XLOC_141430	--	Novel_lncRNA	7155931	7160210	+	XM_020094606.1	109634246	--	sp|P14314|GLU2B_HUMAN Glucosidase 2 subunit beta OS=Homo sapiens GN=PRKCSH PE=1 SV=2//0	7236087	7242197	-	75876	downstream
NW_017859663.1	LNC_001292	XLOC_141430	--	Novel_lncRNA	7155931	7160210	+	XM_020094603.1	109634245	--	sp|P27815|PDE4A_HUMAN cAMP-specific 3&apos;,5&apos;-cyclic phosphodiesterase 4A OS=Homo sapiens GN=PDE4A PE=1 SV=3//0	7243249	7260974	-	83038	downstream
NW_017859663.1	LNC_001292	XLOC_141430	--	Novel_lncRNA	7155931	7160210	+	XM_020094583.1	109634235	--	sp|Q96N67|DOCK7_HUMAN Dedicator of cytokinesis protein 7 OS=Homo sapiens GN=DOCK7 PE=1 SV=4//0	7184955	7209871	-	24744	downstream
NW_017859663.1	LNC_001292	XLOC_141430	--	Novel_lncRNA	7155931	7160210	+	XM_020094223.1	109634008	--	sp|Q9PVU6|HBAE_ORYLA Hemoglobin embryonic subunit alpha OS=Oryzias latipes PE=2 SV=3//3.48726e-75	7161336	7162802	-	1125	downstream
NW_017859663.1	LNC_001292	XLOC_141430	--	Novel_lncRNA	7155931	7160210	+	XM_020094602.1	109634245	--	sp|P27815|PDE4A_HUMAN cAMP-specific 3&apos;,5&apos;-cyclic phosphodiesterase 4A OS=Homo sapiens GN=PDE4A PE=1 SV=3//0	7243249	7282334	-	83038	downstream
NW_017859663.1	LNC_001293	XLOC_141620	--	Novel_lncRNA	8403135	8406651	+	XM_020094716.1	109634301	--	sp|Q6SPE9|SAMD1_RABIT Atherin OS=Oryctolagus cuniculus GN=SAMD1 PE=2 SV=1//3.87975e-28	8503104	8511694	-	96452	downstream
NW_017859663.1	LNC_001293	XLOC_141620	--	Novel_lncRNA	8403135	8406651	+	XM_020094436.1	109634140	--	sp|P36940|TNFL6_RAT Tumor necrosis factor ligand superfamily member 6 OS=Rattus norvegicus GN=Faslg PE=2 SV=1//2.53604e-11	8387035	8390865	-	12269	upstream
NW_017859663.1	LNC_001293	XLOC_141620	--	Novel_lncRNA	8403135	8406651	+	XM_020094782.1	109634331	--	sp|Q3MI00|DNJB1_BOVIN DnaJ homolog subfamily B member 1 OS=Bos taurus GN=DNAJB1 PE=2 SV=3//4.49773e-141	8489384	8494150	-	82732	downstream
NW_017859663.1	LNC_001293	XLOC_141620	--	Novel_lncRNA	8403135	8406651	+	XM_020094482.1	109634182	--	sp|P39052|DYN2_RAT Dynamin-2 OS=Rattus norvegicus GN=Dnm2 PE=1 SV=1//0	8396271	8422498	-	-3517	antisense
NW_017859663.1	LNC_001293	XLOC_141620	--	Novel_lncRNA	8403135	8406651	+	XM_020094620.1	109634254	--	sp|Q9UPQ4|TRI35_HUMAN Tripartite motif-containing protein 35 OS=Homo sapiens GN=TRIM35 PE=1 SV=2//3.61377e-73	8479848	8483444	-	73196	downstream
NW_017859663.1	LNC_001293	XLOC_141620	--	Novel_lncRNA	8403135	8406651	+	XM_020094229.1	109634015	--	-//-	8342622	8351943	-	51191	upstream
NW_017859663.1	LNC_001293	XLOC_141620	--	Novel_lncRNA	8403135	8406651	+	XR_002203040.1	109634184	--	sp|Q28BQ6|TMED1_XENTR Transmembrane emp24 domain-containing protein 1 OS=Xenopus tropicalis GN=tmed1 PE=2 SV=1//1.20873e-63	8392906	8396167	+	6967	downstream
NW_017859663.1	LNC_001293	XLOC_141620	--	Novel_lncRNA	8403135	8406651	+	XM_020094621.1	109634255	--	sp|Q9Z254|GIPC1_RAT PDZ domain-containing protein GIPC1 OS=Rattus norvegicus GN=Gipc1 PE=1 SV=2//2.96941e-167	8483640	8488205	-	76988	downstream
NW_017859663.1	LNC_001293	XLOC_141620	--	Novel_lncRNA	8403135	8406651	+	XM_020094483.1	109634183	--	sp|Q7SYK1|TGT_DANRE Queuine tRNA-ribosyltransferase OS=Danio rerio GN=qtrt1 PE=2 SV=1//0	8422646	8427198	+	15994	upstream
NW_017859663.1	LNC_001293	XLOC_141620	--	Novel_lncRNA	8403135	8406651	+	XM_020094717.1	109634301	--	sp|Q6SPE9|SAMD1_RABIT Atherin OS=Oryctolagus cuniculus GN=SAMD1 PE=2 SV=1//3.87975e-28	8503104	8511720	-	96452	downstream
NW_017859663.1	LNC_001293	XLOC_141620	--	Novel_lncRNA	8403135	8406651	+	XM_020094114.1	109633928	--	sp|Q99JY8|LPP3_MOUSE Lipid phosphate phosphohydrolase 3 OS=Mus musculus GN=Ppap2b PE=1 SV=1//1.93498e-84	8362857	8378876	-	24258	upstream
NW_017859663.1	LNC_001293	XLOC_141620	--	Novel_lncRNA	8403135	8406651	+	XM_020094484.1	109634184	--	sp|Q28BQ6|TMED1_XENTR Transmembrane emp24 domain-containing protein 1 OS=Xenopus tropicalis GN=tmed1 PE=2 SV=1//1.20873e-63	8392906	8396167	+	6967	downstream
NW_017859663.1	LNC_001293	XLOC_141620	--	Novel_lncRNA	8403135	8406651	+	XM_020094481.1	109634182	--	sp|P39052|DYN2_RAT Dynamin-2 OS=Rattus norvegicus GN=Dnm2 PE=1 SV=1//0	8397566	8422497	-	-3517	antisense
NW_017859663.1	LNC_001293	XLOC_141620	--	Novel_lncRNA	8403135	8406651	+	XM_020094718.1	109634301	--	sp|Q6SPE9|SAMD1_RABIT Atherin OS=Oryctolagus cuniculus GN=SAMD1 PE=2 SV=1//3.87975e-28	8503104	8511720	-	96452	downstream
NW_017859663.1	LNC_001293	XLOC_141620	--	Novel_lncRNA	8403135	8406651	+	XM_020094435.1	109634140	--	sp|P36940|TNFL6_RAT Tumor necrosis factor ligand superfamily member 6 OS=Rattus norvegicus GN=Faslg PE=2 SV=1//2.53604e-11	8387035	8390858	-	12276	upstream
NW_017859663.1	LNC_001293	XLOC_141620	--	Novel_lncRNA	8403135	8406651	+	XM_020094355.1	109634084	--	sp|O88917|LPHN1_RAT Latrophilin-1 OS=Rattus norvegicus GN=Lphn1 PE=1 SV=1//0	8153874	8345205	+	57929	downstream
NW_017859663.1	LNC_001293	XLOC_141620	--	Novel_lncRNA	8403135	8406651	+	XM_020094719.1	109634303	--	sp|Q64232|TECR_RAT Very-long-chain enoyl-CoA reductase OS=Rattus norvegicus GN=Tecr PE=1 SV=1//1.46167e-160	8496802	8502299	+	90150	upstream
NW_017859663.1	LNC_001293	XLOC_141620	--	Novel_lncRNA	8403135	8406651	+	XM_020094230.1	109634016	--	sp|Q6UVM3|KCNT2_HUMAN Potassium channel subfamily T member 2 OS=Homo sapiens GN=KCNT2 PE=1 SV=1//0	8428985	8458392	+	22333	upstream
NW_017859663.1	LNC_001293	XLOC_141620	--	Novel_lncRNA	8403135	8406651	+	XM_020094479.1	109634182	--	sp|P39052|DYN2_RAT Dynamin-2 OS=Rattus norvegicus GN=Dnm2 PE=1 SV=1//0	8397566	8422497	-	-3517	antisense
NW_017860242.1	XR_002203679.1	109642791	--	Annotated_lncRNA	27948	36944	+	XM_020107713.1	109642790	--	sp|Q9ET80|JPH1_MOUSE Junctophilin-1 OS=Mus musculus GN=Jph1 PE=2 SV=1//0	13	19972	-	7975	upstream
NW_017859710.1	LNC_001968	XLOC_202217	--	Novel_lncRNA	197007	198010	+	XM_020103709.1	109639963	--	sp|Q8NB25|F184A_HUMAN Protein FAM184A OS=Homo sapiens GN=FAM184A PE=2 SV=3//9.33159e-178	285909	341237	-	87898	downstream
NW_017859710.1	LNC_001968	XLOC_202217	--	Novel_lncRNA	197007	198010	+	XM_020103714.1	109639967	--	sp|Q5SPF7|UN93A_DANRE Protein unc-93 homolog A OS=Danio rerio GN=unc93a PE=3 SV=1//0	188434	195353	+	1653	downstream
NW_017859710.1	LNC_001968	XLOC_202217	--	Novel_lncRNA	197007	198010	+	XM_020103708.1	109639962	--	sp|O35889|AFAD_RAT Afadin OS=Rattus norvegicus GN=Mllt4 PE=1 SV=1//0	130846	172387	-	24619	upstream
NW_017859710.1	LNC_001969	XLOC_202347	--	Novel_lncRNA	182861	201523	-	XM_020103709.1	109639963	--	sp|Q8NB25|F184A_HUMAN Protein FAM184A OS=Homo sapiens GN=FAM184A PE=2 SV=3//9.33159e-178	285909	341237	-	84385	downstream
NW_017859710.1	LNC_001969	XLOC_202347	--	Novel_lncRNA	182861	201523	-	XM_020103714.1	109639967	--	sp|Q5SPF7|UN93A_DANRE Protein unc-93 homolog A OS=Danio rerio GN=unc93a PE=3 SV=1//0	188434	195353	+	-6920	antisense
NW_017859710.1	LNC_001969	XLOC_202347	--	Novel_lncRNA	182861	201523	-	XM_020103708.1	109639962	--	sp|O35889|AFAD_RAT Afadin OS=Rattus norvegicus GN=Mllt4 PE=1 SV=1//0	130846	172387	-	10473	upstream
NW_017859664.1	LNC_001348	XLOC_147675	--	Novel_lncRNA	8933248	8940174	-	XM_020094994.1	109634497	--	sp|P06238|A2MG_RAT Alpha-2-macroglobulin OS=Rattus norvegicus GN=A2m PE=2 SV=2//0	8963911	8986863	-	23736	downstream
NW_017859664.1	LNC_001348	XLOC_147675	--	Novel_lncRNA	8933248	8940174	-	XM_020094991.1	109634496	--	sp|Q63312|PHLB1_RAT Pleckstrin homology-like domain family B member 1 (Fragment) OS=Rattus norvegicus GN=Phldb1 PE=2 SV=2//1.42805e-54	8873052	8964203	+	-6927	antisense
NW_017859664.1	LNC_001348	XLOC_147675	--	Novel_lncRNA	8933248	8940174	-	XM_020094990.1	109634496	--	sp|Q63312|PHLB1_RAT Pleckstrin homology-like domain family B member 1 (Fragment) OS=Rattus norvegicus GN=Phldb1 PE=2 SV=2//1.42805e-54	8893854	8964203	+	-6927	antisense
NW_017859664.1	LNC_001348	XLOC_147675	--	Novel_lncRNA	8933248	8940174	-	XM_020095186.1	109634583	--	sp|P22907|HEM3_MOUSE Porphobilinogen deaminase OS=Mus musculus GN=Hmbs PE=1 SV=2//8.11383e-151	8850956	8859440	-	73807	upstream
NW_017859664.1	LNC_001348	XLOC_147675	--	Novel_lncRNA	8933248	8940174	-	XM_020095156.1	109634568	--	sp|Q5RA77|COPD_PONAB Coatomer subunit delta OS=Pongo abelii GN=ARCN1 PE=2 SV=1//0	8861985	8869808	+	63439	downstream
NW_017859664.1	LNC_001348	XLOC_147675	--	Novel_lncRNA	8933248	8940174	-	XM_020094827.1	109634369	--	sp|Q6XBT4|USF1_BOVIN Upstream stimulatory factor 1 OS=Bos taurus GN=USF1 PE=2 SV=1//4.20617e-104	8842622	8847930	-	85317	upstream
NW_017859664.1	LNC_001348	XLOC_147675	--	Novel_lncRNA	8933248	8940174	-	XM_020094996.1	109634497	--	sp|P06238|A2MG_RAT Alpha-2-macroglobulin OS=Rattus norvegicus GN=A2m PE=2 SV=2//0	8963911	8986863	-	23736	downstream
NW_017859664.1	LNC_001348	XLOC_147675	--	Novel_lncRNA	8933248	8940174	-	XM_020094840.1	109634380	--	sp|Q6P788|ATF5_RAT Cyclic AMP-dependent transcription factor ATF-5 OS=Rattus norvegicus GN=Atf5 PE=1 SV=1//2.68946e-25	8998578	9004006	+	58403	upstream
NW_017859664.1	LNC_001348	XLOC_147675	--	Novel_lncRNA	8933248	8940174	-	XM_020094979.1	109634487	--	sp|Q2KJA4|OBF1_BOVIN POU domain class 2-associating factor 1 OS=Bos taurus GN=POU2AF1 PE=2 SV=1//4.9303e-22	9039179	9050786	+	99004	upstream
NW_017859664.1	LNC_001348	XLOC_147675	--	Novel_lncRNA	8933248	8940174	-	XM_020095185.1	109634583	--	sp|P22907|HEM3_MOUSE Porphobilinogen deaminase OS=Mus musculus GN=Hmbs PE=1 SV=2//8.11383e-151	8850956	8857888	-	75359	upstream
NW_017859664.1	LNC_001348	XLOC_147675	--	Novel_lncRNA	8933248	8940174	-	XM_020094927.1	109634446	--	sp|Q93ZC9|GLAK1_ARATH Glucuronokinase 1 OS=Arabidopsis thaliana GN=GLCAK1 PE=1 SV=1//3.40764e-107	8832229	8841859	-	91388	upstream
NW_017859664.1	LNC_001348	XLOC_147675	--	Novel_lncRNA	8933248	8940174	-	XM_020094993.1	109634496	--	sp|Q63312|PHLB1_RAT Pleckstrin homology-like domain family B member 1 (Fragment) OS=Rattus norvegicus GN=Phldb1 PE=2 SV=2//1.42805e-54	8893859	8964203	+	-6927	antisense
NW_017859664.1	LNC_001348	XLOC_147675	--	Novel_lncRNA	8933248	8940174	-	XM_020095157.1	109634568	--	sp|Q5RA77|COPD_PONAB Coatomer subunit delta OS=Pongo abelii GN=ARCN1 PE=2 SV=1//0	8862355	8869808	+	63439	downstream
NW_017859664.1	LNC_001348	XLOC_147675	--	Novel_lncRNA	8933248	8940174	-	XM_020094992.1	109634496	--	sp|Q63312|PHLB1_RAT Pleckstrin homology-like domain family B member 1 (Fragment) OS=Rattus norvegicus GN=Phldb1 PE=2 SV=2//1.42805e-54	8893858	8964203	+	-6927	antisense
NW_017859664.1	LNC_001348	XLOC_147675	--	Novel_lncRNA	8933248	8940174	-	XM_020094929.1	109634447	--	sp|Q9BE45|IKBZ_BOVIN NF-kappa-B inhibitor zeta OS=Bos taurus GN=NFKBIZ PE=2 SV=2//2.57492e-31	9012108	9022730	-	71933	downstream
NW_017859664.1	LNC_001348	XLOC_147675	--	Novel_lncRNA	8933248	8940174	-	XM_020094995.1	109634497	--	sp|P06238|A2MG_RAT Alpha-2-macroglobulin OS=Rattus norvegicus GN=A2m PE=2 SV=2//0	8963911	8986863	-	23736	downstream
NW_017859709.1	LNC_001962	XLOC_202025	--	Novel_lncRNA	306440	315657	-	XM_020103684.1	109639947	--	sp|Q6DG60|UBE2Z_DANRE Ubiquitin-conjugating enzyme E2 Z OS=Danio rerio GN=ube2z PE=2 SV=2//2.88556e-168	206371	214679	-	91760	upstream
NW_017859709.1	LNC_001962	XLOC_202025	--	Novel_lncRNA	306440	315657	-	XM_020103664.1	109639934	--	sp|Q1KKY2|HXB9A_TAKRU Homeobox protein Hox-B9a OS=Takifugu rubripes GN=hoxb9a PE=3 SV=1//7.52843e-112	317705	327390	+	2047	upstream
NW_017859709.1	LNC_001962	XLOC_202025	--	Novel_lncRNA	306440	315657	-	XM_020103682.1	109639945	--	sp|Q1KKX9|HXB5A_TAKRU Homeobox protein Hox-B5a OS=Takifugu rubripes GN=hoxb5a PE=3 SV=1//3.0884e-144	388434	391869	+	72776	upstream
NW_017859709.1	LNC_001962	XLOC_202025	--	Novel_lncRNA	306440	315657	-	XM_020103648.1	109639922	--	sp|Q1KKY1|HXB8A_TAKRU Homeobox protein Hox-B8a OS=Takifugu rubripes GN=hoxb8a PE=3 SV=1//5.18991e-161	340002	349011	+	24344	upstream
NW_017859709.1	LNC_001962	XLOC_202025	--	Novel_lncRNA	306440	315657	-	XM_020103683.1	109639946	--	sp|Q1KKY0|HXB6A_TAKRU Homeobox protein Hox-B6a OS=Takifugu rubripes GN=hoxb6a PE=3 SV=1//2.20646e-32	365640	385107	+	49982	upstream
NW_017859709.1	LNC_001962	XLOC_202025	--	Novel_lncRNA	306440	315657	-	XM_020103651.1	109639924	--	sp|Q1KKY3|HXBDA_TAKRU Homeobox protein Hox-B13a OS=Takifugu rubripes GN=hoxb13a PE=3 SV=1//0	272317	274488	+	31951	downstream
NW_017859709.1	LNC_001962	XLOC_202025	--	Novel_lncRNA	306440	315657	-	XM_020103666.1	109639936	--	sp|P49640|EVX1_HUMAN Homeobox even-skipped homolog protein 1 OS=Homo sapiens GN=EVX1 PE=2 SV=1//1.89179e-34	243797	250088	-	56351	upstream
NW_017859709.1	LNC_001962	XLOC_202025	--	Novel_lncRNA	306440	315657	-	XM_020103649.1	109639922	--	sp|Q1KKY1|HXB8A_TAKRU Homeobox protein Hox-B8a OS=Takifugu rubripes GN=hoxb8a PE=3 SV=1//5.18991e-161	340005	349011	+	24347	upstream
NW_017859709.1	LNC_001962	XLOC_202025	--	Novel_lncRNA	306440	315657	-	XM_020103699.1	109639955	--	sp|Q5RFL2|AT5G3_PONAB ATP synthase F(0) complex subunit C3, mitochondrial OS=Pongo abelii GN=ATP5G3 PE=2 SV=1//1.66204e-47	216227	220502	-	85937	upstream
NW_017859642.1	XR_002202698.1	109629272	--	Annotated_lncRNA	23144681	23149263	-	XM_020089646.1	109631058	--	sp|A6QLW8|S22A7_BOVIN Solute carrier family 22 member 7 OS=Bos taurus GN=SLC22A7 PE=2 SV=1//2.53651e-22	23154150	23154667	+	4886	upstream
NW_017859642.1	XR_002202698.1	109629272	--	Annotated_lncRNA	23144681	23149263	-	XM_020086880.1	109629247	--	-//-	23135765	23137869	+	6811	downstream
NW_017859642.1	XR_002202698.1	109629272	--	Annotated_lncRNA	23144681	23149263	-	XM_020086870.1	109629247	--	-//-	23135756	23137869	+	6811	downstream
NW_017859642.1	XR_002202698.1	109629272	--	Annotated_lncRNA	23144681	23149263	-	XM_020086889.1	109629247	--	-//-	23136049	23137869	+	6811	downstream
NW_017859642.1	XR_002202698.1	109629272	--	Annotated_lncRNA	23144681	23149263	-	XM_020098592.1	109636697	--	sp|Q9HB20|PKHA3_HUMAN Pleckstrin homology domain-containing family A member 3 OS=Homo sapiens GN=PLEKHA3 PE=1 SV=2//3.76711e-85	23125826	23133457	+	11223	downstream
NW_017859642.1	XR_002202698.1	109629272	--	Annotated_lncRNA	23144681	23149263	-	XM_020086901.1	109629264	--	sp|Q5R853|PPR1C_PONAB Protein phosphatase 1 regulatory subunit 1C OS=Pongo abelii GN=PPP1R1C PE=3 SV=1//4.1015e-17	23139221	23149396	+	-4583	antisense
NW_017859642.1	XR_002202698.1	109629272	--	Annotated_lncRNA	23144681	23149263	-	XM_020089617.1	109631047	--	sp|Q9Z0R4|ITSN1_MOUSE Intersectin-1 OS=Mus musculus GN=Itsn1 PE=1 SV=2//0	23091490	23098186	+	46494	downstream
NW_017859642.1	XR_002202698.1	109629272	--	Annotated_lncRNA	23144681	23149263	-	XM_020093480.1	109633524	--	sp|Q9Z0R4|ITSN1_MOUSE Intersectin-1 OS=Mus musculus GN=Itsn1 PE=1 SV=2//9.97553e-10	23065149	23089471	+	55209	downstream
NW_017859642.1	XR_002202698.1	109629272	--	Annotated_lncRNA	23144681	23149263	-	XM_020087457.1	109629673	--	sp|P13618|ATP5J_PIG ATP synthase-coupling factor 6, mitochondrial OS=Sus scrofa GN=ATP5J PE=1 SV=1//1.13988e-15	23102790	23106957	+	37723	downstream
NW_017859642.1	XR_002202698.1	109629272	--	Annotated_lncRNA	23144681	23149263	-	XM_020093470.1	109633524	--	sp|Q9Z0R4|ITSN1_MOUSE Intersectin-1 OS=Mus musculus GN=Itsn1 PE=1 SV=2//9.97553e-10	23065149	23089471	+	55209	downstream
NW_017859642.1	XR_002202698.1	109629272	--	Annotated_lncRNA	23144681	23149263	-	XM_020089630.1	109631056	--	sp|Q8K183|PDXK_MOUSE Pyridoxal kinase OS=Mus musculus GN=Pdxk PE=1 SV=1//7.64122e-98	23107944	23124879	+	19801	downstream
NW_017859709.1	LNC_001960	XLOC_201886	--	Novel_lncRNA	605538	606215	+	XM_020103690.1	109639950	--	sp|Q9P299|COPZ2_HUMAN Coatomer subunit zeta-2 OS=Homo sapiens GN=COPZ2 PE=2 SV=1//5.47535e-72	669674	684761	+	63458	upstream
NW_017859709.1	LNC_001960	XLOC_201886	--	Novel_lncRNA	605538	606215	+	XR_002203457.1	109639950	--	sp|Q9P299|COPZ2_HUMAN Coatomer subunit zeta-2 OS=Homo sapiens GN=COPZ2 PE=2 SV=1//5.47535e-72	669671	684761	+	63455	upstream
NW_017859709.1	LNC_001960	XLOC_201886	--	Novel_lncRNA	605538	606215	+	XR_002203456.1	109639950	--	sp|Q9P299|COPZ2_HUMAN Coatomer subunit zeta-2 OS=Homo sapiens GN=COPZ2 PE=2 SV=1//5.47535e-72	669671	684761	+	63455	upstream
NW_017859709.1	LNC_001960	XLOC_201886	--	Novel_lncRNA	605538	606215	+	XM_020103659.1	109639930	--	sp|P83917|CBX1_MOUSE Chromobox protein homolog 1 OS=Mus musculus GN=Cbx1 PE=1 SV=1//2.82669e-53	633599	640544	+	27383	upstream
NW_017859709.1	LNC_001960	XLOC_201886	--	Novel_lncRNA	605538	606215	+	XM_020103691.1	109639950	--	sp|Q9P299|COPZ2_HUMAN Coatomer subunit zeta-2 OS=Homo sapiens GN=COPZ2 PE=2 SV=1//5.47535e-72	669673	684761	+	63457	upstream
NW_017859709.1	LNC_001960	XLOC_201886	--	Novel_lncRNA	605538	606215	+	XM_020103654.1	109639925	--	sp|Q1KKX5|HXB1A_TAKRU Homeobox protein Hox-B1a OS=Takifugu rubripes GN=hoxb1a PE=3 SV=1//7.42709e-119	502426	507506	+	98031	downstream
NW_017859709.1	LNC_001960	XLOC_201886	--	Novel_lncRNA	605538	606215	+	XM_020103669.1	109639938	--	sp|Q5RA25|NF2L1_PONAB Nuclear factor erythroid 2-related factor 1 OS=Pongo abelii GN=NFE2L1 PE=2 SV=1//1.71084e-31	637938	659016	-	31722	downstream
NW_017859709.1	LNC_001960	XLOC_201886	--	Novel_lncRNA	605538	606215	+	XM_020103670.1	109639939	--	sp|Q56P28|PRAF3_PIG PRA1 family protein 3 OS=Sus scrofa GN=ARL6IP5 PE=2 SV=1//2.17011e-42	664122	666262	-	57906	downstream
NW_017859665.1	LNC_001349	XLOC_147745	--	Novel_lncRNA	471462	472497	+	XM_020095470.1	109634779	--	sp|P97876|BATF3_RAT Basic leucine zipper transcriptional factor ATF-like 3 OS=Rattus norvegicus GN=Batf3 PE=1 SV=1//7.7318e-12	540719	546133	+	68221	upstream
NW_017859665.1	LNC_001349	XLOC_147745	--	Novel_lncRNA	471462	472497	+	XM_020095783.1	109634926	--	sp|Q5ZJK8|TCPH_CHICK T-complex protein 1 subunit eta OS=Gallus gallus GN=CCT7 PE=1 SV=1//0	366260	371499	-	99962	upstream
NW_017859665.1	LNC_001349	XLOC_147745	--	Novel_lncRNA	471462	472497	+	XM_020095782.1	109634925	--	sp|Q28647|2A5B_RABIT Serine/threonine-protein phosphatase 2A 56 kDa regulatory subunit beta isoform OS=Oryctolagus cuniculus GN=PPP2R5B PE=2 SV=1//0	549364	583992	+	76866	upstream
NW_017859665.1	LNC_001349	XLOC_147745	--	Novel_lncRNA	471462	472497	+	XM_020095559.1	109634839	--	sp|P58158|B3GA3_MOUSE Galactosylgalactosylxylosylprotein 3-beta-glucuronosyltransferase 3 OS=Mus musculus GN=B3gat3 PE=2 SV=1//2.98731e-130	509489	512528	-	36991	downstream
NW_017859665.1	LNC_001349	XLOC_147745	--	Novel_lncRNA	471462	472497	+	XM_020095560.1	109634840	--	sp|Q568K5|NAA40_DANRE N-alpha-acetyltransferase 40 OS=Danio rerio GN=naa40 PE=2 SV=1//1.40084e-127	487120	498131	+	14622	upstream
NW_017859665.1	LNC_001349	XLOC_147745	--	Novel_lncRNA	471462	472497	+	XM_020095550.1	109634835	--	sp|Q6P116|RCOR2_DANRE REST corepressor 2 OS=Danio rerio GN=rcor2 PE=2 SV=1//0	466473	478342	-	-1036	antisense
NW_017859665.1	LNC_001349	XLOC_147745	--	Novel_lncRNA	471462	472497	+	XM_020095551.1	109634835	--	sp|Q6P116|RCOR2_DANRE REST corepressor 2 OS=Danio rerio GN=rcor2 PE=2 SV=1//0	466410	475225	-	-1036	antisense
NW_017859665.1	LNC_001349	XLOC_147745	--	Novel_lncRNA	471462	472497	+	XM_020095558.1	109634838	--	sp|P58158|B3GA3_MOUSE Galactosylgalactosylxylosylprotein 3-beta-glucuronosyltransferase 3 OS=Mus musculus GN=B3gat3 PE=2 SV=1//2.38015e-124	513511	517939	+	41013	upstream
NW_017859665.1	LNC_001349	XLOC_147745	--	Novel_lncRNA	471462	472497	+	XM_020095453.1	109634765	--	sp|P36404|ARL2_HUMAN ADP-ribosylation factor-like protein 2 OS=Homo sapiens GN=ARL2 PE=1 SV=4//2.30981e-114	531340	533751	-	58842	downstream
NW_017859665.1	LNC_001349	XLOC_147745	--	Novel_lncRNA	471462	472497	+	XM_020095410.1	109634718	--	sp|Q7KZI7|MARK2_HUMAN Serine/threonine-protein kinase MARK2 OS=Homo sapiens GN=MARK2 PE=1 SV=2//4.94893e-48	381817	460097	+	11364	downstream
NW_017859665.1	LNC_001349	XLOC_147745	--	Novel_lncRNA	471462	472497	+	XM_020095557.1	109634838	--	sp|P58158|B3GA3_MOUSE Galactosylgalactosylxylosylprotein 3-beta-glucuronosyltransferase 3 OS=Mus musculus GN=B3gat3 PE=2 SV=1//2.38015e-124	513511	517939	+	41013	upstream
NW_017859665.1	LNC_001349	XLOC_147745	--	Novel_lncRNA	471462	472497	+	XM_020095490.1	109634794	--	sp|Q9GZS0|DNAI2_HUMAN Dynein intermediate chain 2, axonemal OS=Homo sapiens GN=DNAI2 PE=1 SV=2//0	535012	539134	-	62514	downstream
NW_017859665.1	LNC_001349	XLOC_147745	--	Novel_lncRNA	471462	472497	+	XM_020095363.1	109634679	--	sp|Q9MA55|ACBP4_ARATH Acyl-CoA-binding domain-containing protein 4 OS=Arabidopsis thaliana GN=ACBP4 PE=1 SV=1//9.48649e-06	373860	378857	+	92604	downstream
NW_017859665.1	LNC_001349	XLOC_147745	--	Novel_lncRNA	471462	472497	+	XM_020095404.1	109634713	--	-//-	520547	525691	+	48049	upstream
NW_017859665.1	LNC_001349	XLOC_147745	--	Novel_lncRNA	471462	472497	+	XM_020095362.1	109634679	--	sp|Q9MA55|ACBP4_ARATH Acyl-CoA-binding domain-containing protein 4 OS=Arabidopsis thaliana GN=ACBP4 PE=1 SV=1//9.48649e-06	373863	378857	+	92604	downstream
NW_017859709.1	LNC_001966	XLOC_202172	--	Novel_lncRNA	716433	718448	-	XR_002203457.1	109639950	--	sp|Q9P299|COPZ2_HUMAN Coatomer subunit zeta-2 OS=Homo sapiens GN=COPZ2 PE=2 SV=1//5.47535e-72	669671	684761	+	31671	downstream
NW_017859709.1	LNC_001966	XLOC_202172	--	Novel_lncRNA	716433	718448	-	XM_020103686.1	109639948	--	sp|O15015|ZN646_HUMAN Zinc finger protein 646 OS=Homo sapiens GN=ZNF646 PE=1 SV=1//6.31308e-06	792230	833064	-	73781	downstream
NW_017859709.1	LNC_001966	XLOC_202172	--	Novel_lncRNA	716433	718448	-	XR_002203456.1	109639950	--	sp|Q9P299|COPZ2_HUMAN Coatomer subunit zeta-2 OS=Homo sapiens GN=COPZ2 PE=2 SV=1//5.47535e-72	669671	684761	+	31671	downstream
NW_017859709.1	LNC_001966	XLOC_202172	--	Novel_lncRNA	716433	718448	-	XM_020103665.1	109639935	--	sp|Q6DBU1|P15LA_DANRE Proline-rich protein 15-like protein A OS=Danio rerio GN=prr15la PE=3 SV=1//9.6292e-24	719092	719568	+	643	upstream
NW_017859709.1	LNC_001966	XLOC_202172	--	Novel_lncRNA	716433	718448	-	XM_020103659.1	109639930	--	sp|P83917|CBX1_MOUSE Chromobox protein homolog 1 OS=Mus musculus GN=Cbx1 PE=1 SV=1//2.82669e-53	633599	640544	+	75888	downstream
NW_017859709.1	LNC_001966	XLOC_202172	--	Novel_lncRNA	716433	718448	-	XM_020103691.1	109639950	--	sp|Q9P299|COPZ2_HUMAN Coatomer subunit zeta-2 OS=Homo sapiens GN=COPZ2 PE=2 SV=1//5.47535e-72	669673	684761	+	31671	downstream
NW_017859709.1	LNC_001966	XLOC_202172	--	Novel_lncRNA	716433	718448	-	XM_020103690.1	109639950	--	sp|Q9P299|COPZ2_HUMAN Coatomer subunit zeta-2 OS=Homo sapiens GN=COPZ2 PE=2 SV=1//5.47535e-72	669674	684761	+	31671	downstream
NW_017859709.1	LNC_001966	XLOC_202172	--	Novel_lncRNA	716433	718448	-	XM_020103687.1	109639948	--	sp|O15015|ZN646_HUMAN Zinc finger protein 646 OS=Homo sapiens GN=ZNF646 PE=1 SV=1//6.31308e-06	792230	833064	-	73781	downstream
NW_017859709.1	LNC_001966	XLOC_202172	--	Novel_lncRNA	716433	718448	-	XM_020103669.1	109639938	--	sp|Q5RA25|NF2L1_PONAB Nuclear factor erythroid 2-related factor 1 OS=Pongo abelii GN=NFE2L1 PE=2 SV=1//1.71084e-31	637938	659016	-	57416	upstream
NW_017859709.1	LNC_001966	XLOC_202172	--	Novel_lncRNA	716433	718448	-	XM_020103675.1	109639942	--	sp|Q08CK7|IF2B1_DANRE Insulin-like growth factor 2 mRNA-binding protein 1 OS=Danio rerio GN=igf2bp1 PE=1 SV=1//0	728392	778560	-	9943	downstream
NW_017859709.1	LNC_001966	XLOC_202172	--	Novel_lncRNA	716433	718448	-	XM_020103674.1	109639942	--	sp|Q08CK7|IF2B1_DANRE Insulin-like growth factor 2 mRNA-binding protein 1 OS=Danio rerio GN=igf2bp1 PE=1 SV=1//0	728392	778560	-	9943	downstream
NW_017859709.1	LNC_001966	XLOC_202172	--	Novel_lncRNA	716433	718448	-	XM_020103685.1	109639948	--	sp|O15015|ZN646_HUMAN Zinc finger protein 646 OS=Homo sapiens GN=ZNF646 PE=1 SV=1//6.31308e-06	792230	833064	-	73781	downstream
NW_017859709.1	LNC_001966	XLOC_202172	--	Novel_lncRNA	716433	718448	-	XM_020103670.1	109639939	--	sp|Q56P28|PRAF3_PIG PRA1 family protein 3 OS=Sus scrofa GN=ARL6IP5 PE=2 SV=1//2.17011e-42	664122	666262	-	50170	upstream
NW_017859710.1	LNC_001967	XLOC_202217	--	Novel_lncRNA	197007	198010	+	XM_020103709.1	109639963	--	sp|Q8NB25|F184A_HUMAN Protein FAM184A OS=Homo sapiens GN=FAM184A PE=2 SV=3//9.33159e-178	285909	341237	-	87898	downstream
NW_017859710.1	LNC_001967	XLOC_202217	--	Novel_lncRNA	197007	198010	+	XM_020103714.1	109639967	--	sp|Q5SPF7|UN93A_DANRE Protein unc-93 homolog A OS=Danio rerio GN=unc93a PE=3 SV=1//0	188434	195353	+	1653	downstream
NW_017859710.1	LNC_001967	XLOC_202217	--	Novel_lncRNA	197007	198010	+	XM_020103708.1	109639962	--	sp|O35889|AFAD_RAT Afadin OS=Rattus norvegicus GN=Mllt4 PE=1 SV=1//0	130846	172387	-	24619	upstream
NW_017859709.1	LNC_001964	XLOC_202096	--	Novel_lncRNA	530847	531343	-	XM_020103679.1	109639944	--	sp|Q1KKX7|HXB3A_TAKRU Homeobox protein Hox-B3a OS=Takifugu rubripes GN=hoxb3a PE=3 SV=1//8.30253e-47	460310	478899	+	51947	downstream
NW_017859709.1	LNC_001964	XLOC_202096	--	Novel_lncRNA	530847	531343	-	XM_020103677.1	109639944	--	sp|Q1KKX7|HXB3A_TAKRU Homeobox protein Hox-B3a OS=Takifugu rubripes GN=hoxb3a PE=3 SV=1//8.30253e-47	460219	478899	+	51947	downstream
NW_017859709.1	LNC_001964	XLOC_202096	--	Novel_lncRNA	530847	531343	-	XM_020103678.1	109639944	--	sp|Q1KKX7|HXB3A_TAKRU Homeobox protein Hox-B3a OS=Takifugu rubripes GN=hoxb3a PE=3 SV=1//8.30253e-47	460237	478899	+	51947	downstream
NW_017859709.1	LNC_001964	XLOC_202096	--	Novel_lncRNA	530847	531343	-	XM_020103676.1	109639944	--	sp|Q1KKX7|HXB3A_TAKRU Homeobox protein Hox-B3a OS=Takifugu rubripes GN=hoxb3a PE=3 SV=1//8.30253e-47	460216	478899	+	51947	downstream
NW_017859709.1	LNC_001964	XLOC_202096	--	Novel_lncRNA	530847	531343	-	XM_020103654.1	109639925	--	sp|Q1KKX5|HXB1A_TAKRU Homeobox protein Hox-B1a OS=Takifugu rubripes GN=hoxb1a PE=3 SV=1//7.42709e-119	502426	507506	+	23340	downstream
NW_017859709.1	LNC_001964	XLOC_202096	--	Novel_lncRNA	530847	531343	-	XM_020103650.1	109639923	--	sp|Q6IEI0|HXB2A_TAKRU Homeobox protein Hox-B2a OS=Takifugu rubripes GN=hoxb2a PE=3 SV=1//2.30761e-135	483251	486986	+	43860	downstream
NW_017859709.1	LNC_001964	XLOC_202096	--	Novel_lncRNA	530847	531343	-	XM_020103681.1	109639944	--	sp|Q1KKX7|HXB3A_TAKRU Homeobox protein Hox-B3a OS=Takifugu rubripes GN=hoxb3a PE=3 SV=1//8.30253e-47	465428	478899	+	51947	downstream
NW_017859709.1	LNC_001965	XLOC_202102	--	Novel_lncRNA	538661	538959	-	XM_020103679.1	109639944	--	sp|Q1KKX7|HXB3A_TAKRU Homeobox protein Hox-B3a OS=Takifugu rubripes GN=hoxb3a PE=3 SV=1//8.30253e-47	460310	478899	+	59761	downstream
NW_017859709.1	LNC_001965	XLOC_202102	--	Novel_lncRNA	538661	538959	-	XM_020103677.1	109639944	--	sp|Q1KKX7|HXB3A_TAKRU Homeobox protein Hox-B3a OS=Takifugu rubripes GN=hoxb3a PE=3 SV=1//8.30253e-47	460219	478899	+	59761	downstream
NW_017859709.1	LNC_001965	XLOC_202102	--	Novel_lncRNA	538661	538959	-	XM_020103678.1	109639944	--	sp|Q1KKX7|HXB3A_TAKRU Homeobox protein Hox-B3a OS=Takifugu rubripes GN=hoxb3a PE=3 SV=1//8.30253e-47	460237	478899	+	59761	downstream
NW_017859709.1	LNC_001965	XLOC_202102	--	Novel_lncRNA	538661	538959	-	XM_020103676.1	109639944	--	sp|Q1KKX7|HXB3A_TAKRU Homeobox protein Hox-B3a OS=Takifugu rubripes GN=hoxb3a PE=3 SV=1//8.30253e-47	460216	478899	+	59761	downstream
NW_017859709.1	LNC_001965	XLOC_202102	--	Novel_lncRNA	538661	538959	-	XM_020103659.1	109639930	--	sp|P83917|CBX1_MOUSE Chromobox protein homolog 1 OS=Mus musculus GN=Cbx1 PE=1 SV=1//2.82669e-53	633599	640544	+	94639	upstream
NW_017859709.1	LNC_001965	XLOC_202102	--	Novel_lncRNA	538661	538959	-	XM_020103654.1	109639925	--	sp|Q1KKX5|HXB1A_TAKRU Homeobox protein Hox-B1a OS=Takifugu rubripes GN=hoxb1a PE=3 SV=1//7.42709e-119	502426	507506	+	31154	downstream
NW_017859709.1	LNC_001965	XLOC_202102	--	Novel_lncRNA	538661	538959	-	XM_020103650.1	109639923	--	sp|Q6IEI0|HXB2A_TAKRU Homeobox protein Hox-B2a OS=Takifugu rubripes GN=hoxb2a PE=3 SV=1//2.30761e-135	483251	486986	+	51674	downstream
NW_017859709.1	LNC_001965	XLOC_202102	--	Novel_lncRNA	538661	538959	-	XM_020103669.1	109639938	--	sp|Q5RA25|NF2L1_PONAB Nuclear factor erythroid 2-related factor 1 OS=Pongo abelii GN=NFE2L1 PE=2 SV=1//1.71084e-31	637938	659016	-	98978	downstream
NW_017859709.1	LNC_001965	XLOC_202102	--	Novel_lncRNA	538661	538959	-	XM_020103681.1	109639944	--	sp|Q1KKX7|HXB3A_TAKRU Homeobox protein Hox-B3a OS=Takifugu rubripes GN=hoxb3a PE=3 SV=1//8.30253e-47	465428	478899	+	59761	downstream
NW_017861378.1	LNC_002890	XLOC_245858	--	Novel_lncRNA	9318	11219	-	XM_020110196.1	109644750	--	sp|Q32LH4|NIT1_BOVIN Nitrilase homolog 1 OS=Bos taurus GN=NIT1 PE=2 SV=1//9.59695e-115	12077	15040	-	857	downstream
NW_017860301.1	LNC_002478	XLOC_230702	--	Novel_lncRNA	14892	15583	-	XM_020107917.1	109642958	--	sp|Q29243|DAG1_PIG Dystroglycan OS=Sus scrofa GN=DAG1 PE=2 SV=2//0	27398	31554	-	11814	downstream
NW_017866454.1	LNC_003725	XLOC_268728	--	Novel_lncRNA	1	1854	-	XM_020114075.1	109648286	--	sp|Q9YI66|TYRO3_DANRE Tyrosine-protein kinase receptor TYRO3 OS=Danio rerio GN=tyro3 PE=2 SV=1//4.16765e-96	58	1785	+	-1728	antisense
NW_017866454.1	LNC_003725	XLOC_268728	--	Novel_lncRNA	1	1854	-	XM_020114076.1	109648286	--	sp|Q9YI66|TYRO3_DANRE Tyrosine-protein kinase receptor TYRO3 OS=Danio rerio GN=tyro3 PE=2 SV=1//4.16765e-96	58	1786	+	-1729	antisense
NW_017859665.1	XR_002203074.1	109634696	--	Annotated_lncRNA	4657913	4668477	-	XM_020095646.1	109634869	--	sp|O54967|ACK1_MOUSE Activated CDC42 kinase 1 OS=Mus musculus GN=Tnk2 PE=1 SV=2//2.03541e-06	4713006	4720687	+	44528	upstream
NW_017859665.1	XR_002203074.1	109634696	--	Annotated_lncRNA	4657913	4668477	-	XM_020095647.1	109634869	--	sp|O54967|ACK1_MOUSE Activated CDC42 kinase 1 OS=Mus musculus GN=Tnk2 PE=1 SV=2//2.03541e-06	4713006	4720687	+	44528	upstream
NW_017859665.1	XR_002203074.1	109634696	--	Annotated_lncRNA	4657913	4668477	-	XM_020095648.1	109634869	--	sp|O54967|ACK1_MOUSE Activated CDC42 kinase 1 OS=Mus musculus GN=Tnk2 PE=1 SV=2//2.03541e-06	4714280	4720687	+	45802	upstream
NW_017859665.1	XR_002203074.1	109634696	--	Annotated_lncRNA	4657913	4668477	-	XM_020095649.1	109634871	--	sp|P58195|PLS1_RAT Phospholipid scramblase 1 OS=Rattus norvegicus GN=Plscr1 PE=1 SV=1//2.244e-98	4721803	4730089	-	53325	downstream
NW_017859665.1	XR_002203074.1	109634696	--	Annotated_lncRNA	4657913	4668477	-	XM_020095491.1	109634795	--	sp|Q9QXI3|GPR26_RAT G-protein coupled receptor 26 OS=Rattus norvegicus GN=Gpr26 PE=2 SV=1//1.73727e-120	4681936	4685201	-	13458	downstream
NW_017859665.1	XR_002203074.1	109634696	--	Annotated_lncRNA	4657913	4668477	-	XM_020095383.1	109634695	--	sp|P43687|HMX2_MOUSE Homeobox protein HMX2 OS=Mus musculus GN=Hmx2 PE=2 SV=3//3.11762e-30	4643425	4644999	+	12913	downstream
NW_017859665.1	XR_002203074.1	109634696	--	Annotated_lncRNA	4657913	4668477	-	XM_020095382.1	109634694	--	sp|Q9DE09|HMX1_CHICK Homeobox protein HMX1 OS=Gallus gallus GN=HMX1 PE=2 SV=1//2.74141e-33	4639678	4641970	+	15942	downstream
NW_017859665.1	XR_002203074.1	109634696	--	Annotated_lncRNA	4657913	4668477	-	XM_020095645.1	109634869	--	sp|O54967|ACK1_MOUSE Activated CDC42 kinase 1 OS=Mus musculus GN=Tnk2 PE=1 SV=2//2.03541e-06	4712896	4720687	+	44418	upstream
NW_017859665.1	XR_002203074.1	109634696	--	Annotated_lncRNA	4657913	4668477	-	XM_020095389.1	109634703	--	sp|Q8QGP3|CBPZ_CHICK Carboxypeptidase Z OS=Gallus gallus GN=CPZ PE=1 SV=1//0	4672798	4679097	-	4320	downstream
NW_017859665.1	XR_002203074.1	109634696	--	Annotated_lncRNA	4657913	4668477	-	XM_020095358.1	109634676	--	sp|Q4KLT3|TRM44_XENLA Probable tRNA (uracil-O(2)-)-methyltransferase OS=Xenopus laevis GN=trmt44 PE=2 SV=1//0	4700599	4710676	-	32121	downstream
NW_017859664.1	LNC_001340	XLOC_147197	--	Novel_lncRNA	5942626	5943099	-	XM_020094830.1	109634371	--	sp|Q62813|LSAMP_RAT Limbic system-associated membrane protein OS=Rattus norvegicus GN=Lsamp PE=1 SV=1//9.70232e-130	5949318	6131893	+	6218	upstream
NW_017859643.1	LNC_000218	XLOC_023150	--	Novel_lncRNA	8764616	8767574	+	XM_020103258.1	109639662	--	sp|Q01713|KLF9_RAT Krueppel-like factor 9 OS=Rattus norvegicus GN=Klf9 PE=2 SV=1//3.99908e-45	8683794	8691114	+	73501	downstream
NW_017859643.1	LNC_000218	XLOC_023150	--	Novel_lncRNA	8764616	8767574	+	XM_020102532.1	109639190	--	sp|Q9H7F0|AT133_HUMAN Probable cation-transporting ATPase 13A3 OS=Homo sapiens GN=ATP13A3 PE=1 SV=4//0	8791999	8810356	-	24424	downstream
NW_017859643.1	LNC_000218	XLOC_023150	--	Novel_lncRNA	8764616	8767574	+	XM_020103125.1	109639585	--	sp|B0UXL7|FEN1B_DANRE Probable flap endonuclease 1 homolog OS=Danio rerio GN=si:dkeyp-13a3.3 PE=2 SV=1//7.53911e-138	8865271	8869792	-	97696	downstream
NW_017859643.1	LNC_000218	XLOC_023150	--	Novel_lncRNA	8764616	8767574	+	XM_020102821.1	109639388	--	sp|A0JPE9|GLPK5_DANRE Putative glycerol kinase 5 OS=Danio rerio GN=gk5 PE=2 SV=1//0	8822282	8829815	+	54707	upstream
NW_017859643.1	LNC_000218	XLOC_023150	--	Novel_lncRNA	8764616	8767574	+	XM_020103410.1	109639762	--	sp|Q8K207|CA021_MOUSE Uncharacterized protein C1orf21 homolog OS=Mus musculus PE=1 SV=1//3.29817e-25	8700927	8707532	-	57083	upstream
NW_017859643.1	LNC_000218	XLOC_023150	--	Novel_lncRNA	8764616	8767574	+	XM_020103337.1	109639728	--	sp|P56745|CLD1_RAT Claudin-1 OS=Rattus norvegicus GN=Cldn1 PE=1 SV=2//1.05238e-73	8770159	8772818	-	2584	downstream
NW_017859643.1	LNC_000218	XLOC_023150	--	Novel_lncRNA	8764616	8767574	+	XM_020102978.1	109639485	--	sp|Q2TA45|AGFG1_BOVIN Arf-GAP domain and FG repeat-containing protein 1 OS=Bos taurus GN=AGFG1 PE=2 SV=1//1.88831e-35	8857950	8865097	-	90375	downstream
NW_017859643.1	LNC_000218	XLOC_023150	--	Novel_lncRNA	8764616	8767574	+	XM_020103280.1	109639676	--	sp|Q8NEA4|FBX36_HUMAN F-box only protein 36 OS=Homo sapiens GN=FBXO36 PE=2 SV=2//6.113e-63	8853842	8856472	-	86267	downstream
NW_017859643.1	LNC_000218	XLOC_023150	--	Novel_lncRNA	8764616	8767574	+	XM_020102841.1	109639406	--	sp|Q9DBB9|CPN2_MOUSE Carboxypeptidase N subunit 2 OS=Mus musculus GN=Cpn2 PE=1 SV=2//8.23594e-64	8773982	8776243	+	6407	upstream
NW_017859643.1	LNC_000218	XLOC_023150	--	Novel_lncRNA	8764616	8767574	+	XM_020102811.1	109639381	--	sp|Q49HM9|GRK7A_DANRE G-protein-coupled receptor kinase 7A OS=Danio rerio GN=grk7a PE=1 SV=2//0	8844441	8850217	-	76866	downstream
NW_017859643.1	LNC_000218	XLOC_023150	--	Novel_lncRNA	8764616	8767574	+	XM_020102695.1	109639306	--	sp|P41183|BCL6_MOUSE B-cell lymphoma 6 protein homolog OS=Mus musculus GN=Bcl6 PE=1 SV=1//0	8736659	8742225	-	22390	upstream
NW_017859643.1	LNC_000218	XLOC_023150	--	Novel_lncRNA	8764616	8767574	+	XM_020103457.1	109639798	--	sp|Q9NV31|IMP3_HUMAN U3 small nucleolar ribonucleoprotein protein IMP3 OS=Homo sapiens GN=IMP3 PE=1 SV=1//1.20593e-90	8710478	8713434	-	51181	upstream
NW_017859643.1	LNC_000218	XLOC_023150	--	Novel_lncRNA	8764616	8767574	+	XM_020103222.1	109639636	--	sp|P21188|AT1B3_XENLA Sodium/potassium-transporting ATPase subunit beta-3 OS=Xenopus laevis GN=atp1b3 PE=2 SV=1//3.6652e-103	8835368	8840355	+	67793	upstream
NW_017859643.1	LNC_000218	XLOC_023150	--	Novel_lncRNA	8764616	8767574	+	XM_020102829.1	109639388	--	sp|A0JPE9|GLPK5_DANRE Putative glycerol kinase 5 OS=Danio rerio GN=gk5 PE=2 SV=1//0	8822282	8833515	+	54707	upstream
NW_017859643.1	LNC_000218	XLOC_023150	--	Novel_lncRNA	8764616	8767574	+	XM_020103375.1	109639746	--	sp|Q8WW01|SEN15_HUMAN tRNA-splicing endonuclease subunit Sen15 OS=Homo sapiens GN=TSEN15 PE=1 SV=1//1.76037e-27	8697971	8700341	+	64274	downstream
NW_017859643.1	LNC_000218	XLOC_023150	--	Novel_lncRNA	8764616	8767574	+	XM_020103325.1	109639718	--	sp|Q4KM74|SC22B_RAT Vesicle-trafficking protein SEC22b OS=Rattus norvegicus GN=Sec22b PE=1 SV=3//1.98038e-125	8707578	8710546	+	54069	downstream
NW_017859643.1	LNC_000218	XLOC_023150	--	Novel_lncRNA	8764616	8767574	+	XM_020102541.1	109639190	--	sp|Q9H7F0|AT133_HUMAN Probable cation-transporting ATPase 13A3 OS=Homo sapiens GN=ATP13A3 PE=1 SV=4//0	8791999	8810356	-	24424	downstream
NW_017859643.1	LNC_000218	XLOC_023150	--	Novel_lncRNA	8764616	8767574	+	XM_020103137.1	109639594	--	sp|Q6AXR5|S35A3_RAT UDP-N-acetylglucosamine transporter OS=Rattus norvegicus GN=Slc35a3 PE=2 SV=1//2.53392e-119	8714041	8725262	+	39353	downstream
NW_017859643.1	LNC_000218	XLOC_023150	--	Novel_lncRNA	8764616	8767574	+	XM_020103443.1	109639791	--	sp|P20397|NUCL_XENLA Nucleolin OS=Xenopus laevis GN=ncl PE=2 SV=3//5.39128e-59	8810727	8822014	-	43152	downstream
NW_017859643.1	LNC_000218	XLOC_023150	--	Novel_lncRNA	8764616	8767574	+	XM_020103304.1	109639703	--	sp|Q7ZWE9|KCY_DANRE UMP-CMP kinase OS=Danio rerio GN=cmpk PE=2 SV=2//4.44959e-118	8730143	8735387	+	29228	downstream
NW_017859643.1	LNC_000218	XLOC_023150	--	Novel_lncRNA	8764616	8767574	+	XM_020103208.1	109639631	--	sp|Q8BQN5|FA78B_MOUSE Protein FAM78B OS=Mus musculus GN=Fam78b PE=2 SV=2//5.67041e-144	8725367	8730047	-	34568	upstream
NW_017859643.1	LNC_000218	XLOC_023150	--	Novel_lncRNA	8764616	8767574	+	XM_020101612.1	109638573	--	sp|Q8IYK4|GT252_HUMAN Procollagen galactosyltransferase 2 OS=Homo sapiens GN=COLGALT2 PE=1 SV=1//0	8691252	8697101	-	67514	upstream
NW_017859643.1	LNC_000218	XLOC_023150	--	Novel_lncRNA	8764616	8767574	+	XM_020102987.1	109639485	--	sp|Q2TA45|AGFG1_BOVIN Arf-GAP domain and FG repeat-containing protein 1 OS=Bos taurus GN=AGFG1 PE=2 SV=1//1.88831e-35	8857950	8865098	-	90375	downstream
NW_017859643.1	LNC_000218	XLOC_023150	--	Novel_lncRNA	8764616	8767574	+	XM_020102549.1	109639190	--	sp|Q9H7F0|AT133_HUMAN Probable cation-transporting ATPase 13A3 OS=Homo sapiens GN=ATP13A3 PE=1 SV=4//0	8791998	8810356	-	24423	downstream
NW_017859643.1	LNC_000218	XLOC_023150	--	Novel_lncRNA	8764616	8767574	+	XR_002203380.1	109639190	--	sp|Q9H7F0|AT133_HUMAN Probable cation-transporting ATPase 13A3 OS=Homo sapiens GN=ATP13A3 PE=1 SV=4//0	8793455	8810356	-	25880	downstream
NW_017859643.1	LNC_000218	XLOC_023150	--	Novel_lncRNA	8764616	8767574	+	XM_020103271.1	109639667	--	sp|Q8AVU4|HES1B_XENLA Transcription factor HES-1-B OS=Xenopus laevis GN=hes1-b PE=2 SV=1//3.84479e-97	8782622	8784496	-	15047	downstream
NW_017859656.1	LNC_000965	XLOC_106425	--	Novel_lncRNA	4604493	4608083	+	XM_020089672.1	109631079	--	sp|Q8R0A0|T2FB_MOUSE General transcription factor IIF subunit 2 OS=Mus musculus GN=Gtf2f2 PE=1 SV=1//2.7662e-102	4521206	4554185	+	50307	downstream
NW_017859656.1	LNC_000965	XLOC_106425	--	Novel_lncRNA	4604493	4608083	+	XM_020090142.1	109631407	--	sp|P48059|LIMS1_HUMAN LIM and senescent cell antigen-like-containing domain protein 1 OS=Homo sapiens GN=LIMS1 PE=1 SV=4//4.11191e-23	4580234	4593212	-	11280	upstream
NW_017859656.1	LNC_000965	XLOC_106425	--	Novel_lncRNA	4604493	4608083	+	XM_020089873.1	109631240	--	sp|A2A6H3|FBX47_MOUSE F-box only protein 47 OS=Mus musculus GN=Fbxo47 PE=2 SV=2//2.18082e-117	4666862	4673501	+	58778	upstream
NW_017859656.1	LNC_000965	XLOC_106425	--	Novel_lncRNA	4604493	4608083	+	XM_020090115.1	109631390	--	sp|Q9UF33|EPHA6_HUMAN Ephrin type-A receptor 6 OS=Homo sapiens GN=EPHA6 PE=2 SV=3//0	4680087	5000565	-	72003	downstream
NW_017859656.1	LNC_000965	XLOC_106425	--	Novel_lncRNA	4604493	4608083	+	XM_020090146.1	109631407	--	sp|P48059|LIMS1_HUMAN LIM and senescent cell antigen-like-containing domain protein 1 OS=Homo sapiens GN=LIMS1 PE=1 SV=4//4.11191e-23	4580234	4604201	-	291	upstream
NW_017859656.1	LNC_000965	XLOC_106425	--	Novel_lncRNA	4604493	4608083	+	XM_020089854.1	109631228	--	sp|O95500|CLD14_HUMAN Claudin-14 OS=Homo sapiens GN=CLDN14 PE=1 SV=1//1.00609e-61	4661616	4665085	-	53532	downstream
NW_017859656.1	LNC_000965	XLOC_106425	--	Novel_lncRNA	4604493	4608083	+	XM_020090147.1	109631407	--	sp|P48059|LIMS1_HUMAN LIM and senescent cell antigen-like-containing domain protein 1 OS=Homo sapiens GN=LIMS1 PE=1 SV=4//4.11191e-23	4580234	4601100	-	3392	upstream
NW_017859656.1	LNC_000965	XLOC_106425	--	Novel_lncRNA	4604493	4608083	+	XM_020089908.1	109631275	--	sp|Q9ERU9|RBP2_MOUSE E3 SUMO-protein ligase RanBP2 OS=Mus musculus GN=Ranbp2 PE=1 SV=2//6.64812e-36	4556932	4579279	-	25213	upstream
NW_017859656.1	LNC_000965	XLOC_106425	--	Novel_lncRNA	4604493	4608083	+	XM_020089842.1	109631219	--	sp|Q9JMD7|SC5A7_RAT High affinity choline transporter 1 OS=Rattus norvegicus GN=Slc5a7 PE=2 SV=1//0	4652308	4659785	-	44224	downstream
NW_017859656.1	LNC_000965	XLOC_106425	--	Novel_lncRNA	4604493	4608083	+	XM_020090016.1	109631330	--	sp|Q6DC58|TM223_DANRE Transmembrane protein 223 OS=Danio rerio GN=tmem223 PE=2 SV=1//3.30661e-64	4608421	4609761	+	337	upstream
NW_017859656.1	LNC_000965	XLOC_106425	--	Novel_lncRNA	4604493	4608083	+	XM_020090017.1	109631331	--	sp|Q8IWJ2|GCC2_HUMAN GRIP and coiled-coil domain-containing protein 2 OS=Homo sapiens GN=GCC2 PE=1 SV=4//1.11708e-11	4605647	4626927	-	-2437	antisense
NW_017859656.1	LNC_000965	XLOC_106425	--	Novel_lncRNA	4604493	4608083	+	XM_020089874.1	109631240	--	sp|A2A6H3|FBX47_MOUSE F-box only protein 47 OS=Mus musculus GN=Fbxo47 PE=2 SV=2//2.18082e-117	4667040	4673501	+	58956	upstream
NW_017859656.1	LNC_000965	XLOC_106425	--	Novel_lncRNA	4604493	4608083	+	XM_020089852.1	109631228	--	sp|O95500|CLD14_HUMAN Claudin-14 OS=Homo sapiens GN=CLDN14 PE=1 SV=1//1.00609e-61	4661616	4664181	-	53532	downstream
NW_017859656.1	LNC_000965	XLOC_106425	--	Novel_lncRNA	4604493	4608083	+	XM_020089671.1	109631078	--	sp|Q8WVF5|KCTD4_HUMAN BTB/POZ domain-containing protein KCTD4 OS=Homo sapiens GN=KCTD4 PE=2 SV=2//1.1752e-86	4535870	4537743	-	66749	upstream
NW_017859656.1	LNC_000965	XLOC_106425	--	Novel_lncRNA	4604493	4608083	+	XM_020089723.1	109631127	--	sp|Q5M9P8|ARL6_DANRE ADP-ribosylation factor-like protein 6 OS=Danio rerio GN=arl6 PE=2 SV=1//6.48327e-110	4674138	4676724	-	66054	downstream
NW_017859656.1	LNC_000965	XLOC_106425	--	Novel_lncRNA	4604493	4608083	+	XM_020089853.1	109631228	--	sp|O95500|CLD14_HUMAN Claudin-14 OS=Homo sapiens GN=CLDN14 PE=1 SV=1//1.00609e-61	4661616	4664181	-	53532	downstream
NW_017859656.1	LNC_000965	XLOC_106425	--	Novel_lncRNA	4604493	4608083	+	XM_020089910.1	109631275	--	sp|Q9ERU9|RBP2_MOUSE E3 SUMO-protein ligase RanBP2 OS=Mus musculus GN=Ranbp2 PE=1 SV=2//6.64812e-36	4556932	4579279	-	25213	upstream
NW_017859656.1	LNC_000965	XLOC_106425	--	Novel_lncRNA	4604493	4608083	+	XM_020090144.1	109631407	--	sp|P48059|LIMS1_HUMAN LIM and senescent cell antigen-like-containing domain protein 1 OS=Homo sapiens GN=LIMS1 PE=1 SV=4//4.11191e-23	4580234	4597890	-	6602	upstream
NW_017859656.1	LNC_000965	XLOC_106425	--	Novel_lncRNA	4604493	4608083	+	XM_020090141.1	109631407	--	sp|P48059|LIMS1_HUMAN LIM and senescent cell antigen-like-containing domain protein 1 OS=Homo sapiens GN=LIMS1 PE=1 SV=4//4.11191e-23	4580234	4593217	-	11275	upstream
NW_017859656.1	LNC_000965	XLOC_106425	--	Novel_lncRNA	4604493	4608083	+	XM_020090145.1	109631407	--	sp|P48059|LIMS1_HUMAN LIM and senescent cell antigen-like-containing domain protein 1 OS=Homo sapiens GN=LIMS1 PE=1 SV=4//4.11191e-23	4584639	4593222	-	11270	upstream
NW_017859656.1	LNC_000964	XLOC_106209	--	Novel_lncRNA	3509792	3512864	+	XM_020089631.1	109631055	--	sp|Q5SQE2|STB5L_DANRE Syntaxin-binding protein 5-like OS=Danio rerio GN=stxbp5l PE=3 SV=1//0	3464696	3587290	-	-3073	antisense
NW_017859656.1	LNC_000964	XLOC_106209	--	Novel_lncRNA	3509792	3512864	+	XM_020089623.1	109631055	--	sp|Q5SQE2|STB5L_DANRE Syntaxin-binding protein 5-like OS=Danio rerio GN=stxbp5l PE=3 SV=1//0	3464696	3588088	-	-3073	antisense
NW_017859656.1	LNC_000964	XLOC_106209	--	Novel_lncRNA	3509792	3512864	+	XM_020089960.1	109631306	--	sp|Q5R8H5|T2EA_PONAB General transcription factor IIE subunit 1 OS=Pongo abelii GN=GTF2E1 PE=2 SV=1//0	3606431	3617995	-	93566	downstream
NW_017859656.1	LNC_000964	XLOC_106209	--	Novel_lncRNA	3509792	3512864	+	XM_020089629.1	109631055	--	sp|Q5SQE2|STB5L_DANRE Syntaxin-binding protein 5-like OS=Danio rerio GN=stxbp5l PE=3 SV=1//0	3464696	3587290	-	-3073	antisense
NW_017859656.1	LNC_000964	XLOC_106209	--	Novel_lncRNA	3509792	3512864	+	XM_020089961.1	109631306	--	sp|Q5R8H5|T2EA_PONAB General transcription factor IIE subunit 1 OS=Pongo abelii GN=GTF2E1 PE=2 SV=1//0	3606431	3617991	-	93566	downstream
NW_017859656.1	LNC_000964	XLOC_106209	--	Novel_lncRNA	3509792	3512864	+	XM_020089628.1	109631055	--	sp|Q5SQE2|STB5L_DANRE Syntaxin-binding protein 5-like OS=Danio rerio GN=stxbp5l PE=3 SV=1//0	3464696	3587290	-	-3073	antisense
NW_017859656.1	LNC_000964	XLOC_106209	--	Novel_lncRNA	3509792	3512864	+	XM_020089626.1	109631055	--	sp|Q5SQE2|STB5L_DANRE Syntaxin-binding protein 5-like OS=Danio rerio GN=stxbp5l PE=3 SV=1//0	3464696	3587290	-	-3073	antisense
NW_017859656.1	LNC_000964	XLOC_106209	--	Novel_lncRNA	3509792	3512864	+	XM_020089826.1	109631208	--	sp|Q5JUR7|TEX30_HUMAN Testis-expressed sequence 30 protein OS=Homo sapiens GN=TEX30 PE=2 SV=1//1.07028e-06	3451972	3455175	-	54616	upstream
NW_017859656.1	LNC_000964	XLOC_106209	--	Novel_lncRNA	3509792	3512864	+	XM_020089632.1	109631055	--	sp|Q5SQE2|STB5L_DANRE Syntaxin-binding protein 5-like OS=Danio rerio GN=stxbp5l PE=3 SV=1//0	3464696	3587290	-	-3073	antisense
NW_017859656.1	LNC_000964	XLOC_106209	--	Novel_lncRNA	3509792	3512864	+	XM_020089624.1	109631055	--	sp|Q5SQE2|STB5L_DANRE Syntaxin-binding protein 5-like OS=Danio rerio GN=stxbp5l PE=3 SV=1//0	3464696	3587290	-	-3073	antisense
NW_017859656.1	LNC_000964	XLOC_106209	--	Novel_lncRNA	3509792	3512864	+	XM_020090108.1	109631385	--	sp|Q6IP71|RALBB_XENLA Ras-related protein ralB-B OS=Xenopus laevis GN=ralb-b PE=2 SV=1//2.71786e-113	3426520	3440990	-	68801	upstream
NW_017859656.1	LNC_000964	XLOC_106209	--	Novel_lncRNA	3509792	3512864	+	XM_020089644.1	109631060	--	sp|Q567G6|CC017_DANRE Uncharacterized protein C3orf17 homolog OS=Danio rerio GN=si:dkey-22a1.3 PE=2 SV=1//9.66543e-91	3445616	3449926	-	59865	upstream
NW_017859656.1	LNC_000964	XLOC_106209	--	Novel_lncRNA	3509792	3512864	+	XM_020089766.1	109631166	--	sp|Q7ZVE6|KDEL1_DANRE KDEL motif-containing protein 1 OS=Danio rerio GN=kdelc1 PE=2 SV=1//0	3455661	3462135	-	47656	upstream
NW_017859656.1	LNC_000964	XLOC_106209	--	Novel_lncRNA	3509792	3512864	+	XM_020089825.1	109631208	--	sp|Q5JUR7|TEX30_HUMAN Testis-expressed sequence 30 protein OS=Homo sapiens GN=TEX30 PE=2 SV=1//1.07028e-06	3451972	3455175	-	54616	upstream
NW_017859656.1	LNC_000964	XLOC_106209	--	Novel_lncRNA	3509792	3512864	+	XM_020089828.1	109631208	--	sp|Q5JUR7|TEX30_HUMAN Testis-expressed sequence 30 protein OS=Homo sapiens GN=TEX30 PE=2 SV=1//1.07028e-06	3451974	3455195	-	54596	upstream
NW_017859656.1	LNC_000964	XLOC_106209	--	Novel_lncRNA	3509792	3512864	+	XM_020089625.1	109631055	--	sp|Q5SQE2|STB5L_DANRE Syntaxin-binding protein 5-like OS=Danio rerio GN=stxbp5l PE=3 SV=1//0	3464696	3587290	-	-3073	antisense
NW_017859656.1	LNC_000964	XLOC_106209	--	Novel_lncRNA	3509792	3512864	+	XM_020089627.1	109631055	--	sp|Q5SQE2|STB5L_DANRE Syntaxin-binding protein 5-like OS=Danio rerio GN=stxbp5l PE=3 SV=1//0	3464696	3587290	-	-3073	antisense
NW_017859656.1	LNC_000967	XLOC_106604	--	Novel_lncRNA	5411513	5411947	+	XM_020089642.1	109631057	--	sp|Q08478|PIT1_ONCMY Pituitary-specific positive transcription factor 1 OS=Oncorhynchus mykiss GN=pou1f1 PE=2 SV=1//1.75972e-171	5337645	5363566	+	47946	downstream
NW_017859656.1	LNC_000967	XLOC_106604	--	Novel_lncRNA	5411513	5411947	+	XM_020089651.1	109631064	--	sp|A8MV65|VGLL3_HUMAN Transcription cofactor vestigial-like protein 3 OS=Homo sapiens GN=VGLL3 PE=2 SV=1//3.85981e-33	5387230	5391712	+	19800	downstream
NW_017859656.1	LNC_000967	XLOC_106604	--	Novel_lncRNA	5411513	5411947	+	XM_020089697.1	109631100	--	sp|Q90VY2|EDAR_ORYLA Tumor necrosis factor receptor superfamily member EDAR OS=Oryzias latipes GN=edar PE=2 SV=1//0	5435015	5469587	-	23067	downstream
NW_017859656.1	LNC_000967	XLOC_106604	--	Novel_lncRNA	5411513	5411947	+	XM_020089634.1	109631057	--	sp|Q08478|PIT1_ONCMY Pituitary-specific positive transcription factor 1 OS=Oncorhynchus mykiss GN=pou1f1 PE=2 SV=1//1.75972e-171	5337645	5365422	+	46090	downstream
NW_017859656.1	LNC_000967	XLOC_106604	--	Novel_lncRNA	5411513	5411947	+	XM_020089635.1	109631057	--	sp|Q08478|PIT1_ONCMY Pituitary-specific positive transcription factor 1 OS=Oncorhynchus mykiss GN=pou1f1 PE=2 SV=1//1.75972e-171	5337685	5365422	+	46090	downstream
NW_017859656.1	LNC_000967	XLOC_106604	--	Novel_lncRNA	5411513	5411947	+	XM_020089654.1	109631065	--	sp|Q96M89|CC138_HUMAN Coiled-coil domain-containing protein 138 OS=Homo sapiens GN=CCDC138 PE=1 SV=1//1.38621e-77	5412392	5427098	+	444	upstream
NW_017859656.1	LNC_000967	XLOC_106604	--	Novel_lncRNA	5411513	5411947	+	XR_002202831.1	109631290	--	sp|Q8TEJ3|SH3R3_HUMAN SH3 domain-containing RING finger protein 3 OS=Homo sapiens GN=SH3RF3 PE=1 SV=2//1.18929e-06	5477070	5594712	+	65122	upstream
NW_017859656.1	LNC_000967	XLOC_106604	--	Novel_lncRNA	5411513	5411947	+	XM_020089653.1	109631065	--	sp|Q96M89|CC138_HUMAN Coiled-coil domain-containing protein 138 OS=Homo sapiens GN=CCDC138 PE=1 SV=1//1.38621e-77	5412393	5427743	+	445	upstream
NW_017859656.1	LNC_000967	XLOC_106604	--	Novel_lncRNA	5411513	5411947	+	XM_020089641.1	109631057	--	sp|Q08478|PIT1_ONCMY Pituitary-specific positive transcription factor 1 OS=Oncorhynchus mykiss GN=pou1f1 PE=2 SV=1//1.75972e-171	5337645	5365422	+	46090	downstream
NW_017859656.1	LNC_000967	XLOC_106604	--	Novel_lncRNA	5411513	5411947	+	XM_020089633.1	109631057	--	sp|Q08478|PIT1_ONCMY Pituitary-specific positive transcription factor 1 OS=Oncorhynchus mykiss GN=pou1f1 PE=2 SV=1//1.75972e-171	5337645	5365422	+	46090	downstream
NW_017859656.1	LNC_000967	XLOC_106604	--	Novel_lncRNA	5411513	5411947	+	XM_020089636.1	109631057	--	sp|Q08478|PIT1_ONCMY Pituitary-specific positive transcription factor 1 OS=Oncorhynchus mykiss GN=pou1f1 PE=2 SV=1//1.75972e-171	5337808	5365422	+	46090	downstream
NW_017859656.1	LNC_000967	XLOC_106604	--	Novel_lncRNA	5411513	5411947	+	XM_020089640.1	109631057	--	sp|Q08478|PIT1_ONCMY Pituitary-specific positive transcription factor 1 OS=Oncorhynchus mykiss GN=pou1f1 PE=2 SV=1//1.75972e-171	5337645	5365422	+	46090	downstream
NW_017859656.1	LNC_000967	XLOC_106604	--	Novel_lncRNA	5411513	5411947	+	XM_020089637.1	109631057	--	sp|Q08478|PIT1_ONCMY Pituitary-specific positive transcription factor 1 OS=Oncorhynchus mykiss GN=pou1f1 PE=2 SV=1//1.75972e-171	5338257	5365422	+	46090	downstream
NW_017859656.1	LNC_000967	XLOC_106604	--	Novel_lncRNA	5411513	5411947	+	XM_020090285.1	109631474	--	sp|Q5F3A2|CHM2B_CHICK Charged multivesicular body protein 2b OS=Gallus gallus GN=CHMP2B PE=2 SV=1//3.19507e-125	5366589	5378162	-	33350	upstream
NW_017859656.1	LNC_000967	XLOC_106604	--	Novel_lncRNA	5411513	5411947	+	XM_020089638.1	109631057	--	sp|Q08478|PIT1_ONCMY Pituitary-specific positive transcription factor 1 OS=Oncorhynchus mykiss GN=pou1f1 PE=2 SV=1//1.75972e-171	5337645	5365422	+	46090	downstream
NW_017859656.1	LNC_000967	XLOC_106604	--	Novel_lncRNA	5411513	5411947	+	XM_020089935.1	109631290	--	sp|Q8TEJ3|SH3R3_HUMAN SH3 domain-containing RING finger protein 3 OS=Homo sapiens GN=SH3RF3 PE=1 SV=2//1.18929e-06	5477070	5594712	+	65122	upstream
NW_017859656.1	LNC_000967	XLOC_106604	--	Novel_lncRNA	5411513	5411947	+	XM_020089934.1	109631290	--	sp|Q8TEJ3|SH3R3_HUMAN SH3 domain-containing RING finger protein 3 OS=Homo sapiens GN=SH3RF3 PE=1 SV=2//1.18929e-06	5477070	5594712	+	65122	upstream
NW_017859656.1	LNC_000967	XLOC_106604	--	Novel_lncRNA	5411513	5411947	+	XM_020089639.1	109631057	--	sp|Q08478|PIT1_ONCMY Pituitary-specific positive transcription factor 1 OS=Oncorhynchus mykiss GN=pou1f1 PE=2 SV=1//1.75972e-171	5337582	5365422	+	46090	downstream
NW_017859656.1	LNC_000967	XLOC_106604	--	Novel_lncRNA	5411513	5411947	+	XM_020089652.1	109631065	--	sp|Q96M89|CC138_HUMAN Coiled-coil domain-containing protein 138 OS=Homo sapiens GN=CCDC138 PE=1 SV=1//1.38621e-77	5412393	5427743	+	445	upstream
NW_017859656.1	LNC_000967	XLOC_106604	--	Novel_lncRNA	5411513	5411947	+	XM_020089650.1	109631064	--	sp|A8MV65|VGLL3_HUMAN Transcription cofactor vestigial-like protein 3 OS=Homo sapiens GN=VGLL3 PE=2 SV=1//3.85981e-33	5387230	5391712	+	19800	downstream
NW_017859656.1	LNC_000966	XLOC_106434	--	Novel_lncRNA	4629594	4630038	+	XM_020089672.1	109631079	--	sp|Q8R0A0|T2FB_MOUSE General transcription factor IIF subunit 2 OS=Mus musculus GN=Gtf2f2 PE=1 SV=1//2.7662e-102	4521206	4554185	+	75408	downstream
NW_017859656.1	LNC_000966	XLOC_106434	--	Novel_lncRNA	4629594	4630038	+	XM_020090142.1	109631407	--	sp|P48059|LIMS1_HUMAN LIM and senescent cell antigen-like-containing domain protein 1 OS=Homo sapiens GN=LIMS1 PE=1 SV=4//4.11191e-23	4580234	4593212	-	36381	upstream
NW_017859656.1	LNC_000966	XLOC_106434	--	Novel_lncRNA	4629594	4630038	+	XM_020089873.1	109631240	--	sp|A2A6H3|FBX47_MOUSE F-box only protein 47 OS=Mus musculus GN=Fbxo47 PE=2 SV=2//2.18082e-117	4666862	4673501	+	36823	upstream
NW_017859656.1	LNC_000966	XLOC_106434	--	Novel_lncRNA	4629594	4630038	+	XM_020090115.1	109631390	--	sp|Q9UF33|EPHA6_HUMAN Ephrin type-A receptor 6 OS=Homo sapiens GN=EPHA6 PE=2 SV=3//0	4680087	5000565	-	50048	downstream
NW_017859656.1	LNC_000966	XLOC_106434	--	Novel_lncRNA	4629594	4630038	+	XM_020090146.1	109631407	--	sp|P48059|LIMS1_HUMAN LIM and senescent cell antigen-like-containing domain protein 1 OS=Homo sapiens GN=LIMS1 PE=1 SV=4//4.11191e-23	4580234	4604201	-	25392	upstream
NW_017859656.1	LNC_000966	XLOC_106434	--	Novel_lncRNA	4629594	4630038	+	XM_020089854.1	109631228	--	sp|O95500|CLD14_HUMAN Claudin-14 OS=Homo sapiens GN=CLDN14 PE=1 SV=1//1.00609e-61	4661616	4665085	-	31577	downstream
NW_017859656.1	LNC_000966	XLOC_106434	--	Novel_lncRNA	4629594	4630038	+	XM_020090147.1	109631407	--	sp|P48059|LIMS1_HUMAN LIM and senescent cell antigen-like-containing domain protein 1 OS=Homo sapiens GN=LIMS1 PE=1 SV=4//4.11191e-23	4580234	4601100	-	28493	upstream
NW_017859656.1	LNC_000966	XLOC_106434	--	Novel_lncRNA	4629594	4630038	+	XM_020089908.1	109631275	--	sp|Q9ERU9|RBP2_MOUSE E3 SUMO-protein ligase RanBP2 OS=Mus musculus GN=Ranbp2 PE=1 SV=2//6.64812e-36	4556932	4579279	-	50314	upstream
NW_017859656.1	LNC_000966	XLOC_106434	--	Novel_lncRNA	4629594	4630038	+	XM_020089842.1	109631219	--	sp|Q9JMD7|SC5A7_RAT High affinity choline transporter 1 OS=Rattus norvegicus GN=Slc5a7 PE=2 SV=1//0	4652308	4659785	-	22269	downstream
NW_017859656.1	LNC_000966	XLOC_106434	--	Novel_lncRNA	4629594	4630038	+	XM_020090016.1	109631330	--	sp|Q6DC58|TM223_DANRE Transmembrane protein 223 OS=Danio rerio GN=tmem223 PE=2 SV=1//3.30661e-64	4608421	4609761	+	19832	downstream
NW_017859656.1	LNC_000966	XLOC_106434	--	Novel_lncRNA	4629594	4630038	+	XM_020090017.1	109631331	--	sp|Q8IWJ2|GCC2_HUMAN GRIP and coiled-coil domain-containing protein 2 OS=Homo sapiens GN=GCC2 PE=1 SV=4//1.11708e-11	4605647	4626927	-	2666	upstream
NW_017859656.1	LNC_000966	XLOC_106434	--	Novel_lncRNA	4629594	4630038	+	XM_020089874.1	109631240	--	sp|A2A6H3|FBX47_MOUSE F-box only protein 47 OS=Mus musculus GN=Fbxo47 PE=2 SV=2//2.18082e-117	4667040	4673501	+	37001	upstream
NW_017859656.1	LNC_000966	XLOC_106434	--	Novel_lncRNA	4629594	4630038	+	XM_020089852.1	109631228	--	sp|O95500|CLD14_HUMAN Claudin-14 OS=Homo sapiens GN=CLDN14 PE=1 SV=1//1.00609e-61	4661616	4664181	-	31577	downstream
NW_017859656.1	LNC_000966	XLOC_106434	--	Novel_lncRNA	4629594	4630038	+	XM_020089671.1	109631078	--	sp|Q8WVF5|KCTD4_HUMAN BTB/POZ domain-containing protein KCTD4 OS=Homo sapiens GN=KCTD4 PE=2 SV=2//1.1752e-86	4535870	4537743	-	91850	upstream
NW_017859656.1	LNC_000966	XLOC_106434	--	Novel_lncRNA	4629594	4630038	+	XM_020089723.1	109631127	--	sp|Q5M9P8|ARL6_DANRE ADP-ribosylation factor-like protein 6 OS=Danio rerio GN=arl6 PE=2 SV=1//6.48327e-110	4674138	4676724	-	44099	downstream
NW_017859656.1	LNC_000966	XLOC_106434	--	Novel_lncRNA	4629594	4630038	+	XM_020089853.1	109631228	--	sp|O95500|CLD14_HUMAN Claudin-14 OS=Homo sapiens GN=CLDN14 PE=1 SV=1//1.00609e-61	4661616	4664181	-	31577	downstream
NW_017859656.1	LNC_000966	XLOC_106434	--	Novel_lncRNA	4629594	4630038	+	XM_020089910.1	109631275	--	sp|Q9ERU9|RBP2_MOUSE E3 SUMO-protein ligase RanBP2 OS=Mus musculus GN=Ranbp2 PE=1 SV=2//6.64812e-36	4556932	4579279	-	50314	upstream
NW_017859656.1	LNC_000966	XLOC_106434	--	Novel_lncRNA	4629594	4630038	+	XM_020090144.1	109631407	--	sp|P48059|LIMS1_HUMAN LIM and senescent cell antigen-like-containing domain protein 1 OS=Homo sapiens GN=LIMS1 PE=1 SV=4//4.11191e-23	4580234	4597890	-	31703	upstream
NW_017859656.1	LNC_000966	XLOC_106434	--	Novel_lncRNA	4629594	4630038	+	XM_020090141.1	109631407	--	sp|P48059|LIMS1_HUMAN LIM and senescent cell antigen-like-containing domain protein 1 OS=Homo sapiens GN=LIMS1 PE=1 SV=4//4.11191e-23	4580234	4593217	-	36376	upstream
NW_017859656.1	LNC_000966	XLOC_106434	--	Novel_lncRNA	4629594	4630038	+	XM_020090145.1	109631407	--	sp|P48059|LIMS1_HUMAN LIM and senescent cell antigen-like-containing domain protein 1 OS=Homo sapiens GN=LIMS1 PE=1 SV=4//4.11191e-23	4584639	4593222	-	36371	upstream
NW_017859727.1	LNC_002053	XLOC_207427	--	Novel_lncRNA	273072	274397	-	XM_020104268.1	109640342	--	sp|Q61585|G0S2_MOUSE G0/G1 switch protein 2 OS=Mus musculus GN=G0s2 PE=3 SV=1//1.55546e-16	218373	219820	-	53251	upstream
NW_017859727.1	LNC_002053	XLOC_207427	--	Novel_lncRNA	273072	274397	-	XM_020104283.1	109640351	--	sp|Q8N8Q1|C56D1_HUMAN Cytochrome b561 domain-containing protein 1 OS=Homo sapiens GN=CYB561D1 PE=2 SV=1//3.8424e-57	297789	302482	-	23391	downstream
NW_017859727.1	LNC_002053	XLOC_207427	--	Novel_lncRNA	273072	274397	-	XM_020104275.1	109640346	--	sp|Q7TNJ7|KCC1G_RAT Calcium/calmodulin-dependent protein kinase type 1G OS=Rattus norvegicus GN=Camk1g PE=2 SV=1//8.83167e-153	241512	250497	-	22574	upstream
NW_017859727.1	LNC_002053	XLOC_207427	--	Novel_lncRNA	273072	274397	-	XM_020104267.1	109640342	--	sp|Q61585|G0S2_MOUSE G0/G1 switch protein 2 OS=Mus musculus GN=G0s2 PE=3 SV=1//1.55546e-16	218373	219845	-	53226	upstream
NW_017859727.1	LNC_002053	XLOC_207427	--	Novel_lncRNA	273072	274397	-	XM_020104263.1	109640340	--	sp|Q5SZI1|LRAD2_HUMAN Low-density lipoprotein receptor class A domain-containing protein 2 OS=Homo sapiens GN=LDLRAD2 PE=2 SV=1//1.02212e-53	206697	214070	+	59001	downstream
NW_017859727.1	LNC_002053	XLOC_207427	--	Novel_lncRNA	273072	274397	-	XM_020104262.1	109640339	--	sp|Q9ULU8|CAPS1_HUMAN Calcium-dependent secretion activator 1 OS=Homo sapiens GN=CADPS PE=1 SV=3//0	36239	185415	-	87656	upstream
NW_017859727.1	LNC_002053	XLOC_207427	--	Novel_lncRNA	273072	274397	-	XM_020104317.1	109640357	--	sp|Q86UV5|UBP48_HUMAN Ubiquitin carboxyl-terminal hydrolase 48 OS=Homo sapiens GN=USP48 PE=1 SV=1//0	259091	277590	+	-1326	antisense
NW_017859727.1	LNC_002053	XLOC_207427	--	Novel_lncRNA	273072	274397	-	XM_020104316.1	109640357	--	sp|Q86UV5|UBP48_HUMAN Ubiquitin carboxyl-terminal hydrolase 48 OS=Homo sapiens GN=USP48 PE=1 SV=1//0	259320	277590	+	-1326	antisense
NW_017859727.1	LNC_002053	XLOC_207427	--	Novel_lncRNA	273072	274397	-	XM_020104269.1	109640342	--	sp|Q61585|G0S2_MOUSE G0/G1 switch protein 2 OS=Mus musculus GN=G0s2 PE=3 SV=1//1.55546e-16	218373	227717	-	45354	upstream
NW_017859727.1	LNC_002053	XLOC_207427	--	Novel_lncRNA	273072	274397	-	XM_020104277.1	109640348	--	sp|Q9NUA8|ZBT40_HUMAN Zinc finger and BTB domain-containing protein 40 OS=Homo sapiens GN=ZBTB40 PE=1 SV=4//2.09204e-42	278478	293730	+	4080	upstream
NW_017859727.1	LNC_002053	XLOC_207427	--	Novel_lncRNA	273072	274397	-	XM_020104284.1	109640351	--	sp|Q8N8Q1|C56D1_HUMAN Cytochrome b561 domain-containing protein 1 OS=Homo sapiens GN=CYB561D1 PE=2 SV=1//3.8424e-57	297789	302482	-	23391	downstream
NW_017859727.1	LNC_002053	XLOC_207427	--	Novel_lncRNA	273072	274397	-	XM_020104281.1	109640349	--	sp|Q5T6C5|AT7L2_HUMAN Ataxin-7-like protein 2 OS=Homo sapiens GN=ATXN7L2 PE=3 SV=1//9.48405e-12	303990	324078	-	29592	downstream
NW_017859727.1	LNC_002053	XLOC_207427	--	Novel_lncRNA	273072	274397	-	XM_020104280.1	109640348	--	sp|Q9NUA8|ZBT40_HUMAN Zinc finger and BTB domain-containing protein 40 OS=Homo sapiens GN=ZBTB40 PE=1 SV=4//2.09204e-42	278480	293730	+	4082	upstream
NW_017859727.1	LNC_002053	XLOC_207427	--	Novel_lncRNA	273072	274397	-	XM_020104265.1	109640341	--	sp|Q13751|LAMB3_HUMAN Laminin subunit beta-3 OS=Homo sapiens GN=LAMB3 PE=1 SV=1//0	225987	240933	+	32138	downstream
NW_017859727.1	LNC_002053	XLOC_207427	--	Novel_lncRNA	273072	274397	-	XM_020104286.1	109640351	--	sp|Q8N8Q1|C56D1_HUMAN Cytochrome b561 domain-containing protein 1 OS=Homo sapiens GN=CYB561D1 PE=2 SV=1//3.8424e-57	297789	302482	-	23391	downstream
NW_017859727.1	LNC_002053	XLOC_207427	--	Novel_lncRNA	273072	274397	-	XM_020104315.1	109640357	--	sp|Q86UV5|UBP48_HUMAN Ubiquitin carboxyl-terminal hydrolase 48 OS=Homo sapiens GN=USP48 PE=1 SV=1//0	259091	277590	+	-1326	antisense
NW_017859727.1	LNC_002053	XLOC_207427	--	Novel_lncRNA	273072	274397	-	XM_020104278.1	109640348	--	sp|Q9NUA8|ZBT40_HUMAN Zinc finger and BTB domain-containing protein 40 OS=Homo sapiens GN=ZBTB40 PE=1 SV=4//2.09204e-42	278472	293730	+	4074	upstream
NW_017859727.1	LNC_002053	XLOC_207427	--	Novel_lncRNA	273072	274397	-	XM_020104264.1	109640340	--	sp|Q5SZI1|LRAD2_HUMAN Low-density lipoprotein receptor class A domain-containing protein 2 OS=Homo sapiens GN=LDLRAD2 PE=2 SV=1//1.02212e-53	206697	214070	+	59001	downstream
NW_017859727.1	LNC_002053	XLOC_207427	--	Novel_lncRNA	273072	274397	-	XM_020104319.1	109640357	--	sp|Q86UV5|UBP48_HUMAN Ubiquitin carboxyl-terminal hydrolase 48 OS=Homo sapiens GN=USP48 PE=1 SV=1//0	259320	277590	+	-1326	antisense
NW_017859727.1	LNC_002053	XLOC_207427	--	Novel_lncRNA	273072	274397	-	XM_020104285.1	109640351	--	sp|Q8N8Q1|C56D1_HUMAN Cytochrome b561 domain-containing protein 1 OS=Homo sapiens GN=CYB561D1 PE=2 SV=1//3.8424e-57	297789	302482	-	23391	downstream
NW_017859727.1	LNC_002053	XLOC_207427	--	Novel_lncRNA	273072	274397	-	XM_020104322.1	109640359	--	sp|Q80Z29|NAMPT_RAT Nicotinamide phosphoribosyltransferase OS=Rattus norvegicus GN=Nampt PE=1 SV=1//0	192045	201396	+	71675	downstream
NW_017859656.1	LNC_000960	XLOC_106105	--	Novel_lncRNA	2786872	2789173	+	XM_020089684.1	109631090	--	sp|Q3V0B4|CC108_MOUSE Coiled-coil domain-containing protein 108 OS=Mus musculus GN=Ccdc108 PE=2 SV=1//0	2696100	2707793	-	79078	upstream
NW_017859656.1	LNC_000960	XLOC_106105	--	Novel_lncRNA	2786872	2789173	+	XM_020089913.1	109631276	--	sp|O43795|MYO1B_HUMAN Unconventional myosin-Ib OS=Homo sapiens GN=MYO1B PE=1 SV=3//0	2726461	2788496	-	-1625	antisense
NW_017859656.1	LNC_000960	XLOC_106105	--	Novel_lncRNA	2786872	2789173	+	XM_020089850.1	109631227	--	sp|P50219|MNX1_HUMAN Motor neuron and pancreas homeobox protein 1 OS=Homo sapiens GN=MNX1 PE=1 SV=3//1.60635e-43	2709133	2712544	-	74327	upstream
NW_017859656.1	LNC_000960	XLOC_106105	--	Novel_lncRNA	2786872	2789173	+	XM_020089912.1	109631276	--	sp|O43795|MYO1B_HUMAN Unconventional myosin-Ib OS=Homo sapiens GN=MYO1B PE=1 SV=3//0	2726461	2788497	-	-1626	antisense
NW_017859656.1	LNC_000960	XLOC_106105	--	Novel_lncRNA	2786872	2789173	+	XM_020089914.1	109631276	--	sp|O43795|MYO1B_HUMAN Unconventional myosin-Ib OS=Homo sapiens GN=MYO1B PE=1 SV=3//0	2726461	2788496	-	-1625	antisense
NW_017859656.1	LNC_000960	XLOC_106105	--	Novel_lncRNA	2786872	2789173	+	XM_020089911.1	109631276	--	sp|O43795|MYO1B_HUMAN Unconventional myosin-Ib OS=Homo sapiens GN=MYO1B PE=1 SV=3//0	2726461	2788497	-	-1626	antisense
NW_017859656.1	LNC_000960	XLOC_106105	--	Novel_lncRNA	2786872	2789173	+	XM_020089915.1	109631277	--	sp|Q6PD83|BZW1A_DANRE Basic leucine zipper and W2 domain-containing protein 1-A OS=Danio rerio GN=bzw1a PE=2 SV=1//0	2789857	2798173	+	683	upstream
NW_017859656.1	LNC_000960	XLOC_106105	--	Novel_lncRNA	2786872	2789173	+	XM_020089666.1	109631074	--	sp|Q58CX2|FAKD3_BOVIN FAST kinase domain-containing protein 3 OS=Bos taurus GN=FASTKD3 PE=2 SV=2//6.4702e-104	2689881	2695847	+	91024	downstream
NW_017859726.1	LNC_002051	XLOC_207321	--	Novel_lncRNA	315493	326153	-	XM_020104253.1	109640335	--	sp|A2A5I3|CRSPL_MOUSE Peptidase inhibitor R3HDML OS=Mus musculus GN=R3hdml PE=3 SV=1//4.01038e-84	309544	317047	+	-1555	antisense
NW_017859726.1	LNC_002051	XLOC_207321	--	Novel_lncRNA	315493	326153	-	XM_020104256.1	109640335	--	sp|A2A5I3|CRSPL_MOUSE Peptidase inhibitor R3HDML OS=Mus musculus GN=R3hdml PE=3 SV=1//4.01038e-84	309544	317047	+	-1555	antisense
NW_017859726.1	LNC_002051	XLOC_207321	--	Novel_lncRNA	315493	326153	-	XM_020104257.1	109640335	--	sp|A2A5I3|CRSPL_MOUSE Peptidase inhibitor R3HDML OS=Mus musculus GN=R3hdml PE=3 SV=1//4.01038e-84	309544	317047	+	-1555	antisense
NW_017859726.1	LNC_002051	XLOC_207321	--	Novel_lncRNA	315493	326153	-	XM_020104238.1	109640323	--	sp|Q5RFR0|TTPAL_PONAB Alpha-tocopherol transfer protein-like OS=Pongo abelii GN=TTPAL PE=2 SV=1//1.04342e-139	338540	341815	+	12386	upstream
NW_017859726.1	LNC_002051	XLOC_207321	--	Novel_lncRNA	315493	326153	-	XM_020104239.1	109640323	--	sp|Q5RFR0|TTPAL_PONAB Alpha-tocopherol transfer protein-like OS=Pongo abelii GN=TTPAL PE=2 SV=1//1.04342e-139	338540	341815	+	12386	upstream
NW_017859726.1	LNC_002051	XLOC_207321	--	Novel_lncRNA	315493	326153	-	XM_020104250.1	109640332	--	sp|Q8VE33|GD1L1_MOUSE Ganglioside-induced differentiation-associated protein 1-like 1 OS=Mus musculus GN=Gdap1l1 PE=2 SV=1//0	296325	302026	+	13466	downstream
NW_017859726.1	LNC_002051	XLOC_207321	--	Novel_lncRNA	315493	326153	-	XM_020104251.1	109640333	--	sp|Q91766|HNF4A_XENLA Hepatocyte nuclear factor 4-alpha OS=Xenopus laevis GN=hnf4a PE=2 SV=2//0	331275	336586	+	5121	upstream
NW_017859726.1	LNC_002051	XLOC_207321	--	Novel_lncRNA	315493	326153	-	XM_020104254.1	109640335	--	sp|A2A5I3|CRSPL_MOUSE Peptidase inhibitor R3HDML OS=Mus musculus GN=R3hdml PE=3 SV=1//4.01038e-84	309544	317047	+	-1555	antisense
NW_017859726.1	LNC_002051	XLOC_207321	--	Novel_lncRNA	315493	326153	-	XM_020104255.1	109640335	--	sp|A2A5I3|CRSPL_MOUSE Peptidase inhibitor R3HDML OS=Mus musculus GN=R3hdml PE=3 SV=1//4.01038e-84	312637	317047	+	-1555	antisense
NW_017859726.1	LNC_002051	XLOC_207321	--	Novel_lncRNA	315493	326153	-	XM_020104249.1	109640331	--	sp|Q52KL1|FITM2_DANRE Fat storage-inducing transmembrane protein 2 OS=Danio rerio GN=fitm2 PE=2 SV=1//4.20893e-83	304070	307270	-	8222	upstream
NW_017859726.1	LNC_002051	XLOC_207321	--	Novel_lncRNA	315493	326153	-	XM_020104252.1	109640333	--	sp|Q91766|HNF4A_XENLA Hepatocyte nuclear factor 4-alpha OS=Xenopus laevis GN=hnf4a PE=2 SV=2//0	317276	336586	+	-8878	antisense
NW_017859726.1	LNC_002050	XLOC_207321	--	Novel_lncRNA	315493	326122	-	XM_020104253.1	109640335	--	sp|A2A5I3|CRSPL_MOUSE Peptidase inhibitor R3HDML OS=Mus musculus GN=R3hdml PE=3 SV=1//4.01038e-84	309544	317047	+	-1555	antisense
NW_017859726.1	LNC_002050	XLOC_207321	--	Novel_lncRNA	315493	326122	-	XM_020104256.1	109640335	--	sp|A2A5I3|CRSPL_MOUSE Peptidase inhibitor R3HDML OS=Mus musculus GN=R3hdml PE=3 SV=1//4.01038e-84	309544	317047	+	-1555	antisense
NW_017859726.1	LNC_002050	XLOC_207321	--	Novel_lncRNA	315493	326122	-	XM_020104257.1	109640335	--	sp|A2A5I3|CRSPL_MOUSE Peptidase inhibitor R3HDML OS=Mus musculus GN=R3hdml PE=3 SV=1//4.01038e-84	309544	317047	+	-1555	antisense
NW_017859726.1	LNC_002050	XLOC_207321	--	Novel_lncRNA	315493	326122	-	XM_020104238.1	109640323	--	sp|Q5RFR0|TTPAL_PONAB Alpha-tocopherol transfer protein-like OS=Pongo abelii GN=TTPAL PE=2 SV=1//1.04342e-139	338540	341815	+	12417	upstream
NW_017859726.1	LNC_002050	XLOC_207321	--	Novel_lncRNA	315493	326122	-	XM_020104239.1	109640323	--	sp|Q5RFR0|TTPAL_PONAB Alpha-tocopherol transfer protein-like OS=Pongo abelii GN=TTPAL PE=2 SV=1//1.04342e-139	338540	341815	+	12417	upstream
NW_017859726.1	LNC_002050	XLOC_207321	--	Novel_lncRNA	315493	326122	-	XM_020104250.1	109640332	--	sp|Q8VE33|GD1L1_MOUSE Ganglioside-induced differentiation-associated protein 1-like 1 OS=Mus musculus GN=Gdap1l1 PE=2 SV=1//0	296325	302026	+	13466	downstream
NW_017859726.1	LNC_002050	XLOC_207321	--	Novel_lncRNA	315493	326122	-	XM_020104251.1	109640333	--	sp|Q91766|HNF4A_XENLA Hepatocyte nuclear factor 4-alpha OS=Xenopus laevis GN=hnf4a PE=2 SV=2//0	331275	336586	+	5152	upstream
NW_017859726.1	LNC_002050	XLOC_207321	--	Novel_lncRNA	315493	326122	-	XM_020104254.1	109640335	--	sp|A2A5I3|CRSPL_MOUSE Peptidase inhibitor R3HDML OS=Mus musculus GN=R3hdml PE=3 SV=1//4.01038e-84	309544	317047	+	-1555	antisense
NW_017859726.1	LNC_002050	XLOC_207321	--	Novel_lncRNA	315493	326122	-	XM_020104255.1	109640335	--	sp|A2A5I3|CRSPL_MOUSE Peptidase inhibitor R3HDML OS=Mus musculus GN=R3hdml PE=3 SV=1//4.01038e-84	312637	317047	+	-1555	antisense
NW_017859726.1	LNC_002050	XLOC_207321	--	Novel_lncRNA	315493	326122	-	XM_020104249.1	109640331	--	sp|Q52KL1|FITM2_DANRE Fat storage-inducing transmembrane protein 2 OS=Danio rerio GN=fitm2 PE=2 SV=1//4.20893e-83	304070	307270	-	8222	upstream
NW_017859726.1	LNC_002050	XLOC_207321	--	Novel_lncRNA	315493	326122	-	XM_020104252.1	109640333	--	sp|Q91766|HNF4A_XENLA Hepatocyte nuclear factor 4-alpha OS=Xenopus laevis GN=hnf4a PE=2 SV=2//0	317276	336586	+	-8847	antisense
NW_017859656.1	LNC_000969	XLOC_107239	--	Novel_lncRNA	8264264	8267523	+	XM_020089741.1	109631144	--	sp|Q9UIF8|BAZ2B_HUMAN Bromodomain adjacent to zinc finger domain protein 2B OS=Homo sapiens GN=BAZ2B PE=1 SV=3//2.71601e-20	8266031	8309621	-	-1493	antisense
NW_017859656.1	LNC_000969	XLOC_107239	--	Novel_lncRNA	8264264	8267523	+	XM_020089797.1	109631187	--	sp|P70347|TANK_MOUSE TRAF family member-associated NF-kappa-B activator OS=Mus musculus GN=Tank PE=1 SV=1//6.82473e-16	8356895	8361626	+	89371	upstream
NW_017859656.1	LNC_000969	XLOC_107239	--	Novel_lncRNA	8264264	8267523	+	XM_020089579.1	109631022	--	sp|A8WH75|CD302_PIG CD302 antigen OS=Sus scrofa GN=CD302 PE=2 SV=1//4.3166e-21	8315192	8319938	-	47668	downstream
NW_017859656.1	LNC_000969	XLOC_107239	--	Novel_lncRNA	8264264	8267523	+	XM_020089580.1	109631022	--	sp|A8WH75|CD302_PIG CD302 antigen OS=Sus scrofa GN=CD302 PE=2 SV=1//4.3166e-21	8315192	8319938	-	47668	downstream
NW_017859656.1	LNC_000969	XLOC_107239	--	Novel_lncRNA	8264264	8267523	+	XM_020090185.1	109631425	--	sp|P29558|RBMS1_HUMAN RNA-binding motif, single-stranded-interacting protein 1 OS=Homo sapiens GN=RBMS1 PE=1 SV=3//0	8323799	8343455	-	56275	downstream
NW_017859656.1	LNC_000969	XLOC_107239	--	Novel_lncRNA	8264264	8267523	+	XM_020090029.1	109631337	--	sp|A0AUS0|WSDU1_DANRE WD repeat, SAM and U-box domain-containing protein 1 OS=Danio rerio GN=wdsub1 PE=2 SV=1//0	8252690	8265731	-	-1468	antisense
NW_017859656.1	LNC_000969	XLOC_107239	--	Novel_lncRNA	8264264	8267523	+	XM_020090028.1	109631337	--	sp|A0AUS0|WSDU1_DANRE WD repeat, SAM and U-box domain-containing protein 1 OS=Danio rerio GN=wdsub1 PE=2 SV=1//0	8252690	8265731	-	-1468	antisense
NW_017859656.1	LNC_000969	XLOC_107239	--	Novel_lncRNA	8264264	8267523	+	XM_020090027.1	109631337	--	sp|A0AUS0|WSDU1_DANRE WD repeat, SAM and U-box domain-containing protein 1 OS=Danio rerio GN=wdsub1 PE=2 SV=1//0	8252690	8265708	-	-1445	antisense
NW_017859656.1	LNC_000969	XLOC_107239	--	Novel_lncRNA	8264264	8267523	+	XM_020089582.1	109631022	--	sp|A8WH75|CD302_PIG CD302 antigen OS=Sus scrofa GN=CD302 PE=2 SV=1//4.3166e-21	8315192	8319938	-	47668	downstream
NW_017859656.1	LNC_000969	XLOC_107239	--	Novel_lncRNA	8264264	8267523	+	XM_020089740.1	109631143	--	sp|Q9C0D5|TANC1_HUMAN Protein TANC1 OS=Homo sapiens GN=TANC1 PE=1 SV=3//1.65342e-14	8124594	8227203	+	37060	downstream
NW_017859656.1	LNC_000968	XLOC_106687	--	Novel_lncRNA	5982066	5982645	+	XM_020090154.1	109631409	--	sp|Q61527|ERBB4_MOUSE Receptor tyrosine-protein kinase erbB-4 OS=Mus musculus GN=Erbb4 PE=1 SV=5//6.69627e-08	5993166	6084273	-	10520	downstream
NW_017859656.1	LNC_000968	XLOC_106687	--	Novel_lncRNA	5982066	5982645	+	XM_020090151.1	109631409	--	sp|Q61527|ERBB4_MOUSE Receptor tyrosine-protein kinase erbB-4 OS=Mus musculus GN=Erbb4 PE=1 SV=5//6.69627e-08	5993166	6084273	-	10520	downstream
NW_017859656.1	LNC_000968	XLOC_106687	--	Novel_lncRNA	5982066	5982645	+	XM_020090153.1	109631409	--	sp|Q61527|ERBB4_MOUSE Receptor tyrosine-protein kinase erbB-4 OS=Mus musculus GN=Erbb4 PE=1 SV=5//6.69627e-08	5993166	6084257	-	10520	downstream
NW_017859656.1	LNC_000968	XLOC_106687	--	Novel_lncRNA	5982066	5982645	+	XM_020090152.1	109631409	--	sp|Q61527|ERBB4_MOUSE Receptor tyrosine-protein kinase erbB-4 OS=Mus musculus GN=Erbb4 PE=1 SV=5//6.69627e-08	5993166	6084252	-	10520	downstream
NW_017859656.1	LNC_000968	XLOC_106687	--	Novel_lncRNA	5982066	5982645	+	XM_020089731.1	109631134	--	sp|Q8C196|CPSM_MOUSE Carbamoyl-phosphate synthase [ammonia], mitochondrial OS=Mus musculus GN=Cps1 PE=1 SV=2//0	5886487	5940182	+	41883	downstream
NW_017859730.1	LNC_002059	XLOC_207857	--	Novel_lncRNA	5219	9382	+	XM_020104422.1	109640425	--	sp|P57088|TMM33_HUMAN Transmembrane protein 33 OS=Homo sapiens GN=TMEM33 PE=1 SV=2//1.46781e-135	37220	41608	-	27837	downstream
NW_017859730.1	LNC_002059	XLOC_207857	--	Novel_lncRNA	5219	9382	+	XM_020104434.1	109640433	--	sp|O35690|PHX2B_MOUSE Paired mesoderm homeobox protein 2B OS=Mus musculus GN=Phox2b PE=1 SV=1//1.35033e-106	74730	77710	+	65347	upstream
NW_017859730.1	LNC_002059	XLOC_207857	--	Novel_lncRNA	5219	9382	+	XM_020104435.1	109640434	--	sp|Q9MZ06|FGFP1_BOVIN Fibroblast growth factor-binding protein 1 OS=Bos taurus GN=FGFBP1 PE=1 SV=1//2.35857e-22	309	1064	+	4154	downstream
NW_017859730.1	LNC_002059	XLOC_207857	--	Novel_lncRNA	5219	9382	+	XM_020104437.1	109640437	--	sp|P20248|CCNA2_HUMAN Cyclin-A2 OS=Homo sapiens GN=CCNA2 PE=1 SV=2//3.85228e-149	25369	29256	-	15986	downstream
NW_017859730.1	LNC_002059	XLOC_207857	--	Novel_lncRNA	5219	9382	+	XM_020104436.1	109640436	--	sp|Q8IWZ6|BBS7_HUMAN Bardet-Biedl syndrome 7 protein OS=Homo sapiens GN=BBS7 PE=1 SV=2//0	30470	36251	-	21087	downstream
NW_017859730.1	LNC_002059	XLOC_207857	--	Novel_lncRNA	5219	9382	+	XM_020104424.1	109640425	--	sp|P57088|TMM33_HUMAN Transmembrane protein 33 OS=Homo sapiens GN=TMEM33 PE=1 SV=2//1.46781e-135	38112	42486	-	28729	downstream
NW_017859730.1	LNC_002059	XLOC_207857	--	Novel_lncRNA	5219	9382	+	XM_020104426.1	109640427	--	sp|P17153|ANXA5_CHICK Annexin A5 OS=Gallus gallus GN=ANXA5 PE=1 SV=2//2.01443e-11	7333	24114	-	-2050	antisense
NW_017859730.1	LNC_002059	XLOC_207857	--	Novel_lncRNA	5219	9382	+	XM_020104423.1	109640425	--	sp|P57088|TMM33_HUMAN Transmembrane protein 33 OS=Homo sapiens GN=TMEM33 PE=1 SV=2//1.46781e-135	38112	42629	-	28729	downstream
NW_017859729.1	LNC_002058	XLOC_207788	--	Novel_lncRNA	178598	180094	-	XM_020104395.1	109640409	--	sp|P97952|SCN1B_MOUSE Sodium channel subunit beta-1 OS=Mus musculus GN=Scn1b PE=2 SV=1//1.23365e-57	148046	154146	-	24451	upstream
NW_017859729.1	LNC_002058	XLOC_207788	--	Novel_lncRNA	178598	180094	-	XM_020104394.1	109640408	--	sp|Q6DHK1|NNRE_DANRE NAD(P)H-hydrate epimerase OS=Danio rerio GN=apoa1bp PE=2 SV=1//2.95757e-154	145584	147809	+	30788	downstream
NW_017859729.1	LNC_002058	XLOC_207788	--	Novel_lncRNA	178598	180094	-	XM_020104401.1	109640410	--	-//-	160415	167226	-	11371	upstream
NW_017859729.1	LNC_002058	XLOC_207788	--	Novel_lncRNA	178598	180094	-	XM_020104400.1	109640410	--	-//-	160415	167226	-	11371	upstream
NW_017859729.1	LNC_002058	XLOC_207788	--	Novel_lncRNA	178598	180094	-	XM_020104393.1	109640407	--	sp|Q62805|GALR1_RAT Galanin receptor type 1 OS=Rattus norvegicus GN=Galr1 PE=2 SV=1//8.42921e-134	169839	177928	+	669	downstream
NW_017859729.1	LNC_002058	XLOC_207788	--	Novel_lncRNA	178598	180094	-	XM_020104392.1	109640406	--	sp|Q5TJE2|ZBT22_CANFA Zinc finger and BTB domain-containing protein 22 OS=Canis familiaris GN=ZBTB22 PE=3 SV=1//2.07869e-25	154225	159417	+	19180	downstream
NW_017859729.1	LNC_002058	XLOC_207788	--	Novel_lncRNA	178598	180094	-	XM_020104397.1	109640410	--	-//-	160415	167226	-	11371	upstream
NW_017859729.1	LNC_002058	XLOC_207788	--	Novel_lncRNA	178598	180094	-	XM_020104389.1	109640405	--	sp|Q9BXA9|SALL3_HUMAN Sal-like protein 3 OS=Homo sapiens GN=SALL3 PE=1 SV=2//9.83481e-08	205988	216853	+	25893	upstream
NW_017859729.1	LNC_002058	XLOC_207788	--	Novel_lncRNA	178598	180094	-	XM_020104399.1	109640410	--	-//-	160415	167226	-	11371	upstream
NW_017859729.1	LNC_002058	XLOC_207788	--	Novel_lncRNA	178598	180094	-	XM_020104396.1	109640410	--	-//-	160415	167226	-	11371	upstream
NW_017859729.1	LNC_002058	XLOC_207788	--	Novel_lncRNA	178598	180094	-	XM_020104402.1	109640410	--	-//-	160415	167226	-	11371	upstream
NW_017859729.1	LNC_002058	XLOC_207788	--	Novel_lncRNA	178598	180094	-	XM_020104414.1	109640418	--	sp|F1Q4S1|ATP9B_DANRE Probable phospholipid-transporting ATPase IIB OS=Danio rerio GN=atp9b PE=3 SV=1//0	217360	247541	+	37265	upstream
NW_017859729.1	LNC_002058	XLOC_207788	--	Novel_lncRNA	178598	180094	-	XM_020104391.1	109640406	--	sp|Q5TJE2|ZBT22_CANFA Zinc finger and BTB domain-containing protein 22 OS=Canis familiaris GN=ZBTB22 PE=3 SV=1//2.07869e-25	154225	159417	+	19180	downstream
NW_017862917.1	LNC_003267	XLOC_256797	--	Novel_lncRNA	1	949	-	XM_020112044.1	109646313	--	sp|P42680|TEC_HUMAN Tyrosine-protein kinase Tec OS=Homo sapiens GN=TEC PE=1 SV=2//0	261	6740	+	-689	antisense
NW_017862906.1	LNC_003265	XLOC_256735	--	Novel_lncRNA	4307	7013	-	XM_020112036.1	109646303	--	sp|Q7T163|KDIS_DANRE Kinase D-interacting substrate of 220 kDa OS=Danio rerio GN=kidins220 PE=2 SV=2//2.13893e-145	159	3329	+	977	downstream
NW_017862906.1	LNC_003264	XLOC_256732	--	Novel_lncRNA	4307	7013	+	XM_020112036.1	109646303	--	sp|Q7T163|KDIS_DANRE Kinase D-interacting substrate of 220 kDa OS=Danio rerio GN=kidins220 PE=2 SV=2//2.13893e-145	159	3329	+	977	downstream
NW_017862906.1	LNC_003263	XLOC_256732	--	Novel_lncRNA	4307	7013	+	XM_020112036.1	109646303	--	sp|Q7T163|KDIS_DANRE Kinase D-interacting substrate of 220 kDa OS=Danio rerio GN=kidins220 PE=2 SV=2//2.13893e-145	159	3329	+	977	downstream
NW_017862880.1	LNC_003262	XLOC_256600	--	Novel_lncRNA	1	514	-	XM_020112004.1	109646277	--	sp|P53454|DRD5L_TAKRU D(5)-like dopamine receptor OS=Takifugu rubripes GN=dl PE=3 SV=1//0	1900	3607	+	1385	upstream
NW_017860920.1	LNC_002732	XLOC_240612	--	Novel_lncRNA	19489	21138	+	XM_020109496.1	109644166	--	sp|P81069|GABP2_MOUSE GA-binding protein subunit beta-2 OS=Mus musculus GN=Gabpb2 PE=1 SV=2//6.99152e-128	5855	10648	-	8840	upstream
NW_017861728.1	XR_002203849.1	109645167	--	Annotated_lncRNA	11872	13074	-	XM_020110704.1	109645166	--	sp|Q60847|COCA1_MOUSE Collagen alpha-1(XII) chain OS=Mus musculus GN=Col12a1 PE=2 SV=3//1.56716e-14	98	8124	-	3747	upstream
NW_017864299.1	LNC_003461	XLOC_262552	--	Novel_lncRNA	3282	3834	-	XM_020113037.1	109647255	--	sp|Q5JTZ9|SYAM_HUMAN Alanine--tRNA ligase, mitochondrial OS=Homo sapiens GN=AARS2 PE=1 SV=1//1.47339e-134	34	3419	+	-138	antisense
NW_017859649.1	LNC_000631	XLOC_068099	--	Novel_lncRNA	6662613	6662948	+	XM_020083816.1	109627322	--	sp|O14924|RGS12_HUMAN Regulator of G-protein signaling 12 OS=Homo sapiens GN=RGS12 PE=1 SV=1//4.45482e-20	6699713	6710077	-	36764	downstream
NW_017859649.1	LNC_000631	XLOC_068099	--	Novel_lncRNA	6662613	6662948	+	XR_002202607.1	109627612	--	sp|Q18PD9|DOK7_TAKRU Protein Dok-7 OS=Takifugu rubripes GN=dok7 PE=2 SV=1//3.10614e-102	6633708	6656680	-	5932	upstream
NW_017859649.1	LNC_000631	XLOC_068099	--	Novel_lncRNA	6662613	6662948	+	XM_020084121.1	109627550	--	sp|P51112|HD_TAKRU Huntingtin OS=Takifugu rubripes GN=htt PE=3 SV=1//0	6711728	6745870	-	48779	downstream
NW_017859649.1	LNC_000631	XLOC_068099	--	Novel_lncRNA	6662613	6662948	+	XM_020084276.1	109627612	--	sp|Q18PD9|DOK7_TAKRU Protein Dok-7 OS=Takifugu rubripes GN=dok7 PE=2 SV=1//3.10614e-102	6633708	6656680	-	5932	upstream
NW_017859649.1	LNC_000631	XLOC_068099	--	Novel_lncRNA	6662613	6662948	+	XM_020084275.1	109627612	--	sp|Q18PD9|DOK7_TAKRU Protein Dok-7 OS=Takifugu rubripes GN=dok7 PE=2 SV=1//3.10614e-102	6633708	6656680	-	5932	upstream
NW_017859649.1	LNC_000631	XLOC_068099	--	Novel_lncRNA	6662613	6662948	+	XM_020084274.1	109627610	--	sp|P32298|GRK4_HUMAN G protein-coupled receptor kinase 4 OS=Homo sapiens GN=GRK4 PE=1 SV=3//0	6747304	6794576	-	84355	downstream
NW_017859649.1	LNC_000631	XLOC_068099	--	Novel_lncRNA	6662613	6662948	+	XM_020084277.1	109627612	--	sp|Q18PD9|DOK7_TAKRU Protein Dok-7 OS=Takifugu rubripes GN=dok7 PE=2 SV=1//3.10614e-102	6633708	6655202	-	7410	upstream
NW_017859649.1	LNC_000631	XLOC_068099	--	Novel_lncRNA	6662613	6662948	+	XM_020084298.1	109627621	--	sp|O14924|RGS12_HUMAN Regulator of G-protein signaling 12 OS=Homo sapiens GN=RGS12 PE=1 SV=1//0	6663713	6680732	-	764	downstream
NW_017859649.1	LNC_000631	XLOC_068099	--	Novel_lncRNA	6662613	6662948	+	XM_020084273.1	109627610	--	sp|P32298|GRK4_HUMAN G protein-coupled receptor kinase 4 OS=Homo sapiens GN=GRK4 PE=1 SV=3//0	6747304	6794576	-	84355	downstream
NW_017859649.1	LNC_000631	XLOC_068099	--	Novel_lncRNA	6662613	6662948	+	XM_020084130.1	109627550	--	sp|P51112|HD_TAKRU Huntingtin OS=Takifugu rubripes GN=htt PE=3 SV=1//0	6711728	6745871	-	48779	downstream
NW_017859649.1	LNC_000631	XLOC_068099	--	Novel_lncRNA	6662613	6662948	+	XM_020084131.1	109627550	--	sp|P51112|HD_TAKRU Huntingtin OS=Takifugu rubripes GN=htt PE=3 SV=1//0	6711728	6745871	-	48779	downstream
NW_017859649.1	LNC_000631	XLOC_068099	--	Novel_lncRNA	6662613	6662948	+	XM_020084299.1	109627621	--	sp|O14924|RGS12_HUMAN Regulator of G-protein signaling 12 OS=Homo sapiens GN=RGS12 PE=1 SV=1//0	6665522	6680735	-	2573	downstream
NW_017859649.1	LNC_000631	XLOC_068099	--	Novel_lncRNA	6662613	6662948	+	XM_020084125.1	109627550	--	sp|P51112|HD_TAKRU Huntingtin OS=Takifugu rubripes GN=htt PE=3 SV=1//0	6711728	6745870	-	48779	downstream
NW_017859649.1	LNC_000631	XLOC_068099	--	Novel_lncRNA	6662613	6662948	+	XM_020084124.1	109627550	--	sp|P51112|HD_TAKRU Huntingtin OS=Takifugu rubripes GN=htt PE=3 SV=1//0	6711728	6745871	-	48779	downstream
NW_017859649.1	LNC_000631	XLOC_068099	--	Novel_lncRNA	6662613	6662948	+	XM_020084127.1	109627550	--	sp|P51112|HD_TAKRU Huntingtin OS=Takifugu rubripes GN=htt PE=3 SV=1//0	6711728	6745537	-	48779	downstream
NW_017859649.1	LNC_000631	XLOC_068099	--	Novel_lncRNA	6662613	6662948	+	XM_020084129.1	109627550	--	sp|P51112|HD_TAKRU Huntingtin OS=Takifugu rubripes GN=htt PE=3 SV=1//0	6711728	6745871	-	48779	downstream
NW_017859649.1	LNC_000631	XLOC_068099	--	Novel_lncRNA	6662613	6662948	+	XM_020084126.1	109627550	--	sp|P51112|HD_TAKRU Huntingtin OS=Takifugu rubripes GN=htt PE=3 SV=1//0	6711728	6745870	-	48779	downstream
NW_017859649.1	LNC_000631	XLOC_068099	--	Novel_lncRNA	6662613	6662948	+	XM_020084128.1	109627550	--	sp|P51112|HD_TAKRU Huntingtin OS=Takifugu rubripes GN=htt PE=3 SV=1//0	6711728	6745871	-	48779	downstream
NW_017859649.1	LNC_000631	XLOC_068099	--	Novel_lncRNA	6662613	6662948	+	XM_020083815.1	109627321	--	sp|P30533|AMRP_HUMAN Alpha-2-macroglobulin receptor-associated protein OS=Homo sapiens GN=LRPAP1 PE=1 SV=1//2.33342e-110	6623583	6633466	+	29146	downstream
NW_017859649.1	LNC_000631	XLOC_068099	--	Novel_lncRNA	6662613	6662948	+	XM_020084300.1	109627621	--	sp|O14924|RGS12_HUMAN Regulator of G-protein signaling 12 OS=Homo sapiens GN=RGS12 PE=1 SV=1//0	6665522	6680738	-	2573	downstream
NW_017859649.1	LNC_000631	XLOC_068099	--	Novel_lncRNA	6662613	6662948	+	XM_020084297.1	109627621	--	sp|O14924|RGS12_HUMAN Regulator of G-protein signaling 12 OS=Homo sapiens GN=RGS12 PE=1 SV=1//0	6663712	6680733	-	763	downstream
NW_017859649.1	LNC_000631	XLOC_068099	--	Novel_lncRNA	6662613	6662948	+	XM_020084296.1	109627621	--	sp|O14924|RGS12_HUMAN Regulator of G-protein signaling 12 OS=Homo sapiens GN=RGS12 PE=1 SV=1//0	6663713	6680731	-	764	downstream
NW_017859680.1	LNC_001729	XLOC_181853	--	Novel_lncRNA	1321121	1335833	+	XM_020100898.1	109638103	--	sp|Q07864|DPOE1_HUMAN DNA polymerase epsilon catalytic subunit A OS=Homo sapiens GN=POLE PE=1 SV=5//0	1354384	1370359	-	18550	downstream
NW_017859680.1	LNC_001729	XLOC_181853	--	Novel_lncRNA	1321121	1335833	+	XM_020100783.1	109638024	--	sp|Q8NHP8|PLBL2_HUMAN Putative phospholipase B-like 2 OS=Homo sapiens GN=PLBD2 PE=1 SV=2//0	1270441	1275518	-	45602	upstream
NW_017859680.1	LNC_001729	XLOC_181853	--	Novel_lncRNA	1321121	1335833	+	XM_020100896.1	109638102	--	sp|O00763|ACACB_HUMAN Acetyl-CoA carboxylase 2 OS=Homo sapiens GN=ACACB PE=1 SV=3//0	1371187	1394529	+	35353	upstream
NW_017859680.1	LNC_001729	XLOC_181853	--	Novel_lncRNA	1321121	1335833	+	XM_020100899.1	109638104	--	sp|A2BGM5|FOXN4_DANRE Forkhead box protein N4 OS=Danio rerio GN=foxn4 PE=1 SV=1//0	1394544	1401917	-	58710	downstream
NW_017859680.1	LNC_001729	XLOC_181853	--	Novel_lncRNA	1321121	1335833	+	XM_020100897.1	109638102	--	sp|O00763|ACACB_HUMAN Acetyl-CoA carboxylase 2 OS=Homo sapiens GN=ACACB PE=1 SV=3//0	1374532	1394529	+	38698	upstream
NW_017859680.1	LNC_001729	XLOC_181853	--	Novel_lncRNA	1321121	1335833	+	XM_020101072.1	109638200	--	sp|P49653|P2RX2_RAT P2X purinoceptor 2 OS=Rattus norvegicus GN=P2rx2 PE=1 SV=1//6.39448e-146	1347598	1352739	+	11764	upstream
NW_017859680.1	LNC_001729	XLOC_181853	--	Novel_lncRNA	1321121	1335833	+	XM_020100939.1	109638122	--	sp|Q08CZ0|UBE3B_XENTR Ubiquitin-protein ligase E3B OS=Xenopus tropicalis GN=ube3b PE=2 SV=1//0	1426579	1435682	+	90745	upstream
NW_017859680.1	LNC_001729	XLOC_181853	--	Novel_lncRNA	1321121	1335833	+	XM_020100821.1	109638043	--	sp|Q96NN9|AIFM3_HUMAN Apoptosis-inducing factor 3 OS=Homo sapiens GN=AIFM3 PE=1 SV=1//0	1305252	1317357	-	3763	upstream
NW_017859680.1	LNC_001729	XLOC_181853	--	Novel_lncRNA	1321121	1335833	+	XM_020100938.1	109638122	--	sp|Q08CZ0|UBE3B_XENTR Ubiquitin-protein ligase E3B OS=Xenopus tropicalis GN=ube3b PE=2 SV=1//0	1426670	1435682	+	90836	upstream
NW_017859680.1	LNC_001729	XLOC_181853	--	Novel_lncRNA	1321121	1335833	+	XM_020101028.1	109638177	--	sp|Q9ULQ1|TPC1_HUMAN Two pore calcium channel protein 1 OS=Homo sapiens GN=TPCN1 PE=1 SV=3//0	1229694	1239093	+	82027	downstream
NW_017859680.1	LNC_001729	XLOC_181853	--	Novel_lncRNA	1321121	1335833	+	XM_020100894.1	109638102	--	sp|O00763|ACACB_HUMAN Acetyl-CoA carboxylase 2 OS=Homo sapiens GN=ACACB PE=1 SV=3//0	1371119	1394529	+	35285	upstream
NW_017859680.1	LNC_001729	XLOC_181853	--	Novel_lncRNA	1321121	1335833	+	XM_020100891.1	109638102	--	sp|O00763|ACACB_HUMAN Acetyl-CoA carboxylase 2 OS=Homo sapiens GN=ACACB PE=1 SV=3//0	1369988	1394529	+	34154	upstream
NW_017859680.1	LNC_001729	XLOC_181853	--	Novel_lncRNA	1321121	1335833	+	XM_020100850.1	109638070	--	sp|Q68FB2|TM248_XENTR Transmembrane protein 248 OS=Xenopus tropicalis GN=tmem248 PE=2 SV=1//2.46836e-08	1264751	1268383	-	52737	upstream
NW_017859680.1	LNC_001729	XLOC_181853	--	Novel_lncRNA	1321121	1335833	+	XM_020100882.1	109638093	--	sp|Q4R8Y5|IQCD_MACFA IQ domain-containing protein D OS=Macaca fascicularis GN=IQCD PE=2 SV=1//1.3075e-06	1224144	1225780	-	95340	upstream
NW_017859680.1	LNC_001729	XLOC_181853	--	Novel_lncRNA	1321121	1335833	+	XM_020100942.1	109638125	--	sp|Q8N1T3|MYO1H_HUMAN Unconventional myosin-Ih OS=Homo sapiens GN=MYO1H PE=2 SV=2//0	1412290	1422699	+	76456	upstream
NW_017859680.1	LNC_001729	XLOC_181853	--	Novel_lncRNA	1321121	1335833	+	XM_020101108.1	109638226	--	sp|Q9Y4C8|RBM19_HUMAN Probable RNA-binding protein 19 OS=Homo sapiens GN=RBM19 PE=1 SV=3//6.24606e-93	1275643	1281772	-	39348	upstream
NW_017859680.1	LNC_001729	XLOC_181853	--	Novel_lncRNA	1321121	1335833	+	XM_020100892.1	109638102	--	sp|O00763|ACACB_HUMAN Acetyl-CoA carboxylase 2 OS=Homo sapiens GN=ACACB PE=1 SV=3//0	1371187	1394529	+	35353	upstream
NW_017859680.1	LNC_001729	XLOC_181853	--	Novel_lncRNA	1321121	1335833	+	XM_020100893.1	109638102	--	sp|O00763|ACACB_HUMAN Acetyl-CoA carboxylase 2 OS=Homo sapiens GN=ACACB PE=1 SV=3//0	1369988	1394529	+	34154	upstream
NW_017859680.1	LNC_001729	XLOC_181853	--	Novel_lncRNA	1321121	1335833	+	XM_020101030.1	109638177	--	sp|Q9ULQ1|TPC1_HUMAN Two pore calcium channel protein 1 OS=Homo sapiens GN=TPCN1 PE=1 SV=3//0	1227105	1237813	+	83307	downstream
NW_017859680.1	LNC_001729	XLOC_181853	--	Novel_lncRNA	1321121	1335833	+	XM_020100940.1	109638122	--	sp|Q08CZ0|UBE3B_XENTR Ubiquitin-protein ligase E3B OS=Xenopus tropicalis GN=ube3b PE=2 SV=1//0	1425994	1435682	+	90160	upstream
NW_017859680.1	LNC_001729	XLOC_181853	--	Novel_lncRNA	1321121	1335833	+	XM_020101104.1	109638221	--	sp|Q8N653|LZTR1_HUMAN Leucine-zipper-like transcriptional regulator 1 OS=Homo sapiens GN=LZTR1 PE=1 SV=2//0	1325008	1332680	-	-7673	antisense
NW_017859680.1	LNC_001729	XLOC_181853	--	Novel_lncRNA	1321121	1335833	+	XM_020100861.1	109638076	--	sp|P33224|AIDB_ECOLI Putative acyl-CoA dehydrogenase AidB OS=Escherichia coli (strain K12) GN=aidB PE=1 SV=3//1.02401e-47	1246406	1251247	-	69873	upstream
NW_017859680.1	LNC_001729	XLOC_181853	--	Novel_lncRNA	1321121	1335833	+	XM_020100860.1	109638076	--	sp|P33224|AIDB_ECOLI Putative acyl-CoA dehydrogenase AidB OS=Escherichia coli (strain K12) GN=aidB PE=1 SV=3//1.02401e-47	1246406	1251243	-	69877	upstream
NW_017859680.1	LNC_001729	XLOC_181853	--	Novel_lncRNA	1321121	1335833	+	XM_020100851.1	109638070	--	sp|Q68FB2|TM248_XENTR Transmembrane protein 248 OS=Xenopus tropicalis GN=tmem248 PE=2 SV=1//2.46836e-08	1264751	1268383	-	52737	upstream
NW_017859680.1	LNC_001729	XLOC_181853	--	Novel_lncRNA	1321121	1335833	+	XM_020100888.1	109638098	--	sp|Q8N7P3|CLD22_HUMAN Claudin-22 OS=Homo sapiens GN=CLDN22 PE=2 SV=3//1.63804e-40	1322920	1323776	-	-857	antisense
NW_017859680.1	LNC_001729	XLOC_181853	--	Novel_lncRNA	1321121	1335833	+	XM_020101103.1	109638221	--	sp|Q8N653|LZTR1_HUMAN Leucine-zipper-like transcriptional regulator 1 OS=Homo sapiens GN=LZTR1 PE=1 SV=2//0	1325008	1332680	-	-7673	antisense
NW_017859680.1	LNC_001729	XLOC_181853	--	Novel_lncRNA	1321121	1335833	+	XM_020100941.1	109638124	--	sp|Q9H3F6|BACD3_HUMAN BTB/POZ domain-containing adapter for CUL3-mediated RhoA degradation protein 3 OS=Homo sapiens GN=KCTD10 PE=1 SV=1//0	1422862	1426554	-	87028	downstream
NW_017859680.1	LNC_001729	XLOC_181853	--	Novel_lncRNA	1321121	1335833	+	XM_020101031.1	109638178	--	sp|Q6AXS0|NCKX6_RAT Sodium/potassium/calcium exchanger 6, mitochondrial OS=Rattus norvegicus GN=Slc8b1 PE=1 SV=1//3.96895e-172	1238729	1245780	-	75340	upstream
NW_017859680.1	LNC_001729	XLOC_181853	--	Novel_lncRNA	1321121	1335833	+	XM_020100854.1	109638073	--	sp|Q9BYW1|GTR11_HUMAN Solute carrier family 2, facilitated glucose transporter member 11 OS=Homo sapiens GN=SLC2A11 PE=2 SV=1//1.27072e-141	1284334	1288707	-	32413	upstream
NW_017859680.1	LNC_001729	XLOC_181853	--	Novel_lncRNA	1321121	1335833	+	XM_020101079.1	109638206	--	sp|Q69ZX6|MOR2A_MOUSE MORC family CW-type zinc finger protein 2A OS=Mus musculus GN=Morc2a PE=1 SV=2//6.71234e-86	1251739	1262957	-	58163	upstream
NW_017859680.1	LNC_001729	XLOC_181853	--	Novel_lncRNA	1321121	1335833	+	XM_020101077.1	109638206	--	sp|Q69ZX6|MOR2A_MOUSE MORC family CW-type zinc finger protein 2A OS=Mus musculus GN=Morc2a PE=1 SV=2//6.71234e-86	1251739	1262958	-	58162	upstream
NW_017859680.1	LNC_001729	XLOC_181853	--	Novel_lncRNA	1321121	1335833	+	XM_020101078.1	109638206	--	sp|Q69ZX6|MOR2A_MOUSE MORC family CW-type zinc finger protein 2A OS=Mus musculus GN=Morc2a PE=1 SV=2//6.71234e-86	1251739	1262744	-	58376	upstream
NW_017859680.1	LNC_001729	XLOC_181853	--	Novel_lncRNA	1321121	1335833	+	XM_020100881.1	109638091	--	sp|Q17QH9|IQCD_BOVIN IQ domain-containing protein D OS=Bos taurus GN=IQCD PE=2 SV=1//4.23505e-09	1220734	1222769	-	98351	upstream
NW_017859680.1	LNC_001729	XLOC_181853	--	Novel_lncRNA	1321121	1335833	+	XM_020100820.1	109638043	--	sp|Q96NN9|AIFM3_HUMAN Apoptosis-inducing factor 3 OS=Homo sapiens GN=AIFM3 PE=1 SV=1//0	1305252	1317357	-	3763	upstream
NW_017859680.1	LNC_001729	XLOC_181853	--	Novel_lncRNA	1321121	1335833	+	XM_020100836.1	109638057	--	sp|B3LF48|EHD2_ARATH EH domain-containing protein 2 OS=Arabidopsis thaliana GN=EHD2 PE=1 SV=1//1.79888e-07	1294919	1305145	+	15975	downstream
NW_017859680.1	LNC_001729	XLOC_181853	--	Novel_lncRNA	1321121	1335833	+	XM_020101071.1	109638199	--	sp|B5X171|PESC_SALSA Pescadillo homolog OS=Salmo salar GN=pes1 PE=2 SV=1//0	1339778	1346766	-	3944	downstream
NW_017859680.1	LNC_001729	XLOC_181853	--	Novel_lncRNA	1321121	1335833	+	XM_020101070.1	109638198	--	sp|A6QNK1|G3ST1_BOVIN Galactosylceramide sulfotransferase OS=Bos taurus GN=GAL3ST1 PE=2 SV=1//1.22185e-177	1333602	1338648	-	-2232	antisense
NW_017859661.1	LNC_001229	XLOC_133717	--	Novel_lncRNA	2228087	2232587	-	XM_020093158.1	109633361	--	sp|P11171|41_HUMAN Protein 4.1 OS=Homo sapiens GN=EPB41 PE=1 SV=4//1.36641e-09	2103291	2136622	-	91464	upstream
NW_017859661.1	LNC_001229	XLOC_133717	--	Novel_lncRNA	2228087	2232587	-	XM_020093159.1	109633361	--	sp|P11171|41_HUMAN Protein 4.1 OS=Homo sapiens GN=EPB41 PE=1 SV=4//1.36641e-09	2103291	2136622	-	91464	upstream
NW_017859661.1	LNC_001229	XLOC_133717	--	Novel_lncRNA	2228087	2232587	-	XM_020093154.1	109633361	--	sp|P11171|41_HUMAN Protein 4.1 OS=Homo sapiens GN=EPB41 PE=1 SV=4//1.36641e-09	2103291	2136623	-	91463	upstream
NW_017859661.1	LNC_001229	XLOC_133717	--	Novel_lncRNA	2228087	2232587	-	XM_020093155.1	109633361	--	sp|P11171|41_HUMAN Protein 4.1 OS=Homo sapiens GN=EPB41 PE=1 SV=4//1.36641e-09	2103291	2136623	-	91463	upstream
NW_017859661.1	LNC_001229	XLOC_133717	--	Novel_lncRNA	2228087	2232587	-	XM_020093161.1	109633361	--	sp|P11171|41_HUMAN Protein 4.1 OS=Homo sapiens GN=EPB41 PE=1 SV=4//1.36641e-09	2103291	2136620	-	91466	upstream
NW_017859661.1	LNC_001229	XLOC_133717	--	Novel_lncRNA	2228087	2232587	-	XM_020093160.1	109633361	--	sp|P11171|41_HUMAN Protein 4.1 OS=Homo sapiens GN=EPB41 PE=1 SV=4//1.36641e-09	2103291	2136621	-	91465	upstream
NW_017859661.1	LNC_001229	XLOC_133717	--	Novel_lncRNA	2228087	2232587	-	XM_020093156.1	109633361	--	sp|P11171|41_HUMAN Protein 4.1 OS=Homo sapiens GN=EPB41 PE=1 SV=4//1.36641e-09	2103291	2136622	-	91464	upstream
NW_017859661.1	LNC_001229	XLOC_133717	--	Novel_lncRNA	2228087	2232587	-	XM_020092782.1	109633150	--	-//-	2158711	2161386	+	66700	downstream
NW_017859661.1	LNC_001229	XLOC_133717	--	Novel_lncRNA	2228087	2232587	-	XM_020092783.1	109633150	--	-//-	2158711	2161386	+	66700	downstream
NW_017859661.1	LNC_001229	XLOC_133717	--	Novel_lncRNA	2228087	2232587	-	XM_020092781.1	109633150	--	-//-	2158711	2161386	+	66700	downstream
NW_017859661.1	LNC_001229	XLOC_133717	--	Novel_lncRNA	2228087	2232587	-	XM_020092784.1	109633150	--	-//-	2158711	2161386	+	66700	downstream
NW_017859661.1	LNC_001229	XLOC_133717	--	Novel_lncRNA	2228087	2232587	-	XM_020092585.1	109633006	--	-//-	2181822	2188252	-	39834	upstream
NW_017859661.1	LNC_001229	XLOC_133717	--	Novel_lncRNA	2228087	2232587	-	XM_020092617.1	109633029	--	-//-	2234929	2239900	-	2341	downstream
NW_017859661.1	LNC_001229	XLOC_133717	--	Novel_lncRNA	2228087	2232587	-	XM_020093157.1	109633361	--	sp|P11171|41_HUMAN Protein 4.1 OS=Homo sapiens GN=EPB41 PE=1 SV=4//1.36641e-09	2103291	2136623	-	91463	upstream
NW_017859661.1	LNC_001229	XLOC_133717	--	Novel_lncRNA	2228087	2232587	-	XM_020092786.1	109633151	--	sp|O43914|TYOBP_HUMAN TYRO protein tyrosine kinase-binding protein OS=Homo sapiens GN=TYROBP PE=1 SV=1//8.72214e-09	2161456	2162811	-	65275	upstream
NW_017859661.1	LNC_001229	XLOC_133717	--	Novel_lncRNA	2228087	2232587	-	XM_020093163.1	109633361	--	sp|P11171|41_HUMAN Protein 4.1 OS=Homo sapiens GN=EPB41 PE=1 SV=4//1.36641e-09	2107707	2136620	-	91466	upstream
NW_017859661.1	LNC_001229	XLOC_133717	--	Novel_lncRNA	2228087	2232587	-	XM_020092618.1	109633030	--	sp|O60500|NPHN_HUMAN Nephrin OS=Homo sapiens GN=NPHS1 PE=1 SV=1//2.82089e-60	2243047	2306495	-	10459	downstream
NW_017859661.1	LNC_001229	XLOC_133717	--	Novel_lncRNA	2228087	2232587	-	XM_020093162.1	109633361	--	sp|P11171|41_HUMAN Protein 4.1 OS=Homo sapiens GN=EPB41 PE=1 SV=4//1.36641e-09	2103291	2136620	-	91466	upstream
NW_017859661.1	LNC_001229	XLOC_133717	--	Novel_lncRNA	2228087	2232587	-	XM_020093423.1	109633504	--	sp|P21868|CSK21_CHICK Casein kinase II subunit alpha OS=Gallus gallus GN=CSNK2A1 PE=2 SV=1//0	2151791	2157159	-	70927	upstream
NW_017859661.1	LNC_001229	XLOC_133717	--	Novel_lncRNA	2228087	2232587	-	XM_020093424.1	109633504	--	sp|P21868|CSK21_CHICK Casein kinase II subunit alpha OS=Gallus gallus GN=CSNK2A1 PE=2 SV=1//0	2151791	2156985	-	71101	upstream
NW_017859661.1	LNC_001229	XLOC_133717	--	Novel_lncRNA	2228087	2232587	-	XM_020092616.1	109633028	--	sp|Q2TB02|IKBD_MOUSE NF-kappa-B inhibitor delta OS=Mus musculus GN=Nfkbid PE=1 SV=2//4.63028e-88	2169204	2175209	+	52877	downstream
NW_017859661.1	LNC_001229	XLOC_133717	--	Novel_lncRNA	2228087	2232587	-	XM_020093425.1	109633504	--	sp|P21868|CSK21_CHICK Casein kinase II subunit alpha OS=Gallus gallus GN=CSNK2A1 PE=2 SV=1//0	2151791	2156407	-	71679	upstream
NW_017859661.1	LNC_001229	XLOC_133717	--	Novel_lncRNA	2228087	2232587	-	XM_020093153.1	109633361	--	sp|P11171|41_HUMAN Protein 4.1 OS=Homo sapiens GN=EPB41 PE=1 SV=4//1.36641e-09	2103291	2136623	-	91463	upstream
NW_017859661.1	LNC_001229	XLOC_133717	--	Novel_lncRNA	2228087	2232587	-	XM_020092586.1	109633006	--	-//-	2181822	2188266	-	39820	upstream
NW_017859661.1	LNC_001229	XLOC_133717	--	Novel_lncRNA	2228087	2232587	-	XM_020093455.1	109633519	--	sp|Q90952|PON2_CHICK Serum paraoxonase/arylesterase 2 OS=Gallus gallus GN=PON2 PE=2 SV=1//6.47921e-133	2145381	2149446	-	78640	upstream
NW_017859661.1	LNC_001229	XLOC_133717	--	Novel_lncRNA	2228087	2232587	-	XM_020092587.1	109633006	--	-//-	2181822	2188249	-	39837	upstream
NW_017859661.1	LNC_001229	XLOC_133717	--	Novel_lncRNA	2228087	2232587	-	XM_020093454.1	109633518	--	sp|O95279|KCNK5_HUMAN Potassium channel subfamily K member 5 OS=Homo sapiens GN=KCNK5 PE=1 SV=1//6.70367e-119	2140851	2145146	+	82940	downstream
NW_017859661.1	LNC_001229	XLOC_133717	--	Novel_lncRNA	2228087	2232587	-	XM_020093426.1	109633504	--	sp|P21868|CSK21_CHICK Casein kinase II subunit alpha OS=Gallus gallus GN=CSNK2A1 PE=2 SV=1//0	2151791	2157159	-	70927	upstream
NW_017859661.1	LNC_001229	XLOC_133717	--	Novel_lncRNA	2228087	2232587	-	XM_020092605.1	109633018	--	-//-	2176845	2180569	-	47517	upstream
NW_017859661.1	LNC_001229	XLOC_133717	--	Novel_lncRNA	2228087	2232587	-	XM_020092588.1	109633006	--	-//-	2181822	2188258	-	39828	upstream
NW_017859661.1	LNC_001229	XLOC_133717	--	Novel_lncRNA	2228087	2232587	-	XM_020093229.1	109633394	--	sp|Q9Y6R7|FCGBP_HUMAN IgGFc-binding protein OS=Homo sapiens GN=FCGBP PE=1 SV=3//4.04115e-06	2192197	2222791	-	5295	upstream
NW_017859649.1	LNC_000632	XLOC_068351	--	Novel_lncRNA	7688139	7688919	+	XM_020083775.1	109627288	--	sp|Q5SP85|CC85A_MOUSE Coiled-coil domain-containing protein 85A OS=Mus musculus GN=Ccdc85a PE=2 SV=1//1.6583e-56	7617574	7637928	+	50210	downstream
NW_017859649.1	LNC_000632	XLOC_068351	--	Novel_lncRNA	7688139	7688919	+	XM_020083774.1	109627288	--	sp|Q5SP85|CC85A_MOUSE Coiled-coil domain-containing protein 85A OS=Mus musculus GN=Ccdc85a PE=2 SV=1//1.6583e-56	7617574	7641795	+	46343	downstream
NW_017859649.1	LNC_000632	XLOC_068351	--	Novel_lncRNA	7688139	7688919	+	XM_020083819.1	109627326	--	sp|Q5SP85|CC85A_MOUSE Coiled-coil domain-containing protein 85A OS=Mus musculus GN=Ccdc85a PE=2 SV=1//2.90584e-58	7595000	7598091	+	90047	downstream
NW_017859649.1	LNC_000632	XLOC_068351	--	Novel_lncRNA	7688139	7688919	+	XM_020083772.1	109627288	--	sp|Q5SP85|CC85A_MOUSE Coiled-coil domain-containing protein 85A OS=Mus musculus GN=Ccdc85a PE=2 SV=1//1.6583e-56	7617574	7641795	+	46343	downstream
NW_017859649.1	LNC_000632	XLOC_068351	--	Novel_lncRNA	7688139	7688919	+	XM_020083821.1	109627327	--	sp|Q9H165|BC11A_HUMAN B-cell lymphoma/leukemia 11A OS=Homo sapiens GN=BCL11A PE=1 SV=2//0	7783144	7787564	-	94224	downstream
NW_017859649.1	LNC_000632	XLOC_068351	--	Novel_lncRNA	7688139	7688919	+	XM_020084285.1	109627616	--	sp|Q9D662|SC23B_MOUSE Protein transport protein Sec23B OS=Mus musculus GN=Sec23b PE=1 SV=1//0	7582504	7592928	-	95210	upstream
NW_017860920.1	LNC_002733	XLOC_240612	--	Novel_lncRNA	19505	21138	+	XM_020109496.1	109644166	--	sp|P81069|GABP2_MOUSE GA-binding protein subunit beta-2 OS=Mus musculus GN=Gabpb2 PE=1 SV=2//6.99152e-128	5855	10648	-	8856	upstream
NW_017861551.1	LNC_002931	XLOC_247460	--	Novel_lncRNA	2591	2949	+	XM_020110446.1	109644966	--	sp|Q8N8N0|RN152_HUMAN E3 ubiquitin-protein ligase RNF152 OS=Homo sapiens GN=RNF152 PE=1 SV=1//2.4139e-102	2915	7469	-	-35	antisense
NW_017859658.1	LNC_001084	XLOC_118909	--	Novel_lncRNA	9704359	9704689	+	XM_020091430.1	109632238	--	sp|Q9Y2F5|ICE1_HUMAN Little elongation complex subunit 1 OS=Homo sapiens GN=ICE1 PE=1 SV=5//6.09201e-12	9594318	9604513	-	99845	upstream
NW_017859658.1	LNC_001084	XLOC_118909	--	Novel_lncRNA	9704359	9704689	+	XM_020091012.1	109631937	--	sp|Q8TE57|ATS16_HUMAN A disintegrin and metalloproteinase with thrombospondin motifs 16 OS=Homo sapiens GN=ADAMTS16 PE=2 SV=3//0	9607618	9664988	-	39370	upstream
NW_017859667.1	LNC_001430	XLOC_154342	--	Novel_lncRNA	5214079	5217498	+	XM_020096474.1	109635340	--	sp|Q28161|PKP1_BOVIN Plakophilin-1 OS=Bos taurus GN=PKP1 PE=2 SV=1//7.35089e-116	5131970	5139769	-	74309	upstream
NW_017859667.1	LNC_001430	XLOC_154342	--	Novel_lncRNA	5214079	5217498	+	XM_020096785.1	109635537	--	sp|Q90701|TEAD3_CHICK Transcriptional enhancer factor TEF-5 OS=Gallus gallus GN=TEAD3 PE=2 SV=2//0	5151140	5169782	-	44296	upstream
NW_017859667.1	LNC_001430	XLOC_154342	--	Novel_lncRNA	5214079	5217498	+	XM_020096610.1	109635449	--	sp|O00294|TULP1_HUMAN Tubby-related protein 1 OS=Homo sapiens GN=TULP1 PE=1 SV=3//2.04698e-131	5186870	5198641	-	15437	upstream
NW_017859667.1	LNC_001430	XLOC_154342	--	Novel_lncRNA	5214079	5217498	+	XM_020096522.1	109635377	--	sp|P49892|AA1R_CHICK Adenosine receptor A1 OS=Gallus gallus GN=ADORA1 PE=2 SV=1//8.79539e-62	5214173	5216453	-	-2281	antisense
NW_017859667.1	LNC_001430	XLOC_154342	--	Novel_lncRNA	5214079	5217498	+	XM_020096523.1	109635377	--	sp|P49892|AA1R_CHICK Adenosine receptor A1 OS=Gallus gallus GN=ADORA1 PE=2 SV=1//8.79539e-62	5214173	5218940	-	-3326	antisense
NW_017859667.1	LNC_001430	XLOC_154342	--	Novel_lncRNA	5214079	5217498	+	XM_020096782.1	109635537	--	sp|Q90701|TEAD3_CHICK Transcriptional enhancer factor TEF-5 OS=Gallus gallus GN=TEAD3 PE=2 SV=2//0	5151140	5169782	-	44296	upstream
NW_017859667.1	LNC_001430	XLOC_154342	--	Novel_lncRNA	5214079	5217498	+	XM_020096667.1	109635484	--	sp|Q8NEY1|NAV1_HUMAN Neuron navigator 1 OS=Homo sapiens GN=NAV1 PE=1 SV=2//0	5038331	5120629	-	93449	upstream
NW_017859667.1	LNC_001430	XLOC_154342	--	Novel_lncRNA	5214079	5217498	+	XM_020096783.1	109635537	--	sp|Q90701|TEAD3_CHICK Transcriptional enhancer factor TEF-5 OS=Gallus gallus GN=TEAD3 PE=2 SV=2//0	5151140	5169782	-	44296	upstream
NW_017859667.1	LNC_001430	XLOC_154342	--	Novel_lncRNA	5214079	5217498	+	XM_020096671.1	109635487	--	sp|Q9WUZ5|TNNI1_MOUSE Troponin I, slow skeletal muscle OS=Mus musculus GN=Tnni1 PE=2 SV=3//2.08483e-72	5116506	5119786	+	94292	downstream
NW_017859667.1	LNC_001430	XLOC_154342	--	Novel_lncRNA	5214079	5217498	+	XM_020096668.1	109635485	--	sp|P02642|TNNT2_CHICK Troponin T, cardiac muscle isoforms OS=Gallus gallus GN=TNNT2 PE=2 SV=2//1.12601e-74	5123473	5130521	+	83557	downstream
NW_017859667.1	LNC_001430	XLOC_154342	--	Novel_lncRNA	5214079	5217498	+	XM_020096780.1	109635537	--	sp|Q90701|TEAD3_CHICK Transcriptional enhancer factor TEF-5 OS=Gallus gallus GN=TEAD3 PE=2 SV=2//0	5151140	5169782	-	44296	upstream
NW_017859667.1	LNC_001430	XLOC_154342	--	Novel_lncRNA	5214079	5217498	+	XM_020096781.1	109635537	--	sp|Q90701|TEAD3_CHICK Transcriptional enhancer factor TEF-5 OS=Gallus gallus GN=TEAD3 PE=2 SV=2//0	5151140	5169782	-	44296	upstream
NW_017859667.1	LNC_001430	XLOC_154342	--	Novel_lncRNA	5214079	5217498	+	XM_020096779.1	109635537	--	sp|Q90701|TEAD3_CHICK Transcriptional enhancer factor TEF-5 OS=Gallus gallus GN=TEAD3 PE=2 SV=2//0	5151140	5169782	-	44296	upstream
NW_017859667.1	LNC_001430	XLOC_154342	--	Novel_lncRNA	5214079	5217498	+	XM_020096778.1	109635537	--	sp|Q90701|TEAD3_CHICK Transcriptional enhancer factor TEF-5 OS=Gallus gallus GN=TEAD3 PE=2 SV=2//0	5151140	5169782	-	44296	upstream
NW_017859667.1	LNC_001430	XLOC_154342	--	Novel_lncRNA	5214079	5217498	+	XM_020096774.1	109635537	--	sp|Q90701|TEAD3_CHICK Transcriptional enhancer factor TEF-5 OS=Gallus gallus GN=TEAD3 PE=2 SV=2//0	5151140	5169782	-	44296	upstream
NW_017859667.1	LNC_001430	XLOC_154342	--	Novel_lncRNA	5214079	5217498	+	XM_020096577.1	109635425	--	sp|Q7T199|KCA10_CHICK Potassium voltage-gated channel subfamily A member 10 OS=Gallus gallus GN=KCNA10 PE=2 SV=1//7.09359e-172	5242421	5247943	-	24922	downstream
NW_017859667.1	LNC_001430	XLOC_154342	--	Novel_lncRNA	5214079	5217498	+	XM_020096777.1	109635537	--	sp|Q90701|TEAD3_CHICK Transcriptional enhancer factor TEF-5 OS=Gallus gallus GN=TEAD3 PE=2 SV=2//0	5151140	5169782	-	44296	upstream
NW_017859667.1	LNC_001430	XLOC_154342	--	Novel_lncRNA	5214079	5217498	+	XM_020096773.1	109635537	--	sp|Q90701|TEAD3_CHICK Transcriptional enhancer factor TEF-5 OS=Gallus gallus GN=TEAD3 PE=2 SV=2//0	5151140	5169782	-	44296	upstream
NW_017859667.1	LNC_001430	XLOC_154342	--	Novel_lncRNA	5214079	5217498	+	XM_020096513.1	109635370	--	sp|P16389|KCNA2_HUMAN Potassium voltage-gated channel subfamily A member 2 OS=Homo sapiens GN=KCNA2 PE=1 SV=2//0	5287990	5291746	-	70491	downstream
NW_017859667.1	LNC_001430	XLOC_154342	--	Novel_lncRNA	5214079	5217498	+	XM_020096574.1	109635422	--	sp|P16390|KCNA3_MOUSE Potassium voltage-gated channel subfamily A member 3 OS=Mus musculus GN=Kcna3 PE=2 SV=3//0	5302303	5304099	-	84804	downstream
NW_017859667.1	LNC_001430	XLOC_154342	--	Novel_lncRNA	5214079	5217498	+	XM_020096786.1	109635537	--	sp|Q90701|TEAD3_CHICK Transcriptional enhancer factor TEF-5 OS=Gallus gallus GN=TEAD3 PE=2 SV=2//0	5151140	5169782	-	44296	upstream
NW_017859667.1	LNC_001430	XLOC_154342	--	Novel_lncRNA	5214079	5217498	+	XM_020096775.1	109635537	--	sp|Q90701|TEAD3_CHICK Transcriptional enhancer factor TEF-5 OS=Gallus gallus GN=TEAD3 PE=2 SV=2//0	5151140	5169782	-	44296	upstream
NW_017859667.1	LNC_001430	XLOC_154342	--	Novel_lncRNA	5214079	5217498	+	XM_020096787.1	109635537	--	sp|Q90701|TEAD3_CHICK Transcriptional enhancer factor TEF-5 OS=Gallus gallus GN=TEAD3 PE=2 SV=2//0	5151140	5169782	-	44296	upstream
NW_017859667.1	LNC_001430	XLOC_154342	--	Novel_lncRNA	5214079	5217498	+	XM_020096612.1	109635451	--	sp|P49892|AA1R_CHICK Adenosine receptor A1 OS=Gallus gallus GN=ADORA1 PE=2 SV=1//1.84279e-84	5221867	5223958	+	4368	upstream
NW_017859667.1	LNC_001430	XLOC_154342	--	Novel_lncRNA	5214079	5217498	+	XM_020096784.1	109635537	--	sp|Q90701|TEAD3_CHICK Transcriptional enhancer factor TEF-5 OS=Gallus gallus GN=TEAD3 PE=2 SV=2//0	5151140	5169782	-	44296	upstream
NW_017859667.1	LNC_001430	XLOC_154342	--	Novel_lncRNA	5214079	5217498	+	XM_020096578.1	109635425	--	sp|Q7T199|KCA10_CHICK Potassium voltage-gated channel subfamily A member 10 OS=Gallus gallus GN=KCNA10 PE=2 SV=1//7.09359e-172	5242421	5251071	-	24922	downstream
NW_017859667.1	LNC_001430	XLOC_154342	--	Novel_lncRNA	5214079	5217498	+	XM_020096566.1	109635417	--	sp|P05387|RLA2_HUMAN 60S acidic ribosomal protein P2 OS=Homo sapiens GN=RPLP2 PE=1 SV=1//1.1451e-24	5227568	5230071	+	10069	upstream
NW_017859667.1	LNC_001430	XLOC_154342	--	Novel_lncRNA	5214079	5217498	+	XM_020096596.1	109635438	--	sp|Q9HB09|B2L12_HUMAN Bcl-2-like protein 12 OS=Homo sapiens GN=BCL2L12 PE=1 SV=1//8.56329e-06	5232876	5237817	-	15377	downstream
NW_017859667.1	LNC_001430	XLOC_154342	--	Novel_lncRNA	5214079	5217498	+	XM_020096478.1	109635344	--	sp|O70572|NSMA_MOUSE Sphingomyelin phosphodiesterase 2 OS=Mus musculus GN=Smpd2 PE=1 SV=1//1.14859e-105	5141971	5147882	-	66196	upstream
NW_017859653.1	LNC_000818	XLOC_090333	--	Novel_lncRNA	513505	519420	+	XM_020087262.1	109629517	--	sp|Q2PC93|SSPO_CHICK SCO-spondin OS=Gallus gallus GN=SSPO PE=2 SV=1//8.9327e-06	350400	431559	-	81945	upstream
NW_017859653.1	LNC_000818	XLOC_090333	--	Novel_lncRNA	513505	519420	+	XM_020087176.1	109629457	--	sp|Q2PQA9|KINH_RAT Kinesin-1 heavy chain OS=Rattus norvegicus GN=Kif5b PE=1 SV=1//0	557471	576633	+	38050	upstream
NW_017859653.1	LNC_000818	XLOC_090333	--	Novel_lncRNA	513505	519420	+	XM_020087584.1	109629734	--	sp|Q9WVL3|S12A7_MOUSE Solute carrier family 12 member 7 OS=Mus musculus GN=Slc12a7 PE=1 SV=1//0	459705	511801	+	1703	downstream
NW_017859653.1	LNC_000818	XLOC_090333	--	Novel_lncRNA	513505	519420	+	XM_020087609.1	109629744	--	sp|Q8IWW6|RHG12_HUMAN Rho GTPase-activating protein 12 OS=Homo sapiens GN=ARHGAP12 PE=1 SV=1//0	579005	632234	+	59584	upstream
NW_017859653.1	LNC_000818	XLOC_090333	--	Novel_lncRNA	513505	519420	+	XM_020087585.1	109629734	--	sp|Q9WVL3|S12A7_MOUSE Solute carrier family 12 member 7 OS=Mus musculus GN=Slc12a7 PE=1 SV=1//0	475064	511801	+	1703	downstream
NW_017859653.1	LNC_000818	XLOC_090333	--	Novel_lncRNA	513505	519420	+	XM_020087226.1	109629489	--	sp|P36633|AOC1_RAT Amiloride-sensitive amine oxidase [copper-containing] OS=Rattus norvegicus GN=Aoc1 PE=2 SV=1//0	442720	448430	+	65074	downstream
NW_017859653.1	LNC_000818	XLOC_090333	--	Novel_lncRNA	513505	519420	+	XM_020087196.1	109629472	--	sp|Q6P4M5|GFOD1_XENTR Glucose-fructose oxidoreductase domain-containing protein 1 OS=Xenopus tropicalis GN=gfod1 PE=2 SV=1//0	520009	551922	+	588	upstream
NW_017859653.1	LNC_000818	XLOC_090333	--	Novel_lncRNA	513505	519420	+	XM_020087608.1	109629744	--	sp|Q8IWW6|RHG12_HUMAN Rho GTPase-activating protein 12 OS=Homo sapiens GN=ARHGAP12 PE=1 SV=1//0	579005	632234	+	59584	upstream
NW_017859653.1	LNC_000818	XLOC_090333	--	Novel_lncRNA	513505	519420	+	XM_020087586.1	109629734	--	sp|Q9WVL3|S12A7_MOUSE Solute carrier family 12 member 7 OS=Mus musculus GN=Slc12a7 PE=1 SV=1//0	459705	511801	+	1703	downstream
NW_017859653.1	LNC_000818	XLOC_090333	--	Novel_lncRNA	513505	519420	+	XM_020087607.1	109629744	--	sp|Q8IWW6|RHG12_HUMAN Rho GTPase-activating protein 12 OS=Homo sapiens GN=ARHGAP12 PE=1 SV=1//0	579005	632234	+	59584	upstream
NW_017859653.1	LNC_000818	XLOC_090333	--	Novel_lncRNA	513505	519420	+	XM_020087606.1	109629744	--	sp|Q8IWW6|RHG12_HUMAN Rho GTPase-activating protein 12 OS=Homo sapiens GN=ARHGAP12 PE=1 SV=1//0	579005	632234	+	59584	upstream
NW_017859653.1	LNC_000818	XLOC_090333	--	Novel_lncRNA	513505	519420	+	XM_020087177.1	109629457	--	sp|Q2PQA9|KINH_RAT Kinesin-1 heavy chain OS=Rattus norvegicus GN=Kif5b PE=1 SV=1//0	557471	576633	+	38050	upstream
NW_017859667.1	LNC_001432	XLOC_154709	--	Novel_lncRNA	7234926	7235608	+	XM_020096556.1	109635407	--	sp|P86397|HTD2_HUMAN Hydroxyacyl-thioester dehydratase type 2, mitochondrial OS=Homo sapiens GN=RPP14 PE=1 SV=1//4.95359e-41	7232446	7232931	-	1994	upstream
NW_017859667.1	LNC_001432	XLOC_154709	--	Novel_lncRNA	7234926	7235608	+	XM_020096951.1	109635632	--	sp|P0C927|ASB14_RAT Ankyrin repeat and SOCS box protein 14 OS=Rattus norvegicus GN=Asb14 PE=3 SV=1//0	7306425	7312233	+	70816	upstream
NW_017859667.1	LNC_001432	XLOC_154709	--	Novel_lncRNA	7234926	7235608	+	XM_020096555.1	109635406	--	sp|P49432|ODPB_RAT Pyruvate dehydrogenase E1 component subunit beta, mitochondrial OS=Rattus norvegicus GN=Pdhb PE=1 SV=2//1.52901e-118	7167528	7208674	-	26251	upstream
NW_017859667.1	LNC_001432	XLOC_154709	--	Novel_lncRNA	7234926	7235608	+	XM_020096706.1	109635506	--	sp|Q8BX57|PXK_MOUSE PX domain-containing protein kinase-like protein OS=Mus musculus GN=Pxk PE=1 SV=2//0	7209606	7230975	-	3950	upstream
NW_017859667.1	LNC_001432	XLOC_154709	--	Novel_lncRNA	7234926	7235608	+	XM_020096709.1	109635507	--	sp|Q5RB79|RPP14_PONAB Ribonuclease P protein subunit p14 OS=Pongo abelii GN=RPP14 PE=2 SV=3//4.24579e-45	7232728	7235628	-	-683	antisense
NW_017859667.1	LNC_001432	XLOC_154709	--	Novel_lncRNA	7234926	7235608	+	XM_020096707.1	109635506	--	sp|Q8BX57|PXK_MOUSE PX domain-containing protein kinase-like protein OS=Mus musculus GN=Pxk PE=1 SV=2//0	7209606	7230976	-	3949	upstream
NW_017859667.1	LNC_001432	XLOC_154709	--	Novel_lncRNA	7234926	7235608	+	XM_020096940.1	109635628	--	sp|Q6L8Q7|PDE12_HUMAN 2&apos;,5&apos;-phosphodiesterase 12 OS=Homo sapiens GN=PDE12 PE=1 SV=2//0	7291733	7297067	-	56124	downstream
NW_017859667.1	LNC_001432	XLOC_154709	--	Novel_lncRNA	7234926	7235608	+	XM_020096853.1	109635575	--	sp|Q9NY15|STAB1_HUMAN Stabilin-1 OS=Homo sapiens GN=STAB1 PE=1 SV=3//0	7104027	7147646	+	87279	downstream
NW_017859667.1	LNC_001432	XLOC_154709	--	Novel_lncRNA	7234926	7235608	+	XM_020096594.1	109635436	--	sp|Q9NZU5|LMCD1_HUMAN LIM and cysteine-rich domains protein 1 OS=Homo sapiens GN=LMCD1 PE=1 SV=1//3.54225e-113	7246838	7281102	-	11229	downstream
NW_017859667.1	LNC_001432	XLOC_154709	--	Novel_lncRNA	7234926	7235608	+	XM_020096704.1	109635506	--	sp|Q8BX57|PXK_MOUSE PX domain-containing protein kinase-like protein OS=Mus musculus GN=Pxk PE=1 SV=2//0	7209606	7230976	-	3949	upstream
NW_017859667.1	LNC_001432	XLOC_154709	--	Novel_lncRNA	7234926	7235608	+	XM_020096735.1	109635518	--	sp|A2RUB6|CCD66_HUMAN Coiled-coil domain-containing protein 66 OS=Homo sapiens GN=CCDC66 PE=1 SV=4//1.75578e-08	7334959	7343013	+	99350	upstream
NW_017859667.1	LNC_001432	XLOC_154709	--	Novel_lncRNA	7234926	7235608	+	XM_020096734.1	109635518	--	sp|A2RUB6|CCD66_HUMAN Coiled-coil domain-containing protein 66 OS=Homo sapiens GN=CCDC66 PE=1 SV=4//1.75578e-08	7334959	7343013	+	99350	upstream
NW_017859667.1	LNC_001432	XLOC_154709	--	Novel_lncRNA	7234926	7235608	+	XM_020096593.1	109635436	--	sp|Q9NZU5|LMCD1_HUMAN LIM and cysteine-rich domains protein 1 OS=Homo sapiens GN=LMCD1 PE=1 SV=1//3.54225e-113	7246837	7281102	-	11228	downstream
NW_017859667.1	LNC_001432	XLOC_154709	--	Novel_lncRNA	7234926	7235608	+	XM_020096738.1	109635519	--	sp|Q6PD10|IP6K1_MOUSE Inositol hexakisphosphate kinase 1 OS=Mus musculus GN=Ip6k1 PE=2 SV=1//6.81071e-15	7312614	7333729	-	77005	downstream
NW_017859667.1	LNC_001432	XLOC_154709	--	Novel_lncRNA	7234926	7235608	+	XM_020096854.1	109635575	--	sp|Q9NY15|STAB1_HUMAN Stabilin-1 OS=Homo sapiens GN=STAB1 PE=1 SV=3//0	7109601	7147646	+	87279	downstream
NW_017859667.1	LNC_001432	XLOC_154709	--	Novel_lncRNA	7234926	7235608	+	XM_020096496.1	109635355	--	sp|Q6DG99|KCTD6_DANRE BTB/POZ domain-containing protein KCTD6 OS=Danio rerio GN=kctd6 PE=2 SV=1//6.80592e-143	7164452	7168931	-	65994	upstream
NW_017859667.1	LNC_001432	XLOC_154709	--	Novel_lncRNA	7234926	7235608	+	XM_020096497.1	109635355	--	sp|Q6DG99|KCTD6_DANRE BTB/POZ domain-containing protein KCTD6 OS=Danio rerio GN=kctd6 PE=2 SV=1//6.80592e-143	7164452	7168921	-	66004	upstream
NW_017859667.1	LNC_001432	XLOC_154709	--	Novel_lncRNA	7234926	7235608	+	XM_020096710.1	109635507	--	sp|Q5RB79|RPP14_PONAB Ribonuclease P protein subunit p14 OS=Pongo abelii GN=RPP14 PE=2 SV=3//4.24579e-45	7232728	7235628	-	-683	antisense
NW_017859667.1	LNC_001432	XLOC_154709	--	Novel_lncRNA	7234926	7235608	+	XM_020096876.1	109635587	--	sp|Q2HJ91|CCD71_BOVIN Coiled-coil domain-containing protein 71 OS=Bos taurus GN=CCDC71 PE=2 SV=1//7.209e-15	7150898	7160682	-	74243	upstream
NW_017859667.1	LNC_001432	XLOC_154709	--	Novel_lncRNA	7234926	7235608	+	XM_020096954.1	109635634	--	sp|Q90YQ1|RS23_ICTPU 40S ribosomal protein S23 OS=Ictalurus punctatus GN=rps23 PE=2 SV=1//1.86214e-97	7303283	7305377	+	67674	upstream
NW_017859667.1	LNC_001432	XLOC_154709	--	Novel_lncRNA	7234926	7235608	+	XM_020096564.1	109635415	--	sp|Q6GLL2|ABH6A_XENLA Monoacylglycerol lipase abhd6-A OS=Xenopus laevis GN=abhd6-a PE=2 SV=1//3.63097e-130	7236348	7240532	-	739	downstream
NW_017859667.1	LNC_001432	XLOC_154709	--	Novel_lncRNA	7234926	7235608	+	XM_020096952.1	109635633	--	sp|Q52LC2|VAS1L_HUMAN V-type proton ATPase subunit S1-like protein OS=Homo sapiens GN=ATP6AP1L PE=2 SV=1//5.20345e-40	7297985	7302129	-	62376	downstream
NW_017859667.1	LNC_001432	XLOC_154709	--	Novel_lncRNA	7234926	7235608	+	XM_020096708.1	109635506	--	sp|Q8BX57|PXK_MOUSE PX domain-containing protein kinase-like protein OS=Mus musculus GN=Pxk PE=1 SV=2//0	7211932	7230975	-	3950	upstream
NW_017859667.1	LNC_001432	XLOC_154709	--	Novel_lncRNA	7234926	7235608	+	XM_020096737.1	109635519	--	sp|Q6PD10|IP6K1_MOUSE Inositol hexakisphosphate kinase 1 OS=Mus musculus GN=Ip6k1 PE=2 SV=1//6.81071e-15	7312614	7333730	-	77005	downstream
NW_017859667.1	LNC_001432	XLOC_154709	--	Novel_lncRNA	7234926	7235608	+	XM_020096736.1	109635519	--	sp|Q6PD10|IP6K1_MOUSE Inositol hexakisphosphate kinase 1 OS=Mus musculus GN=Ip6k1 PE=2 SV=1//6.81071e-15	7312614	7333729	-	77005	downstream
NW_017859667.1	LNC_001432	XLOC_154709	--	Novel_lncRNA	7234926	7235608	+	XM_020096881.1	109635590	--	sp|Q6DBU5|GMPPB_DANRE Mannose-1-phosphate guanyltransferase beta OS=Danio rerio GN=gmppb PE=2 SV=1//0	7282207	7290110	-	46598	downstream
NW_017859667.1	LNC_001433	XLOC_154742	--	Novel_lncRNA	7565135	7567430	+	XM_020096557.1	109635408	--	sp|Q14BN4|SLMAP_HUMAN Sarcolemmal membrane-associated protein OS=Homo sapiens GN=SLMAP PE=1 SV=1//7.23011e-15	7447701	7491498	+	73636	downstream
NW_017859667.1	LNC_001433	XLOC_154742	--	Novel_lncRNA	7565135	7567430	+	XM_020096700.1	109635503	--	sp|Q3C1V0|M4A18_HUMAN Membrane-spanning 4-domains subfamily A member 18 OS=Homo sapiens GN=MS4A18 PE=2 SV=2//4.21326e-12	7593572	7598774	-	26141	downstream
NW_017859667.1	LNC_001433	XLOC_154742	--	Novel_lncRNA	7565135	7567430	+	XM_020096699.1	109635503	--	sp|Q3C1V0|M4A18_HUMAN Membrane-spanning 4-domains subfamily A member 18 OS=Homo sapiens GN=MS4A18 PE=2 SV=2//4.21326e-12	7593572	7598771	-	26141	downstream
NW_017859667.1	LNC_001433	XLOC_154742	--	Novel_lncRNA	7565135	7567430	+	XM_020096698.1	109635502	--	sp|Q13609|DNSL3_HUMAN Deoxyribonuclease gamma OS=Homo sapiens GN=DNASE1L3 PE=1 SV=1//5.62655e-79	7581054	7587116	+	13623	upstream
NW_017859667.1	LNC_001433	XLOC_154742	--	Novel_lncRNA	7565135	7567430	+	XM_020096588.1	109635432	--	sp|P02746|C1QB_HUMAN Complement C1q subcomponent subunit B OS=Homo sapiens GN=C1QB PE=1 SV=3//1.03086e-13	7563682	7567012	-	-1878	antisense
NW_017859667.1	LNC_001433	XLOC_154742	--	Novel_lncRNA	7565135	7567430	+	XM_020096558.1	109635409	--	sp|Q14315|FLNC_HUMAN Filamin-C OS=Homo sapiens GN=FLNC PE=1 SV=3//2.56801e-130	7492998	7535186	+	29948	downstream
NW_017859667.1	LNC_001433	XLOC_154742	--	Novel_lncRNA	7565135	7567430	+	XM_020096696.1	109635501	--	sp|Q96ER9|CCD51_HUMAN Coiled-coil domain-containing protein 51 OS=Homo sapiens GN=CCDC51 PE=1 SV=2//4.41743e-90	7589538	7593352	+	22107	upstream
NW_017859667.1	LNC_001433	XLOC_154742	--	Novel_lncRNA	7565135	7567430	+	XM_020096501.1	109635360	--	sp|Q9MZD2|FLNB_RABIT Filamin-B (Fragment) OS=Oryctolagus cuniculus GN=FLNB PE=1 SV=1//3.44889e-153	7556896	7559361	+	5773	downstream
NW_017859667.1	LNC_001433	XLOC_154742	--	Novel_lncRNA	7565135	7567430	+	XM_020096579.1	109635426	--	sp|P80977|CX6C1_THUOB Cytochrome c oxidase subunit 6C-1 OS=Thunnus obesus PE=1 SV=2//1.32808e-36	7664808	7667291	-	97377	downstream
NW_017859667.1	LNC_001433	XLOC_154742	--	Novel_lncRNA	7565135	7567430	+	XM_020096701.1	109635503	--	sp|Q3C1V0|M4A18_HUMAN Membrane-spanning 4-domains subfamily A member 18 OS=Homo sapiens GN=MS4A18 PE=2 SV=2//4.21326e-12	7593572	7598774	-	26141	downstream
NW_017859667.1	LNC_001433	XLOC_154742	--	Novel_lncRNA	7565135	7567430	+	XM_020096589.1	109635433	--	sp|P31722|C1QC_RAT Complement C1q subcomponent subunit C OS=Rattus norvegicus GN=C1qc PE=1 SV=2//1.32291e-36	7568590	7571976	-	1159	downstream
NW_017859667.1	LNC_001433	XLOC_154742	--	Novel_lncRNA	7565135	7567430	+	XM_020096831.1	109635564	--	sp|Q9ER26|KCNS2_RAT Potassium voltage-gated channel subfamily S member 2 OS=Rattus norvegicus GN=Kcns2 PE=2 SV=1//0	7600370	7608620	+	32939	upstream
NW_017859667.1	LNC_001433	XLOC_154742	--	Novel_lncRNA	7565135	7567430	+	XM_020096559.1	109635410	--	sp|Q802A6|STK4_SQUAC Serine/threonine-protein kinase 3/4 OS=Squalus acanthias GN=STK4 PE=2 SV=1//0	7656352	7663089	-	88921	downstream
NW_017859667.1	LNC_001433	XLOC_154742	--	Novel_lncRNA	7565135	7567430	+	XM_020096695.1	109635501	--	sp|Q96ER9|CCD51_HUMAN Coiled-coil domain-containing protein 51 OS=Homo sapiens GN=CCDC51 PE=1 SV=2//4.41743e-90	7589469	7593352	+	22038	upstream
NW_017859667.1	LNC_001433	XLOC_154742	--	Novel_lncRNA	7565135	7567430	+	XM_020096702.1	109635503	--	sp|Q3C1V0|M4A18_HUMAN Membrane-spanning 4-domains subfamily A member 18 OS=Homo sapiens GN=MS4A18 PE=2 SV=2//4.21326e-12	7593572	7598775	-	26141	downstream
NW_017859667.1	LNC_001433	XLOC_154742	--	Novel_lncRNA	7565135	7567430	+	XM_020096832.1	109635565	--	sp|Q802A6|STK4_SQUAC Serine/threonine-protein kinase 3/4 OS=Squalus acanthias GN=STK4 PE=2 SV=1//0	7614107	7633457	-	46676	downstream
NW_017859667.1	LNC_001433	XLOC_154742	--	Novel_lncRNA	7565135	7567430	+	XM_020096703.1	109635505	--	-//-	7587582	7589431	-	20151	downstream
NW_017859667.1	LNC_001433	XLOC_154742	--	Novel_lncRNA	7565135	7567430	+	XM_020096697.1	109635502	--	sp|Q13609|DNSL3_HUMAN Deoxyribonuclease gamma OS=Homo sapiens GN=DNASE1L3 PE=1 SV=1//5.62655e-79	7580922	7587116	+	13491	upstream
NW_017859667.1	LNC_001433	XLOC_154742	--	Novel_lncRNA	7565135	7567430	+	XM_020096595.1	109635437	--	sp|P31720|C1QA_RAT Complement C1q subcomponent subunit A OS=Rattus norvegicus GN=C1qa PE=1 SV=2//6.34162e-30	7572734	7575584	-	5303	downstream
NW_017859667.1	LNC_001434	XLOC_154754	--	Novel_lncRNA	7630471	7655649	+	XM_020096501.1	109635360	--	sp|Q9MZD2|FLNB_RABIT Filamin-B (Fragment) OS=Oryctolagus cuniculus GN=FLNB PE=1 SV=1//3.44889e-153	7556896	7559361	+	71109	downstream
NW_017859667.1	LNC_001434	XLOC_154754	--	Novel_lncRNA	7630471	7655649	+	XM_020096831.1	109635564	--	sp|Q9ER26|KCNS2_RAT Potassium voltage-gated channel subfamily S member 2 OS=Rattus norvegicus GN=Kcns2 PE=2 SV=1//0	7600370	7608620	+	21850	downstream
NW_017859667.1	LNC_001434	XLOC_154754	--	Novel_lncRNA	7630471	7655649	+	XM_020096832.1	109635565	--	sp|Q802A6|STK4_SQUAC Serine/threonine-protein kinase 3/4 OS=Squalus acanthias GN=STK4 PE=2 SV=1//0	7614107	7633457	-	-2987	antisense
NW_017859667.1	LNC_001434	XLOC_154754	--	Novel_lncRNA	7630471	7655649	+	XM_020096698.1	109635502	--	sp|Q13609|DNSL3_HUMAN Deoxyribonuclease gamma OS=Homo sapiens GN=DNASE1L3 PE=1 SV=1//5.62655e-79	7581054	7587116	+	43354	downstream
NW_017859667.1	LNC_001434	XLOC_154754	--	Novel_lncRNA	7630471	7655649	+	XM_020096699.1	109635503	--	sp|Q3C1V0|M4A18_HUMAN Membrane-spanning 4-domains subfamily A member 18 OS=Homo sapiens GN=MS4A18 PE=2 SV=2//4.21326e-12	7593572	7598771	-	31699	upstream
NW_017859667.1	LNC_001434	XLOC_154754	--	Novel_lncRNA	7630471	7655649	+	XM_020096559.1	109635410	--	sp|Q802A6|STK4_SQUAC Serine/threonine-protein kinase 3/4 OS=Squalus acanthias GN=STK4 PE=2 SV=1//0	7656352	7663089	-	702	downstream
NW_017859667.1	LNC_001434	XLOC_154754	--	Novel_lncRNA	7630471	7655649	+	XM_020096588.1	109635432	--	sp|P02746|C1QB_HUMAN Complement C1q subcomponent subunit B OS=Homo sapiens GN=C1QB PE=1 SV=3//1.03086e-13	7563682	7567012	-	63458	upstream
NW_017859667.1	LNC_001434	XLOC_154754	--	Novel_lncRNA	7630471	7655649	+	XM_020096558.1	109635409	--	sp|Q14315|FLNC_HUMAN Filamin-C OS=Homo sapiens GN=FLNC PE=1 SV=3//2.56801e-130	7492998	7535186	+	95284	downstream
NW_017859667.1	LNC_001434	XLOC_154754	--	Novel_lncRNA	7630471	7655649	+	XM_020096589.1	109635433	--	sp|P31722|C1QC_RAT Complement C1q subcomponent subunit C OS=Rattus norvegicus GN=C1qc PE=1 SV=2//1.32291e-36	7568590	7571976	-	58494	upstream
NW_017859667.1	LNC_001434	XLOC_154754	--	Novel_lncRNA	7630471	7655649	+	XM_020096515.1	109635371	--	sp|O18920|ANGP1_BOVIN Angiopoietin-1 OS=Bos taurus GN=ANGPT1 PE=2 SV=3//0	7667895	7699692	-	12245	downstream
NW_017859667.1	LNC_001434	XLOC_154754	--	Novel_lncRNA	7630471	7655649	+	XM_020096695.1	109635501	--	sp|Q96ER9|CCD51_HUMAN Coiled-coil domain-containing protein 51 OS=Homo sapiens GN=CCDC51 PE=1 SV=2//4.41743e-90	7589469	7593352	+	37118	downstream
NW_017859667.1	LNC_001434	XLOC_154754	--	Novel_lncRNA	7630471	7655649	+	XM_020096702.1	109635503	--	sp|Q3C1V0|M4A18_HUMAN Membrane-spanning 4-domains subfamily A member 18 OS=Homo sapiens GN=MS4A18 PE=2 SV=2//4.21326e-12	7593572	7598775	-	31695	upstream
NW_017859667.1	LNC_001434	XLOC_154754	--	Novel_lncRNA	7630471	7655649	+	XM_020096514.1	109635371	--	sp|O18920|ANGP1_BOVIN Angiopoietin-1 OS=Bos taurus GN=ANGPT1 PE=2 SV=3//0	7667895	7699692	-	12245	downstream
NW_017859667.1	LNC_001434	XLOC_154754	--	Novel_lncRNA	7630471	7655649	+	XM_020096623.1	109635459	--	sp|P01833|PIGR_HUMAN Polymeric immunoglobulin receptor OS=Homo sapiens GN=PIGR PE=1 SV=4//3.32088e-07	7709200	7711936	+	53550	upstream
NW_017859667.1	LNC_001434	XLOC_154754	--	Novel_lncRNA	7630471	7655649	+	XM_020096703.1	109635505	--	-//-	7587582	7589431	-	41039	upstream
NW_017859667.1	LNC_001434	XLOC_154754	--	Novel_lncRNA	7630471	7655649	+	XM_020096696.1	109635501	--	sp|Q96ER9|CCD51_HUMAN Coiled-coil domain-containing protein 51 OS=Homo sapiens GN=CCDC51 PE=1 SV=2//4.41743e-90	7589538	7593352	+	37118	downstream
NW_017859667.1	LNC_001434	XLOC_154754	--	Novel_lncRNA	7630471	7655649	+	XM_020096697.1	109635502	--	sp|Q13609|DNSL3_HUMAN Deoxyribonuclease gamma OS=Homo sapiens GN=DNASE1L3 PE=1 SV=1//5.62655e-79	7580922	7587116	+	43354	downstream
NW_017859667.1	LNC_001434	XLOC_154754	--	Novel_lncRNA	7630471	7655649	+	XM_020096579.1	109635426	--	sp|P80977|CX6C1_THUOB Cytochrome c oxidase subunit 6C-1 OS=Thunnus obesus PE=1 SV=2//1.32808e-36	7664808	7667291	-	9158	downstream
NW_017859667.1	LNC_001434	XLOC_154754	--	Novel_lncRNA	7630471	7655649	+	XM_020096561.1	109635411	--	sp|Q86VP6|CAND1_HUMAN Cullin-associated NEDD8-dissociated protein 1 OS=Homo sapiens GN=CAND1 PE=1 SV=2//0	7717490	7721537	-	61840	downstream
NW_017859667.1	LNC_001434	XLOC_154754	--	Novel_lncRNA	7630471	7655649	+	XM_020096700.1	109635503	--	sp|Q3C1V0|M4A18_HUMAN Membrane-spanning 4-domains subfamily A member 18 OS=Homo sapiens GN=MS4A18 PE=2 SV=2//4.21326e-12	7593572	7598774	-	31696	upstream
NW_017859667.1	LNC_001434	XLOC_154754	--	Novel_lncRNA	7630471	7655649	+	XM_020096701.1	109635503	--	sp|Q3C1V0|M4A18_HUMAN Membrane-spanning 4-domains subfamily A member 18 OS=Homo sapiens GN=MS4A18 PE=2 SV=2//4.21326e-12	7593572	7598774	-	31696	upstream
NW_017859667.1	LNC_001434	XLOC_154754	--	Novel_lncRNA	7630471	7655649	+	XM_020096595.1	109635437	--	sp|P31720|C1QA_RAT Complement C1q subcomponent subunit A OS=Rattus norvegicus GN=C1qa PE=1 SV=2//6.34162e-30	7572734	7575584	-	54886	upstream
NW_017859667.1	LNC_001435	XLOC_154997	--	Novel_lncRNA	1283854	1289331	-	XM_020096749.1	109635526	--	sp|Q61990|PCBP2_MOUSE Poly(rC)-binding protein 2 OS=Mus musculus GN=Pcbp2 PE=1 SV=1//0	1243314	1253344	-	30509	upstream
NW_017859667.1	LNC_001435	XLOC_154997	--	Novel_lncRNA	1283854	1289331	-	XM_020096751.1	109635526	--	sp|Q61990|PCBP2_MOUSE Poly(rC)-binding protein 2 OS=Mus musculus GN=Pcbp2 PE=1 SV=1//0	1243314	1253344	-	30509	upstream
NW_017859667.1	LNC_001435	XLOC_154997	--	Novel_lncRNA	1283854	1289331	-	XM_020096750.1	109635526	--	sp|Q61990|PCBP2_MOUSE Poly(rC)-binding protein 2 OS=Mus musculus GN=Pcbp2 PE=1 SV=1//0	1243314	1252813	-	31040	upstream
NW_017859667.1	LNC_001435	XLOC_154997	--	Novel_lncRNA	1283854	1289331	-	XM_020096472.1	109635339	--	sp|Q9JK81|MYG1_MOUSE UPF0160 protein MYG1, mitochondrial OS=Mus musculus GN=Myg1 PE=1 SV=1//4.53633e-158	1171353	1187241	-	96612	upstream
NW_017859667.1	LNC_001435	XLOC_154997	--	Novel_lncRNA	1283854	1289331	-	XM_020096570.1	109635419	--	-//-	1258294	1261389	-	22464	upstream
NW_017859667.1	LNC_001435	XLOC_154997	--	Novel_lncRNA	1283854	1289331	-	XM_020096537.1	109635388	--	sp|Q12852|M3K12_HUMAN Mitogen-activated protein kinase kinase kinase 12 OS=Homo sapiens GN=MAP3K12 PE=1 SV=2//0	1229958	1242715	+	41138	downstream
NW_017859667.1	LNC_001435	XLOC_154997	--	Novel_lncRNA	1283854	1289331	-	XM_020096510.1	109635366	--	sp|Q12840|KIF5A_HUMAN Kinesin heavy chain isoform 5A OS=Homo sapiens GN=KIF5A PE=1 SV=2//0	1383686	1441282	-	94354	downstream
NW_017859667.1	LNC_001435	XLOC_154997	--	Novel_lncRNA	1283854	1289331	-	XM_020096562.1	109635412	--	-//-	1253718	1257714	-	26139	upstream
NW_017859667.1	LNC_001435	XLOC_154997	--	Novel_lncRNA	1283854	1289331	-	XM_020096833.1	109635566	--	sp|A2RU30|TESP1_HUMAN Protein TESPA1 OS=Homo sapiens GN=TESPA1 PE=1 SV=2//2.43125e-42	1284680	1290569	+	-4652	antisense
NW_017859667.1	LNC_001435	XLOC_154997	--	Novel_lncRNA	1283854	1289331	-	XM_020096590.1	109635434	--	sp|Q13873|BMPR2_HUMAN Bone morphogenetic protein receptor type-2 OS=Homo sapiens GN=BMPR2 PE=1 SV=2//1.74214e-69	1261893	1267000	-	16853	upstream
NW_017859667.1	LNC_001435	XLOC_154997	--	Novel_lncRNA	1283854	1289331	-	XM_020096538.1	109635389	--	sp|Q969P0|IGSF8_HUMAN Immunoglobulin superfamily member 8 OS=Homo sapiens GN=IGSF8 PE=1 SV=1//4.47599e-110	1352930	1364372	+	63598	upstream
NW_017859667.1	LNC_001435	XLOC_154997	--	Novel_lncRNA	1283854	1289331	-	XM_020096834.1	109635566	--	sp|A2RU30|TESP1_HUMAN Protein TESPA1 OS=Homo sapiens GN=TESPA1 PE=1 SV=2//2.43125e-42	1284701	1290569	+	-4631	antisense
NW_017859667.1	LNC_001435	XLOC_154997	--	Novel_lncRNA	1283854	1289331	-	XM_020096835.1	109635567	--	sp|Q4SS66|TRBP2_TETNG RISC-loading complex subunit tarbp2 OS=Tetraodon nigroviridis GN=tarbp2 PE=3 SV=1//0	1290794	1296682	-	1462	downstream
NW_017859667.1	LNC_001435	XLOC_154997	--	Novel_lncRNA	1283854	1289331	-	XM_020096838.1	109635567	--	sp|Q4SS66|TRBP2_TETNG RISC-loading complex subunit tarbp2 OS=Tetraodon nigroviridis GN=tarbp2 PE=3 SV=1//0	1290794	1296681	-	1462	downstream
NW_017859667.1	LNC_001435	XLOC_154997	--	Novel_lncRNA	1283854	1289331	-	XM_020096836.1	109635567	--	sp|Q4SS66|TRBP2_TETNG RISC-loading complex subunit tarbp2 OS=Tetraodon nigroviridis GN=tarbp2 PE=3 SV=1//0	1290794	1296681	-	1462	downstream
NW_017859667.1	LNC_001435	XLOC_154997	--	Novel_lncRNA	1283854	1289331	-	XM_020096755.1	109635529	--	sp|Q4KM91|CDCA7_RAT Cell division cycle-associated protein 7 OS=Rattus norvegicus GN=Cdca7 PE=2 SV=1//1.18242e-75	1267853	1272198	+	11655	downstream
NW_017859667.1	LNC_001435	XLOC_154997	--	Novel_lncRNA	1283854	1289331	-	XM_020096837.1	109635567	--	sp|Q4SS66|TRBP2_TETNG RISC-loading complex subunit tarbp2 OS=Tetraodon nigroviridis GN=tarbp2 PE=3 SV=1//0	1290794	1296681	-	1462	downstream
NW_017859667.1	LNC_001435	XLOC_154997	--	Novel_lncRNA	1283854	1289331	-	XM_020096754.1	109635527	--	sp|P08047|SP1_HUMAN Transcription factor Sp1 OS=Homo sapiens GN=SP1 PE=1 SV=3//2.09415e-38	1272246	1280573	-	3280	upstream
NW_017859667.1	LNC_001435	XLOC_154997	--	Novel_lncRNA	1283854	1289331	-	XM_020096473.1	109635339	--	sp|Q9JK81|MYG1_MOUSE UPF0160 protein MYG1, mitochondrial OS=Mus musculus GN=Myg1 PE=1 SV=1//4.53633e-158	1171353	1187241	-	96612	upstream
NW_017859667.1	LNC_001435	XLOC_154997	--	Novel_lncRNA	1283854	1289331	-	XM_020096688.1	109635497	--	sp|Q7TQM4|SOAT2_RAT Sterol O-acyltransferase 2 OS=Rattus norvegicus GN=Soat2 PE=2 SV=1//1.85609e-176	1366662	1380673	-	77330	downstream
NW_017859667.1	LNC_001435	XLOC_154997	--	Novel_lncRNA	1283854	1289331	-	XM_020096509.1	109635366	--	sp|Q12840|KIF5A_HUMAN Kinesin heavy chain isoform 5A OS=Homo sapiens GN=KIF5A PE=1 SV=2//0	1383686	1441282	-	94354	downstream
NW_017859667.1	LNC_001435	XLOC_154997	--	Novel_lncRNA	1283854	1289331	-	XM_020096756.1	109635529	--	sp|Q4KM91|CDCA7_RAT Cell division cycle-associated protein 7 OS=Rattus norvegicus GN=Cdca7 PE=2 SV=1//1.18242e-75	1267736	1272198	+	11655	downstream
NW_017859667.1	LNC_001435	XLOC_154997	--	Novel_lncRNA	1283854	1289331	-	XM_020096753.1	109635527	--	sp|P08047|SP1_HUMAN Transcription factor Sp1 OS=Homo sapiens GN=SP1 PE=1 SV=3//2.09415e-38	1272246	1280573	-	3280	upstream
NW_017859667.1	LNC_001435	XLOC_154997	--	Novel_lncRNA	1283854	1289331	-	XM_020096752.1	109635526	--	sp|Q61990|PCBP2_MOUSE Poly(rC)-binding protein 2 OS=Mus musculus GN=Pcbp2 PE=1 SV=1//0	1246728	1253344	-	30509	upstream
NW_017859667.1	LNC_001436	XLOC_155078	--	Novel_lncRNA	1984992	1986295	-	XM_020096729.1	109635515	--	sp|Q96T49|PP16B_HUMAN Protein phosphatase 1 regulatory inhibitor subunit 16B OS=Homo sapiens GN=PPP1R16B PE=1 SV=1//0	1874270	1940438	-	44553	upstream
NW_017859667.1	LNC_001436	XLOC_155078	--	Novel_lncRNA	1984992	1986295	-	XM_020096494.1	109635353	--	sp|Q6TMK8|SLMO2_CRIGR Protein slowmo homolog 2 OS=Cricetulus griseus GN=SLMO2 PE=2 SV=1//7.8565e-105	2027197	2032730	-	40901	downstream
NW_017859667.1	LNC_001436	XLOC_155078	--	Novel_lncRNA	1984992	1986295	-	XM_020096820.1	109635556	--	sp|Q91YE6|IPO9_MOUSE Importin-9 OS=Mus musculus GN=Ipo9 PE=1 SV=3//0	2072156	2085346	+	85860	upstream
NW_017859667.1	LNC_001436	XLOC_155078	--	Novel_lncRNA	1984992	1986295	-	XM_020096872.1	109635585	--	sp|Q91819|AURAB_XENLA Aurora kinase A-B OS=Xenopus laevis GN=aurka-b PE=2 SV=3//8.97452e-158	2020283	2026119	-	33987	downstream
NW_017859667.1	LNC_001436	XLOC_155078	--	Novel_lncRNA	1984992	1986295	-	XM_020096469.1	109635337	--	sp|P24799|GNAS_XENLA Guanine nucleotide-binding protein G(s) subunit alpha OS=Xenopus laevis GN=gnas PE=2 SV=1//0	2042144	2067913	+	55848	upstream
NW_017859667.1	LNC_001436	XLOC_155078	--	Novel_lncRNA	1984992	1986295	-	XM_020096726.1	109635515	--	sp|Q96T49|PP16B_HUMAN Protein phosphatase 1 regulatory inhibitor subunit 16B OS=Homo sapiens GN=PPP1R16B PE=1 SV=1//0	1874270	1940438	-	44553	upstream
NW_017859667.1	LNC_001436	XLOC_155078	--	Novel_lncRNA	1984992	1986295	-	XM_020096727.1	109635515	--	sp|Q96T49|PP16B_HUMAN Protein phosphatase 1 regulatory inhibitor subunit 16B OS=Homo sapiens GN=PPP1R16B PE=1 SV=1//0	1874270	1940118	-	44873	upstream
NW_017859667.1	LNC_001436	XLOC_155078	--	Novel_lncRNA	1984992	1986295	-	XM_020096498.1	109635356	--	sp|Q6DIV6|VIAAT_XENTR Vesicular inhibitory amino acid transporter OS=Xenopus tropicalis GN=slc32a1 PE=2 SV=1//0	2014301	2017716	+	28005	upstream
NW_017859667.1	LNC_001436	XLOC_155078	--	Novel_lncRNA	1984992	1986295	-	XM_020096873.1	109635585	--	sp|Q91819|AURAB_XENLA Aurora kinase A-B OS=Xenopus laevis GN=aurka-b PE=2 SV=3//8.97452e-158	2020283	2026123	-	33987	downstream
NW_017859667.1	LNC_001436	XLOC_155078	--	Novel_lncRNA	1984992	1986295	-	XM_020096477.1	109635343	--	sp|P09207|TBB6_CHICK Tubulin beta-6 chain OS=Gallus gallus PE=1 SV=1//0	2034724	2037924	-	48428	downstream
NW_017859667.1	LNC_001436	XLOC_155078	--	Novel_lncRNA	1984992	1986295	-	XM_020096928.1	109635621	--	sp|Q5TG30|RHG40_HUMAN Rho GTPase-activating protein 40 OS=Homo sapiens GN=ARHGAP40 PE=3 SV=3//1.14484e-110	1979623	1995508	+	-1304	antisense
NW_017859667.1	LNC_001436	XLOC_155078	--	Novel_lncRNA	1984992	1986295	-	XM_020096871.1	109635585	--	sp|Q91819|AURAB_XENLA Aurora kinase A-B OS=Xenopus laevis GN=aurka-b PE=2 SV=3//8.97452e-158	2020283	2026123	-	33987	downstream
NW_017859667.1	LNC_001437	XLOC_155170	--	Novel_lncRNA	2612269	2613134	-	XM_020096844.1	109635572	--	sp|Q7T1N4|ASIC1_OPSTA Acid-sensing ion channel 1 OS=Opsanus tau GN=asic1 PE=1 SV=1//0	2617140	2644888	-	4005	downstream
NW_017859667.1	LNC_001437	XLOC_155170	--	Novel_lncRNA	2612269	2613134	-	XM_020096915.1	109635610	--	sp|A8E7D2|BN3D2_DANRE Pre-miRNA 5&apos;-monophosphate methyltransferase OS=Danio rerio GN=bcdin3d PE=3 SV=2//2.58966e-117	2568855	2570690	-	41578	upstream
NW_017859667.1	LNC_001437	XLOC_155170	--	Novel_lncRNA	2612269	2613134	-	XM_020096486.1	109635348	--	sp|O57656|GPDA_TAKRU Glycerol-3-phosphate dehydrogenase [NAD(+)], cytoplasmic OS=Takifugu rubripes GN=gpd1 PE=3 SV=1//0	2593508	2597912	-	14356	upstream
NW_017859667.1	LNC_001437	XLOC_155170	--	Novel_lncRNA	2612269	2613134	-	XR_002203145.1	109635609	--	sp|Q8N5B7|CERS5_HUMAN Ceramide synthase 5 OS=Homo sapiens GN=CERS5 PE=2 SV=1//1.76547e-163	2573768	2590834	-	21434	upstream
NW_017859667.1	LNC_001437	XLOC_155170	--	Novel_lncRNA	2612269	2613134	-	XM_020096913.1	109635609	--	sp|Q8N5B7|CERS5_HUMAN Ceramide synthase 5 OS=Homo sapiens GN=CERS5 PE=2 SV=1//1.76547e-163	2573282	2590834	-	21434	upstream
NW_017859667.1	LNC_001437	XLOC_155170	--	Novel_lncRNA	2612269	2613134	-	XM_020096843.1	109635572	--	sp|Q7T1N4|ASIC1_OPSTA Acid-sensing ion channel 1 OS=Opsanus tau GN=asic1 PE=1 SV=1//0	2617140	2663151	-	4005	downstream
NW_017859667.1	LNC_001437	XLOC_155170	--	Novel_lncRNA	2612269	2613134	-	XM_020096916.1	109635611	--	sp|A8E7D3|COX14_DANRE Cytochrome c oxidase assembly protein COX14 homolog OS=Danio rerio GN=si:dkey-222f2.8 PE=3 SV=2//4.58275e-19	2572599	2573035	+	39233	downstream
NW_017859667.1	LNC_001437	XLOC_155170	--	Novel_lncRNA	2612269	2613134	-	XM_020096842.1	109635571	--	sp|Q96GM5|SMRD1_HUMAN SWI/SNF-related matrix-associated actin-dependent regulator of chromatin subfamily D member 1 OS=Homo sapiens GN=SMARCD1 PE=1 SV=2//0	2598551	2608183	-	4085	upstream
NW_017859667.1	LNC_001437	XLOC_155170	--	Novel_lncRNA	2612269	2613134	-	XM_020096845.1	109635572	--	sp|Q7T1N4|ASIC1_OPSTA Acid-sensing ion channel 1 OS=Opsanus tau GN=asic1 PE=1 SV=1//0	2617140	2758804	-	4005	downstream
NW_017859652.1	LNC_000811	XLOC_088850	--	Novel_lncRNA	8102782	8107312	-	XM_020086276.1	109628855	--	sp|Q63164|DYH1_RAT Dynein heavy chain 1, axonemal OS=Rattus norvegicus GN=Dnah1 PE=2 SV=2//3.40553e-22	8024619	8056534	+	46247	downstream
NW_017859652.1	LNC_000811	XLOC_088850	--	Novel_lncRNA	8102782	8107312	-	XM_020086549.1	109629070	--	sp|Q5M834|DTBP1_RAT Dysbindin OS=Rattus norvegicus GN=Dtnbp1 PE=1 SV=1//8.12661e-27	8201379	8215374	+	94066	upstream
NW_017859652.1	LNC_000811	XLOC_088850	--	Novel_lncRNA	8102782	8107312	-	XM_020086921.1	109629276	--	sp|P25114|F264_RAT 6-phosphofructo-2-kinase/fructose-2,6-bisphosphatase 4 OS=Rattus norvegicus GN=Pfkfb4 PE=1 SV=3//0	8102788	8113932	+	-4525	antisense
NW_017859652.1	LNC_000811	XLOC_088850	--	Novel_lncRNA	8102782	8107312	-	XM_020086920.1	109629276	--	sp|P25114|F264_RAT 6-phosphofructo-2-kinase/fructose-2,6-bisphosphatase 4 OS=Rattus norvegicus GN=Pfkfb4 PE=1 SV=3//0	8105714	8115562	+	-1599	antisense
NW_017859652.1	LNC_000811	XLOC_088850	--	Novel_lncRNA	8102782	8107312	-	XM_020086443.1	109628980	--	sp|Q6DEI8|MIA40_DANRE Mitochondrial intermembrane space import and assembly protein 40 OS=Danio rerio GN=chchd4 PE=2 SV=1//3.24744e-40	8007387	8009442	+	93339	downstream
NW_017859652.1	LNC_000811	XLOC_088850	--	Novel_lncRNA	8102782	8107312	-	XM_020086837.1	109629235	--	sp|Q90ZM2|S61A1_DANRE Protein transport protein Sec61 subunit alpha-like 1 OS=Danio rerio GN=sec61al1 PE=2 SV=3//0	7999659	8004741	+	98040	downstream
NW_017859652.1	LNC_000811	XLOC_088850	--	Novel_lncRNA	8102782	8107312	-	XM_020086885.1	109629257	--	sp|P59999|ARPC4_MOUSE Actin-related protein 2/3 complex subunit 4 OS=Mus musculus GN=Arpc4 PE=1 SV=3//6.0161e-112	8116032	8119177	-	8719	downstream
NW_017859652.1	LNC_000811	XLOC_088850	--	Novel_lncRNA	8102782	8107312	-	XM_020086543.1	109629063	--	sp|Q9JI33|NET4_MOUSE Netrin-4 OS=Mus musculus GN=Ntn4 PE=2 SV=2//6.83968e-164	8009821	8015837	-	86944	upstream
NW_017859652.1	LNC_000811	XLOC_088850	--	Novel_lncRNA	8102782	8107312	-	XM_020086444.1	109628981	--	-//-	8139527	8197899	-	32214	downstream
NW_017859652.1	LNC_000811	XLOC_088850	--	Novel_lncRNA	8102782	8107312	-	XM_020086919.1	109629276	--	sp|P25114|F264_RAT 6-phosphofructo-2-kinase/fructose-2,6-bisphosphatase 4 OS=Rattus norvegicus GN=Pfkfb4 PE=1 SV=3//0	8105715	8113932	+	-1598	antisense
NW_017859652.1	LNC_000811	XLOC_088850	--	Novel_lncRNA	8102782	8107312	-	XM_020086922.1	109629276	--	sp|P25114|F264_RAT 6-phosphofructo-2-kinase/fructose-2,6-bisphosphatase 4 OS=Rattus norvegicus GN=Pfkfb4 PE=1 SV=3//0	8102788	8115562	+	-4525	antisense
NW_017859652.1	LNC_000811	XLOC_088850	--	Novel_lncRNA	8102782	8107312	-	XM_020086886.1	109629257	--	sp|P59999|ARPC4_MOUSE Actin-related protein 2/3 complex subunit 4 OS=Mus musculus GN=Arpc4 PE=1 SV=3//6.0161e-112	8116032	8119459	-	8719	downstream
NW_017859652.1	LNC_000811	XLOC_088850	--	Novel_lncRNA	8102782	8107312	-	XM_020086354.1	109628905	--	sp|Q16644|MAPK3_HUMAN MAP kinase-activated protein kinase 3 OS=Homo sapiens GN=MAPKAPK3 PE=1 SV=1//0	8056859	8074292	+	28489	downstream
NW_017859652.1	LNC_000811	XLOC_088850	--	Novel_lncRNA	8102782	8107312	-	XM_020086882.1	109629256	--	sp|Q7SY21|TADA3_DANRE Transcriptional adapter 3 OS=Danio rerio GN=tada3 PE=2 SV=1//0	8119747	8123279	+	12434	upstream
NW_017859652.1	LNC_000811	XLOC_088850	--	Novel_lncRNA	8102782	8107312	-	XM_020086883.1	109629256	--	sp|Q7SY21|TADA3_DANRE Transcriptional adapter 3 OS=Danio rerio GN=tada3 PE=2 SV=1//0	8119829	8123279	+	12516	upstream
NW_017859652.1	LNC_000811	XLOC_088850	--	Novel_lncRNA	8102782	8107312	-	XM_020086884.1	109629256	--	sp|Q7SY21|TADA3_DANRE Transcriptional adapter 3 OS=Danio rerio GN=tada3 PE=2 SV=1//0	8119860	8123279	+	12547	upstream
NW_017859652.1	LNC_000810	XLOC_088850	--	Novel_lncRNA	8102782	8107312	-	XM_020086276.1	109628855	--	sp|Q63164|DYH1_RAT Dynein heavy chain 1, axonemal OS=Rattus norvegicus GN=Dnah1 PE=2 SV=2//3.40553e-22	8024619	8056534	+	46247	downstream
NW_017859652.1	LNC_000810	XLOC_088850	--	Novel_lncRNA	8102782	8107312	-	XM_020086549.1	109629070	--	sp|Q5M834|DTBP1_RAT Dysbindin OS=Rattus norvegicus GN=Dtnbp1 PE=1 SV=1//8.12661e-27	8201379	8215374	+	94066	upstream
NW_017859652.1	LNC_000810	XLOC_088850	--	Novel_lncRNA	8102782	8107312	-	XM_020086921.1	109629276	--	sp|P25114|F264_RAT 6-phosphofructo-2-kinase/fructose-2,6-bisphosphatase 4 OS=Rattus norvegicus GN=Pfkfb4 PE=1 SV=3//0	8102788	8113932	+	-4525	antisense
NW_017859652.1	LNC_000810	XLOC_088850	--	Novel_lncRNA	8102782	8107312	-	XM_020086920.1	109629276	--	sp|P25114|F264_RAT 6-phosphofructo-2-kinase/fructose-2,6-bisphosphatase 4 OS=Rattus norvegicus GN=Pfkfb4 PE=1 SV=3//0	8105714	8115562	+	-1599	antisense
NW_017859652.1	LNC_000810	XLOC_088850	--	Novel_lncRNA	8102782	8107312	-	XM_020086443.1	109628980	--	sp|Q6DEI8|MIA40_DANRE Mitochondrial intermembrane space import and assembly protein 40 OS=Danio rerio GN=chchd4 PE=2 SV=1//3.24744e-40	8007387	8009442	+	93339	downstream
NW_017859652.1	LNC_000810	XLOC_088850	--	Novel_lncRNA	8102782	8107312	-	XM_020086837.1	109629235	--	sp|Q90ZM2|S61A1_DANRE Protein transport protein Sec61 subunit alpha-like 1 OS=Danio rerio GN=sec61al1 PE=2 SV=3//0	7999659	8004741	+	98040	downstream
NW_017859652.1	LNC_000810	XLOC_088850	--	Novel_lncRNA	8102782	8107312	-	XM_020086885.1	109629257	--	sp|P59999|ARPC4_MOUSE Actin-related protein 2/3 complex subunit 4 OS=Mus musculus GN=Arpc4 PE=1 SV=3//6.0161e-112	8116032	8119177	-	8719	downstream
NW_017859652.1	LNC_000810	XLOC_088850	--	Novel_lncRNA	8102782	8107312	-	XM_020086543.1	109629063	--	sp|Q9JI33|NET4_MOUSE Netrin-4 OS=Mus musculus GN=Ntn4 PE=2 SV=2//6.83968e-164	8009821	8015837	-	86944	upstream
NW_017859652.1	LNC_000810	XLOC_088850	--	Novel_lncRNA	8102782	8107312	-	XM_020086444.1	109628981	--	-//-	8139527	8197899	-	32214	downstream
NW_017859652.1	LNC_000810	XLOC_088850	--	Novel_lncRNA	8102782	8107312	-	XM_020086919.1	109629276	--	sp|P25114|F264_RAT 6-phosphofructo-2-kinase/fructose-2,6-bisphosphatase 4 OS=Rattus norvegicus GN=Pfkfb4 PE=1 SV=3//0	8105715	8113932	+	-1598	antisense
NW_017859652.1	LNC_000810	XLOC_088850	--	Novel_lncRNA	8102782	8107312	-	XM_020086922.1	109629276	--	sp|P25114|F264_RAT 6-phosphofructo-2-kinase/fructose-2,6-bisphosphatase 4 OS=Rattus norvegicus GN=Pfkfb4 PE=1 SV=3//0	8102788	8115562	+	-4525	antisense
NW_017859652.1	LNC_000810	XLOC_088850	--	Novel_lncRNA	8102782	8107312	-	XM_020086886.1	109629257	--	sp|P59999|ARPC4_MOUSE Actin-related protein 2/3 complex subunit 4 OS=Mus musculus GN=Arpc4 PE=1 SV=3//6.0161e-112	8116032	8119459	-	8719	downstream
NW_017859652.1	LNC_000810	XLOC_088850	--	Novel_lncRNA	8102782	8107312	-	XM_020086354.1	109628905	--	sp|Q16644|MAPK3_HUMAN MAP kinase-activated protein kinase 3 OS=Homo sapiens GN=MAPKAPK3 PE=1 SV=1//0	8056859	8074292	+	28489	downstream
NW_017859652.1	LNC_000810	XLOC_088850	--	Novel_lncRNA	8102782	8107312	-	XM_020086882.1	109629256	--	sp|Q7SY21|TADA3_DANRE Transcriptional adapter 3 OS=Danio rerio GN=tada3 PE=2 SV=1//0	8119747	8123279	+	12434	upstream
NW_017859652.1	LNC_000810	XLOC_088850	--	Novel_lncRNA	8102782	8107312	-	XM_020086883.1	109629256	--	sp|Q7SY21|TADA3_DANRE Transcriptional adapter 3 OS=Danio rerio GN=tada3 PE=2 SV=1//0	8119829	8123279	+	12516	upstream
NW_017859652.1	LNC_000810	XLOC_088850	--	Novel_lncRNA	8102782	8107312	-	XM_020086884.1	109629256	--	sp|Q7SY21|TADA3_DANRE Transcriptional adapter 3 OS=Danio rerio GN=tada3 PE=2 SV=1//0	8119860	8123279	+	12547	upstream
NW_017859652.1	LNC_000813	XLOC_089294	--	Novel_lncRNA	10004915	10005323	-	XM_020086578.1	109629102	--	sp|Q2XXR8|VAR1_VARVA AVIToxin-VAR1 OS=Varanus varius PE=2 SV=1//2.59534e-36	10001468	10003917	-	997	upstream
NW_017859652.1	LNC_000813	XLOC_089294	--	Novel_lncRNA	10004915	10005323	-	XM_020086817.1	109629225	--	sp|Q2LE08|FXP1B_DANRE Forkhead box protein P1-B OS=Danio rerio GN=foxp1b PE=2 SV=1//0	9820542	9976190	-	28724	upstream
NW_017859652.1	LNC_000813	XLOC_089294	--	Novel_lncRNA	10004915	10005323	-	XM_020086410.1	109628949	--	sp|Q9I918|GP173_DANRE Probable G-protein coupled receptor 173 OS=Danio rerio GN=gpr173 PE=3 SV=1//3.95548e-175	9994234	9996886	+	8028	downstream
NW_017859652.1	LNC_000813	XLOC_089294	--	Novel_lncRNA	10004915	10005323	-	XM_020086819.1	109629225	--	sp|Q2LE08|FXP1B_DANRE Forkhead box protein P1-B OS=Danio rerio GN=foxp1b PE=2 SV=1//0	9820542	9976197	-	28717	upstream
NW_017859652.1	LNC_000813	XLOC_089294	--	Novel_lncRNA	10004915	10005323	-	XM_020087128.1	109629399	--	sp|Q66HY7|IF4E3_DANRE Eukaryotic translation initiation factor 4E type 3 OS=Danio rerio GN=eif4e3 PE=2 SV=1//6.9712e-101	9983900	9990782	-	14132	upstream
NW_017859652.1	LNC_000813	XLOC_089294	--	Novel_lncRNA	10004915	10005323	-	XM_020086818.1	109629225	--	sp|Q2LE08|FXP1B_DANRE Forkhead box protein P1-B OS=Danio rerio GN=foxp1b PE=2 SV=1//0	9820542	9976191	-	28723	upstream
NW_017859652.1	LNC_000812	XLOC_089216	--	Novel_lncRNA	9668178	9669091	-	XM_020086755.1	109629200	--	sp|Q8R5J9|PRAF3_MOUSE PRA1 family protein 3 OS=Mus musculus GN=Arl6ip5 PE=1 SV=2//2.54157e-76	9610047	9614863	+	53314	downstream
NW_017859652.1	LNC_000812	XLOC_089216	--	Novel_lncRNA	9668178	9669091	-	XM_020086542.1	109629062	--	sp|Q9ZAE9|ACBC_ACTS5 2-epi-5-epi-valiolone synthase OS=Actinoplanes sp. (strain ATCC 31044 / CBS 674.73 / SE50/110) GN=acbC PE=3 SV=3//1.25084e-101	9720335	9724299	-	51243	downstream
NW_017859652.1	LNC_000812	XLOC_089216	--	Novel_lncRNA	9668178	9669091	-	XM_020087033.1	109629336	--	sp|Q9Y2L6|FRM4B_HUMAN FERM domain-containing protein 4B OS=Homo sapiens GN=FRMD4B PE=1 SV=4//0	9618904	9648088	-	20089	upstream
NW_017859652.1	LNC_000812	XLOC_089216	--	Novel_lncRNA	9668178	9669091	-	XM_020086537.1	109629056	--	sp|O77808|V2R_CANFA Vasopressin V2 receptor OS=Canis familiaris GN=AVPR2 PE=2 SV=1//1.11908e-102	9601940	9603529	-	64648	upstream
NW_017859652.1	LNC_000812	XLOC_089216	--	Novel_lncRNA	9668178	9669091	-	XM_020086494.1	109629020	--	sp|O75030|MITF_HUMAN Microphthalmia-associated transcription factor OS=Homo sapiens GN=MITF PE=1 SV=2//2.16228e-124	9713790	9718934	+	44698	upstream
NW_017859652.1	LNC_000812	XLOC_089216	--	Novel_lncRNA	9668178	9669091	-	XM_020086752.1	109629199	--	sp|Q96Q11|TRNT1_HUMAN CCA tRNA nucleotidyltransferase 1, mitochondrial OS=Homo sapiens GN=TRNT1 PE=1 SV=2//0	9604027	9609972	-	58205	upstream
NW_017859652.1	LNC_000812	XLOC_089216	--	Novel_lncRNA	9668178	9669091	-	XM_020086508.1	109629028	--	sp|Q8NK50|MTDH_HYPJE NADP-dependent mannitol dehydrogenase OS=Hypocrea jecorina GN=lxr1 PE=1 SV=1//2.27813e-40	9728785	9742498	+	59693	upstream
NW_017859652.1	LNC_000812	XLOC_089216	--	Novel_lncRNA	9668178	9669091	-	XM_020086493.1	109629020	--	sp|O75030|MITF_HUMAN Microphthalmia-associated transcription factor OS=Homo sapiens GN=MITF PE=1 SV=2//2.16228e-124	9713790	9718934	+	44698	upstream
NW_017859652.1	LNC_000812	XLOC_089216	--	Novel_lncRNA	9668178	9669091	-	XM_020086753.1	109629199	--	sp|Q96Q11|TRNT1_HUMAN CCA tRNA nucleotidyltransferase 1, mitochondrial OS=Homo sapiens GN=TRNT1 PE=1 SV=2//0	9604027	9609956	-	58221	upstream
NW_017859652.1	LNC_000815	XLOC_089575	--	Novel_lncRNA	11281104	11282134	-	XM_020086519.1	109629039	--	sp|P58137|ACOT8_MOUSE Acyl-coenzyme A thioesterase 8 OS=Mus musculus GN=Acot8 PE=1 SV=1//2.29054e-156	11188326	11192583	-	88520	upstream
NW_017859652.1	LNC_000815	XLOC_089575	--	Novel_lncRNA	11281104	11282134	-	XM_020086867.1	109629248	--	sp|Q86VQ6|TRXR3_HUMAN Thioredoxin reductase 3 OS=Homo sapiens GN=TXNRD3 PE=1 SV=4//0	11328857	11341897	-	46722	downstream
NW_017859652.1	LNC_000815	XLOC_089575	--	Novel_lncRNA	11281104	11282134	-	XM_020087097.1	109629373	--	sp|Q8VE97|SRSF4_MOUSE Serine/arginine-rich splicing factor 4 OS=Mus musculus GN=Srsf4 PE=2 SV=1//5.26033e-44	11182226	11185445	-	95658	upstream
NW_017859652.1	LNC_000815	XLOC_089575	--	Novel_lncRNA	11281104	11282134	-	XM_020086849.1	109629239	--	sp|Q9NPF2|CHSTB_HUMAN Carbohydrate sulfotransferase 11 OS=Homo sapiens GN=CHST11 PE=1 SV=1//3.44625e-146	11299999	11319064	-	17864	downstream
NW_017859652.1	LNC_000815	XLOC_089575	--	Novel_lncRNA	11281104	11282134	-	XM_020086274.1	109628853	--	sp|Q06274|ITA5_XENLA Integrin alpha-5 OS=Xenopus laevis GN=itga5 PE=2 SV=1//0	11366601	11406324	+	84466	upstream
NW_017859652.1	LNC_000815	XLOC_089575	--	Novel_lncRNA	11281104	11282134	-	XM_020087121.1	109629393	--	sp|Q68FR2|BIN2_RAT Bridging integrator 2 OS=Rattus norvegicus GN=Bin2 PE=1 SV=1//3.68411e-101	11346216	11355976	+	64081	upstream
NW_017859652.1	LNC_000815	XLOC_089575	--	Novel_lncRNA	11281104	11282134	-	XM_020086295.1	109628867	--	sp|Q96KR7|PHAR3_HUMAN Phosphatase and actin regulator 3 OS=Homo sapiens GN=PHACTR3 PE=1 SV=1//1.83015e-149	11198767	11244911	+	36192	downstream
NW_017859652.1	LNC_000815	XLOC_089575	--	Novel_lncRNA	11281104	11282134	-	XM_020086415.1	109628953	--	sp|O95685|PPR3D_HUMAN Protein phosphatase 1 regulatory subunit 3D OS=Homo sapiens GN=PPP1R3D PE=1 SV=1//4.53236e-54	11248091	11251755	-	29348	upstream
NW_017859652.1	LNC_000815	XLOC_089575	--	Novel_lncRNA	11281104	11282134	-	XM_020086458.1	109628994	--	sp|Q62559|IFT52_MOUSE Intraflagellar transport protein 52 homolog OS=Mus musculus GN=Ift52 PE=1 SV=2//2.01603e-24	11176594	11181423	-	99680	upstream
NW_017859652.1	LNC_000814	XLOC_089562	--	Novel_lncRNA	11186157	11187475	-	XM_020086786.1	109629208	--	sp|Q03237|MYBB_CHICK Myb-related protein B OS=Gallus gallus GN=MYBL2 PE=1 SV=1//0	11164124	11170257	-	15899	upstream
NW_017859652.1	LNC_000814	XLOC_089562	--	Novel_lncRNA	11186157	11187475	-	XM_020086858.1	109629245	--	sp|Q9Z2H5|E41L1_MOUSE Band 4.1-like protein 1 OS=Mus musculus GN=Epb41l1 PE=1 SV=2//1.37117e-27	11038809	11113249	-	72907	upstream
NW_017859652.1	LNC_000814	XLOC_089562	--	Novel_lncRNA	11186157	11187475	-	XM_020086785.1	109629208	--	sp|Q03237|MYBB_CHICK Myb-related protein B OS=Gallus gallus GN=MYBL2 PE=1 SV=1//0	11164124	11170257	-	15899	upstream
NW_017859652.1	LNC_000814	XLOC_089562	--	Novel_lncRNA	11186157	11187475	-	XM_020086519.1	109629039	--	sp|P58137|ACOT8_MOUSE Acyl-coenzyme A thioesterase 8 OS=Mus musculus GN=Acot8 PE=1 SV=1//2.29054e-156	11188326	11192583	-	850	downstream
NW_017859652.1	LNC_000814	XLOC_089562	--	Novel_lncRNA	11186157	11187475	-	XM_020086415.1	109628953	--	sp|O95685|PPR3D_HUMAN Protein phosphatase 1 regulatory subunit 3D OS=Homo sapiens GN=PPP1R3D PE=1 SV=1//4.53236e-54	11248091	11251755	-	60615	downstream
NW_017859652.1	LNC_000814	XLOC_089562	--	Novel_lncRNA	11186157	11187475	-	XM_020086782.1	109629207	--	sp|Q5RBM1|RPN2_PONAB Dolichyl-diphosphooligosaccharide--protein glycosyltransferase subunit 2 OS=Pongo abelii GN=RPN2 PE=2 SV=1//0	11154550	11162885	-	23271	upstream
NW_017859652.1	LNC_000814	XLOC_089562	--	Novel_lncRNA	11186157	11187475	-	XM_020086862.1	109629245	--	sp|Q9Z2H5|E41L1_MOUSE Band 4.1-like protein 1 OS=Mus musculus GN=Epb41l1 PE=1 SV=2//1.37117e-27	11038809	11113249	-	72907	upstream
NW_017859652.1	LNC_000814	XLOC_089562	--	Novel_lncRNA	11186157	11187475	-	XM_020087097.1	109629373	--	sp|Q8VE97|SRSF4_MOUSE Serine/arginine-rich splicing factor 4 OS=Mus musculus GN=Srsf4 PE=2 SV=1//5.26033e-44	11182226	11185445	-	711	upstream
NW_017859652.1	LNC_000814	XLOC_089562	--	Novel_lncRNA	11186157	11187475	-	XM_020086863.1	109629245	--	sp|Q9Z2H5|E41L1_MOUSE Band 4.1-like protein 1 OS=Mus musculus GN=Epb41l1 PE=1 SV=2//1.37117e-27	11038809	11113249	-	72907	upstream
NW_017859652.1	LNC_000814	XLOC_089562	--	Novel_lncRNA	11186157	11187475	-	XM_020086577.1	109629101	--	sp|P01286|SLIB_HUMAN Somatoliberin OS=Homo sapiens GN=GHRH PE=1 SV=1//9.27355e-10	11149745	11152021	+	34135	downstream
NW_017859652.1	LNC_000814	XLOC_089562	--	Novel_lncRNA	11186157	11187475	-	XM_020086458.1	109628994	--	sp|Q62559|IFT52_MOUSE Intraflagellar transport protein 52 homolog OS=Mus musculus GN=Ift52 PE=1 SV=2//2.01603e-24	11176594	11181423	-	4733	upstream
NW_017859652.1	LNC_000814	XLOC_089562	--	Novel_lncRNA	11186157	11187475	-	XM_020086295.1	109628867	--	sp|Q96KR7|PHAR3_HUMAN Phosphatase and actin regulator 3 OS=Homo sapiens GN=PHACTR3 PE=1 SV=1//1.83015e-149	11198767	11244911	+	11291	upstream
NW_017859652.1	LNC_000814	XLOC_089562	--	Novel_lncRNA	11186157	11187475	-	XM_020086784.1	109629207	--	sp|Q5RBM1|RPN2_PONAB Dolichyl-diphosphooligosaccharide--protein glycosyltransferase subunit 2 OS=Pongo abelii GN=RPN2 PE=2 SV=1//0	11154918	11162885	-	23271	upstream
NW_017859652.1	LNC_000814	XLOC_089562	--	Novel_lncRNA	11186157	11187475	-	XM_020086584.1	109629110	--	sp|Q62559|IFT52_MOUSE Intraflagellar transport protein 52 homolog OS=Mus musculus GN=Ift52 PE=1 SV=2//3.7825e-45	11173033	11173573	-	12583	upstream
NW_017859652.1	LNC_000814	XLOC_089562	--	Novel_lncRNA	11186157	11187475	-	XM_020086864.1	109629245	--	sp|Q9Z2H5|E41L1_MOUSE Band 4.1-like protein 1 OS=Mus musculus GN=Epb41l1 PE=1 SV=2//1.37117e-27	11038809	11113249	-	72907	upstream
NW_017859652.1	LNC_000814	XLOC_089562	--	Novel_lncRNA	11186157	11187475	-	XM_020087072.1	109629358	--	sp|Q9JLH6|CK5P1_RAT CDK5 regulatory subunit-associated protein 1 OS=Rattus norvegicus GN=Cdk5rap1 PE=1 SV=1//0	11141203	11147174	-	38982	upstream
NW_017859652.1	LNC_000814	XLOC_089562	--	Novel_lncRNA	11186157	11187475	-	XM_020086865.1	109629245	--	sp|Q9Z2H5|E41L1_MOUSE Band 4.1-like protein 1 OS=Mus musculus GN=Epb41l1 PE=1 SV=2//1.37117e-27	11038809	11113249	-	72907	upstream
NW_017859652.1	LNC_000814	XLOC_089562	--	Novel_lncRNA	11186157	11187475	-	XM_020086860.1	109629245	--	sp|Q9Z2H5|E41L1_MOUSE Band 4.1-like protein 1 OS=Mus musculus GN=Epb41l1 PE=1 SV=2//1.37117e-27	11038809	11113249	-	72907	upstream
NW_017859652.1	LNC_000814	XLOC_089562	--	Novel_lncRNA	11186157	11187475	-	XM_020087073.1	109629359	--	sp|P17213|BPI_HUMAN Bactericidal permeability-increasing protein OS=Homo sapiens GN=BPI PE=1 SV=4//5.37574e-105	11133088	11141428	+	44728	downstream
NW_017859652.1	LNC_000814	XLOC_089562	--	Novel_lncRNA	11186157	11187475	-	XM_020086861.1	109629245	--	sp|Q9Z2H5|E41L1_MOUSE Band 4.1-like protein 1 OS=Mus musculus GN=Epb41l1 PE=1 SV=2//1.37117e-27	11038809	11113249	-	72907	upstream
NW_017859652.1	LNC_000814	XLOC_089562	--	Novel_lncRNA	11186157	11187475	-	XM_020086576.1	109629101	--	sp|P01286|SLIB_HUMAN Somatoliberin OS=Homo sapiens GN=GHRH PE=1 SV=1//9.27355e-10	11149745	11152055	+	34101	downstream
NW_017859652.1	LNC_000817	XLOC_090099	--	Novel_lncRNA	13031104	13037549	-	XM_020087081.1	109629366	--	sp|E6ZGB4|PHF2_DICLA Lysine-specific demethylase phf2 OS=Dicentrarchus labrax GN=phf2 PE=3 SV=1//0	13122899	13155001	-	85349	downstream
NW_017859652.1	LNC_000817	XLOC_090099	--	Novel_lncRNA	13031104	13037549	-	XM_020086516.1	109629036	--	sp|P24383|WNT7A_MOUSE Protein Wnt-7a OS=Mus musculus GN=Wnt7a PE=1 SV=2//0	13018014	13030511	-	592	upstream
NW_017859652.1	LNC_000817	XLOC_090099	--	Novel_lncRNA	13031104	13037549	-	XM_020086464.1	109628999	--	sp|P98095|FBLN2_HUMAN Fibulin-2 OS=Homo sapiens GN=FBLN2 PE=1 SV=2//5.51963e-58	12899099	12988514	+	42589	downstream
NW_017859652.1	LNC_000817	XLOC_090099	--	Novel_lncRNA	13031104	13037549	-	XM_020086567.1	109629092	--	sp|Q503F2|BARX1_DANRE Homeobox protein BarH-like 1 OS=Danio rerio GN=barx1 PE=2 SV=2//8.11977e-126	13060038	13063927	+	22488	upstream
NW_017859652.1	LNC_000817	XLOC_090099	--	Novel_lncRNA	13031104	13037549	-	XM_020087079.1	109629366	--	sp|E6ZGB4|PHF2_DICLA Lysine-specific demethylase phf2 OS=Dicentrarchus labrax GN=phf2 PE=3 SV=1//0	13122899	13155001	-	85349	downstream
NW_017859652.1	LNC_000817	XLOC_090099	--	Novel_lncRNA	13031104	13037549	-	XM_020087083.1	109629366	--	sp|E6ZGB4|PHF2_DICLA Lysine-specific demethylase phf2 OS=Dicentrarchus labrax GN=phf2 PE=3 SV=1//0	13122899	13155001	-	85349	downstream
NW_017859652.1	LNC_000817	XLOC_090099	--	Novel_lncRNA	13031104	13037549	-	XM_020087082.1	109629366	--	sp|E6ZGB4|PHF2_DICLA Lysine-specific demethylase phf2 OS=Dicentrarchus labrax GN=phf2 PE=3 SV=1//0	13122899	13155001	-	85349	downstream
NW_017859652.1	LNC_000817	XLOC_090099	--	Novel_lncRNA	13031104	13037549	-	XM_020086277.1	109628856	--	sp|A1L1R5|PTPC1_DANRE Protein tyrosine phosphatase domain-containing protein 1 OS=Danio rerio GN=ptpdc1 PE=2 SV=1//0	13037654	13054793	-	104	downstream
NW_017859652.1	LNC_000816	XLOC_089807	--	Novel_lncRNA	11978388	12016448	-	XM_020086334.1	109628888	--	sp|P41158|ELK4_MOUSE ETS domain-containing protein Elk-4 OS=Mus musculus GN=Elk4 PE=2 SV=2//2.47571e-78	12105462	12122680	-	89013	downstream
NW_017859652.1	LNC_000816	XLOC_089807	--	Novel_lncRNA	11978388	12016448	-	XM_020086564.1	109629087	--	sp|Q91XA8|KLD8A_MOUSE Kelch domain-containing protein 8A OS=Mus musculus GN=Klhdc8a PE=2 SV=1//9.97128e-127	11856374	11882420	-	95967	upstream
NW_017859652.1	LNC_000816	XLOC_089807	--	Novel_lncRNA	11978388	12016448	-	XM_020086459.1	109628995	--	sp|Q5RD01|CDK18_PONAB Cyclin-dependent kinase 18 OS=Pongo abelii GN=CDK18 PE=2 SV=2//0	12045850	12085482	+	29401	upstream
NW_017859652.1	LNC_000816	XLOC_089807	--	Novel_lncRNA	11978388	12016448	-	XM_020086402.1	109628944	--	sp|Q7SXB7|MFD4A_DANRE Major facilitator superfamily domain-containing protein 4-A OS=Danio rerio GN=mfsd4a PE=2 SV=1//2.52925e-171	12092396	12105240	+	75947	upstream
NW_017859679.1	LNC_001720	XLOC_181078	--	Novel_lncRNA	526187	554384	-	XM_020100555.1	109637893	--	sp|B6ZK77|IRL1B_DANRE Interleukin-1 receptor accessory protein-like 1-B OS=Danio rerio GN=il1rapl1b PE=1 SV=1//0	627912	816388	-	73527	downstream
NW_017859679.1	LNC_001720	XLOC_181078	--	Novel_lncRNA	526187	554384	-	XM_020100554.1	109637893	--	sp|B6ZK77|IRL1B_DANRE Interleukin-1 receptor accessory protein-like 1-B OS=Danio rerio GN=il1rapl1b PE=1 SV=1//0	627912	816388	-	73527	downstream
NW_017859679.1	LNC_001720	XLOC_181078	--	Novel_lncRNA	526187	554384	-	XM_020100741.1	109638000	--	sp|Q63406|MCF2L_RAT Guanine nucleotide exchange factor DBS OS=Rattus norvegicus GN=Mcf2l PE=1 SV=3//0	423725	450489	+	75697	downstream
NW_017859679.1	LNC_001720	XLOC_181078	--	Novel_lncRNA	526187	554384	-	XM_020100744.1	109638000	--	sp|Q63406|MCF2L_RAT Guanine nucleotide exchange factor DBS OS=Rattus norvegicus GN=Mcf2l PE=1 SV=3//0	421242	450489	+	75697	downstream
NW_017859679.1	LNC_001720	XLOC_181078	--	Novel_lncRNA	526187	554384	-	XM_020100553.1	109637893	--	sp|B6ZK77|IRL1B_DANRE Interleukin-1 receptor accessory protein-like 1-B OS=Danio rerio GN=il1rapl1b PE=1 SV=1//0	627912	816388	-	73527	downstream
NW_017859679.1	LNC_001720	XLOC_181078	--	Novel_lncRNA	526187	554384	-	XM_020100745.1	109638000	--	sp|Q63406|MCF2L_RAT Guanine nucleotide exchange factor DBS OS=Rattus norvegicus GN=Mcf2l PE=1 SV=3//0	421242	450489	+	75697	downstream
NW_017859679.1	LNC_001720	XLOC_181078	--	Novel_lncRNA	526187	554384	-	XM_020100552.1	109637893	--	sp|B6ZK77|IRL1B_DANRE Interleukin-1 receptor accessory protein-like 1-B OS=Danio rerio GN=il1rapl1b PE=1 SV=1//0	627912	773945	-	73527	downstream
NW_017859679.1	LNC_001720	XLOC_181078	--	Novel_lncRNA	526187	554384	-	XM_020100698.1	109637975	--	sp|Q503I2|TRI13_DANRE Tripartite motif-containing 13 OS=Danio rerio GN=trim13 PE=2 SV=1//1.33029e-148	521422	524397	+	1789	downstream
NW_017859679.1	LNC_001720	XLOC_181078	--	Novel_lncRNA	526187	554384	-	XM_020100591.1	109637920	--	sp|O35344|IMA4_MOUSE Importin subunit alpha-4 OS=Mus musculus GN=Kpna3 PE=1 SV=1//0	469166	483115	-	43071	upstream
NW_017859679.1	LNC_001720	XLOC_181078	--	Novel_lncRNA	526187	554384	-	XM_020100699.1	109637975	--	sp|Q503I2|TRI13_DANRE Tripartite motif-containing 13 OS=Danio rerio GN=trim13 PE=2 SV=1//1.33029e-148	520603	524397	+	1789	downstream
NW_017859679.1	LNC_001720	XLOC_181078	--	Novel_lncRNA	526187	554384	-	XM_020100742.1	109638000	--	sp|Q63406|MCF2L_RAT Guanine nucleotide exchange factor DBS OS=Rattus norvegicus GN=Mcf2l PE=1 SV=3//0	423725	450489	+	75697	downstream
NW_017859679.1	LNC_001720	XLOC_181078	--	Novel_lncRNA	526187	554384	-	XM_020100590.1	109637919	--	sp|Q8NDN9|RCBT1_HUMAN RCC1 and BTB domain-containing protein 1 OS=Homo sapiens GN=RCBTB1 PE=2 SV=1//6.91388e-19	459553	467613	-	58573	upstream
NW_017859679.1	LNC_001720	XLOC_181078	--	Novel_lncRNA	526187	554384	-	XM_020100696.1	109637975	--	sp|Q503I2|TRI13_DANRE Tripartite motif-containing 13 OS=Danio rerio GN=trim13 PE=2 SV=1//1.33029e-148	521902	524397	+	1789	downstream
NW_017859679.1	LNC_001720	XLOC_181078	--	Novel_lncRNA	526187	554384	-	XM_020100743.1	109638000	--	sp|Q63406|MCF2L_RAT Guanine nucleotide exchange factor DBS OS=Rattus norvegicus GN=Mcf2l PE=1 SV=3//0	423725	450489	+	75697	downstream
NW_017859679.1	LNC_001720	XLOC_181078	--	Novel_lncRNA	526187	554384	-	XM_020100697.1	109637975	--	sp|Q503I2|TRI13_DANRE Tripartite motif-containing 13 OS=Danio rerio GN=trim13 PE=2 SV=1//1.33029e-148	522216	524397	+	1789	downstream
NW_017859679.1	LNC_001720	XLOC_181078	--	Novel_lncRNA	526187	554384	-	XM_020100551.1	109637893	--	sp|B6ZK77|IRL1B_DANRE Interleukin-1 receptor accessory protein-like 1-B OS=Danio rerio GN=il1rapl1b PE=1 SV=1//0	627912	816388	-	73527	downstream
NW_017859649.1	LNC_000638	XLOC_068843	--	Novel_lncRNA	10183257	10185921	+	XM_020084138.1	109627551	--	sp|Q9UEY8|ADDG_HUMAN Gamma-adducin OS=Homo sapiens GN=ADD3 PE=1 SV=1//0	10021417	10121004	+	62252	downstream
NW_017859649.1	LNC_000638	XLOC_068843	--	Novel_lncRNA	10183257	10185921	+	XM_020084136.1	109627551	--	sp|Q9UEY8|ADDG_HUMAN Gamma-adducin OS=Homo sapiens GN=ADD3 PE=1 SV=1//0	10021417	10121004	+	62252	downstream
NW_017859649.1	LNC_000638	XLOC_068843	--	Novel_lncRNA	10183257	10185921	+	XM_020084139.1	109627551	--	sp|Q9UEY8|ADDG_HUMAN Gamma-adducin OS=Homo sapiens GN=ADD3 PE=1 SV=1//0	10021417	10121004	+	62252	downstream
NW_017859649.1	LNC_000638	XLOC_068843	--	Novel_lncRNA	10183257	10185921	+	XM_020084460.1	109627707	--	sp|Q5T481|RBM20_HUMAN RNA-binding protein 20 OS=Homo sapiens GN=RBM20 PE=1 SV=3//8.45783e-128	10269539	10320887	+	83617	upstream
NW_017859649.1	LNC_000638	XLOC_068843	--	Novel_lncRNA	10183257	10185921	+	XM_020084137.1	109627551	--	sp|Q9UEY8|ADDG_HUMAN Gamma-adducin OS=Homo sapiens GN=ADD3 PE=1 SV=1//0	10021417	10121004	+	62252	downstream
NW_017859649.1	LNC_000638	XLOC_068843	--	Novel_lncRNA	10183257	10185921	+	XM_020084132.1	109627551	--	sp|Q9UEY8|ADDG_HUMAN Gamma-adducin OS=Homo sapiens GN=ADD3 PE=1 SV=1//0	10021417	10121004	+	62252	downstream
NW_017859649.1	LNC_000638	XLOC_068843	--	Novel_lncRNA	10183257	10185921	+	XM_020084461.1	109627707	--	sp|Q5T481|RBM20_HUMAN RNA-binding protein 20 OS=Homo sapiens GN=RBM20 PE=1 SV=3//8.45783e-128	10269394	10320887	+	83472	upstream
NW_017859649.1	LNC_000638	XLOC_068843	--	Novel_lncRNA	10183257	10185921	+	XM_020084518.1	109627745	--	sp|Q16690|DUS5_HUMAN Dual specificity protein phosphatase 5 OS=Homo sapiens GN=DUSP5 PE=1 SV=2//4.13486e-111	10231101	10236610	+	45179	upstream
NW_017859649.1	LNC_000638	XLOC_068843	--	Novel_lncRNA	10183257	10185921	+	XM_020084458.1	109627707	--	sp|Q5T481|RBM20_HUMAN RNA-binding protein 20 OS=Homo sapiens GN=RBM20 PE=1 SV=3//8.45783e-128	10274870	10320887	+	88948	upstream
NW_017859649.1	LNC_000638	XLOC_068843	--	Novel_lncRNA	10183257	10185921	+	XM_020083656.1	109627214	--	sp|P50541|MXI1_DANRE Max-interacting protein 1 OS=Danio rerio GN=mxi1 PE=2 SV=1//1.7164e-97	10152145	10182150	+	1106	downstream
NW_017859649.1	LNC_000638	XLOC_068843	--	Novel_lncRNA	10183257	10185921	+	XM_020084134.1	109627551	--	sp|Q9UEY8|ADDG_HUMAN Gamma-adducin OS=Homo sapiens GN=ADD3 PE=1 SV=1//0	10053320	10121004	+	62252	downstream
NW_017859649.1	LNC_000638	XLOC_068843	--	Novel_lncRNA	10183257	10185921	+	XM_020083657.1	109627214	--	sp|P50541|MXI1_DANRE Max-interacting protein 1 OS=Danio rerio GN=mxi1 PE=2 SV=1//1.7164e-97	10154291	10182150	+	1106	downstream
NW_017859649.1	LNC_000638	XLOC_068843	--	Novel_lncRNA	10183257	10185921	+	XM_020084135.1	109627551	--	sp|Q9UEY8|ADDG_HUMAN Gamma-adducin OS=Homo sapiens GN=ADD3 PE=1 SV=1//0	10078122	10121004	+	62252	downstream
NW_017859649.1	LNC_000638	XLOC_068843	--	Novel_lncRNA	10183257	10185921	+	XM_020084457.1	109627707	--	sp|Q5T481|RBM20_HUMAN RNA-binding protein 20 OS=Homo sapiens GN=RBM20 PE=1 SV=3//8.45783e-128	10269255	10320887	+	83333	upstream
NW_017859649.1	LNC_000638	XLOC_068843	--	Novel_lncRNA	10183257	10185921	+	XM_020084459.1	109627707	--	sp|Q5T481|RBM20_HUMAN RNA-binding protein 20 OS=Homo sapiens GN=RBM20 PE=1 SV=3//8.45783e-128	10269307	10320887	+	83385	upstream
NW_017859649.1	LNC_000638	XLOC_068843	--	Novel_lncRNA	10183257	10185921	+	XM_020084208.1	109627587	--	sp|Q9CW03|SMC3_MOUSE Structural maintenance of chromosomes protein 3 OS=Mus musculus GN=Smc3 PE=1 SV=2//0	10237604	10262740	+	51682	upstream
NW_017859805.1	LNC_002185	XLOC_215389	--	Novel_lncRNA	200544	202457	+	XM_020105475.1	109641128	--	sp|Q9Z250|LIN7A_RAT Protein lin-7 homolog A OS=Rattus norvegicus GN=Lin7a PE=1 SV=2//2.94651e-112	138891	161410	-	39133	upstream
NW_017859805.1	LNC_002185	XLOC_215389	--	Novel_lncRNA	200544	202457	+	XM_020105472.1	109641128	--	sp|Q9Z250|LIN7A_RAT Protein lin-7 homolog A OS=Rattus norvegicus GN=Lin7a PE=1 SV=2//2.94651e-112	138891	161410	-	39133	upstream
NW_017859805.1	LNC_002185	XLOC_215389	--	Novel_lncRNA	200544	202457	+	XM_020105474.1	109641128	--	sp|Q9Z250|LIN7A_RAT Protein lin-7 homolog A OS=Rattus norvegicus GN=Lin7a PE=1 SV=2//2.94651e-112	138891	161410	-	39133	upstream
NW_017859805.1	LNC_002185	XLOC_215389	--	Novel_lncRNA	200544	202457	+	XM_020105462.1	109641123	--	sp|Q8BSS9|LIPA2_MOUSE Liprin-alpha-2 OS=Mus musculus GN=Ppfia2 PE=1 SV=2//0	200450	223974	-	-1914	antisense
NW_017859805.1	LNC_002185	XLOC_215389	--	Novel_lncRNA	200544	202457	+	XM_020105470.1	109641127	--	sp|P13349|MYF5_HUMAN Myogenic factor 5 OS=Homo sapiens GN=MYF5 PE=2 SV=2//1.19757e-66	133496	135705	+	64838	downstream
NW_017859805.1	LNC_002185	XLOC_215389	--	Novel_lncRNA	200544	202457	+	XM_020105453.1	109641121	--	sp|Q6SYV5|MYF6_TAKRU Myogenic factor 6 OS=Takifugu rubripes GN=myf6 PE=2 SV=1//6.53549e-84	127444	128790	+	71753	downstream
NW_017859805.1	LNC_002185	XLOC_215389	--	Novel_lncRNA	200544	202457	+	XM_020105463.1	109641124	--	sp|Q14DH7|ACSS3_MOUSE Acyl-CoA synthetase short-chain family member 3, mitochondrial OS=Mus musculus GN=Acss3 PE=1 SV=2//0	167864	200401	+	142	downstream
NW_017859805.1	LNC_002185	XLOC_215389	--	Novel_lncRNA	200544	202457	+	XM_020105452.1	109641121	--	sp|Q6SYV5|MYF6_TAKRU Myogenic factor 6 OS=Takifugu rubripes GN=myf6 PE=2 SV=1//6.53549e-84	127444	128790	+	71753	downstream
NW_017859805.1	LNC_002185	XLOC_215389	--	Novel_lncRNA	200544	202457	+	XM_020105473.1	109641128	--	sp|Q9Z250|LIN7A_RAT Protein lin-7 homolog A OS=Rattus norvegicus GN=Lin7a PE=1 SV=2//2.94651e-112	138891	161410	-	39133	upstream
NW_017859805.1	LNC_002185	XLOC_215389	--	Novel_lncRNA	200544	202457	+	XM_020105465.1	109641124	--	sp|Q14DH7|ACSS3_MOUSE Acyl-CoA synthetase short-chain family member 3, mitochondrial OS=Mus musculus GN=Acss3 PE=1 SV=2//0	169454	200405	+	138	downstream
NW_017859805.1	LNC_002185	XLOC_215389	--	Novel_lncRNA	200544	202457	+	XM_020105460.1	109641123	--	sp|Q8BSS9|LIPA2_MOUSE Liprin-alpha-2 OS=Mus musculus GN=Ppfia2 PE=1 SV=2//0	200423	223974	-	-1914	antisense
NW_017859805.1	LNC_002185	XLOC_215389	--	Novel_lncRNA	200544	202457	+	XM_020105461.1	109641123	--	sp|Q8BSS9|LIPA2_MOUSE Liprin-alpha-2 OS=Mus musculus GN=Ppfia2 PE=1 SV=2//0	200423	223973	-	-1914	antisense
NW_017859805.1	LNC_002185	XLOC_215389	--	Novel_lncRNA	200544	202457	+	XM_020105464.1	109641124	--	sp|Q14DH7|ACSS3_MOUSE Acyl-CoA synthetase short-chain family member 3, mitochondrial OS=Mus musculus GN=Acss3 PE=1 SV=2//0	168940	200402	+	141	downstream
NW_017859805.1	LNC_002184	XLOC_215389	--	Novel_lncRNA	200523	202457	+	XM_020105475.1	109641128	--	sp|Q9Z250|LIN7A_RAT Protein lin-7 homolog A OS=Rattus norvegicus GN=Lin7a PE=1 SV=2//2.94651e-112	138891	161410	-	39112	upstream
NW_017859805.1	LNC_002184	XLOC_215389	--	Novel_lncRNA	200523	202457	+	XM_020105472.1	109641128	--	sp|Q9Z250|LIN7A_RAT Protein lin-7 homolog A OS=Rattus norvegicus GN=Lin7a PE=1 SV=2//2.94651e-112	138891	161410	-	39112	upstream
NW_017859805.1	LNC_002184	XLOC_215389	--	Novel_lncRNA	200523	202457	+	XM_020105474.1	109641128	--	sp|Q9Z250|LIN7A_RAT Protein lin-7 homolog A OS=Rattus norvegicus GN=Lin7a PE=1 SV=2//2.94651e-112	138891	161410	-	39112	upstream
NW_017859805.1	LNC_002184	XLOC_215389	--	Novel_lncRNA	200523	202457	+	XM_020105462.1	109641123	--	sp|Q8BSS9|LIPA2_MOUSE Liprin-alpha-2 OS=Mus musculus GN=Ppfia2 PE=1 SV=2//0	200450	223974	-	-1935	antisense
NW_017859805.1	LNC_002184	XLOC_215389	--	Novel_lncRNA	200523	202457	+	XM_020105470.1	109641127	--	sp|P13349|MYF5_HUMAN Myogenic factor 5 OS=Homo sapiens GN=MYF5 PE=2 SV=2//1.19757e-66	133496	135705	+	64817	downstream
NW_017859805.1	LNC_002184	XLOC_215389	--	Novel_lncRNA	200523	202457	+	XM_020105453.1	109641121	--	sp|Q6SYV5|MYF6_TAKRU Myogenic factor 6 OS=Takifugu rubripes GN=myf6 PE=2 SV=1//6.53549e-84	127444	128790	+	71732	downstream
NW_017859805.1	LNC_002184	XLOC_215389	--	Novel_lncRNA	200523	202457	+	XM_020105463.1	109641124	--	sp|Q14DH7|ACSS3_MOUSE Acyl-CoA synthetase short-chain family member 3, mitochondrial OS=Mus musculus GN=Acss3 PE=1 SV=2//0	167864	200401	+	121	downstream
NW_017859805.1	LNC_002184	XLOC_215389	--	Novel_lncRNA	200523	202457	+	XM_020105452.1	109641121	--	sp|Q6SYV5|MYF6_TAKRU Myogenic factor 6 OS=Takifugu rubripes GN=myf6 PE=2 SV=1//6.53549e-84	127444	128790	+	71732	downstream
NW_017859805.1	LNC_002184	XLOC_215389	--	Novel_lncRNA	200523	202457	+	XM_020105473.1	109641128	--	sp|Q9Z250|LIN7A_RAT Protein lin-7 homolog A OS=Rattus norvegicus GN=Lin7a PE=1 SV=2//2.94651e-112	138891	161410	-	39112	upstream
NW_017859805.1	LNC_002184	XLOC_215389	--	Novel_lncRNA	200523	202457	+	XM_020105465.1	109641124	--	sp|Q14DH7|ACSS3_MOUSE Acyl-CoA synthetase short-chain family member 3, mitochondrial OS=Mus musculus GN=Acss3 PE=1 SV=2//0	169454	200405	+	117	downstream
NW_017859805.1	LNC_002184	XLOC_215389	--	Novel_lncRNA	200523	202457	+	XM_020105460.1	109641123	--	sp|Q8BSS9|LIPA2_MOUSE Liprin-alpha-2 OS=Mus musculus GN=Ppfia2 PE=1 SV=2//0	200423	223974	-	-1935	antisense
NW_017859805.1	LNC_002184	XLOC_215389	--	Novel_lncRNA	200523	202457	+	XM_020105461.1	109641123	--	sp|Q8BSS9|LIPA2_MOUSE Liprin-alpha-2 OS=Mus musculus GN=Ppfia2 PE=1 SV=2//0	200423	223973	-	-1935	antisense
NW_017859805.1	LNC_002184	XLOC_215389	--	Novel_lncRNA	200523	202457	+	XM_020105464.1	109641124	--	sp|Q14DH7|ACSS3_MOUSE Acyl-CoA synthetase short-chain family member 3, mitochondrial OS=Mus musculus GN=Acss3 PE=1 SV=2//0	168940	200402	+	120	downstream
NW_017859805.1	LNC_002187	XLOC_215390	--	Novel_lncRNA	204951	211387	+	XM_020105475.1	109641128	--	sp|Q9Z250|LIN7A_RAT Protein lin-7 homolog A OS=Rattus norvegicus GN=Lin7a PE=1 SV=2//2.94651e-112	138891	161410	-	43540	upstream
NW_017859805.1	LNC_002187	XLOC_215390	--	Novel_lncRNA	204951	211387	+	XM_020105472.1	109641128	--	sp|Q9Z250|LIN7A_RAT Protein lin-7 homolog A OS=Rattus norvegicus GN=Lin7a PE=1 SV=2//2.94651e-112	138891	161410	-	43540	upstream
NW_017859805.1	LNC_002187	XLOC_215390	--	Novel_lncRNA	204951	211387	+	XM_020105474.1	109641128	--	sp|Q9Z250|LIN7A_RAT Protein lin-7 homolog A OS=Rattus norvegicus GN=Lin7a PE=1 SV=2//2.94651e-112	138891	161410	-	43540	upstream
NW_017859805.1	LNC_002187	XLOC_215390	--	Novel_lncRNA	204951	211387	+	XM_020105462.1	109641123	--	sp|Q8BSS9|LIPA2_MOUSE Liprin-alpha-2 OS=Mus musculus GN=Ppfia2 PE=1 SV=2//0	200450	223974	-	-6437	antisense
NW_017859805.1	LNC_002187	XLOC_215390	--	Novel_lncRNA	204951	211387	+	XM_020105470.1	109641127	--	sp|P13349|MYF5_HUMAN Myogenic factor 5 OS=Homo sapiens GN=MYF5 PE=2 SV=2//1.19757e-66	133496	135705	+	69245	downstream
NW_017859805.1	LNC_002187	XLOC_215390	--	Novel_lncRNA	204951	211387	+	XM_020105453.1	109641121	--	sp|Q6SYV5|MYF6_TAKRU Myogenic factor 6 OS=Takifugu rubripes GN=myf6 PE=2 SV=1//6.53549e-84	127444	128790	+	76160	downstream
NW_017859805.1	LNC_002187	XLOC_215390	--	Novel_lncRNA	204951	211387	+	XM_020105463.1	109641124	--	sp|Q14DH7|ACSS3_MOUSE Acyl-CoA synthetase short-chain family member 3, mitochondrial OS=Mus musculus GN=Acss3 PE=1 SV=2//0	167864	200401	+	4549	downstream
NW_017859805.1	LNC_002187	XLOC_215390	--	Novel_lncRNA	204951	211387	+	XM_020105452.1	109641121	--	sp|Q6SYV5|MYF6_TAKRU Myogenic factor 6 OS=Takifugu rubripes GN=myf6 PE=2 SV=1//6.53549e-84	127444	128790	+	76160	downstream
NW_017859805.1	LNC_002187	XLOC_215390	--	Novel_lncRNA	204951	211387	+	XM_020105473.1	109641128	--	sp|Q9Z250|LIN7A_RAT Protein lin-7 homolog A OS=Rattus norvegicus GN=Lin7a PE=1 SV=2//2.94651e-112	138891	161410	-	43540	upstream
NW_017859805.1	LNC_002187	XLOC_215390	--	Novel_lncRNA	204951	211387	+	XM_020105465.1	109641124	--	sp|Q14DH7|ACSS3_MOUSE Acyl-CoA synthetase short-chain family member 3, mitochondrial OS=Mus musculus GN=Acss3 PE=1 SV=2//0	169454	200405	+	4545	downstream
NW_017859805.1	LNC_002187	XLOC_215390	--	Novel_lncRNA	204951	211387	+	XM_020105460.1	109641123	--	sp|Q8BSS9|LIPA2_MOUSE Liprin-alpha-2 OS=Mus musculus GN=Ppfia2 PE=1 SV=2//0	200423	223974	-	-6437	antisense
NW_017859805.1	LNC_002187	XLOC_215390	--	Novel_lncRNA	204951	211387	+	XM_020105461.1	109641123	--	sp|Q8BSS9|LIPA2_MOUSE Liprin-alpha-2 OS=Mus musculus GN=Ppfia2 PE=1 SV=2//0	200423	223973	-	-6437	antisense
NW_017859805.1	LNC_002187	XLOC_215390	--	Novel_lncRNA	204951	211387	+	XM_020105464.1	109641124	--	sp|Q14DH7|ACSS3_MOUSE Acyl-CoA synthetase short-chain family member 3, mitochondrial OS=Mus musculus GN=Acss3 PE=1 SV=2//0	168940	200402	+	4548	downstream
NW_017859805.1	LNC_002186	XLOC_215390	--	Novel_lncRNA	204776	211387	+	XM_020105475.1	109641128	--	sp|Q9Z250|LIN7A_RAT Protein lin-7 homolog A OS=Rattus norvegicus GN=Lin7a PE=1 SV=2//2.94651e-112	138891	161410	-	43365	upstream
NW_017859805.1	LNC_002186	XLOC_215390	--	Novel_lncRNA	204776	211387	+	XM_020105472.1	109641128	--	sp|Q9Z250|LIN7A_RAT Protein lin-7 homolog A OS=Rattus norvegicus GN=Lin7a PE=1 SV=2//2.94651e-112	138891	161410	-	43365	upstream
NW_017859805.1	LNC_002186	XLOC_215390	--	Novel_lncRNA	204776	211387	+	XM_020105474.1	109641128	--	sp|Q9Z250|LIN7A_RAT Protein lin-7 homolog A OS=Rattus norvegicus GN=Lin7a PE=1 SV=2//2.94651e-112	138891	161410	-	43365	upstream
NW_017859805.1	LNC_002186	XLOC_215390	--	Novel_lncRNA	204776	211387	+	XM_020105462.1	109641123	--	sp|Q8BSS9|LIPA2_MOUSE Liprin-alpha-2 OS=Mus musculus GN=Ppfia2 PE=1 SV=2//0	200450	223974	-	-6612	antisense
NW_017859805.1	LNC_002186	XLOC_215390	--	Novel_lncRNA	204776	211387	+	XM_020105470.1	109641127	--	sp|P13349|MYF5_HUMAN Myogenic factor 5 OS=Homo sapiens GN=MYF5 PE=2 SV=2//1.19757e-66	133496	135705	+	69070	downstream
NW_017859805.1	LNC_002186	XLOC_215390	--	Novel_lncRNA	204776	211387	+	XM_020105453.1	109641121	--	sp|Q6SYV5|MYF6_TAKRU Myogenic factor 6 OS=Takifugu rubripes GN=myf6 PE=2 SV=1//6.53549e-84	127444	128790	+	75985	downstream
NW_017859805.1	LNC_002186	XLOC_215390	--	Novel_lncRNA	204776	211387	+	XM_020105463.1	109641124	--	sp|Q14DH7|ACSS3_MOUSE Acyl-CoA synthetase short-chain family member 3, mitochondrial OS=Mus musculus GN=Acss3 PE=1 SV=2//0	167864	200401	+	4374	downstream
NW_017859805.1	LNC_002186	XLOC_215390	--	Novel_lncRNA	204776	211387	+	XM_020105452.1	109641121	--	sp|Q6SYV5|MYF6_TAKRU Myogenic factor 6 OS=Takifugu rubripes GN=myf6 PE=2 SV=1//6.53549e-84	127444	128790	+	75985	downstream
NW_017859805.1	LNC_002186	XLOC_215390	--	Novel_lncRNA	204776	211387	+	XM_020105473.1	109641128	--	sp|Q9Z250|LIN7A_RAT Protein lin-7 homolog A OS=Rattus norvegicus GN=Lin7a PE=1 SV=2//2.94651e-112	138891	161410	-	43365	upstream
NW_017859805.1	LNC_002186	XLOC_215390	--	Novel_lncRNA	204776	211387	+	XM_020105465.1	109641124	--	sp|Q14DH7|ACSS3_MOUSE Acyl-CoA synthetase short-chain family member 3, mitochondrial OS=Mus musculus GN=Acss3 PE=1 SV=2//0	169454	200405	+	4370	downstream
NW_017859805.1	LNC_002186	XLOC_215390	--	Novel_lncRNA	204776	211387	+	XM_020105460.1	109641123	--	sp|Q8BSS9|LIPA2_MOUSE Liprin-alpha-2 OS=Mus musculus GN=Ppfia2 PE=1 SV=2//0	200423	223974	-	-6612	antisense
NW_017859805.1	LNC_002186	XLOC_215390	--	Novel_lncRNA	204776	211387	+	XM_020105461.1	109641123	--	sp|Q8BSS9|LIPA2_MOUSE Liprin-alpha-2 OS=Mus musculus GN=Ppfia2 PE=1 SV=2//0	200423	223973	-	-6612	antisense
NW_017859805.1	LNC_002186	XLOC_215390	--	Novel_lncRNA	204776	211387	+	XM_020105464.1	109641124	--	sp|Q14DH7|ACSS3_MOUSE Acyl-CoA synthetase short-chain family member 3, mitochondrial OS=Mus musculus GN=Acss3 PE=1 SV=2//0	168940	200402	+	4373	downstream
NW_017859802.1	LNC_002181	XLOC_215196	--	Novel_lncRNA	70525	72047	-	XM_020105405.1	109641084	--	sp|Q6PFS5|ERD23_DANRE ER lumen protein-retaining receptor 3 OS=Danio rerio GN=kdelr3 PE=2 SV=1//5.57365e-119	171999	175651	+	99951	upstream
NW_017859802.1	LNC_002181	XLOC_215196	--	Novel_lncRNA	70525	72047	-	XM_020105389.1	109641076	--	sp|Q9EP80|PICK1_RAT PRKCA-binding protein OS=Rattus norvegicus GN=Pick1 PE=1 SV=1//0	34949	40345	-	30179	upstream
NW_017859802.1	LNC_002181	XLOC_215196	--	Novel_lncRNA	70525	72047	-	XM_020105386.1	109641075	--	sp|Q9JMK2|KC1E_MOUSE Casein kinase I isoform epsilon OS=Mus musculus GN=Csnk1e PE=1 SV=2//0	87870	96458	+	15822	upstream
NW_017859802.1	LNC_002181	XLOC_215196	--	Novel_lncRNA	70525	72047	-	XM_020105388.1	109641075	--	sp|Q9JMK2|KC1E_MOUSE Casein kinase I isoform epsilon OS=Mus musculus GN=Csnk1e PE=1 SV=2//0	88645	96458	+	16597	upstream
NW_017859802.1	LNC_002181	XLOC_215196	--	Novel_lncRNA	70525	72047	-	XM_020105402.1	109641082	--	sp|Q8R0H9|GGA1_MOUSE ADP-ribosylation factor-binding protein GGA1 OS=Mus musculus GN=Gga1 PE=1 SV=1//0	117639	124047	-	45591	downstream
NW_017859802.1	LNC_002181	XLOC_215196	--	Novel_lncRNA	70525	72047	-	XM_020105379.1	109641069	--	sp|Q9Y2V2|CHSP1_HUMAN Calcium-regulated heat stable protein 1 OS=Homo sapiens GN=CARHSP1 PE=1 SV=2//9.53335e-45	728	3380	+	67144	downstream
NW_017859802.1	LNC_002181	XLOC_215196	--	Novel_lncRNA	70525	72047	-	XM_020105408.1	109641085	--	sp|Q9W757|SOX10_CHICK Transcription factor SOX-10 OS=Gallus gallus GN=SOX10 PE=2 SV=2//2.10921e-151	137047	145080	-	64999	downstream
NW_017859802.1	LNC_002181	XLOC_215196	--	Novel_lncRNA	70525	72047	-	XM_020105374.1	109641065	--	sp|Q9BWT7|CAR10_HUMAN Caspase recruitment domain-containing protein 10 OS=Homo sapiens GN=CARD10 PE=2 SV=2//5.15751e-129	58711	71245	+	-721	antisense
NW_017859802.1	LNC_002181	XLOC_215196	--	Novel_lncRNA	70525	72047	-	XM_020105401.1	109641082	--	sp|Q8R0H9|GGA1_MOUSE ADP-ribosylation factor-binding protein GGA1 OS=Mus musculus GN=Gga1 PE=1 SV=1//0	117639	124182	-	45591	downstream
NW_017859802.1	LNC_002181	XLOC_215196	--	Novel_lncRNA	70525	72047	-	XM_020105375.1	109641066	--	sp|Q8N3F8|MILK1_HUMAN MICAL-like protein 1 OS=Homo sapiens GN=MICALL1 PE=1 SV=2//3.6924e-38	125865	132269	+	53817	upstream
NW_017859802.1	LNC_002181	XLOC_215196	--	Novel_lncRNA	70525	72047	-	XM_020105381.1	109641071	--	sp|Q8BKI2|TNR6B_MOUSE Trinucleotide repeat-containing gene 6B protein OS=Mus musculus GN=Tnrc6b PE=2 SV=2//1.19316e-06	72397	85124	+	349	upstream
NW_017859802.1	LNC_002181	XLOC_215196	--	Novel_lncRNA	70525	72047	-	XM_020105380.1	109641071	--	sp|Q8BKI2|TNR6B_MOUSE Trinucleotide repeat-containing gene 6B protein OS=Mus musculus GN=Tnrc6b PE=2 SV=2//1.19316e-06	72145	85124	+	97	upstream
NW_017859802.1	LNC_002181	XLOC_215196	--	Novel_lncRNA	70525	72047	-	XM_020105377.1	109641067	--	sp|Q32PE0|RPAB2_BOVIN DNA-directed RNA polymerases I, II, and III subunit RPABC2 OS=Bos taurus GN=POLR2F PE=2 SV=1//3.77877e-51	132652	134483	+	60604	upstream
NW_017859802.1	LNC_002181	XLOC_215196	--	Novel_lncRNA	70525	72047	-	XM_020105372.1	109641065	--	sp|Q9BWT7|CAR10_HUMAN Caspase recruitment domain-containing protein 10 OS=Homo sapiens GN=CARD10 PE=2 SV=2//5.15751e-129	58315	71245	+	-721	antisense
NW_017859802.1	LNC_002181	XLOC_215196	--	Novel_lncRNA	70525	72047	-	XM_020105373.1	109641065	--	sp|Q9BWT7|CAR10_HUMAN Caspase recruitment domain-containing protein 10 OS=Homo sapiens GN=CARD10 PE=2 SV=2//5.15751e-129	58711	71245	+	-721	antisense
NW_017859802.1	LNC_002181	XLOC_215196	--	Novel_lncRNA	70525	72047	-	XM_020105383.1	109641072	--	sp|Q501J6|DDX17_MOUSE Probable ATP-dependent RNA helicase DDX17 OS=Mus musculus GN=Ddx17 PE=1 SV=1//0	110033	116716	+	37985	upstream
NW_017859802.1	LNC_002181	XLOC_215196	--	Novel_lncRNA	70525	72047	-	XM_020105398.1	109641080	--	sp|P55204|GUC2C_PIG Heat-stable enterotoxin receptor OS=Sus scrofa GN=GUCY2C PE=2 SV=2//0	15886	25619	+	44905	downstream
NW_017859802.1	LNC_002181	XLOC_215196	--	Novel_lncRNA	70525	72047	-	XM_020105396.1	109641077	--	sp|Q00587|BORG5_HUMAN Cdc42 effector protein 1 OS=Homo sapiens GN=CDC42EP1 PE=1 SV=1//2.18535e-30	42153	51680	-	18844	upstream
NW_017859802.1	LNC_002181	XLOC_215196	--	Novel_lncRNA	70525	72047	-	XM_020105399.1	109641081	--	sp|Q8VCI0|PLBL1_MOUSE Phospholipase B-like 1 OS=Mus musculus GN=Plbd1 PE=1 SV=1//0	28905	33799	-	36725	upstream
NW_017859802.1	LNC_002181	XLOC_215196	--	Novel_lncRNA	70525	72047	-	XM_020105397.1	109641079	--	sp|C0HJR3|LEG1_CAPHI Galectin-1 OS=Capra hircus GN=LGALS1 PE=1 SV=1//1.71874e-32	40734	41845	+	28679	downstream
NW_017859802.1	LNC_002181	XLOC_215196	--	Novel_lncRNA	70525	72047	-	XM_020105370.1	109641062	--	sp|P52187|KCJ12_MOUSE ATP-sensitive inward rectifier potassium channel 12 OS=Mus musculus GN=Kcnj12 PE=2 SV=2//0	160470	168108	-	88422	downstream
NW_017859802.1	LNC_002181	XLOC_215196	--	Novel_lncRNA	70525	72047	-	XM_020105406.1	109641085	--	sp|Q9W757|SOX10_CHICK Transcription factor SOX-10 OS=Gallus gallus GN=SOX10 PE=2 SV=2//2.10921e-151	137047	145080	-	64999	downstream
NW_017859802.1	LNC_002181	XLOC_215196	--	Novel_lncRNA	70525	72047	-	XM_020105407.1	109641085	--	sp|Q9W757|SOX10_CHICK Transcription factor SOX-10 OS=Gallus gallus GN=SOX10 PE=2 SV=2//2.10921e-151	137047	145080	-	64999	downstream
NW_017859802.1	LNC_002181	XLOC_215196	--	Novel_lncRNA	70525	72047	-	XM_020105394.1	109641077	--	sp|Q00587|BORG5_HUMAN Cdc42 effector protein 1 OS=Homo sapiens GN=CDC42EP1 PE=1 SV=1//2.18535e-30	42153	51679	-	18845	upstream
NW_017859802.1	LNC_002181	XLOC_215196	--	Novel_lncRNA	70525	72047	-	XM_020105395.1	109641077	--	sp|Q00587|BORG5_HUMAN Cdc42 effector protein 1 OS=Homo sapiens GN=CDC42EP1 PE=1 SV=1//2.18535e-30	42153	51622	-	18902	upstream
NW_017859802.1	LNC_002181	XLOC_215196	--	Novel_lncRNA	70525	72047	-	XM_020105390.1	109641076	--	sp|Q9EP80|PICK1_RAT PRKCA-binding protein OS=Rattus norvegicus GN=Pick1 PE=1 SV=1//0	34949	40662	-	29862	upstream
NW_017859802.1	LNC_002181	XLOC_215196	--	Novel_lncRNA	70525	72047	-	XM_020105391.1	109641076	--	sp|Q9EP80|PICK1_RAT PRKCA-binding protein OS=Rattus norvegicus GN=Pick1 PE=1 SV=1//0	34949	41301	-	29223	upstream
NW_017859802.1	LNC_002181	XLOC_215196	--	Novel_lncRNA	70525	72047	-	XM_020105382.1	109641072	--	sp|Q501J6|DDX17_MOUSE Probable ATP-dependent RNA helicase DDX17 OS=Mus musculus GN=Ddx17 PE=1 SV=1//0	110033	116716	+	37985	upstream
NW_017859802.1	LNC_002181	XLOC_215196	--	Novel_lncRNA	70525	72047	-	XM_020105369.1	109641061	--	sp|O35621|PMM1_MOUSE Phosphomannomutase 1 OS=Mus musculus GN=Pmm1 PE=1 SV=1//2.75368e-131	3546	11085	-	59439	upstream
NW_017859802.1	LNC_002181	XLOC_215196	--	Novel_lncRNA	70525	72047	-	XM_020105392.1	109641077	--	sp|Q00587|BORG5_HUMAN Cdc42 effector protein 1 OS=Homo sapiens GN=CDC42EP1 PE=1 SV=1//2.18535e-30	42153	51622	-	18902	upstream
NW_017859802.1	LNC_002181	XLOC_215196	--	Novel_lncRNA	70525	72047	-	XM_020105393.1	109641077	--	sp|Q00587|BORG5_HUMAN Cdc42 effector protein 1 OS=Homo sapiens GN=CDC42EP1 PE=1 SV=1//2.18535e-30	42153	51622	-	18902	upstream
NW_017859802.1	LNC_002181	XLOC_215196	--	Novel_lncRNA	70525	72047	-	XM_020105385.1	109641074	--	sp|Q9Y519|T184B_HUMAN Transmembrane protein 184B OS=Homo sapiens GN=TMEM184B PE=1 SV=2//0	98198	109679	+	26150	upstream
NW_017859802.1	LNC_002181	XLOC_215196	--	Novel_lncRNA	70525	72047	-	XM_020105384.1	109641074	--	sp|Q9Y519|T184B_HUMAN Transmembrane protein 184B OS=Homo sapiens GN=TMEM184B PE=1 SV=2//0	98198	109679	+	26150	upstream
NW_017859802.1	LNC_002181	XLOC_215196	--	Novel_lncRNA	70525	72047	-	XM_020105403.1	109641082	--	sp|Q8R0H9|GGA1_MOUSE ADP-ribosylation factor-binding protein GGA1 OS=Mus musculus GN=Gga1 PE=1 SV=1//0	117639	123701	-	45591	downstream
NW_017859800.1	LNC_002180	XLOC_215017	--	Novel_lncRNA	231434	233564	+	XM_020105353.1	109641048	--	sp|P15881|ITF2_CANFA Transcription factor 4 OS=Canis familiaris GN=TCF4 PE=2 SV=2//3.10296e-26	168151	213175	+	18258	downstream
NW_017859804.1	LNC_002183	XLOC_215362	--	Novel_lncRNA	180425	182730	-	XM_020105446.1	109641116	--	sp|Q13882|PTK6_HUMAN Protein-tyrosine kinase 6 OS=Homo sapiens GN=PTK6 PE=1 SV=1//3.87103e-08	197734	203757	+	15003	upstream
NW_017859804.1	LNC_002183	XLOC_215362	--	Novel_lncRNA	180425	182730	-	XM_020105444.1	109641114	--	sp|Q96MY1|NOL4L_HUMAN Nucleolar protein 4-like OS=Homo sapiens GN=NOL4L PE=1 SV=2//4.629e-41	163000	169918	+	10506	downstream
NW_017859804.1	LNC_002183	XLOC_215362	--	Novel_lncRNA	180425	182730	-	XM_020105447.1	109641117	--	sp|Q6PBI2|PDPFB_DANRE Pancreatic progenitor cell differentiation and proliferation factor B OS=Danio rerio GN=ppdpfb PE=3 SV=1//1.38612e-26	216988	219248	-	34257	downstream
NW_017859804.1	LNC_002183	XLOC_215362	--	Novel_lncRNA	180425	182730	-	XM_020105445.1	109641115	--	sp|Q62270|SRMS_MOUSE Tyrosine-protein kinase Srms OS=Mus musculus GN=Srms PE=2 SV=2//2.98838e-124	176863	196653	+	-2306	antisense
NW_017859804.1	LNC_002182	XLOC_215362	--	Novel_lncRNA	180425	182680	-	XM_020105446.1	109641116	--	sp|Q13882|PTK6_HUMAN Protein-tyrosine kinase 6 OS=Homo sapiens GN=PTK6 PE=1 SV=1//3.87103e-08	197734	203757	+	15053	upstream
NW_017859804.1	LNC_002182	XLOC_215362	--	Novel_lncRNA	180425	182680	-	XM_020105444.1	109641114	--	sp|Q96MY1|NOL4L_HUMAN Nucleolar protein 4-like OS=Homo sapiens GN=NOL4L PE=1 SV=2//4.629e-41	163000	169918	+	10506	downstream
NW_017859804.1	LNC_002182	XLOC_215362	--	Novel_lncRNA	180425	182680	-	XM_020105447.1	109641117	--	sp|Q6PBI2|PDPFB_DANRE Pancreatic progenitor cell differentiation and proliferation factor B OS=Danio rerio GN=ppdpfb PE=3 SV=1//1.38612e-26	216988	219248	-	34307	downstream
NW_017859804.1	LNC_002182	XLOC_215362	--	Novel_lncRNA	180425	182680	-	XM_020105445.1	109641115	--	sp|Q62270|SRMS_MOUSE Tyrosine-protein kinase Srms OS=Mus musculus GN=Srms PE=2 SV=2//2.98838e-124	176863	196653	+	-2256	antisense
NW_017859807.1	LNC_002189	XLOC_215495	--	Novel_lncRNA	1	2780	-	XM_020105495.1	109641144	--	sp|Q3UPW2|ELF3_MOUSE ETS-related transcription factor Elf-3 OS=Mus musculus GN=Elf3 PE=1 SV=1//2.25485e-08	23770	28402	-	20989	downstream
NW_017859807.1	LNC_002189	XLOC_215495	--	Novel_lncRNA	1	2780	-	XM_020105494.1	109641144	--	sp|Q3UPW2|ELF3_MOUSE ETS-related transcription factor Elf-3 OS=Mus musculus GN=Elf3 PE=1 SV=1//2.25485e-08	23770	28401	-	20989	downstream
NW_017859807.1	LNC_002188	XLOC_215481	--	Novel_lncRNA	193248	194074	+	XM_020105496.1	109641147	--	sp|Q6AZB8|HARB1_DANRE Putative nuclease HARBI1 OS=Danio rerio GN=harbi1 PE=2 SV=1//2.30319e-16	206631	208190	-	12556	downstream
NW_017865376.1	LNC_003595	XLOC_265960	--	Novel_lncRNA	1	1027	-	XM_020113680.1	109647870	--	sp|A2APV2|FMNL2_MOUSE Formin-like protein 2 OS=Mus musculus GN=Fmnl2 PE=2 SV=2//1.4799e-153	141	2430	+	-887	antisense
NW_017860915.1	LNC_002731	XLOC_240564	--	Novel_lncRNA	6116	7187	-	XM_020109487.1	109644158	--	-//-	15755	18227	+	8567	upstream
NW_017860178.1	XR_002203669.1	109642629	--	Annotated_lncRNA	1755	2625	-	XM_020107492.1	109642628	--	sp|Q5R1P0|NMDZ1_CANFA Glutamate receptor ionotropic, NMDA 1 OS=Canis familiaris GN=GRIN1 PE=2 SV=2//0	16500	38049	-	13874	downstream
NW_017860178.1	XR_002203669.1	109642629	--	Annotated_lncRNA	1755	2625	-	XM_020107490.1	109642626	--	sp|Q96I82|KAZD1_HUMAN Kazal-type serine protease inhibitor domain-containing protein 1 OS=Homo sapiens GN=KAZALD1 PE=1 SV=1//5.42311e-17	4935	10497	-	2309	downstream
NW_017860178.1	XR_002203669.1	109642629	--	Annotated_lncRNA	1755	2625	-	XM_020107493.1	109642628	--	sp|Q5R1P0|NMDZ1_CANFA Glutamate receptor ionotropic, NMDA 1 OS=Canis familiaris GN=GRIN1 PE=2 SV=2//0	16521	38789	-	13895	downstream
NW_017860178.1	XR_002203669.1	109642629	--	Annotated_lncRNA	1755	2625	-	XM_020107491.1	109642628	--	sp|Q5R1P0|NMDZ1_CANFA Glutamate receptor ionotropic, NMDA 1 OS=Canis familiaris GN=GRIN1 PE=2 SV=2//0	16521	38049	-	13895	downstream
NW_017859680.1	LNC_001727	XLOC_181774	--	Novel_lncRNA	937900	938613	+	XM_020100822.1	109638044	--	sp|Q8UVV7|LIX1_CHICK Protein limb expression 1 OS=Gallus gallus GN=LIX1 PE=2 SV=1//3.12839e-97	1016541	1022164	+	77927	upstream
NW_017859680.1	LNC_001727	XLOC_181774	--	Novel_lncRNA	937900	938613	+	XM_020100834.1	109638054	--	sp|Q6NW40|RGMB_HUMAN RGM domain family member B OS=Homo sapiens GN=RGMB PE=1 SV=3//2.90965e-80	941098	965626	-	2484	downstream
NW_017859680.1	LNC_001727	XLOC_181774	--	Novel_lncRNA	937900	938613	+	XM_020101036.1	109638180	--	sp|Q8C129|LCAP_MOUSE Leucyl-cystinyl aminopeptidase OS=Mus musculus GN=Lnpep PE=1 SV=1//0	915720	929441	-	8458	upstream
NW_017859680.1	LNC_001727	XLOC_181774	--	Novel_lncRNA	937900	938613	+	XM_020100855.1	109638074	--	sp|A6QPT7|ERAP2_BOVIN Endoplasmic reticulum aminopeptidase 2 OS=Bos taurus GN=ERAP2 PE=2 SV=1//0	930260	937729	-	170	upstream
NW_017859680.1	LNC_001727	XLOC_181774	--	Novel_lncRNA	937900	938613	+	XM_020100795.1	109638032	--	sp|Q9BVS4|RIOK2_HUMAN Serine/threonine-protein kinase RIO2 OS=Homo sapiens GN=RIOK2 PE=1 SV=2//1.08086e-16	1010931	1015532	+	72317	upstream
NW_017859680.1	LNC_001727	XLOC_181774	--	Novel_lncRNA	937900	938613	+	XM_020100848.1	109638069	--	sp|P51953|CDK7_CARAU Cyclin-dependent kinase 7 OS=Carassius auratus GN=cdk7 PE=2 SV=1//0	838082	843923	-	93976	upstream
NW_017859680.1	LNC_001727	XLOC_181774	--	Novel_lncRNA	937900	938613	+	XM_020101022.1	109638172	--	sp|A5WUT8|EPG5_DANRE Ectopic P granules protein 5 homolog OS=Danio rerio GN=epg5 PE=3 SV=1//0	1026972	1045982	+	88358	upstream
NW_017859680.1	LNC_001727	XLOC_181774	--	Novel_lncRNA	937900	938613	+	XM_020100833.1	109638053	--	sp|Q28614|UT2_RABIT Urea transporter 2 OS=Oryctolagus cuniculus GN=SLC14A2 PE=2 SV=1//3.9034e-152	903390	907382	+	30517	downstream
NW_017859680.1	LNC_001727	XLOC_181774	--	Novel_lncRNA	937900	938613	+	XM_020101026.1	109638176	--	sp|Q9Y6X0|SETBP_HUMAN SET-binding protein OS=Homo sapiens GN=SETBP1 PE=1 SV=3//7.0978e-13	852305	882492	+	55407	downstream
NW_017859680.1	LNC_001727	XLOC_181774	--	Novel_lncRNA	937900	938613	+	XM_020101027.1	109638176	--	sp|Q9Y6X0|SETBP_HUMAN SET-binding protein OS=Homo sapiens GN=SETBP1 PE=1 SV=3//7.0978e-13	859229	886851	+	51048	downstream
NW_017859680.1	LNC_001727	XLOC_181774	--	Novel_lncRNA	937900	938613	+	XM_020100823.1	109638045	--	sp|A7S8T5|CCD42_NEMVE Coiled-coil domain-containing protein 42 homolog OS=Nematostella vectensis GN=v1g187067 PE=3 SV=1//4.67526e-22	1022505	1026031	-	83891	downstream
NW_017859655.1	LNC_000917	XLOC_102541	--	Novel_lncRNA	10315765	10316654	+	XM_020089424.1	109630913	--	sp|Q6P3D0|NUD16_MOUSE U8 snoRNA-decapping enzyme OS=Mus musculus GN=Nudt16 PE=1 SV=1//2.22868e-33	10224548	10229661	-	86103	upstream
NW_017859655.1	LNC_000917	XLOC_102541	--	Novel_lncRNA	10315765	10316654	+	XM_020089494.1	109630956	--	sp|Q8HXX5|GSHB_MACFA Glutathione synthetase OS=Macaca fascicularis GN=GSS PE=2 SV=1//0	10232347	10244370	+	71394	downstream
NW_017859655.1	LNC_000917	XLOC_102541	--	Novel_lncRNA	10315765	10316654	+	XM_020089456.1	109630929	--	sp|P06803|PIM1_MOUSE Serine/threonine-protein kinase pim-1 OS=Mus musculus GN=Pim1 PE=1 SV=2//2.56526e-156	10264661	10268513	-	47251	upstream
NW_017859655.1	LNC_000917	XLOC_102541	--	Novel_lncRNA	10315765	10316654	+	XM_020088991.1	109630675	--	sp|Q8IXV7|KLD8B_HUMAN Kelch domain-containing protein 8B OS=Homo sapiens GN=KLHDC8B PE=2 SV=1//4.15079e-140	10415229	10521894	-	98574	downstream
NW_017859655.1	LNC_000917	XLOC_102541	--	Novel_lncRNA	10315765	10316654	+	XM_020089013.1	109630698	--	sp|Q90ZY4|SBK1_DANRE Serine/threonine-protein kinase SBK1 OS=Danio rerio GN=sbk1 PE=1 SV=1//9.73912e-94	10385868	10389612	+	69213	upstream
NW_017859655.1	LNC_000917	XLOC_102541	--	Novel_lncRNA	10315765	10316654	+	XM_020089425.1	109630915	--	sp|O43295|SRGP3_HUMAN SLIT-ROBO Rho GTPase-activating protein 3 OS=Homo sapiens GN=SRGAP3 PE=1 SV=3//0	10189948	10223084	-	92680	upstream
NW_017859670.1	XR_002203181.1	109636255	--	Annotated_lncRNA	2757488	2759647	+	XM_020098221.1	109636478	--	sp|O60941|DTNB_HUMAN Dystrobrevin beta OS=Homo sapiens GN=DTNB PE=1 SV=1//0	2767854	2798989	+	8206	upstream
NW_017859670.1	XR_002203181.1	109636255	--	Annotated_lncRNA	2757488	2759647	+	XM_020098220.1	109636478	--	sp|O60941|DTNB_HUMAN Dystrobrevin beta OS=Homo sapiens GN=DTNB PE=1 SV=1//0	2767854	2798989	+	8206	upstream
NW_017859670.1	XR_002203181.1	109636255	--	Annotated_lncRNA	2757488	2759647	+	XM_020097983.1	109636341	--	sp|P40189|IL6RB_HUMAN Interleukin-6 receptor subunit beta OS=Homo sapiens GN=IL6ST PE=1 SV=2//6.99251e-45	2750376	2762782	-	-2160	antisense
NW_017859670.1	XR_002203181.1	109636255	--	Annotated_lncRNA	2757488	2759647	+	XM_020098218.1	109636477	--	sp|Q8BR93|HARB1_MOUSE Putative nuclease HARBI1 OS=Mus musculus GN=Harbi1 PE=2 SV=1//2.46714e-19	2697200	2700302	+	57185	downstream
NW_017859670.1	XR_002203181.1	109636255	--	Annotated_lncRNA	2757488	2759647	+	XM_020098037.1	109636384	--	sp|P29992|GNA11_HUMAN Guanine nucleotide-binding protein subunit alpha-11 OS=Homo sapiens GN=GNA11 PE=1 SV=2//0	2700808	2725084	+	32403	downstream
NW_017859670.1	XR_002203181.1	109636255	--	Annotated_lncRNA	2757488	2759647	+	XM_020098088.1	109636409	--	sp|P63003|AES_RAT Amino-terminal enhancer of split OS=Rattus norvegicus GN=Aes PE=2 SV=1//5.34918e-70	2726282	2734345	+	23142	downstream
NW_017859670.1	XR_002203181.1	109636255	--	Annotated_lncRNA	2757488	2759647	+	XM_020097891.1	109636271	--	sp|Q19417|YSNK_CAEEL UPF0392 protein F13G3.3 OS=Caenorhabditis elegans GN=F13G3.3 PE=3 SV=2//7.0704e-08	2657118	2660160	+	97327	downstream
NW_017859670.1	XR_002203181.1	109636255	--	Annotated_lncRNA	2757488	2759647	+	XM_020098203.1	109636466	--	sp|Q4W5Z4|DNM3A_CHICK DNA (cytosine-5)-methyltransferase 3A OS=Gallus gallus GN=DNMT3A PE=2 SV=1//3.55576e-12	2804517	2840120	+	44869	upstream
NW_017859670.1	XR_002203181.1	109636255	--	Annotated_lncRNA	2757488	2759647	+	XM_020098202.1	109636466	--	sp|Q4W5Z4|DNM3A_CHICK DNA (cytosine-5)-methyltransferase 3A OS=Gallus gallus GN=DNMT3A PE=2 SV=1//3.55576e-12	2804517	2840120	+	44869	upstream
NW_017859670.1	XR_002203181.1	109636255	--	Annotated_lncRNA	2757488	2759647	+	XM_020098040.1	109636384	--	sp|P29992|GNA11_HUMAN Guanine nucleotide-binding protein subunit alpha-11 OS=Homo sapiens GN=GNA11 PE=1 SV=2//0	2700812	2725084	+	32403	downstream
NW_017859670.1	XR_002203181.1	109636255	--	Annotated_lncRNA	2757488	2759647	+	XM_020098228.1	109636486	--	sp|Q8VE70|PDC10_MOUSE Programmed cell death protein 10 OS=Mus musculus GN=Pdcd10 PE=1 SV=1//5.72638e-138	2673379	2682227	-	75260	upstream
NW_017859670.1	XR_002203181.1	109636255	--	Annotated_lncRNA	2757488	2759647	+	XM_020098113.1	109636420	--	sp|Q9BPU6|DPYL5_HUMAN Dihydropyrimidinase-related protein 5 OS=Homo sapiens GN=DPYSL5 PE=1 SV=1//0	2842670	2853055	+	83022	upstream
NW_017859670.1	XR_002203181.1	109636255	--	Annotated_lncRNA	2757488	2759647	+	XM_020098112.1	109636420	--	sp|Q9BPU6|DPYL5_HUMAN Dihydropyrimidinase-related protein 5 OS=Homo sapiens GN=DPYSL5 PE=1 SV=1//0	2842670	2853055	+	83022	upstream
NW_017859670.1	XR_002203181.1	109636255	--	Annotated_lncRNA	2757488	2759647	+	XM_020098116.1	109636422	--	sp|Q5XIT1|MARE3_RAT Microtubule-associated protein RP/EB family member 3 OS=Rattus norvegicus GN=Mapre3 PE=1 SV=1//7.28949e-154	2853838	2859547	+	94190	upstream
NW_017859670.1	XR_002203181.1	109636255	--	Annotated_lncRNA	2757488	2759647	+	XM_020098115.1	109636422	--	sp|Q5XIT1|MARE3_RAT Microtubule-associated protein RP/EB family member 3 OS=Rattus norvegicus GN=Mapre3 PE=1 SV=1//7.28949e-154	2853845	2859547	+	94197	upstream
NW_017859670.1	XR_002203181.1	109636255	--	Annotated_lncRNA	2757488	2759647	+	XM_020098038.1	109636384	--	sp|P29992|GNA11_HUMAN Guanine nucleotide-binding protein subunit alpha-11 OS=Homo sapiens GN=GNA11 PE=1 SV=2//0	2700817	2725084	+	32403	downstream
NW_017859670.1	XR_002203181.1	109636255	--	Annotated_lncRNA	2757488	2759647	+	XM_020098114.1	109636422	--	sp|Q5XIT1|MARE3_RAT Microtubule-associated protein RP/EB family member 3 OS=Rattus norvegicus GN=Mapre3 PE=1 SV=1//7.28949e-154	2853838	2859547	+	94190	upstream
NW_017859670.1	XR_002203181.1	109636255	--	Annotated_lncRNA	2757488	2759647	+	XM_020098204.1	109636466	--	sp|Q4W5Z4|DNM3A_CHICK DNA (cytosine-5)-methyltransferase 3A OS=Gallus gallus GN=DNMT3A PE=2 SV=1//3.55576e-12	2804517	2840120	+	44869	upstream
NW_017859670.1	XR_002203181.1	109636255	--	Annotated_lncRNA	2757488	2759647	+	XM_020097892.1	109636272	--	sp|Q99MS8|TPGS1_MOUSE Tubulin polyglutamylase complex subunit 1 OS=Mus musculus GN=Tpgs1 PE=1 SV=1//4.4726e-22	2691244	2696611	+	60876	downstream
NW_017859670.1	XR_002203181.1	109636255	--	Annotated_lncRNA	2757488	2759647	+	XM_020098111.1	109636420	--	sp|Q9BPU6|DPYL5_HUMAN Dihydropyrimidinase-related protein 5 OS=Homo sapiens GN=DPYSL5 PE=1 SV=1//0	2844897	2853055	+	85249	upstream
NW_017859670.1	XR_002203181.1	109636255	--	Annotated_lncRNA	2757488	2759647	+	XM_020097986.1	109636343	--	sp|Q19417|YSNK_CAEEL UPF0392 protein F13G3.3 OS=Caenorhabditis elegans GN=F13G3.3 PE=3 SV=2//2.04563e-07	2665258	2672441	+	85046	downstream
NW_017859670.1	XR_002203181.1	109636255	--	Annotated_lncRNA	2757488	2759647	+	XM_020098238.1	109636492	--	sp|Q7ZXY0|INO1A_XENLA Inositol-3-phosphate synthase 1-A OS=Xenopus laevis GN=isyna1-a PE=2 SV=1//0	2683683	2690826	+	66661	downstream
NW_017859670.1	XR_002203181.1	109636255	--	Annotated_lncRNA	2757488	2759647	+	XM_020098239.1	109636493	--	sp|Q2HJ61|LPP2_BOVIN Lipid phosphate phosphohydrolase 2 OS=Bos taurus GN=PPAP2C PE=2 SV=1//4.51203e-112	2735587	2748129	-	9358	upstream
NW_017859670.1	XR_002203181.1	109636255	--	Annotated_lncRNA	2757488	2759647	+	XM_020098219.1	109636478	--	sp|O60941|DTNB_HUMAN Dystrobrevin beta OS=Homo sapiens GN=DTNB PE=1 SV=1//0	2767854	2798989	+	8206	upstream
NW_017859670.1	XR_002203181.1	109636255	--	Annotated_lncRNA	2757488	2759647	+	XM_020097985.1	109636343	--	sp|Q19417|YSNK_CAEEL UPF0392 protein F13G3.3 OS=Caenorhabditis elegans GN=F13G3.3 PE=3 SV=2//2.04563e-07	2665141	2672441	+	85046	downstream
NW_017860429.1	LNC_002518	XLOC_233178	--	Novel_lncRNA	14394	25977	-	XM_020108253.1	109643216	--	sp|B0S5N4|PLXA3_DANRE Plexin A3 OS=Danio rerio GN=plxna3 PE=2 SV=2//2.49809e-17	3425	9913	-	4480	upstream
NW_017859670.1	LNC_001504	XLOC_162026	--	Novel_lncRNA	1066708	1067515	+	XM_020098179.1	109636453	--	sp|O14770|MEIS2_HUMAN Homeobox protein Meis2 OS=Homo sapiens GN=MEIS2 PE=1 SV=2//0	857405	970059	+	96648	downstream
NW_017859670.1	LNC_001504	XLOC_162026	--	Novel_lncRNA	1066708	1067515	+	XM_020098177.1	109636453	--	sp|O14770|MEIS2_HUMAN Homeobox protein Meis2 OS=Homo sapiens GN=MEIS2 PE=1 SV=2//0	857404	970145	+	96562	downstream
NW_017859670.1	LNC_001504	XLOC_162026	--	Novel_lncRNA	1066708	1067515	+	XM_020098178.1	109636453	--	sp|O14770|MEIS2_HUMAN Homeobox protein Meis2 OS=Homo sapiens GN=MEIS2 PE=1 SV=2//0	870554	971694	+	95013	downstream
NW_017859670.1	LNC_001504	XLOC_162026	--	Novel_lncRNA	1066708	1067515	+	XM_020098176.1	109636453	--	sp|O14770|MEIS2_HUMAN Homeobox protein Meis2 OS=Homo sapiens GN=MEIS2 PE=1 SV=2//0	857405	971694	+	95013	downstream
NW_017859670.1	LNC_001504	XLOC_162026	--	Novel_lncRNA	1066708	1067515	+	XM_020098182.1	109636453	--	sp|O14770|MEIS2_HUMAN Homeobox protein Meis2 OS=Homo sapiens GN=MEIS2 PE=1 SV=2//0	857406	970059	+	96648	downstream
NW_017859670.1	LNC_001504	XLOC_162026	--	Novel_lncRNA	1066708	1067515	+	XM_020098183.1	109636453	--	sp|O14770|MEIS2_HUMAN Homeobox protein Meis2 OS=Homo sapiens GN=MEIS2 PE=1 SV=2//0	870556	970059	+	96648	downstream
NW_017859670.1	LNC_001504	XLOC_162026	--	Novel_lncRNA	1066708	1067515	+	XM_020097855.1	109636239	--	sp|Q08BW6|CO041_DANRE Uncharacterized protein C15orf41 homolog OS=Danio rerio GN=zgc:154061 PE=2 SV=1//8.56228e-103	983864	1024625	-	42082	upstream
NW_017859670.1	LNC_001504	XLOC_162026	--	Novel_lncRNA	1066708	1067515	+	XM_020097837.1	109636226	--	sp|A2RV01|DPH6_DANRE Diphthine--ammonia ligase OS=Danio rerio GN=dph6 PE=2 SV=1//2.29942e-126	1157442	1209704	+	89926	upstream
NW_017859670.1	LNC_001504	XLOC_162026	--	Novel_lncRNA	1066708	1067515	+	XM_020097836.1	109636226	--	sp|A2RV01|DPH6_DANRE Diphthine--ammonia ligase OS=Danio rerio GN=dph6 PE=2 SV=1//2.29942e-126	1157442	1214686	+	89926	upstream
NW_017859670.1	LNC_001504	XLOC_162026	--	Novel_lncRNA	1066708	1067515	+	XM_020098181.1	109636453	--	sp|O14770|MEIS2_HUMAN Homeobox protein Meis2 OS=Homo sapiens GN=MEIS2 PE=1 SV=2//0	870550	970059	+	96648	downstream
NW_017859670.1	LNC_001505	XLOC_162189	--	Novel_lncRNA	1667299	1667605	+	XM_020097862.1	109636243	--	sp|Q03692|COAA1_HUMAN Collagen alpha-1(X) chain OS=Homo sapiens GN=COL10A1 PE=1 SV=2//4.30173e-50	1762801	1767454	+	95195	upstream
NW_017859670.1	LNC_001505	XLOC_162189	--	Novel_lncRNA	1667299	1667605	+	XM_020098233.1	109636489	--	sp|O88819|FUT9_MOUSE Alpha-(1,3)-fucosyltransferase 9 OS=Mus musculus GN=Fut9 PE=2 SV=1//6.81076e-150	1725052	1731662	+	57446	upstream
NW_017859670.1	LNC_001505	XLOC_162189	--	Novel_lncRNA	1667299	1667605	+	XM_020098207.1	109636470	--	sp|Q5F3X0|LCLT1_CHICK Lysocardiolipin acyltransferase 1 OS=Gallus gallus GN=LCLAT1 PE=2 SV=1//0	1667869	1678840	+	263	upstream
NW_017859670.1	LNC_001505	XLOC_162189	--	Novel_lncRNA	1667299	1667605	+	XM_020097972.1	109636333	--	sp|Q06HQ7|PLB1_MONDO Phospholipase B1, membrane-associated OS=Monodelphis domestica GN=PLB1 PE=2 SV=1//2.99598e-24	1687589	1701840	+	19983	upstream
NW_017859670.1	LNC_001505	XLOC_162189	--	Novel_lncRNA	1667299	1667605	+	XM_020097845.1	109636231	--	sp|Q5SRI9|MANEA_HUMAN Glycoprotein endo-alpha-1,2-mannosidase OS=Homo sapiens GN=MANEA PE=1 SV=1//0	1718626	1722378	+	51020	upstream
NW_017859670.1	LNC_001505	XLOC_162189	--	Novel_lncRNA	1667299	1667605	+	XM_020098245.1	109636496	--	sp|Q5RD13|LBH_PONAB Protein LBH OS=Pongo abelii GN=LBH PE=3 SV=1//1.57588e-37	1650342	1660875	+	6423	downstream
NW_017859670.1	LNC_001505	XLOC_162189	--	Novel_lncRNA	1667299	1667605	+	XM_020097881.1	109636261	--	sp|Q3UR70|TGFA1_MOUSE Transforming growth factor-beta receptor-associated protein 1 OS=Mus musculus GN=Tgfbrap1 PE=2 SV=1//3.34817e-81	1742472	1746758	+	74866	upstream
NW_017859670.1	LNC_001505	XLOC_162189	--	Novel_lncRNA	1667299	1667605	+	XM_020098213.1	109636473	--	sp|Q5RDU7|YPEL5_PONAB Protein yippee-like 5 OS=Pongo abelii GN=YPEL5 PE=2 SV=1//1.14694e-77	1681046	1684827	-	13440	downstream
NW_017859670.1	LNC_001505	XLOC_162189	--	Novel_lncRNA	1667299	1667605	+	XM_020098217.1	109636476	--	sp|Q5I085|PP1B_XENTR Serine/threonine-protein phosphatase PP1-beta catalytic subunit OS=Xenopus tropicalis GN=ppp1cb PE=2 SV=1//0	1702698	1718038	+	35092	upstream
NW_017859670.1	LNC_001505	XLOC_162189	--	Novel_lncRNA	1667299	1667605	+	XM_020097971.1	109636332	--	sp|Q14192|FHL2_HUMAN Four and a half LIM domains protein 2 OS=Homo sapiens GN=FHL2 PE=1 SV=3//1.33048e-148	1736454	1739009	+	68848	upstream
NW_017859670.1	LNC_001506	XLOC_162470	--	Novel_lncRNA	3391577	3394349	+	XM_020098077.1	109636402	--	sp|Q15717|ELAV1_HUMAN ELAV-like protein 1 OS=Homo sapiens GN=ELAVL1 PE=1 SV=2//0	3453793	3460419	-	59443	downstream
NW_017859670.1	LNC_001506	XLOC_162470	--	Novel_lncRNA	3391577	3394349	+	XM_020098031.1	109636379	--	sp|O70247|SC5A6_RAT Sodium-dependent multivitamin transporter OS=Rattus norvegicus GN=Slc5a6 PE=2 SV=1//0	3306398	3315135	-	76441	upstream
NW_017859670.1	LNC_001506	XLOC_162470	--	Novel_lncRNA	3391577	3394349	+	XM_020097901.1	109636280	--	sp|P14400|ENP1_TORCA Electromotor neuron-associated protein 1 (Fragment) OS=Torpedo californica PE=2 SV=1//1.90035e-110	3335887	3347006	+	44570	downstream
NW_017859670.1	LNC_001506	XLOC_162470	--	Novel_lncRNA	3391577	3394349	+	XM_020097900.1	109636279	--	sp|Q8IZF5|AGRF3_HUMAN Adhesion G-protein coupled receptor F3 OS=Homo sapiens GN=ADGRF3 PE=2 SV=1//3.12409e-47	3297373	3304789	-	86787	upstream
NW_017859670.1	LNC_001506	XLOC_162470	--	Novel_lncRNA	3391577	3394349	+	XM_020098029.1	109636379	--	sp|O70247|SC5A6_RAT Sodium-dependent multivitamin transporter OS=Rattus norvegicus GN=Slc5a6 PE=2 SV=1//0	3306398	3314786	-	76790	upstream
NW_017859670.1	LNC_001506	XLOC_162470	--	Novel_lncRNA	3391577	3394349	+	XM_020098028.1	109636379	--	sp|O70247|SC5A6_RAT Sodium-dependent multivitamin transporter OS=Rattus norvegicus GN=Slc5a6 PE=2 SV=1//0	3306398	3314977	-	76599	upstream
NW_017859670.1	LNC_001506	XLOC_162470	--	Novel_lncRNA	3391577	3394349	+	XM_020098074.1	109636401	--	sp|O00341|EAA5_HUMAN Excitatory amino acid transporter 5 OS=Homo sapiens GN=SLC1A7 PE=2 SV=2//0	3442222	3450845	+	47872	upstream
NW_017859670.1	LNC_001506	XLOC_162470	--	Novel_lncRNA	3391577	3394349	+	XM_020098036.1	109636383	--	sp|Q28HU3|CENPO_XENTR Centromere protein O OS=Xenopus tropicalis GN=cenpo PE=2 SV=1//1.16246e-26	3315134	3317879	+	73697	downstream
NW_017859670.1	LNC_001506	XLOC_162470	--	Novel_lncRNA	3391577	3394349	+	XM_020098080.1	109636403	--	sp|Q3SZR9|TSN3_BOVIN Tetraspanin-3 OS=Bos taurus GN=TSPAN3 PE=2 SV=1//1.637e-27	3460550	3464241	-	66200	downstream
NW_017859670.1	LNC_001506	XLOC_162470	--	Novel_lncRNA	3391577	3394349	+	XM_020098034.1	109636381	--	sp|Q53FA7|QORX_HUMAN Quinone oxidoreductase PIG3 OS=Homo sapiens GN=TP53I3 PE=1 SV=2//2.04193e-123	3318695	3322566	+	69010	downstream
NW_017859670.1	LNC_001506	XLOC_162470	--	Novel_lncRNA	3391577	3394349	+	XM_020098014.1	109636373	--	sp|O60262|GBG7_HUMAN Guanine nucleotide-binding protein G(I)/G(S)/G(O) subunit gamma-7 OS=Homo sapiens GN=GNG7 PE=1 SV=1//1.52024e-38	3358065	3363130	-	28446	upstream
NW_017859670.1	LNC_001506	XLOC_162470	--	Novel_lncRNA	3391577	3394349	+	XM_020098035.1	109636381	--	sp|Q53FA7|QORX_HUMAN Quinone oxidoreductase PIG3 OS=Homo sapiens GN=TP53I3 PE=1 SV=2//2.04193e-123	3319521	3322411	+	69165	downstream
NW_017859670.1	LNC_001506	XLOC_162470	--	Novel_lncRNA	3391577	3394349	+	XM_020098015.1	109636373	--	sp|O60262|GBG7_HUMAN Guanine nucleotide-binding protein G(I)/G(S)/G(O) subunit gamma-7 OS=Homo sapiens GN=GNG7 PE=1 SV=1//1.52024e-38	3358065	3362941	-	28635	upstream
NW_017859670.1	LNC_001506	XLOC_162470	--	Novel_lncRNA	3391577	3394349	+	XM_020098012.1	109636370	--	sp|O75293|GA45B_HUMAN Growth arrest and DNA damage-inducible protein GADD45 beta OS=Homo sapiens GN=GADD45B PE=1 SV=1//1.35179e-50	3349369	3355976	+	35600	downstream
NW_017859670.1	LNC_001506	XLOC_162470	--	Novel_lncRNA	3391577	3394349	+	XM_020098013.1	109636372	--	sp|Q16568|CART_HUMAN Cocaine- and amphetamine-regulated transcript protein OS=Homo sapiens GN=CARTPT PE=1 SV=1//2.32154e-27	3334089	3335353	+	56223	downstream
NW_017859670.1	LNC_001506	XLOC_162470	--	Novel_lncRNA	3391577	3394349	+	XM_020098010.1	109636369	--	sp|Q00765|REEP5_HUMAN Receptor expression-enhancing protein 5 OS=Homo sapiens GN=REEP5 PE=1 SV=3//1.39543e-67	3387569	3394328	-	-2752	antisense
NW_017859670.1	LNC_001506	XLOC_162470	--	Novel_lncRNA	3391577	3394349	+	XM_020098011.1	109636370	--	sp|O75293|GA45B_HUMAN Growth arrest and DNA damage-inducible protein GADD45 beta OS=Homo sapiens GN=GADD45B PE=1 SV=1//1.35179e-50	3348405	3355976	+	35600	downstream
NW_017859670.1	LNC_001506	XLOC_162470	--	Novel_lncRNA	3391577	3394349	+	XM_020097899.1	109636278	--	sp|P61407|TDRD6_MOUSE Tudor domain-containing protein 6 OS=Mus musculus GN=Tdrd6 PE=1 SV=1//6.52089e-09	3289091	3294636	+	96940	downstream
[truncated: 31,826 more rows]
