# Supplementary material for: Identification and Characterization of Long Non-coding RNAs in the Intestine of Olive Flounder (Paralichthys olivaceus) During Edwardsiella tarda Infection
Source: Front Immunol. 2021 Mar 31;12:623764. doi: 10.3389/fimmu.2021.623764 (PMC8044400; doi:10.3389/fimmu.2021.623764)
Supplement: Supplementary file 3 [file Table_3.xlsx]

## Sheet: Sheet1
lncRNA_ID	lncRNA_Gene_ID	lncRNA_Gene_Symbol	Status	mRNA_ID	mRNA_Gene_ID	mRNA_Gene_Symbol	mRNA_Gene_Description	Pearson_correlation	Pvalue
LNC_002365	XLOC_223807	--	Novel_lncRNA	XM_020106804.1	109642124	--	sp|O00418|EF2K_HUMAN Eukaryotic elongation factor 2 kinase OS=Homo sapiens GN=EEF2K PE=1 SV=2//0	0.966206	3.28e-07
LNC_003617	XLOC_266329	--	Novel_lncRNA	XM_020110440.1	109644933	--	sp|Q13459|MYO9B_HUMAN Unconventional myosin-IXb OS=Homo sapiens GN=MYO9B PE=1 SV=3//1.2991e-127	0.987022	2.84e-09
LNC_002364	XLOC_223804	--	Novel_lncRNA	XM_020081150.1	109625734	--	sp|P19019|GBRB3_CHICK Gamma-aminobutyric acid receptor subunit beta-3 OS=Gallus gallus GN=GABRB3 PE=2 SV=1//0	0.951138	2.02e-06
LNC_002364	XLOC_223804	--	Novel_lncRNA	XM_020098367.1	109636594	--	sp|Q6AX59|ABHD8_XENLA Abhydrolase domain-containing protein 8 OS=Xenopus laevis GN=abhd8 PE=2 SV=1//0	0.952301	1.79e-06
LNC_002364	XLOC_223804	--	Novel_lncRNA	XM_020105840.1	109641389	--	sp|P28022|CRGM3_CYPCA Gamma-crystallin M3 OS=Cyprinus carpio PE=3 SV=2//1.09681e-96	0.957429	1.03e-06
LNC_002364	XLOC_223804	--	Novel_lncRNA	XM_020113941.1	109648149	--	sp|Q99KE3|DOK4_MOUSE Docking protein 4 OS=Mus musculus GN=Dok4 PE=1 SV=1//2.64509e-43	0.950028	2.26e-06
LNC_002364	XLOC_223804	--	Novel_lncRNA	XM_020103654.1	109639925	--	sp|Q1KKX5|HXB1A_TAKRU Homeobox protein Hox-B1a OS=Takifugu rubripes GN=hoxb1a PE=3 SV=1//7.42709e-119	0.955527	1.27e-06
LNC_002364	XLOC_223804	--	Novel_lncRNA	XM_020082228.1	109626350	--	sp|Q6UXZ4|UNC5D_HUMAN Netrin receptor UNC5D OS=Homo sapiens GN=UNC5D PE=2 SV=1//0	0.969029	2.13e-07
LNC_002364	XLOC_223804	--	Novel_lncRNA	XM_020084716.1	109627894	--	sp|Q15413|RYR3_HUMAN Ryanodine receptor 3 OS=Homo sapiens GN=RYR3 PE=1 SV=3//0	0.951376	1.97e-06
LNC_002364	XLOC_223804	--	Novel_lncRNA	XM_020105938.1	109641466	--	sp|Q05B21|VGLU1_XENTR Vesicular glutamate transporter 1 OS=Xenopus tropicalis GN=slc17a7 PE=2 SV=1//0	0.957213	1.05e-06
LNC_002364	XLOC_223804	--	Novel_lncRNA	XM_020106626.1	109642004	--	sp|P28827|PTPRM_HUMAN Receptor-type tyrosine-protein phosphatase mu OS=Homo sapiens GN=PTPRM PE=1 SV=2//3.73879e-30	0.959295	8.22e-07
LNC_002364	XLOC_223804	--	Novel_lncRNA	XM_020099810.1	109637448	--	sp|Q9YH16|LMO3_XENLA LIM domain only protein 3 OS=Xenopus laevis GN=lmo3 PE=2 SV=1//6.69251e-95	0.976157	5.83e-08
LNC_002364	XLOC_223804	--	Novel_lncRNA	XM_020087986.1	109629994	--	sp|Q7ZW34|CNTN5_DANRE Contactin-5 OS=Danio rerio GN=cntn5 PE=2 SV=1//0	0.97065	1.63e-07
LNC_002364	XLOC_223804	--	Novel_lncRNA	XM_020090893.1	109631864	--	sp|Q96PZ7|CSMD1_HUMAN CUB and sushi domain-containing protein 1 OS=Homo sapiens GN=CSMD1 PE=1 SV=2//0	0.953069	1.66e-06
LNC_002364	XLOC_223804	--	Novel_lncRNA	XM_020101160.1	109638254	--	sp|Q9ET80|JPH1_MOUSE Junctophilin-1 OS=Mus musculus GN=Jph1 PE=2 SV=1//1.86047e-07	0.953859	1.52e-06
LNC_002364	XLOC_223804	--	Novel_lncRNA	XM_020110444.1	109644964	--	sp|Q8WXH0|SYNE2_HUMAN Nesprin-2 OS=Homo sapiens GN=SYNE2 PE=1 SV=3//1.06503e-78	0.982921	1.11e-08
LNC_002364	XLOC_223804	--	Novel_lncRNA	XM_020105485.1	109641137	--	sp|Q923Y8|TAAR1_MOUSE Trace amine-associated receptor 1 OS=Mus musculus GN=Taar1 PE=2 SV=1//8.04351e-52	0.956862	1.09e-06
LNC_002364	XLOC_223804	--	Novel_lncRNA	XM_020113788.1	109647986	--	sp|P55013|S12A2_SQUAC Solute carrier family 12 member 2 OS=Squalus acanthias GN=SLC12A2 PE=1 SV=1//8.84077e-112	0.970849	1.58e-07
LNC_002364	XLOC_223804	--	Novel_lncRNA	XM_020108106.1	109643096	--	sp|Q6UXX5|ITIH6_HUMAN Inter-alpha-trypsin inhibitor heavy chain H6 OS=Homo sapiens GN=ITIH6 PE=2 SV=1//2.07176e-48	0.951367	1.97e-06
LNC_002364	XLOC_223804	--	Novel_lncRNA	XM_020081800.1	109626119	--	sp|Q8N3T6|T132C_HUMAN Transmembrane protein 132C OS=Homo sapiens GN=TMEM132C PE=2 SV=3//0	0.954903	1.36e-06
LNC_002364	XLOC_223804	--	Novel_lncRNA	XM_020109640.1	109644288	--	sp|A6NKB5|PCX2_HUMAN Pecanex-like protein 2 OS=Homo sapiens GN=PCNXL2 PE=2 SV=3//3.00024e-20	0.970271	1.74e-07
LNC_002364	XLOC_223804	--	Novel_lncRNA	XM_020110338.1	109644874	--	sp|O70594|S22A5_RAT Solute carrier family 22 member 5 OS=Rattus norvegicus GN=Slc22a5 PE=1 SV=1//3.71172e-113	0.962161	5.73e-07
LNC_002364	XLOC_223804	--	Novel_lncRNA	XM_020078532.1	109624033	--	sp|Q14028|CNGB1_HUMAN Cyclic nucleotide-gated cation channel beta-1 OS=Homo sapiens GN=CNGB1 PE=1 SV=2//0	0.95373	1.55e-06
LNC_002364	XLOC_223804	--	Novel_lncRNA	XM_020085310.1	109628286	--	sp|Q9H254|SPTN4_HUMAN Spectrin beta chain, non-erythrocytic 4 OS=Homo sapiens GN=SPTBN4 PE=1 SV=2//1.22157e-06	0.95742	1.03e-06
LNC_002364	XLOC_223804	--	Novel_lncRNA	XM_020089761.1	109631162	--	sp|Q9R0X5|RPGR_MOUSE X-linked retinitis pigmentosa GTPase regulator OS=Mus musculus GN=Rpgr PE=1 SV=2//1.96662e-136	0.967095	2.87e-07
LNC_002364	XLOC_223804	--	Novel_lncRNA	XM_020094462.1	109634163	--	sp|Q99MS3|MP17L_MOUSE Mpv17-like protein OS=Mus musculus GN=Mpv17l PE=1 SV=2//3.2811e-63	0.959141	8.37e-07
LNC_002364	XLOC_223804	--	Novel_lncRNA	XM_020088429.1	109630306	--	sp|Q9W7R3|TEN4_DANRE Teneurin-4 OS=Danio rerio GN=tenm4 PE=2 SV=1//0	0.952335	1.79e-06
LNC_002364	XLOC_223804	--	Novel_lncRNA	XM_020106207.1	109641680	--	sp|Q8BHA1|LRC24_MOUSE Leucine-rich repeat-containing protein 24 OS=Mus musculus GN=Lrrc24 PE=2 SV=1//2.60581e-127	0.953223	1.63e-06
LNC_002364	XLOC_223804	--	Novel_lncRNA	XM_020085026.1	109628102	--	sp|P19370|ACHB2_CARAU Neuronal acetylcholine receptor subunit beta-2 (Fragment) OS=Carassius auratus GN=chrnb2 PE=2 SV=1//0	0.959972	7.57e-07
LNC_002364	XLOC_223804	--	Novel_lncRNA	XM_020109892.1	109644496	--	sp|Q8R508|FAT3_RAT Protocadherin Fat 3 OS=Rattus norvegicus GN=Fat3 PE=1 SV=1//1.09809e-07	0.955205	1.32e-06
LNC_002364	XLOC_223804	--	Novel_lncRNA	XM_020094174.1	109633967	--	sp|Q6V4S5|SDK2_MOUSE Protein sidekick-2 OS=Mus musculus GN=Sdk2 PE=2 SV=1//0	0.967242	2.81e-07
LNC_002364	XLOC_223804	--	Novel_lncRNA	XM_020082950.1	109626788	--	sp|Q05B21|VGLU1_XENTR Vesicular glutamate transporter 1 OS=Xenopus tropicalis GN=slc17a7 PE=2 SV=1//0	0.951068	2.03e-06
LNC_002364	XLOC_223804	--	Novel_lncRNA	XM_020094767.1	109634329	--	sp|A6NFN3|RFOX3_HUMAN RNA binding protein fox-1 homolog 3 OS=Homo sapiens GN=RBFOX3 PE=2 SV=4//2.86187e-06	0.956169	1.18e-06
LNC_002364	XLOC_223804	--	Novel_lncRNA	XM_020102053.1	109638873	--	sp|B6ZK77|IRL1B_DANRE Interleukin-1 receptor accessory protein-like 1-B OS=Danio rerio GN=il1rapl1b PE=1 SV=1//0	0.954801	1.38e-06
LNC_002364	XLOC_223804	--	Novel_lncRNA	XM_020080360.1	109625216	--	sp|O57579|AMPN_CHICK Aminopeptidase N OS=Gallus gallus GN=ANPEP PE=1 SV=1//0	0.95371	1.55e-06
LNC_002364	XLOC_223804	--	Novel_lncRNA	XM_020090100.1	109631381	--	sp|Q71LX6|XIRP2_RAT Xin actin-binding repeat-containing protein 2 OS=Rattus norvegicus GN=Xirp2 PE=1 SV=1//3.01995e-22	0.951307	1.99e-06
LNC_002364	XLOC_223804	--	Novel_lncRNA	XM_020084000.1	109627471	--	sp|Q8VHW8|CCG5_RAT Voltage-dependent calcium channel gamma-5 subunit OS=Rattus norvegicus GN=Cacng5 PE=1 SV=1//1.09808e-157	0.965185	3.8e-07
LNC_002364	XLOC_223804	--	Novel_lncRNA	XM_020110662.1	109645144	--	sp|Q6ZVL6|K154L_HUMAN UPF0606 protein KIAA1549L OS=Homo sapiens GN=KIAA1549L PE=2 SV=2//4.52377e-81	0.986113	3.97e-09
LNC_000215	XLOC_023084	--	Novel_lncRNA	XM_020107445.1	109642602	--	sp|A6QLW8|S22A7_BOVIN Solute carrier family 22 member 7 OS=Bos taurus GN=SLC22A7 PE=2 SV=1//3.05518e-149	0.955691	1.25e-06
LNC_000215	XLOC_023084	--	Novel_lncRNA	XM_020110777.1	109645225	--	sp|Q58DN4|PPME1_BOVIN Protein phosphatase methylesterase 1 OS=Bos taurus GN=PPME1 PE=2 SV=3//5.17472e-109	0.957196	1.05e-06
LNC_000215	XLOC_023084	--	Novel_lncRNA	XM_020080026.1	109625022	--	sp|A6QP81|MT21C_BOVIN Protein-lysine methyltransferase METTL21C OS=Bos taurus GN=METTL21C PE=2 SV=1//4.93316e-60	0.959118	8.4e-07
LNC_000215	XLOC_023084	--	Novel_lncRNA	XM_020086399.1	109628941	--	sp|Q91178|GPRX_ORYLA Probable G-protein coupled receptor (Fragment) OS=Oryzias latipes PE=3 SV=1//0	0.960497	7.09e-07
LNC_000215	XLOC_023084	--	Novel_lncRNA	XM_020081554.1	109625942	--	sp|Q99719|SEPT5_HUMAN Septin-5 OS=Homo sapiens GN=SEPT5 PE=1 SV=1//0	0.96375	4.64e-07
LNC_000215	XLOC_023084	--	Novel_lncRNA	XM_020086506.1	109629026	--	sp|P10916|MLRV_HUMAN Myosin regulatory light chain 2, ventricular/cardiac muscle isoform OS=Homo sapiens GN=MYL2 PE=1 SV=3//8.00897e-104	0.954389	1.44e-06
LNC_000215	XLOC_023084	--	Novel_lncRNA	XM_020102887.1	109639428	--	sp|P54282|CAC1A_RAT Voltage-dependent P/Q-type calcium channel subunit alpha-1A OS=Rattus norvegicus GN=Cacna1a PE=1 SV=1//4.36541e-08	0.960007	7.53e-07
LNC_000215	XLOC_023084	--	Novel_lncRNA	XM_020111838.1	109646124	--	sp|Q6UXK5|LRRN1_HUMAN Leucine-rich repeat neuronal protein 1 OS=Homo sapiens GN=LRRN1 PE=1 SV=1//4.13192e-168	0.952342	1.79e-06
LNC_000215	XLOC_023084	--	Novel_lncRNA	XM_020087016.1	109629323	--	sp|O00222|GRM8_HUMAN Metabotropic glutamate receptor 8 OS=Homo sapiens GN=GRM8 PE=2 SV=2//0	0.957026	1.07e-06
LNC_000215	XLOC_023084	--	Novel_lncRNA	XM_020098018.1	109636375	--	sp|Q8IYT3|CC170_HUMAN Coiled-coil domain-containing protein 170 OS=Homo sapiens GN=CCDC170 PE=1 SV=3//3.76615e-86	0.964977	3.91e-07
LNC_000215	XLOC_023084	--	Novel_lncRNA	XM_020082977.1	109626810	--	sp|Q9NV29|TM100_HUMAN Transmembrane protein 100 OS=Homo sapiens GN=TMEM100 PE=1 SV=2//6.91608e-10	0.978434	3.54e-08
LNC_000215	XLOC_023084	--	Novel_lncRNA	XM_020105259.1	109640980	--	sp|P81068|IRX1_MOUSE Iroquois-class homeodomain protein IRX-1 OS=Mus musculus GN=Irx1 PE=2 SV=4//1.76168e-37	0.963768	4.63e-07
LNC_000215	XLOC_023084	--	Novel_lncRNA	XM_020085624.1	109628512	--	sp|P55934|CNG_ICTPU Cyclic nucleotide-gated cation channel OS=Ictalurus punctatus PE=2 SV=1//0	0.95362	1.56e-06
LNC_000215	XLOC_023084	--	Novel_lncRNA	XM_020108799.1	109643631	--	sp|Q6P2C0|WDR93_HUMAN WD repeat-containing protein 93 OS=Homo sapiens GN=WDR93 PE=2 SV=1//1.80995e-52	0.973491	9.86e-08
LNC_000215	XLOC_023084	--	Novel_lncRNA	XM_020101438.1	109638452	--	sp|Q717C1|TS1R3_GORGO Taste receptor type 1 member 3 OS=Gorilla gorilla gorilla GN=TAS1R3 PE=3 SV=1//1.48841e-173	0.951107	2.03e-06
LNC_000215	XLOC_023084	--	Novel_lncRNA	XM_020086411.1	109628950	--	sp|Q99680|GPR22_HUMAN Probable G-protein coupled receptor 22 OS=Homo sapiens GN=GPR22 PE=2 SV=2//3.28837e-41	0.953431	1.59e-06
LNC_000215	XLOC_023084	--	Novel_lncRNA	XM_020105621.1	109641234	--	sp|Q99244|CAC1D_MESAU Voltage-dependent L-type calcium channel subunit alpha-1D OS=Mesocricetus auratus GN=CACNA1D PE=2 SV=2//7.93179e-12	0.951726	1.9e-06
LNC_000215	XLOC_023084	--	Novel_lncRNA	XM_020102377.1	109639096	--	sp|Q00709|BCL2_CHICK Apoptosis regulator Bcl-2 OS=Gallus gallus GN=BCL2 PE=2 SV=1//2.04929e-06	0.964183	4.37e-07
LNC_000215	XLOC_023084	--	Novel_lncRNA	XM_020112748.1	109646977	--	sp|Q2KHR2|RFX7_HUMAN DNA-binding protein RFX7 OS=Homo sapiens GN=RFX7 PE=1 SV=1//9.08591e-38	0.95277	1.71e-06
LNC_000214	XLOC_022829	--	Novel_lncRNA	XM_020104686.1	109640600	--	sp|Q9XSK2|CD63_BOVIN CD63 antigen OS=Bos taurus GN=CD63 PE=2 SV=4//1.06792e-38	0.964842	3.99e-07
LNC_000213	XLOC_022752	--	Novel_lncRNA	XM_020084823.1	109627982	--	sp|Q9BE71|LRFN2_MACFA Leucine-rich repeat and fibronectin type-III domain-containing protein 2 OS=Macaca fascicularis GN=LRFN2 PE=2 SV=1//0	0.954946	1.36e-06
LNC_000213	XLOC_022752	--	Novel_lncRNA	XM_020091704.1	109632441	--	sp|Q5VVB8|TM244_HUMAN Transmembrane protein 244 OS=Homo sapiens GN=TMEM244 PE=4 SV=1//1.32359e-36	0.962742	5.31e-07
LNC_000213	XLOC_022752	--	Novel_lncRNA	XM_020082622.1	109626561	--	sp|A5WUN7|CAM1B_DANRE Calmodulin-regulated spectrin-associated protein 1-B OS=Danio rerio GN=camsap1b PE=3 SV=1//0	0.954444	1.43e-06
LNC_000213	XLOC_022752	--	Novel_lncRNA	XM_020102071.1	109638891	--	sp|P25107|PTH1R_DIDVI Parathyroid hormone/parathyroid hormone-related peptide receptor OS=Didelphis virginiana GN=PTH1R PE=2 SV=2//0	0.951268	1.99e-06
LNC_000213	XLOC_022752	--	Novel_lncRNA	XM_020108837.1	109643661	--	sp|P23760|PAX3_HUMAN Paired box protein Pax-3 OS=Homo sapiens GN=PAX3 PE=1 SV=2//5.1731e-106	0.952162	1.82e-06
LNC_000213	XLOC_022752	--	Novel_lncRNA	XM_020112609.1	109646840	--	sp|P23760|PAX3_HUMAN Paired box protein Pax-3 OS=Homo sapiens GN=PAX3 PE=1 SV=2//0	0.972459	1.19e-07
LNC_000213	XLOC_022752	--	Novel_lncRNA	XM_020089886.1	109631252	--	sp|A8KBL5|S38AB_DANRE Putative sodium-coupled neutral amino acid transporter 11 OS=Danio rerio GN=slc38a11 PE=2 SV=2//6.27308e-180	0.958101	9.48e-07
LNC_000213	XLOC_022752	--	Novel_lncRNA	XM_020111896.1	109646178	--	sp|Q6GLJ1|BTBDH_XENLA BTB/POZ domain-containing protein 17 OS=Xenopus laevis GN=btbd17 PE=2 SV=2//0	0.966089	3.34e-07
LNC_000213	XLOC_022752	--	Novel_lncRNA	XM_020110854.1	109645296	--	sp|Q0D2I5|IFFO1_HUMAN Intermediate filament family orphan 1 OS=Homo sapiens GN=IFFO1 PE=2 SV=2//2.9514e-96	0.969913	1.85e-07
LNC_000213	XLOC_022752	--	Novel_lncRNA	XM_020099449.1	109637229	--	sp|P43006|EAA2_MOUSE Excitatory amino acid transporter 2 OS=Mus musculus GN=Slc1a2 PE=1 SV=1//0	0.969101	2.11e-07
LNC_000213	XLOC_022752	--	Novel_lncRNA	XM_020108273.1	109643233	--	sp|Q5JVL4|EFHC1_HUMAN EF-hand domain-containing protein 1 OS=Homo sapiens GN=EFHC1 PE=1 SV=1//2.51985e-39	0.950072	2.25e-06
LNC_000213	XLOC_022752	--	Novel_lncRNA	XM_020111295.1	109645669	--	sp|Q8BNQ3|G137B_MOUSE Integral membrane protein GPR137B OS=Mus musculus GN=Gpr137b PE=2 SV=2//2.74249e-146	0.956645	1.12e-06
LNC_000213	XLOC_022752	--	Novel_lncRNA	XM_020088801.1	109630539	--	sp|Q9P0L9|PK2L1_HUMAN Polycystic kidney disease 2-like 1 protein OS=Homo sapiens GN=PKD2L1 PE=1 SV=1//0	0.959478	8.04e-07
LNC_000213	XLOC_022752	--	Novel_lncRNA	XM_020082934.1	109626775	--	sp|P48649|CRGM2_CHIID Gamma-crystallin M2 OS=Chiloscyllium indicum GN=GM2 PE=2 SV=2//1.43209e-80	0.958168	9.4e-07
LNC_000213	XLOC_022752	--	Novel_lncRNA	XM_020089560.1	109630995	--	sp|Q92730|RND1_HUMAN Rho-related GTP-binding protein Rho6 OS=Homo sapiens GN=RND1 PE=1 SV=1//1.93531e-133	0.95325	1.63e-06
LNC_000213	XLOC_022752	--	Novel_lncRNA	XM_020101935.1	109638799	--	sp|P48834|ZP4_FELCA Zona pellucida sperm-binding protein 4 OS=Felis catus GN=ZP4 PE=2 SV=1//2.71139e-32	0.974684	7.85e-08
LNC_000213	XLOC_022752	--	Novel_lncRNA	XM_020108199.1	109643174	--	sp|Q5SPP0|CLVS2_DANRE Clavesin-2 OS=Danio rerio GN=clvs2 PE=2 SV=1//2.01663e-127	0.95938	8.13e-07
LNC_000213	XLOC_022752	--	Novel_lncRNA	XM_020090447.1	109631603	--	sp|Q8IVU1|IGDC3_HUMAN Immunoglobulin superfamily DCC subclass member 3 OS=Homo sapiens GN=IGDCC3 PE=2 SV=2//0	0.980944	1.92e-08
LNC_000213	XLOC_022752	--	Novel_lncRNA	XM_020086580.1	109629105	--	sp|Q9NRM0|GTR9_HUMAN Solute carrier family 2, facilitated glucose transporter member 9 OS=Homo sapiens GN=SLC2A9 PE=1 SV=2//1.95878e-107	0.965772	3.49e-07
LNC_000213	XLOC_022752	--	Novel_lncRNA	XM_020088120.1	109630108	--	sp|P35384|CASR_BOVIN Extracellular calcium-sensing receptor OS=Bos taurus GN=CASR PE=2 SV=1//0	0.969916	1.85e-07
LNC_000213	XLOC_022752	--	Novel_lncRNA	XM_020104006.1	109640155	--	sp|Q9BH11|ZP4_BOVIN Zona pellucida sperm-binding protein 4 OS=Bos taurus GN=ZP4 PE=1 SV=2//3.10584e-71	0.959804	7.72e-07
LNC_000213	XLOC_022752	--	Novel_lncRNA	XM_020108761.1	109643600	--	sp|O46392|CO1A2_CANFA Collagen alpha-2(I) chain OS=Canis familiaris GN=COL1A2 PE=2 SV=2//6.97806e-06	0.974158	8.69e-08
LNC_000213	XLOC_022752	--	Novel_lncRNA	XM_020088084.1	109630073	--	sp|Q8BZL1|NEUR4_MOUSE Sialidase-4 OS=Mus musculus GN=Neu4 PE=2 SV=3//2.4877e-138	0.963047	5.1e-07
LNC_001999	XLOC_205040	--	Novel_lncRNA	XM_020102348.1	109639071	--	sp|Q8TEW0|PARD3_HUMAN Partitioning defective 3 homolog OS=Homo sapiens GN=PARD3 PE=1 SV=2//4.443e-82	0.951535	1.94e-06
LNC_001999	XLOC_205040	--	Novel_lncRNA	XM_020102768.1	109639360	--	sp|Q9H6U6|BCAS3_HUMAN Breast carcinoma-amplified sequence 3 OS=Homo sapiens GN=BCAS3 PE=1 SV=3//0	0.965399	3.69e-07
LNC_001999	XLOC_205040	--	Novel_lncRNA	XM_020111710.1	109646017	--	sp|Q8TDC3|BRSK1_HUMAN Serine/threonine-protein kinase BRSK1 OS=Homo sapiens GN=BRSK1 PE=1 SV=2//4.52862e-164	0.952589	1.74e-06
LNC_001999	XLOC_205040	--	Novel_lncRNA	XM_020091750.1	109632463	--	sp|D3ZF92|TNR21_RAT Tumor necrosis factor receptor superfamily member 21 OS=Rattus norvegicus GN=Tnfrsf21 PE=1 SV=1//2.3593e-52	0.971068	1.52e-07
LNC_001999	XLOC_205040	--	Novel_lncRNA	XM_020097831.1	109636196	--	sp|Q5DRA2|PCDGM_PANTR Protocadherin gamma-C5 OS=Pan troglodytes GN=PCDHGC5 PE=3 SV=1//9.47437e-30	0.954135	1.48e-06
LNC_001999	XLOC_205040	--	Novel_lncRNA	XM_020110979.1	109645385	--	sp|Q70EL1|UBP54_HUMAN Inactive ubiquitin carboxyl-terminal hydrolase 54 OS=Homo sapiens GN=USP54 PE=1 SV=4//1.17571e-16	0.959833	7.7e-07
LNC_001999	XLOC_205040	--	Novel_lncRNA	XM_020086729.1	109629186	--	sp|P49023|PAXI_HUMAN Paxillin OS=Homo sapiens GN=PXN PE=1 SV=3//1.76945e-27	0.959617	7.9e-07
LNC_001999	XLOC_205040	--	Novel_lncRNA	XR_002203094.1	109634823	--	sp|Q3V6T2|GRDN_HUMAN Girdin OS=Homo sapiens GN=CCDC88A PE=1 SV=2//9.76859e-48	0.972885	1.1e-07
LNC_001999	XLOC_205040	--	Novel_lncRNA	XM_020094711.1	109634299	--	sp|Q8IY67|RAVR1_HUMAN Ribonucleoprotein PTB-binding 1 OS=Homo sapiens GN=RAVER1 PE=1 SV=1//4.7371e-142	0.957856	9.75e-07
LNC_001999	XLOC_205040	--	Novel_lncRNA	XM_020109375.1	109644073	--	sp|Q9JLU4|SHAN3_RAT SH3 and multiple ankyrin repeat domains protein 3 OS=Rattus norvegicus GN=Shank3 PE=1 SV=3//0	0.955431	1.28e-06
LNC_001999	XLOC_205040	--	Novel_lncRNA	XM_020100589.1	109637918	--	sp|P98196|AT11A_HUMAN Probable phospholipid-transporting ATPase IH OS=Homo sapiens GN=ATP11A PE=1 SV=3//0	0.972969	1.09e-07
LNC_001999	XLOC_205040	--	Novel_lncRNA	XM_020088064.1	109630054	--	sp|P31836|NCAM1_BOVIN Neural cell adhesion molecule 1 OS=Bos taurus GN=NCAM1 PE=1 SV=1//1.44258e-65	0.96466	4.09e-07
LNC_001999	XLOC_205040	--	Novel_lncRNA	XM_020078985.1	109624378	--	sp|O97758|ZO1_CANFA Tight junction protein ZO-1 OS=Canis familiaris GN=TJP1 PE=1 SV=1//2.48372e-45	0.969032	2.13e-07
LNC_001999	XLOC_205040	--	Novel_lncRNA	XM_020093528.1	109633559	--	sp|Q63540|ATX1_RAT Ataxin-1 OS=Rattus norvegicus GN=Atxn1 PE=2 SV=1//1.28449e-22	0.957182	1.05e-06
LNC_001999	XLOC_205040	--	Novel_lncRNA	XM_020107561.1	109642677	--	sp|Q2XVR7|SC4AA_TAKRU Sodium channel protein type 4 subunit alpha A OS=Takifugu rubripes GN=scn4aa PE=3 SV=1//0	0.964206	4.36e-07
LNC_001999	XLOC_205040	--	Novel_lncRNA	XM_020112705.1	109646932	--	sp|Q5SYE7|NHSL1_HUMAN NHS-like protein 1 OS=Homo sapiens GN=NHSL1 PE=1 SV=2//2.59751e-21	0.966195	3.28e-07
LNC_001999	XLOC_205040	--	Novel_lncRNA	XM_020078103.1	109623614	--	sp|P30437|CP17A_ONCMY Steroid 17-alpha-hydroxylase/17,20 lyase OS=Oncorhynchus mykiss GN=cyp17a1 PE=2 SV=1//1.8129e-64	0.954	1.5e-06
LNC_001999	XLOC_205040	--	Novel_lncRNA	XM_020096577.1	109635425	--	sp|Q7T199|KCA10_CHICK Potassium voltage-gated channel subfamily A member 10 OS=Gallus gallus GN=KCNA10 PE=2 SV=1//7.09359e-172	0.95937	8.14e-07
LNC_001999	XLOC_205040	--	Novel_lncRNA	XM_020095306.1	109634638	--	sp|O60469|DSCAM_HUMAN Down syndrome cell adhesion molecule OS=Homo sapiens GN=DSCAM PE=1 SV=2//2.98385e-14	0.95062	2.13e-06
LNC_001999	XLOC_205040	--	Novel_lncRNA	XM_020086010.1	109628709	--	sp|Q7TNF8|RIMB1_MOUSE Peripheral-type benzodiazepine receptor-associated protein 1 OS=Mus musculus GN=Bzrap1 PE=2 SV=2//5.34454e-07	0.975625	6.51e-08
LNC_001999	XLOC_205040	--	Novel_lncRNA	XM_020113649.1	109647839	--	sp|Q592E4|CTXN2_DANRE Cortexin-2 OS=Danio rerio GN=ctxn2 PE=3 SV=1//2.70667e-09	0.970598	1.65e-07
LNC_001999	XLOC_205040	--	Novel_lncRNA	XM_020108621.1	109643486	--	sp|Q70E73|RAPH1_HUMAN Ras-associated and pleckstrin homology domains-containing protein 1 OS=Homo sapiens GN=RAPH1 PE=1 SV=3//2.83812e-08	0.956102	1.19e-06
LNC_001999	XLOC_205040	--	Novel_lncRNA	XM_020090861.1	109631842	--	sp|Q8CHC8|ADNP2_MOUSE ADNP homeobox protein 2 OS=Mus musculus GN=Adnp2 PE=2 SV=2//7.47602e-35	0.973481	9.88e-08
LNC_001999	XLOC_205040	--	Novel_lncRNA	XM_020105539.1	109641174	--	sp|Q8BM65|NYAP2_MOUSE Neuronal tyrosine-phosphorylated phosphoinositide-3-kinase adapter 2 OS=Mus musculus GN=Nyap2 PE=1 SV=1//1.17081e-120	0.967539	2.69e-07
LNC_001999	XLOC_205040	--	Novel_lncRNA	XM_020089916.1	109631278	--	sp|A8DT10|HXD3_HAPBU Homeobox protein Hox-D3 OS=Haplochromis burtoni GN=hoxd3a PE=3 SV=1//0	0.98674	3.16e-09
LNC_001999	XLOC_205040	--	Novel_lncRNA	XM_020110831.1	109645274	--	sp|Q13950|RUNX2_HUMAN Runt-related transcription factor 2 OS=Homo sapiens GN=RUNX2 PE=1 SV=2//1.56638e-83	0.976742	5.16e-08
LNC_001999	XLOC_205040	--	Novel_lncRNA	XM_020082509.1	109626493	--	sp|Q2KHP9|FMR1B_XENLA Fragile X mental retardation protein 1 homolog B OS=Xenopus laevis GN=fmr1-b PE=2 SV=1//0	0.958002	9.59e-07
LNC_001999	XLOC_205040	--	Novel_lncRNA	XM_020105461.1	109641123	--	sp|Q8BSS9|LIPA2_MOUSE Liprin-alpha-2 OS=Mus musculus GN=Ppfia2 PE=1 SV=2//0	0.975537	6.62e-08
LNC_001999	XLOC_205040	--	Novel_lncRNA	XM_020105732.1	109641311	--	sp|Q80VP1|EPN1_MOUSE Epsin-1 OS=Mus musculus GN=Epn1 PE=1 SV=3//3.40603e-61	0.954839	1.37e-06
LNC_001999	XLOC_205040	--	Novel_lncRNA	XM_020081720.1	109626059	--	-//-	0.956516	1.14e-06
LNC_001999	XLOC_205040	--	Novel_lncRNA	XM_020079220.1	109624503	--	sp|Q61329|ZFHX3_MOUSE Zinc finger homeobox protein 3 OS=Mus musculus GN=Zfhx3 PE=1 SV=1//2.87693e-07	0.956714	1.11e-06
LNC_001999	XLOC_205040	--	Novel_lncRNA	XM_020100013.1	109637561	--	sp|P22462|KCNC2_RAT Potassium voltage-gated channel subfamily C member 2 OS=Rattus norvegicus GN=Kcnc2 PE=1 SV=1//0	0.9822	1.37e-08
LNC_001999	XLOC_205040	--	Novel_lncRNA	XM_020085538.1	109628447	--	sp|Q90476|LHX1_DANRE LIM/homeobox protein Lhx1 OS=Danio rerio GN=lhx1a PE=2 SV=1//3.87342e-160	0.969923	1.84e-07
LNC_001999	XLOC_205040	--	Novel_lncRNA	XM_020089598.1	109631035	--	sp|Q9NR99|MXRA5_HUMAN Matrix-remodeling-associated protein 5 OS=Homo sapiens GN=MXRA5 PE=2 SV=3//3.37695e-06	0.960285	7.28e-07
LNC_001999	XLOC_205040	--	Novel_lncRNA	XM_020099504.1	109637265	--	sp|Q90610|NEO1_CHICK Neogenin (Fragment) OS=Gallus gallus PE=2 SV=1//0	0.950358	2.18e-06
LNC_001999	XLOC_205040	--	Novel_lncRNA	XM_020109580.1	109644232	--	sp|Q18PF6|RHBG_TAKRU Ammonium transporter Rh type B OS=Takifugu rubripes GN=rhbg PE=1 SV=1//6.25803e-21	0.958108	9.47e-07
LNC_001999	XLOC_205040	--	Novel_lncRNA	XM_020101464.1	109638470	--	sp|Q9H195|MUC3B_HUMAN Mucin-3B (Fragments) OS=Homo sapiens GN=MUC3B PE=2 SV=2//9.59173e-09	0.950166	2.23e-06
LNC_001999	XLOC_205040	--	Novel_lncRNA	XM_020109043.1	109643808	--	sp|P14400|ENP1_TORCA Electromotor neuron-associated protein 1 (Fragment) OS=Torpedo californica PE=2 SV=1//0	0.961557	6.2e-07
LNC_001999	XLOC_205040	--	Novel_lncRNA	XM_020104067.1	109640199	--	sp|P48437|PROX1_MOUSE Prospero homeobox protein 1 OS=Mus musculus GN=Prox1 PE=1 SV=2//0	0.962819	5.26e-07
LNC_001999	XLOC_205040	--	Novel_lncRNA	XM_020110171.1	109644730	--	sp|Q6I6G8|HECW2_MOUSE E3 ubiquitin-protein ligase HECW2 OS=Mus musculus GN=Hecw2 PE=2 SV=1//3.57478e-91	0.951673	1.91e-06
LNC_001999	XLOC_205040	--	Novel_lncRNA	XM_020089223.1	109630813	--	sp|Q8IXJ9|ASXL1_HUMAN Putative Polycomb group protein ASXL1 OS=Homo sapiens GN=ASXL1 PE=1 SV=3//3.75287e-21	0.957642	1e-06
LNC_003904	XLOC_272398	--	Novel_lncRNA	XM_020100717.1	109637984	--	sp|Q4KWZ7|REV1_CHICK DNA repair protein REV1 OS=Gallus gallus GN=REV1 PE=2 SV=1//2.92427e-48	0.960758	6.86e-07
LNC_003904	XLOC_272398	--	Novel_lncRNA	XM_020113835.1	109648047	--	sp|O75581|LRP6_HUMAN Low-density lipoprotein receptor-related protein 6 OS=Homo sapiens GN=LRP6 PE=1 SV=2//5.01871e-08	0.960395	7.18e-07
LNC_003904	XLOC_272398	--	Novel_lncRNA	XM_020111779.1	109646083	--	sp|Q15751|HERC1_HUMAN Probable E3 ubiquitin-protein ligase HERC1 OS=Homo sapiens GN=HERC1 PE=1 SV=2//0	0.957845	9.77e-07
LNC_003904	XLOC_272398	--	Novel_lncRNA	XM_020104195.1	109640296	--	sp|A2BHJ4|CNO6L_DANRE CCR4-NOT transcription complex subunit 6-like OS=Danio rerio GN=cnot6l PE=2 SV=1//0	0.95286	1.69e-06
LNC_003904	XLOC_272398	--	Novel_lncRNA	XM_020110934.1	109645347	--	sp|Q6VY07|PACS1_HUMAN Phosphofurin acidic cluster sorting protein 1 OS=Homo sapiens GN=PACS1 PE=1 SV=2//2.03616e-148	0.972236	1.24e-07
LNC_003904	XLOC_272398	--	Novel_lncRNA	XM_020108476.1	109643373	--	sp|Q92673|SORL_HUMAN Sortilin-related receptor OS=Homo sapiens GN=SORL1 PE=1 SV=2//6.43603e-149	0.953759	1.54e-06
LNC_003904	XLOC_272398	--	Novel_lncRNA	XM_020078035.1	109623540	--	sp|P26818|ARBK2_BOVIN Beta-adrenergic receptor kinase 2 OS=Bos taurus GN=ADRBK2 PE=2 SV=1//1.52189e-60	0.958481	9.06e-07
LNC_003904	XLOC_272398	--	Novel_lncRNA	XM_020080624.1	109625414	--	sp|O54774|AP3D1_MOUSE AP-3 complex subunit delta-1 OS=Mus musculus GN=Ap3d1 PE=1 SV=1//2.39847e-94	0.96826	2.41e-07
LNC_003904	XLOC_272398	--	Novel_lncRNA	XM_020104341.1	109640373	--	sp|Q14344|GNA13_HUMAN Guanine nucleotide-binding protein subunit alpha-13 OS=Homo sapiens GN=GNA13 PE=1 SV=2//0	0.95428	1.46e-06
LNC_003904	XLOC_272398	--	Novel_lncRNA	XM_020109970.1	109644564	--	sp|Q9HCK5|AGO4_HUMAN Protein argonaute-4 OS=Homo sapiens GN=AGO4 PE=1 SV=2//0	0.960125	7.42e-07
LNC_003904	XLOC_272398	--	Novel_lncRNA	XM_020095546.1	109634833	--	sp|O15534|PER1_HUMAN Period circadian protein homolog 1 OS=Homo sapiens GN=PER1 PE=1 SV=2//3.91773e-32	0.959571	7.95e-07
LNC_003904	XLOC_272398	--	Novel_lncRNA	XM_020103707.1	109639961	--	sp|Q07113|MPRI_MOUSE Cation-independent mannose-6-phosphate receptor OS=Mus musculus GN=Igf2r PE=1 SV=1//5.11812e-41	0.955465	1.28e-06
LNC_003904	XLOC_272398	--	Novel_lncRNA	XM_020105619.1	109641233	--	sp|B0S5N4|PLXA3_DANRE Plexin A3 OS=Danio rerio GN=plxna3 PE=2 SV=2//0	0.974866	7.57e-08
LNC_003904	XLOC_272398	--	Novel_lncRNA	XM_020109824.1	109644437	--	sp|Q96K78|AGRG7_HUMAN Adhesion G-protein coupled receptor G7 OS=Homo sapiens GN=ADGRG7 PE=1 SV=2//5.95171e-74	0.951807	1.89e-06
LNC_003904	XLOC_272398	--	Novel_lncRNA	XM_020092122.1	109632698	--	sp|P62257|UBE2H_MOUSE Ubiquitin-conjugating enzyme E2 H OS=Mus musculus GN=Ube2h PE=1 SV=1//3.01186e-66	0.957149	1.06e-06
LNC_003904	XLOC_272398	--	Novel_lncRNA	XM_020084355.1	109627653	--	sp|P55198|AF17_HUMAN Protein AF-17 OS=Homo sapiens GN=MLLT6 PE=1 SV=2//6.76987e-31	0.959102	8.41e-07
LNC_003904	XLOC_272398	--	Novel_lncRNA	XM_020101692.1	109638629	--	sp|Q9UPW0|FOXJ3_HUMAN Forkhead box protein J3 OS=Homo sapiens GN=FOXJ3 PE=1 SV=2//1.713e-50	0.95503	1.34e-06
LNC_003904	XLOC_272398	--	Novel_lncRNA	XM_020082209.1	109626342	--	sp|O95271|TNKS1_HUMAN Tankyrase-1 OS=Homo sapiens GN=TNKS PE=1 SV=2//0	0.955427	1.29e-06
LNC_003904	XLOC_272398	--	Novel_lncRNA	XM_020101418.1	109638437	--	sp|P80204|TGFR1_RAT TGF-beta receptor type-1 OS=Rattus norvegicus GN=Tgfbr1 PE=1 SV=1//0	0.963277	4.95e-07
LNC_003904	XLOC_272398	--	Novel_lncRNA	XM_020090733.1	109631773	--	sp|Q1LUA6|TRIO_DANRE Triple functional domain protein OS=Danio rerio GN=trio PE=3 SV=1//1.97814e-52	0.962628	5.39e-07
LNC_003904	XLOC_272398	--	Novel_lncRNA	XM_020113191.1	109647396	--	sp|Q1LVF0|LAMC1_DANRE Laminin subunit gamma-1 OS=Danio rerio GN=lamc1 PE=2 SV=2//3.35839e-75	0.957171	1.06e-06
LNC_003904	XLOC_272398	--	Novel_lncRNA	XM_020089395.1	109630898	--	sp|P24799|GNAS_XENLA Guanine nucleotide-binding protein G(s) subunit alpha OS=Xenopus laevis GN=gnas PE=2 SV=1//0	0.962842	5.24e-07
LNC_003904	XLOC_272398	--	Novel_lncRNA	XM_020107047.1	109642323	--	sp|F1R5H6|BRD4_DANRE Bromodomain-containing protein 4 OS=Danio rerio GN=brd4 PE=1 SV=1//4.9511e-22	0.957882	9.72e-07
LNC_003904	XLOC_272398	--	Novel_lncRNA	XM_020108029.1	109643033	--	sp|Q16537|2A5E_HUMAN Serine/threonine-protein phosphatase 2A 56 kDa regulatory subunit epsilon isoform OS=Homo sapiens GN=PPP2R5E PE=1 SV=1//0	0.955513	1.27e-06
LNC_003904	XLOC_272398	--	Novel_lncRNA	XM_020107403.1	109642570	--	sp|O95405|ZFYV9_HUMAN Zinc finger FYVE domain-containing protein 9 OS=Homo sapiens GN=ZFYVE9 PE=1 SV=2//0	0.958412	9.14e-07
LNC_003904	XLOC_272398	--	Novel_lncRNA	XM_020097703.1	109636140	--	sp|Q92537|SUSD6_HUMAN Sushi domain-containing protein 6 OS=Homo sapiens GN=SUSD6 PE=1 SV=1//5.98267e-53	0.96297	5.15e-07
LNC_003904	XLOC_272398	--	Novel_lncRNA	XM_020083378.1	109627034	--	sp|Q923T9|KCC2G_MOUSE Calcium/calmodulin-dependent protein kinase type II subunit gamma OS=Mus musculus GN=Camk2g PE=1 SV=1//1.84524e-77	0.959434	8.08e-07
LNC_003904	XLOC_272398	--	Novel_lncRNA	XM_020111469.1	109645815	--	sp|Q9UBS9|SUCO_HUMAN SUN domain-containing ossification factor OS=Homo sapiens GN=SUCO PE=1 SV=1//3.24612e-63	0.963974	4.5e-07
LNC_003904	XLOC_272398	--	Novel_lncRNA	XM_020111898.1	109646180	--	sp|Q3U182|CRTC2_MOUSE CREB-regulated transcription coactivator 2 OS=Mus musculus GN=Crtc2 PE=1 SV=2//7.81104e-13	0.952214	1.81e-06
LNC_003904	XLOC_272398	--	Novel_lncRNA	XM_020102693.1	109639308	--	sp|Q8C147|DOCK8_MOUSE Dedicator of cytokinesis protein 8 OS=Mus musculus GN=Dock8 PE=1 SV=4//0	0.953427	1.6e-06
LNC_003904	XLOC_272398	--	Novel_lncRNA	XM_020104827.1	109640693	--	sp|Q5TC82|RC3H1_HUMAN Roquin-1 OS=Homo sapiens GN=RC3H1 PE=1 SV=1//2.09847e-85	0.950719	2.11e-06
LNC_003904	XLOC_272398	--	Novel_lncRNA	XM_020091177.1	109632065	--	sp|B3DJM5|TSH1_DANRE Teashirt homolog 1 OS=Danio rerio GN=tshz1 PE=2 SV=1//0	0.957755	9.87e-07
LNC_003904	XLOC_272398	--	Novel_lncRNA	XM_020081981.1	109626236	--	sp|Q5JSZ5|PRC2B_HUMAN Protein PRRC2B OS=Homo sapiens GN=PRRC2B PE=1 SV=2//0	0.961295	6.41e-07
LNC_003904	XLOC_272398	--	Novel_lncRNA	XM_020097185.1	109635803	--	sp|P22682|CBL_MOUSE E3 ubiquitin-protein ligase CBL OS=Mus musculus GN=Cbl PE=1 SV=3//0	0.955488	1.28e-06
LNC_003904	XLOC_272398	--	Novel_lncRNA	XM_020108220.1	109643187	--	sp|Q60520|SIN3A_MOUSE Paired amphipathic helix protein Sin3a OS=Mus musculus GN=Sin3a PE=1 SV=3//0	0.960955	6.69e-07
LNC_003904	XLOC_272398	--	Novel_lncRNA	XM_020108117.1	109643103	--	sp|Q61493|DPOLZ_MOUSE DNA polymerase zeta catalytic subunit OS=Mus musculus GN=Rev3l PE=1 SV=3//3.73556e-67	0.966018	3.37e-07
LNC_003904	XLOC_272398	--	Novel_lncRNA	XM_020113190.1	109647395	--	sp|Q95LD9|AHR_DELLE Aryl hydrocarbon receptor OS=Delphinapterus leucas GN=AHR PE=2 SV=1//4.78007e-73	0.953623	1.56e-06
LNC_003904	XLOC_272398	--	Novel_lncRNA	XM_020078599.1	109624101	--	sp|Q5R7J9|IF4G2_PONAB Eukaryotic translation initiation factor 4 gamma 2 OS=Pongo abelii GN=EIF4G2 PE=2 SV=2//0	0.95155	1.94e-06
LNC_003904	XLOC_272398	--	Novel_lncRNA	XM_020099037.1	109636970	--	sp|Q99700|ATX2_HUMAN Ataxin-2 OS=Homo sapiens GN=ATXN2 PE=1 SV=2//1.11529e-45	0.965334	3.72e-07
LNC_003904	XLOC_272398	--	Novel_lncRNA	XM_020104118.1	109640231	--	sp|Q9Y2U5|M3K2_HUMAN Mitogen-activated protein kinase kinase kinase 2 OS=Homo sapiens GN=MAP3K2 PE=1 SV=2//0	0.966731	3.04e-07
LNC_003904	XLOC_272398	--	Novel_lncRNA	XM_020092469.1	109632917	--	sp|Q3UGP8|AG10B_MOUSE Putative Dol-P-Glc:Glc(2)Man(9)GlcNAc(2)-PP-Dol alpha-1,2-glucosyltransferase OS=Mus musculus GN=Alg10b PE=2 SV=1//4.855e-159	0.955346	1.3e-06
LNC_003904	XLOC_272398	--	Novel_lncRNA	XM_020112201.1	109646455	--	sp|Q15751|HERC1_HUMAN Probable E3 ubiquitin-protein ligase HERC1 OS=Homo sapiens GN=HERC1 PE=1 SV=2//3.05464e-92	0.955212	1.32e-06
LNC_003904	XLOC_272398	--	Novel_lncRNA	XM_020113590.1	109647781	--	sp|A0JNW5|UH1BL_HUMAN UHRF1-binding protein 1-like OS=Homo sapiens GN=UHRF1BP1L PE=1 SV=2//2.86321e-23	0.958087	9.49e-07
LNC_003904	XLOC_272398	--	Novel_lncRNA	XM_020108850.1	109643670	--	sp|Q8NF64|ZMIZ2_HUMAN Zinc finger MIZ domain-containing protein 2 OS=Homo sapiens GN=ZMIZ2 PE=1 SV=2//0	0.955358	1.3e-06
LNC_003904	XLOC_272398	--	Novel_lncRNA	XM_020082257.1	109626370	--	sp|Q6JPI3|MD13L_MOUSE Mediator of RNA polymerase II transcription subunit 13-like OS=Mus musculus GN=Med13l PE=2 SV=2//1.61607e-45	0.966333	3.22e-07
LNC_003904	XLOC_272398	--	Novel_lncRNA	XM_020112556.1	109646789	--	-//-	0.953231	1.63e-06
LNC_001349	XLOC_147745	--	Novel_lncRNA	XM_020099971.1	109637535	--	sp|O42197|B2MG_ICTPU Beta-2-microglobulin OS=Ictalurus punctatus GN=b2m PE=3 SV=1//1.49919e-35	-0.952808	1.7e-06
LNC_001349	XLOC_147745	--	Novel_lncRNA	XM_020079345.1	109624570	--	sp|P35406|DRD1_CARAU D(1) dopamine receptor OS=Carassius auratus PE=2 SV=1//0	0.952184	1.82e-06
LNC_001349	XLOC_147745	--	Novel_lncRNA	XM_020092576.1	109632997	--	sp|O08542|EFNA4_MOUSE Ephrin-A4 OS=Mus musculus GN=Efna4 PE=2 SV=2//6.12503e-42	0.953637	1.56e-06
LNC_001349	XLOC_147745	--	Novel_lncRNA	XM_020079822.1	109624898	--	sp|A6NDL7|MT21E_HUMAN Putative methyltransferase-like protein 21E pseudogene OS=Homo sapiens GN=METTL21EP PE=5 SV=2//5.32294e-96	0.952798	1.7e-06
LNC_001346	XLOC_147585	--	Novel_lncRNA	XM_020082946.1	109626785	--	sp|Q80W66|HS3S2_RAT Heparan sulfate glucosamine 3-O-sulfotransferase 2 OS=Rattus norvegicus GN=Hs3st2 PE=1 SV=1//2.90616e-157	0.955542	1.27e-06
LNC_001346	XLOC_147585	--	Novel_lncRNA	XM_020085551.1	109628457	--	sp|Q92914|FGF11_HUMAN Fibroblast growth factor 11 OS=Homo sapiens GN=FGF11 PE=2 SV=1//6.26443e-110	0.953885	1.52e-06
LNC_001347	XLOC_147618	--	Novel_lncRNA	XM_020089721.1	109631123	--	sp|Q9TUA6|OR1D5_PANTR Olfactory receptor 1D5 OS=Pan troglodytes GN=OR1D5 PE=3 SV=1//1.14051e-20	0.968736	2.23e-07
LNC_001347	XLOC_147618	--	Novel_lncRNA	XM_020101753.1	109638662	--	sp|Q9XZV3|GNAO_GEOCY Guanine nucleotide-binding protein G(o) subunit alpha OS=Geodia cydonium PE=2 SV=3//5.1251e-120	0.959053	8.46e-07
LNC_001347	XLOC_147618	--	Novel_lncRNA	XM_020086249.1	109628834	--	sp|P11217|PYGM_HUMAN Glycogen phosphorylase, muscle form OS=Homo sapiens GN=PYGM PE=1 SV=6//0	0.960462	7.12e-07
LNC_001347	XLOC_147618	--	Novel_lncRNA	XM_020079769.1	109624853	--	sp|Q9P1W9|PIM2_HUMAN Serine/threonine-protein kinase pim-2 OS=Homo sapiens GN=PIM2 PE=1 SV=1//1.04467e-40	0.977332	4.54e-08
LNC_001347	XLOC_147618	--	Novel_lncRNA	XM_020083699.1	109627240	--	sp|Q9NRM0|GTR9_HUMAN Solute carrier family 2, facilitated glucose transporter member 9 OS=Homo sapiens GN=SLC2A9 PE=1 SV=2//3.44801e-139	0.965259	3.76e-07
LNC_001347	XLOC_147618	--	Novel_lncRNA	XM_020102848.1	109639411	--	sp|P59747|PRVB_SCOJP Parvalbumin beta OS=Scomber japonicus PE=1 SV=2//4.11517e-46	0.951231	2e-06
LNC_001347	XLOC_147618	--	Novel_lncRNA	XM_020110156.1	109644712	--	sp|Q2HJ10|ZNT2_MOUSE Zinc transporter 2 OS=Mus musculus GN=Slc30a2 PE=2 SV=1//1.65605e-134	0.96337	4.88e-07
LNC_001347	XLOC_147618	--	Novel_lncRNA	XM_020094917.1	109634436	--	sp|Q9QX66|DPF1_MOUSE Zinc finger protein neuro-d4 OS=Mus musculus GN=Dpf1 PE=1 SV=2//1.48347e-161	0.950975	2.05e-06
LNC_001347	XLOC_147618	--	Novel_lncRNA	XM_020112169.1	109646423	--	sp|P79881|GUC1B_CHICK Guanylyl cyclase-activating protein 2 OS=Gallus gallus GN=GUCA1B PE=2 SV=3//2.75911e-61	0.958324	9.23e-07
LNC_001347	XLOC_147618	--	Novel_lncRNA	XM_020078608.1	109624111	--	sp|Q8C828|KBTBD_MOUSE Kelch repeat and BTB domain-containing protein 13 OS=Mus musculus GN=Kbtbd13 PE=2 SV=2//1.20956e-155	0.950943	2.06e-06
LNC_001347	XLOC_147618	--	Novel_lncRNA	XM_020087139.1	109629408	--	sp|P29322|EPHA8_HUMAN Ephrin type-A receptor 8 OS=Homo sapiens GN=EPHA8 PE=1 SV=2//0	0.956474	1.14e-06
LNC_001347	XLOC_147618	--	Novel_lncRNA	XM_020112384.1	109646623	--	sp|Q8WZ42|TITIN_HUMAN Titin OS=Homo sapiens GN=TTN PE=1 SV=4//8.55912e-06	0.950595	2.13e-06
LNC_001347	XLOC_147618	--	Novel_lncRNA	XM_020099321.1	109637140	--	sp|Q04727|TLE4_HUMAN Transducin-like enhancer protein 4 OS=Homo sapiens GN=TLE4 PE=1 SV=3//0	0.963004	5.13e-07
LNC_001347	XLOC_147618	--	Novel_lncRNA	XM_020084802.1	109627965	--	sp|Q7L0Q8|RHOU_HUMAN Rho-related GTP-binding protein RhoU OS=Homo sapiens GN=RHOU PE=1 SV=1//4.18995e-67	0.955493	1.28e-06
LNC_001347	XLOC_147618	--	Novel_lncRNA	XM_020098720.1	109636792	--	sp|Q7RTU9|STRC_HUMAN Stereocilin OS=Homo sapiens GN=STRC PE=2 SV=1//0	0.966849	2.98e-07
LNC_001347	XLOC_147618	--	Novel_lncRNA	XM_020103720.1	109639973	--	sp|Q29RQ5|TRIM9_BOVIN E3 ubiquitin-protein ligase TRIM9 OS=Bos taurus GN=TRIM9 PE=2 SV=1//0	0.965561	3.6e-07
LNC_001347	XLOC_147618	--	Novel_lncRNA	XM_020102242.1	109639005	--	sp|O75343|GCYB2_HUMAN Guanylate cyclase soluble subunit beta-2 OS=Homo sapiens GN=GUCY1B2 PE=2 SV=2//0	0.973201	1.04e-07
LNC_001347	XLOC_147618	--	Novel_lncRNA	XM_020086553.1	109629074	--	sp|A2BGD5|CACO1_DANRE Calcium-binding and coiled-coil domain-containing protein 1 OS=Danio rerio GN=calcoco1 PE=3 SV=1//5.48719e-106	0.961979	5.87e-07
LNC_001347	XLOC_147618	--	Novel_lncRNA	XM_020079137.1	109624455	--	sp|P68247|TNNI2_COTJA Troponin I, fast skeletal muscle OS=Coturnix coturnix japonica GN=TNNI2 PE=3 SV=2//2.01624e-46	0.954979	1.35e-06
LNC_001347	XLOC_147618	--	Novel_lncRNA	XM_020111442.1	109645799	--	sp|P34969|5HT7R_HUMAN 5-hydroxytryptamine receptor 7 OS=Homo sapiens GN=HTR7 PE=1 SV=2//0	0.960944	6.7e-07
LNC_001347	XLOC_147618	--	Novel_lncRNA	XM_020101448.1	109638456	--	sp|P24530|EDNRB_HUMAN Endothelin B receptor OS=Homo sapiens GN=EDNRB PE=1 SV=1//2.81602e-175	0.97085	1.58e-07
LNC_001347	XLOC_147618	--	Novel_lncRNA	XM_020100286.1	109637733	--	sp|Q9Y2T4|2ABG_HUMAN Serine/threonine-protein phosphatase 2A 55 kDa regulatory subunit B gamma isoform OS=Homo sapiens GN=PPP2R2C PE=1 SV=4//0	0.966346	3.21e-07
LNC_001347	XLOC_147618	--	Novel_lncRNA	XM_020080834.1	109625567	--	sp|Q8BGE9|RL3R1_MOUSE Relaxin-3 receptor 1 OS=Mus musculus GN=Rxfp3 PE=2 SV=1//1.7556e-113	0.954579	1.41e-06
LNC_001347	XLOC_147618	--	Novel_lncRNA	XM_020088135.1	109630119	--	sp|Q9Y619|ORNT1_HUMAN Mitochondrial ornithine transporter 1 OS=Homo sapiens GN=SLC25A15 PE=1 SV=1//2.48629e-127	0.963927	4.53e-07
LNC_001347	XLOC_147618	--	Novel_lncRNA	XM_020107370.1	109642543	--	sp|P60191|RIMS4_MOUSE Regulating synaptic membrane exocytosis protein 4 OS=Mus musculus GN=Rims4 PE=2 SV=1//3.7381e-123	0.961705	6.08e-07
LNC_001347	XLOC_147618	--	Novel_lncRNA	XM_020109982.1	109644571	--	sp|Q9NYC9|DYH9_HUMAN Dynein heavy chain 9, axonemal OS=Homo sapiens GN=DNAH9 PE=1 SV=3//0	0.951461	1.96e-06
LNC_001347	XLOC_147618	--	Novel_lncRNA	XM_020082168.1	109626326	--	sp|Q7SYD5|SC31A_DANRE Protein transport protein Sec31A OS=Danio rerio GN=sec31a PE=2 SV=1//1.41131e-85	0.953453	1.59e-06
LNC_001347	XLOC_147618	--	Novel_lncRNA	XM_020105761.1	109641324	--	sp|A2VDD2|TC1DB_XENLA Tctex1 domain-containing protein 1-B (Fragment) OS=Xenopus laevis GN=tctex1d1-b PE=2 SV=1//2.66017e-72	0.959256	8.26e-07
LNC_001347	XLOC_147618	--	Novel_lncRNA	XM_020109379.1	109644079	--	sp|Q7ZVC2|CLUA1_DANRE Clusterin-associated protein 1 homolog OS=Danio rerio GN=cluap1 PE=2 SV=2//1.02351e-113	0.973146	1.05e-07
LNC_001347	XLOC_147618	--	Novel_lncRNA	XM_020107416.1	109642581	--	sp|Q06154|PMEL_BOVIN Melanocyte protein PMEL OS=Bos taurus GN=PMEL PE=2 SV=2//8.6581e-113	0.964918	3.95e-07
LNC_001347	XLOC_147618	--	Novel_lncRNA	XM_020101566.1	109638545	--	sp|O42266|OPSP_ICTPU Parapinopsin OS=Ictalurus punctatus PE=2 SV=1//3.48171e-139	0.989033	1.23e-09
LNC_001347	XLOC_147618	--	Novel_lncRNA	XM_020110608.1	109645100	--	sp|Q2XVR4|SC4AB_TETNG Sodium channel protein type 4 subunit alpha B OS=Tetraodon nigroviridis GN=scn4ab PE=3 SV=1//6.29662e-26	0.957677	9.96e-07
LNC_001347	XLOC_147618	--	Novel_lncRNA	XM_020112937.1	109647157	--	sp|Q9MZT1|CLCN1_CANFA Chloride channel protein 1 OS=Canis familiaris GN=CLCN1 PE=1 SV=1//1.29834e-59	0.954093	1.49e-06
LNC_001347	XLOC_147618	--	Novel_lncRNA	XM_020108124.1	109643111	--	sp|Q8NHC8|OR2T6_HUMAN Olfactory receptor 2T6 OS=Homo sapiens GN=OR2T6 PE=3 SV=2//1.92022e-07	0.976905	4.98e-08
LNC_001347	XLOC_147618	--	Novel_lncRNA	XM_020110242.1	109644796	--	sp|Q6TCH4|PAQR6_HUMAN Progestin and adipoQ receptor family member 6 OS=Homo sapiens GN=PAQR6 PE=2 SV=2//7.29293e-59	0.966824	2.99e-07
LNC_001347	XLOC_147618	--	Novel_lncRNA	XM_020090845.1	109631830	--	sp|P55344|LMIP_HUMAN Lens fiber membrane intrinsic protein OS=Homo sapiens GN=LIM2 PE=1 SV=2//6.75459e-95	0.967223	2.82e-07
LNC_001347	XLOC_147618	--	Novel_lncRNA	XM_020097687.1	109636129	--	sp|Q9YGL3|NR2E1_ORYLA Nuclear receptor subfamily 2 group E member 1 OS=Oryzias latipes GN=nr2e1 PE=2 SV=1//0	0.95888	8.64e-07
LNC_001347	XLOC_147618	--	Novel_lncRNA	XM_020085565.1	109628466	--	sp|P31315|GSX1_MOUSE GS homeobox 1 OS=Mus musculus GN=Gsx1 PE=2 SV=2//2.7656e-95	0.953423	1.6e-06
LNC_001347	XLOC_147618	--	Novel_lncRNA	XM_020087984.1	109629993	--	sp|Q96JK4|HIPL1_HUMAN HHIP-like protein 1 OS=Homo sapiens GN=HHIPL1 PE=2 SV=2//4.30759e-24	0.953325	1.61e-06
LNC_001347	XLOC_147618	--	Novel_lncRNA	XM_020106738.1	109642081	--	sp|A2ASS6|TITIN_MOUSE Titin OS=Mus musculus GN=Ttn PE=1 SV=1//7.06481e-06	0.962504	5.48e-07
LNC_001347	XLOC_147618	--	Novel_lncRNA	XM_020112420.1	109646657	--	sp|Q8WZ42|TITIN_HUMAN Titin OS=Homo sapiens GN=TTN PE=1 SV=4//5.51424e-14	0.952114	1.83e-06
LNC_001347	XLOC_147618	--	Novel_lncRNA	XM_020089749.1	109631151	--	sp|Q98880|ACHA_DANRE Acetylcholine receptor subunit alpha OS=Danio rerio GN=chrna1 PE=2 SV=1//0	0.950841	2.08e-06
LNC_001347	XLOC_147618	--	Novel_lncRNA	XM_020099509.1	109637268	--	sp|E7FDE0|TM138_DANRE Transmembrane protein 138 OS=Danio rerio GN=tmem138 PE=3 SV=1//3.31749e-66	0.951581	1.93e-06
LNC_001347	XLOC_147618	--	Novel_lncRNA	XM_020084751.1	109627927	--	sp|Q5RCC5|GBRA2_PONAB Gamma-aminobutyric acid receptor subunit alpha-2 OS=Pongo abelii GN=GABRA2 PE=2 SV=2//0	0.958191	9.38e-07
LNC_001347	XLOC_147618	--	Novel_lncRNA	XM_020086276.1	109628855	--	sp|Q63164|DYH1_RAT Dynein heavy chain 1, axonemal OS=Rattus norvegicus GN=Dnah1 PE=2 SV=2//3.40553e-22	0.960245	7.31e-07
LNC_001347	XLOC_147618	--	Novel_lncRNA	XM_020110503.1	109645011	--	sp|Q01768|NDKB_MOUSE Nucleoside diphosphate kinase B OS=Mus musculus GN=Nme2 PE=1 SV=1//1.50473e-80	0.960545	7.05e-07
LNC_001347	XLOC_147618	--	Novel_lncRNA	XM_020104716.1	109640618	--	sp|Q13404|UB2V1_HUMAN Ubiquitin-conjugating enzyme E2 variant 1 OS=Homo sapiens GN=UBE2V1 PE=1 SV=2//4.70319e-76	0.953446	1.59e-06
LNC_001347	XLOC_147618	--	Novel_lncRNA	XM_020101475.1	109638482	--	sp|Q4V7B1|CC067_RAT Uncharacterized protein C3orf67 homolog OS=Rattus norvegicus PE=2 SV=1//1.37251e-21	0.97084	1.58e-07
LNC_001347	XLOC_147618	--	Novel_lncRNA	XM_020079050.1	109624414	--	sp|P06398|TNNT3_COTJA Troponin T, fast skeletal muscle isoforms OS=Coturnix coturnix japonica GN=TNNT3 PE=2 SV=4//7.24691e-44	0.952047	1.84e-06
LNC_001347	XLOC_147618	--	Novel_lncRNA	XM_020089229.1	109630815	--	sp|Q3SXY7|LRIT3_HUMAN Leucine-rich repeat, immunoglobulin-like domain and transmembrane domain-containing protein 3 OS=Homo sapiens GN=LRIT3 PE=1 SV=3//2.3121e-53	0.968343	2.37e-07
LNC_001347	XLOC_147618	--	Novel_lncRNA	XM_020088896.1	109630620	--	sp|Q9UPW0|FOXJ3_HUMAN Forkhead box protein J3 OS=Homo sapiens GN=FOXJ3 PE=1 SV=2//1.2771e-13	0.951908	1.87e-06
LNC_001347	XLOC_147618	--	Novel_lncRNA	XM_020082648.1	109626578	--	sp|Q6TCG8|PAQR3_MOUSE Progestin and adipoQ receptor family member 3 OS=Mus musculus GN=Paqr3 PE=2 SV=1//4.51541e-157	0.950568	2.14e-06
LNC_001347	XLOC_147618	--	Novel_lncRNA	XM_020101795.1	109638700	--	sp|Q5GFD5|HS3S6_MOUSE Heparan sulfate glucosamine 3-O-sulfotransferase 6 OS=Mus musculus GN=Hs3st6 PE=2 SV=1//3.4062e-152	0.957511	1.02e-06
LNC_001347	XLOC_147618	--	Novel_lncRNA	XM_020101800.1	109638702	--	sp|Q5VTL7|FNDC7_HUMAN Fibronectin type III domain-containing protein 7 OS=Homo sapiens GN=FNDC7 PE=2 SV=3//6.65155e-24	0.97836	3.6e-08
LNC_001347	XLOC_147618	--	Novel_lncRNA	XM_020104689.1	109640599	--	sp|P07221|CASQ1_RABIT Calsequestrin-1 OS=Oryctolagus cuniculus GN=CASQ1 PE=1 SV=1//1.30285e-130	0.956158	1.18e-06
LNC_001347	XLOC_147618	--	Novel_lncRNA	XM_020106885.1	109642199	--	sp|Q5KR47|TPM3_BOVIN Tropomyosin alpha-3 chain OS=Bos taurus GN=TPM3 PE=2 SV=1//3.1198e-98	0.966322	3.22e-07
LNC_001347	XLOC_147618	--	Novel_lncRNA	XM_020089076.1	109630739	--	sp|P81660|TNNC2_ANGAN Troponin C, skeletal muscle OS=Anguilla anguilla PE=1 SV=1//5.94785e-07	0.967277	2.8e-07
LNC_001347	XLOC_147618	--	Novel_lncRNA	XM_020097811.1	109636208	--	sp|Q9WV07|LOXE3_MOUSE Hydroperoxide isomerase ALOXE3 OS=Mus musculus GN=Aloxe3 PE=1 SV=2//1.32626e-69	0.953024	1.66e-06
LNC_001347	XLOC_147618	--	Novel_lncRNA	XM_020085489.1	109628405	--	sp|P35898|O1073_RAT Olfactory receptor 1073 OS=Rattus norvegicus GN=Olr1073 PE=2 SV=2//8.17292e-09	0.954815	1.37e-06
LNC_001347	XLOC_147618	--	Novel_lncRNA	XM_020112729.1	109646957	--	sp|A2ASS6|TITIN_MOUSE Titin OS=Mus musculus GN=Ttn PE=1 SV=1//3.20856e-07	0.95566	1.25e-06
LNC_001347	XLOC_147618	--	Novel_lncRNA	XM_020112630.1	109646861	--	sp|Q8WZ42|TITIN_HUMAN Titin OS=Homo sapiens GN=TTN PE=1 SV=4//6.57323e-06	0.966446	3.17e-07
LNC_001347	XLOC_147618	--	Novel_lncRNA	XM_020111580.1	109645905	--	sp|F1QEG2|KL41B_DANRE Kelch-like protein 41b OS=Danio rerio GN=klhl41b PE=2 SV=1//0	0.951805	1.89e-06
LNC_001347	XLOC_147618	--	Novel_lncRNA	XM_020099621.1	109637343	--	sp|Q8N608|DPP10_HUMAN Inactive dipeptidyl peptidase 10 OS=Homo sapiens GN=DPP10 PE=1 SV=2//0	0.956308	1.17e-06
LNC_001347	XLOC_147618	--	Novel_lncRNA	XM_020106663.1	109642028	--	sp|O14795|UN13B_HUMAN Protein unc-13 homolog B OS=Homo sapiens GN=UNC13B PE=1 SV=2//4.07095e-92	0.954822	1.37e-06
LNC_001347	XLOC_147618	--	Novel_lncRNA	XM_020109901.1	109644505	--	sp|P97751|VIPR1_MOUSE Vasoactive intestinal polypeptide receptor 1 OS=Mus musculus GN=Vipr1 PE=1 SV=3//1.14579e-72	0.961581	6.18e-07
LNC_001347	XLOC_147618	--	Novel_lncRNA	XM_020100965.1	109638136	--	-//-	0.95302	1.67e-06
LNC_001347	XLOC_147618	--	Novel_lncRNA	XM_020110872.1	109645304	--	sp|Q5QD15|TAAR4_MOUSE Trace amine-associated receptor 4 OS=Mus musculus GN=Taar4 PE=2 SV=1//4.38767e-72	0.955488	1.28e-06
LNC_001347	XLOC_147618	--	Novel_lncRNA	XM_020089072.1	109630737	--	sp|P81660|TNNC2_ANGAN Troponin C, skeletal muscle OS=Anguilla anguilla PE=1 SV=1//1.00352e-80	0.961132	6.54e-07
LNC_001347	XLOC_147618	--	Novel_lncRNA	XM_020108429.1	109643342	--	sp|Q2XVR6|SC4AB_TAKRU Sodium channel protein type 4 subunit alpha B OS=Takifugu rubripes GN=scn4ab PE=3 SV=1//1.9858e-06	0.976669	5.24e-08
LNC_001347	XLOC_147618	--	Novel_lncRNA	XM_020106168.1	109641647	--	sp|Q9HBB8|CDHR5_HUMAN Cadherin-related family member 5 OS=Homo sapiens GN=CDHR5 PE=1 SV=3//4.52771e-21	0.957441	1.02e-06
LNC_001347	XLOC_147618	--	Novel_lncRNA	XM_020099107.1	109637011	--	sp|Q8NB12|SMYD1_HUMAN Histone-lysine N-methyltransferase SMYD1 OS=Homo sapiens GN=SMYD1 PE=1 SV=1//0	0.969198	2.07e-07
LNC_001347	XLOC_147618	--	Novel_lncRNA	XM_020108650.1	109643510	--	sp|Q8WZ42|TITIN_HUMAN Titin OS=Homo sapiens GN=TTN PE=1 SV=4//3.91334e-06	0.958871	8.65e-07
LNC_001347	XLOC_147618	--	Novel_lncRNA	XM_020103064.1	109639547	--	sp|O75864|PPR37_HUMAN Protein phosphatase 1 regulatory subunit 37 OS=Homo sapiens GN=PPP1R37 PE=1 SV=4//2.01765e-65	0.963647	4.7e-07
LNC_001347	XLOC_147618	--	Novel_lncRNA	XM_020111283.1	109645661	--	sp|P63100|CANB1_RAT Calcineurin subunit B type 1 OS=Rattus norvegicus GN=Ppp3r1 PE=1 SV=2//3.22451e-97	0.964159	4.39e-07
LNC_001347	XLOC_147618	--	Novel_lncRNA	XM_020107359.1	109642532	--	sp|Q6UXX9|RSPO2_HUMAN R-spondin-2 OS=Homo sapiens GN=RSPO2 PE=1 SV=2//9.03922e-46	0.960036	7.51e-07
LNC_001347	XLOC_147618	--	Novel_lncRNA	XM_020105974.1	109641496	--	sp|P32847|B3AT_ONCMY Band 3 anion exchange protein OS=Oncorhynchus mykiss GN=slc4a1 PE=2 SV=2//0	0.964703	4.07e-07
LNC_001347	XLOC_147618	--	Novel_lncRNA	XM_020112833.1	109647056	--	sp|Q9ESM3|HPLN2_MOUSE Hyaluronan and proteoglycan link protein 2 OS=Mus musculus GN=Hapln2 PE=1 SV=1//1.70407e-13	0.953694	1.55e-06
LNC_001347	XLOC_147618	--	Novel_lncRNA	XM_020110918.1	109645339	--	sp|O60241|AGRB2_HUMAN Adhesion G protein-coupled receptor B2 OS=Homo sapiens GN=ADGRB2 PE=1 SV=2//4.5905e-21	0.950768	2.1e-06
LNC_001347	XLOC_147618	--	Novel_lncRNA	XM_020080435.1	109625265	--	sp|Q9W6R5|XLRS1_TAKRU Retinoschisin OS=Takifugu rubripes GN=xlrs1 PE=3 SV=1//1.44471e-109	0.955688	1.25e-06
LNC_001347	XLOC_147618	--	Novel_lncRNA	XM_020078850.1	109624296	--	sp|Q1LX59|C2512_DANRE Cholesterol 25-hydroxylase-like protein 1, member 2 OS=Danio rerio GN=ch25hl1.2 PE=3 SV=1//9.61213e-157	0.975089	7.25e-08
LNC_001347	XLOC_147618	--	Novel_lncRNA	XM_020087232.1	109629493	--	sp|A1YG92|NANG2_PANPA Putative homeobox protein NANOG2 OS=Pan paniscus GN=NANOGP1 PE=5 SV=1//3.69041e-13	0.953339	1.61e-06
LNC_001347	XLOC_147618	--	Novel_lncRNA	XM_020104790.1	109640662	--	sp|A2ASS6|TITIN_MOUSE Titin OS=Mus musculus GN=Ttn PE=1 SV=1//7.34654e-06	0.965223	3.78e-07
LNC_001347	XLOC_147618	--	Novel_lncRNA	XM_020104645.1	109640566	--	sp|Q6Q7X9|KLH31_DANRE Kelch-like protein 31 OS=Danio rerio GN=klhl31 PE=2 SV=1//0	0.952219	1.81e-06
LNC_001347	XLOC_147618	--	Novel_lncRNA	XM_020107064.1	109642333	--	sp|Q5VST9|OBSCN_HUMAN Obscurin OS=Homo sapiens GN=OBSCN PE=1 SV=3//3.96415e-06	0.955347	1.3e-06
LNC_001344	XLOC_147555	--	Novel_lncRNA	XM_020081203.1	109625761	--	sp|Q9UBC2|EP15R_HUMAN Epidermal growth factor receptor substrate 15-like 1 OS=Homo sapiens GN=EPS15L1 PE=1 SV=1//0	0.961332	6.38e-07
LNC_001344	XLOC_147555	--	Novel_lncRNA	XM_020088886.1	109630617	--	sp|Q674X7|KAZRN_HUMAN Kazrin OS=Homo sapiens GN=KAZN PE=1 SV=2//0	0.960924	6.72e-07
LNC_001851	XLOC_192762	--	Novel_lncRNA	XM_020107752.1	109642815	--	sp|Q3L8U1|CHD9_HUMAN Chromodomain-helicase-DNA-binding protein 9 OS=Homo sapiens GN=CHD9 PE=1 SV=2//1.036e-56	0.950194	2.22e-06
LNC_001851	XLOC_192762	--	Novel_lncRNA	XM_020086729.1	109629186	--	sp|P49023|PAXI_HUMAN Paxillin OS=Homo sapiens GN=PXN PE=1 SV=3//1.76945e-27	0.953726	1.55e-06
LNC_001851	XLOC_192762	--	Novel_lncRNA	XM_020102267.1	109639027	--	sp|Q90669|AVR2A_CHICK Activin receptor type-2A OS=Gallus gallus GN=ACVR2A PE=2 SV=1//0	0.953927	1.51e-06
LNC_001851	XLOC_192762	--	Novel_lncRNA	XM_020082478.1	109626481	--	sp|Q9UHB7|AFF4_HUMAN AF4/FMR2 family member 4 OS=Homo sapiens GN=AFF4 PE=1 SV=1//5.5555e-09	0.953478	1.59e-06
LNC_001851	XLOC_192762	--	Novel_lncRNA	XM_020112500.1	109646732	--	sp|Q3UH06|RREB1_MOUSE Ras-responsive element-binding protein 1 OS=Mus musculus GN=Rreb1 PE=1 SV=2//1.70448e-08	0.987666	2.2e-09
LNC_001851	XLOC_192762	--	Novel_lncRNA	XM_020078942.1	109624355	--	sp|A4IG59|WASH1_DANRE WAS protein family homolog 1 OS=Danio rerio GN=Wash1 PE=2 SV=2//1.10148e-37	0.969822	1.87e-07
LNC_001851	XLOC_192762	--	Novel_lncRNA	XM_020110996.1	109645396	--	sp|Q5TKR9|KAT6A_RAT Histone acetyltransferase KAT6A OS=Rattus norvegicus GN=Kat6a PE=1 SV=2//1.66779e-27	0.963302	4.93e-07
LNC_001851	XLOC_192762	--	Novel_lncRNA	XM_020080677.1	109625455	--	sp|P35802|GPM6A_MOUSE Neuronal membrane glycoprotein M6-a OS=Mus musculus GN=Gpm6a PE=1 SV=1//2.43649e-166	0.95421	1.47e-06
LNC_001851	XLOC_192762	--	Novel_lncRNA	XM_020112965.1	109647188	--	sp|Q9Z2D6|MECP2_MOUSE Methyl-CpG-binding protein 2 OS=Mus musculus GN=Mecp2 PE=1 SV=1//9.5344e-08	0.951832	1.88e-06
LNC_001851	XLOC_192762	--	Novel_lncRNA	XM_020086436.1	109628974	--	-//-	0.951593	1.93e-06
LNC_001851	XLOC_192762	--	Novel_lncRNA	XM_020103708.1	109639962	--	sp|O35889|AFAD_RAT Afadin OS=Rattus norvegicus GN=Mllt4 PE=1 SV=1//0	0.958062	9.52e-07
LNC_001851	XLOC_192762	--	Novel_lncRNA	XM_020106141.1	109641625	--	sp|B1AL88|F155A_HUMAN Transmembrane protein FAM155A OS=Homo sapiens GN=FAM155A PE=2 SV=1//4.14537e-14	0.956294	1.17e-06
LNC_001851	XLOC_192762	--	Novel_lncRNA	XM_020084390.1	109627672	--	sp|Q6NYU2|HELZ_DANRE Probable helicase with zinc finger domain OS=Danio rerio GN=helz PE=2 SV=1//1.47325e-29	0.955626	1.26e-06
LNC_001851	XLOC_192762	--	Novel_lncRNA	XM_020106136.1	109641618	--	sp|Q9NX05|F120C_HUMAN Constitutive coactivator of PPAR-gamma-like protein 2 OS=Homo sapiens GN=FAM120C PE=2 SV=3//2.33448e-09	0.952503	1.76e-06
LNC_001851	XLOC_192762	--	Novel_lncRNA	XM_020099427.1	109637211	--	-//-	0.953146	1.64e-06
LNC_001851	XLOC_192762	--	Novel_lncRNA	XM_020098829.1	109636856	--	sp|Q15911|ZFHX3_HUMAN Zinc finger homeobox protein 3 OS=Homo sapiens GN=ZFHX3 PE=1 SV=2//9.71241e-87	0.964315	4.29e-07
LNC_001851	XLOC_192762	--	Novel_lncRNA	XM_020110412.1	109644937	--	sp|Q8CGN4|BCOR_MOUSE BCL-6 corepressor OS=Mus musculus GN=Bcor PE=1 SV=2//2.83621e-21	0.95105	2.04e-06
LNC_001851	XLOC_192762	--	Novel_lncRNA	XM_020109673.1	109644318	--	sp|Q80WC3|TNC18_MOUSE Trinucleotide repeat-containing gene 18 protein OS=Mus musculus GN=Tnrc18 PE=2 SV=2//9.95336e-119	0.950861	2.08e-06
LNC_001851	XLOC_192762	--	Novel_lncRNA	XM_020111691.1	109645999	--	sp|Q6NRZ1|UH1BL_XENLA UHRF1-binding protein 1-like OS=Xenopus laevis GN=uhrf1bp1l PE=2 SV=1//9.79034e-37	0.96257	5.43e-07
LNC_001851	XLOC_192762	--	Novel_lncRNA	XM_020079755.1	109624839	--	sp|Q7ZVR8|ESRP2_DANRE Epithelial splicing regulatory protein 2 OS=Danio rerio GN=esrp2 PE=2 SV=2//0	0.971043	1.53e-07
LNC_001851	XLOC_192762	--	Novel_lncRNA	XM_020110786.1	109645232	--	sp|Q9C0C7|AMRA1_HUMAN Activating molecule in BECN1-regulated autophagy protein 1 OS=Homo sapiens GN=AMBRA1 PE=1 SV=2//5.44722e-70	0.959567	7.95e-07
LNC_001851	XLOC_192762	--	Novel_lncRNA	XM_020094485.1	109634185	--	sp|Q9UKJ3|GPTC8_HUMAN G patch domain-containing protein 8 OS=Homo sapiens GN=GPATCH8 PE=1 SV=2//2.05685e-21	0.972061	1.28e-07
LNC_001851	XLOC_192762	--	Novel_lncRNA	XM_020081922.1	109626210	--	sp|Q13905|RPGF1_HUMAN Rap guanine nucleotide exchange factor 1 OS=Homo sapiens GN=RAPGEF1 PE=1 SV=3//6.81191e-176	0.959044	8.47e-07
LNC_001851	XLOC_192762	--	Novel_lncRNA	XM_020097649.1	109636102	--	sp|Q09167|SRSF5_RAT Serine/arginine-rich splicing factor 5 OS=Rattus norvegicus GN=Srsf5 PE=2 SV=1//1.73717e-84	0.953966	1.51e-06
LNC_001851	XLOC_192762	--	Novel_lncRNA	XM_020087621.1	109629750	--	sp|Q7ZW47|STAU2_DANRE Double-stranded RNA-binding protein Staufen homolog 2 OS=Danio rerio GN=stau2 PE=2 SV=2//0	0.972856	1.11e-07
LNC_001851	XLOC_192762	--	Novel_lncRNA	XM_020101265.1	109638330	--	-//-	0.967362	2.76e-07
LNC_001851	XLOC_192762	--	Novel_lncRNA	XM_020084687.1	109627866	--	-//-	0.957501	1.02e-06
LNC_001851	XLOC_192762	--	Novel_lncRNA	XM_020113482.1	109647638	--	-//-	0.964514	4.18e-07
LNC_001851	XLOC_192762	--	Novel_lncRNA	XM_020111687.1	109645996	--	sp|O94983|CMTA2_HUMAN Calmodulin-binding transcription activator 2 OS=Homo sapiens GN=CAMTA2 PE=1 SV=3//4.1988e-102	0.950075	2.25e-06
LNC_001851	XLOC_192762	--	Novel_lncRNA	XM_020109895.1	109644500	--	sp|Q5IGR7|EXT1B_DANRE Exostosin-1b OS=Danio rerio GN=ext1b PE=2 SV=1//1.94733e-146	0.955305	1.3e-06
LNC_001851	XLOC_192762	--	Novel_lncRNA	XM_020097927.1	109636299	--	sp|Q07890|SOS2_HUMAN Son of sevenless homolog 2 OS=Homo sapiens GN=SOS2 PE=1 SV=2//0	0.952827	1.7e-06
LNC_001851	XLOC_192762	--	Novel_lncRNA	XM_020085835.1	109628629	--	sp|Q6P823|H33_XENTR Histone H3.3 OS=Xenopus tropicalis GN=TGas113e22.1 PE=1 SV=3//2.17184e-86	0.961965	5.88e-07
LNC_001851	XLOC_192762	--	Novel_lncRNA	XM_020098333.1	109636563	--	sp|Q6P3S1|DEN1B_HUMAN DENN domain-containing protein 1B OS=Homo sapiens GN=DENND1B PE=1 SV=1//1.48162e-85	0.952093	1.83e-06
LNC_001851	XLOC_192762	--	Novel_lncRNA	XM_020107861.1	109642914	--	sp|Q3UH06|RREB1_MOUSE Ras-responsive element-binding protein 1 OS=Mus musculus GN=Rreb1 PE=1 SV=2//3.10959e-06	0.964008	4.48e-07
LNC_001851	XLOC_192762	--	Novel_lncRNA	XM_020113197.1	109647401	--	sp|Q12830|BPTF_HUMAN Nucleosome-remodeling factor subunit BPTF OS=Homo sapiens GN=BPTF PE=1 SV=3//8.16013e-18	0.957601	1e-06
LNC_001851	XLOC_192762	--	Novel_lncRNA	XM_020113381.1	109647568	--	sp|Q8BRH4|KMT2C_MOUSE Histone-lysine N-methyltransferase 2C OS=Mus musculus GN=Kmt2c PE=1 SV=2//1.62988e-12	0.950176	2.22e-06
LNC_001851	XLOC_192762	--	Novel_lncRNA	XM_020112871.1	109647092	--	sp|O00268|TAF4_HUMAN Transcription initiation factor TFIID subunit 4 OS=Homo sapiens GN=TAF4 PE=1 SV=2//3.3818e-24	0.951559	1.94e-06
LNC_001851	XLOC_192762	--	Novel_lncRNA	XM_020089088.1	109630747	--	sp|O14686|KMT2D_HUMAN Histone-lysine N-methyltransferase 2D OS=Homo sapiens GN=KMT2D PE=1 SV=2//5.81541e-08	0.959082	8.43e-07
LNC_001851	XLOC_192762	--	Novel_lncRNA	XM_020110915.1	109645335	--	sp|Q13153|PAK1_HUMAN Serine/threonine-protein kinase PAK 1 OS=Homo sapiens GN=PAK1 PE=1 SV=2//0	0.957183	1.05e-06
LNC_001851	XLOC_192762	--	Novel_lncRNA	XM_020089157.1	109630776	--	sp|Q96T58|MINT_HUMAN Msx2-interacting protein OS=Homo sapiens GN=SPEN PE=1 SV=1//2.99378e-73	0.959086	8.43e-07
LNC_000219	XLOC_023163	--	Novel_lncRNA	XM_020096541.1	109635393	--	sp|Q76IQ7|TOX2_RAT TOX high mobility group box family member 2 OS=Rattus norvegicus GN=Tox2 PE=2 SV=1//3.91518e-49	0.964788	4.02e-07
LNC_000219	XLOC_023163	--	Novel_lncRNA	XM_020086068.1	109628744	--	sp|Q8K4S7|CBLB_RAT E3 ubiquitin-protein ligase CBL-B OS=Rattus norvegicus GN=Cblb PE=1 SV=1//2.04659e-19	0.958045	9.54e-07
LNC_000219	XLOC_023163	--	Novel_lncRNA	XM_020112429.1	109646667	--	sp|Q9JJV9|SCN5A_MOUSE Sodium channel protein type 5 subunit alpha OS=Mus musculus GN=Scn5a PE=1 SV=2//0	0.970586	1.65e-07
LNC_000219	XLOC_023163	--	Novel_lncRNA	XM_020078047.1	109623551	--	sp|Q9QZA2|PDC6I_RAT Programmed cell death 6-interacting protein OS=Rattus norvegicus GN=Pdcd6ip PE=1 SV=2//4.36057e-73	0.952487	1.76e-06
LNC_000219	XLOC_023163	--	Novel_lncRNA	XM_020109346.1	109644049	--	sp|Q8IWU5|SULF2_HUMAN Extracellular sulfatase Sulf-2 OS=Homo sapiens GN=SULF2 PE=1 SV=1//2.50938e-31	0.964769	4.03e-07
LNC_000219	XLOC_023163	--	Novel_lncRNA	XM_020102360.1	109639080	--	sp|P79795|NRP1_CHICK Neuropilin-1 OS=Gallus gallus GN=NRP1 PE=2 SV=1//6.89382e-137	0.953537	1.58e-06
LNC_000219	XLOC_023163	--	Novel_lncRNA	XM_020111955.1	109646232	--	sp|Q60675|LAMA2_MOUSE Laminin subunit alpha-2 OS=Mus musculus GN=Lama2 PE=1 SV=2//7.18017e-09	0.982313	1.32e-08
LNC_000219	XLOC_023163	--	Novel_lncRNA	XM_020101027.1	109638176	--	sp|Q9Y6X0|SETBP_HUMAN SET-binding protein OS=Homo sapiens GN=SETBP1 PE=1 SV=3//7.0978e-13	0.978162	3.77e-08
LNC_000219	XLOC_023163	--	Novel_lncRNA	XM_020097480.1	109635988	--	sp|P04114|APOB_HUMAN Apolipoprotein B-100 OS=Homo sapiens GN=APOB PE=1 SV=2//9.61859e-55	0.95268	1.73e-06
LNC_000219	XLOC_023163	--	Novel_lncRNA	XM_020110560.1	109645057	--	sp|A2BH40|ARI1A_MOUSE AT-rich interactive domain-containing protein 1A OS=Mus musculus GN=Arid1a PE=1 SV=1//0	0.956343	1.16e-06
LNC_000219	XLOC_023163	--	Novel_lncRNA	XM_020093252.1	109633409	--	sp|Q07243|MTF1_MOUSE Metal regulatory transcription factor 1 OS=Mus musculus GN=Mtf1 PE=1 SV=2//3.36744e-24	0.954737	1.39e-06
LNC_000219	XLOC_023163	--	Novel_lncRNA	XM_020080156.1	109625084	--	sp|Q8TCN5|ZN507_HUMAN Zinc finger protein 507 OS=Homo sapiens GN=ZNF507 PE=1 SV=2//0	0.951445	1.96e-06
LNC_000219	XLOC_023163	--	Novel_lncRNA	XM_020112011.1	109646283	--	sp|Q4ACU6|SHAN3_MOUSE SH3 and multiple ankyrin repeat domains protein 3 OS=Mus musculus GN=Shank3 PE=1 SV=3//5.7349e-07	0.958924	8.59e-07
LNC_000219	XLOC_023163	--	Novel_lncRNA	XM_020087740.1	109629811	--	sp|Q13887|KLF5_HUMAN Krueppel-like factor 5 OS=Homo sapiens GN=KLF5 PE=1 SV=2//3.24166e-84	0.963097	5.07e-07
LNC_000219	XLOC_023163	--	Novel_lncRNA	XM_020100626.1	109637948	--	sp|Q5ZI82|P2RY8_CHICK P2Y purinoceptor 8 OS=Gallus gallus GN=P2RY8 PE=2 SV=1//1.00103e-80	0.961837	5.98e-07
LNC_000219	XLOC_023163	--	Novel_lncRNA	XM_020081313.1	109625810	--	sp|Q9R050|SSBP3_RAT Single-stranded DNA-binding protein 3 OS=Rattus norvegicus GN=Ssbp3 PE=2 SV=1//3.11179e-23	0.95289	1.69e-06
LNC_000219	XLOC_023163	--	Novel_lncRNA	XM_020110362.1	109644894	--	sp|Q5FVH7|MEA1_RAT Male-enhanced antigen 1 OS=Rattus norvegicus GN=Mea1 PE=2 SV=1//4.39507e-17	-0.953504	1.58e-06
LNC_000219	XLOC_023163	--	Novel_lncRNA	XM_020111199.1	109645580	--	sp|Q60591|NFAC2_MOUSE Nuclear factor of activated T-cells, cytoplasmic 2 OS=Mus musculus GN=Nfatc2 PE=1 SV=3//5.3175e-142	0.950499	2.15e-06
LNC_000219	XLOC_023163	--	Novel_lncRNA	XM_020103693.1	109639951	--	sp|P25122|KCNC1_RAT Potassium voltage-gated channel subfamily C member 1 OS=Rattus norvegicus GN=Kcnc1 PE=1 SV=1//0	0.951196	2.01e-06
LNC_000219	XLOC_023163	--	Novel_lncRNA	XM_020103777.1	109640004	--	sp|Q6V0I7|FAT4_HUMAN Protocadherin Fat 4 OS=Homo sapiens GN=FAT4 PE=1 SV=2//9.5064e-07	0.954918	1.36e-06
LNC_000219	XLOC_023163	--	Novel_lncRNA	XM_020088824.1	109630558	--	sp|Q8JG38|FGFR2_DANRE Fibroblast growth factor receptor 2 OS=Danio rerio GN=fgfr2 PE=1 SV=1//0	0.950112	2.24e-06
LNC_000219	XLOC_023163	--	Novel_lncRNA	XM_020111621.1	109645936	--	sp|Q58EX7|PKHG4_HUMAN Puratrophin-1 OS=Homo sapiens GN=PLEKHG4 PE=1 SV=1//1.03649e-30	0.958955	8.56e-07
LNC_000219	XLOC_023163	--	Novel_lncRNA	XM_020080863.1	109625588	--	sp|Q04721|NOTC2_HUMAN Neurogenic locus notch homolog protein 2 OS=Homo sapiens GN=NOTCH2 PE=1 SV=3//8.73987e-13	0.960593	7e-07
LNC_000219	XLOC_023163	--	Novel_lncRNA	XM_020092658.1	109633067	--	sp|Q96RK0|CIC_HUMAN Protein capicua homolog OS=Homo sapiens GN=CIC PE=1 SV=2//1.36057e-11	0.957744	9.88e-07
LNC_000219	XLOC_023163	--	Novel_lncRNA	XM_020112292.1	109646538	--	sp|A2AJN7|S4A11_MOUSE Sodium bicarbonate transporter-like protein 11 OS=Mus musculus GN=Slc4a11 PE=2 SV=1//1.31221e-18	0.977915	3.99e-08
LNC_000219	XLOC_023163	--	Novel_lncRNA	XM_020096395.1	109635291	--	sp|Q4V920|PACN1_DANRE Protein kinase C and casein kinase substrate in neurons protein 1 OS=Danio rerio GN=pacsin1b PE=1 SV=1//0	0.952963	1.68e-06
LNC_000219	XLOC_023163	--	Novel_lncRNA	XM_020096680.1	109635495	--	sp|Q27955|KCAB2_BOVIN Voltage-gated potassium channel subunit beta-2 OS=Bos taurus GN=KCNAB2 PE=1 SV=1//0	0.961369	6.35e-07
LNC_000219	XLOC_023163	--	Novel_lncRNA	XR_002203013.1	109633738	--	sp|Q3UIW5|RNF10_MOUSE RING finger protein 10 OS=Mus musculus GN=Rnf10 PE=2 SV=2//0	0.955303	1.3e-06
LNC_000219	XLOC_023163	--	Novel_lncRNA	XM_020095141.1	109634541	--	sp|O75093|SLIT1_HUMAN Slit homolog 1 protein OS=Homo sapiens GN=SLIT1 PE=2 SV=4//0	0.962761	5.3e-07
LNC_000219	XLOC_023163	--	Novel_lncRNA	XM_020083243.1	109626963	--	sp|O08808|DIAP1_MOUSE Protein diaphanous homolog 1 OS=Mus musculus GN=Diaph1 PE=1 SV=1//0	0.979767	2.58e-08
LNC_000219	XLOC_023163	--	Novel_lncRNA	XM_020096718.1	109635509	--	sp|Q91X46|ARHG3_MOUSE Rho guanine nucleotide exchange factor 3 OS=Mus musculus GN=Arhgef3 PE=1 SV=1//0	0.950822	2.09e-06
LNC_000219	XLOC_023163	--	Novel_lncRNA	XM_020082844.1	109626711	--	sp|Q90923|NET3_CHICK Netrin-3 (Fragment) OS=Gallus gallus GN=NTN3 PE=2 SV=1//7.96906e-99	0.952906	1.69e-06
LNC_000219	XLOC_023163	--	Novel_lncRNA	XM_020104531.1	109640489	--	sp|P15822|ZEP1_HUMAN Zinc finger protein 40 OS=Homo sapiens GN=HIVEP1 PE=1 SV=3//0	0.960407	7.17e-07
LNC_000219	XLOC_023163	--	Novel_lncRNA	XM_020084721.1	109627899	--	sp|O08999|LTBP2_MOUSE Latent-transforming growth factor beta-binding protein 2 OS=Mus musculus GN=Ltbp2 PE=1 SV=2//3.61435e-08	0.950631	2.13e-06
LNC_000219	XLOC_023163	--	Novel_lncRNA	XM_020107835.1	109642890	--	sp|A2BH40|ARI1A_MOUSE AT-rich interactive domain-containing protein 1A OS=Mus musculus GN=Arid1a PE=1 SV=1//8.28729e-11	0.957916	9.69e-07
LNC_000219	XLOC_023163	--	Novel_lncRNA	XM_020082301.1	109626395	--	sp|Q96RU3|FNBP1_HUMAN Formin-binding protein 1 OS=Homo sapiens GN=FNBP1 PE=1 SV=2//0	0.966651	3.07e-07
LNC_000219	XLOC_023163	--	Novel_lncRNA	XM_020078430.1	109623961	--	sp|Q9P2E7|PCD10_HUMAN Protocadherin-10 OS=Homo sapiens GN=PCDH10 PE=2 SV=2//3.92728e-28	0.95114	2.02e-06
LNC_000219	XLOC_023163	--	Novel_lncRNA	XM_020108595.1	109643467	--	sp|B0S6J3|SRGP2_DANRE SLIT-ROBO Rho GTPase-activating protein 2 OS=Danio rerio GN=srgap2 PE=2 SV=1//1.27821e-134	0.974605	7.97e-08
LNC_000219	XLOC_023163	--	Novel_lncRNA	XM_020093472.1	109633526	--	sp|P32019|I5P2_HUMAN Type II inositol 1,4,5-trisphosphate 5-phosphatase OS=Homo sapiens GN=INPP5B PE=1 SV=4//0	0.956957	1.08e-06
LNC_000219	XLOC_023163	--	Novel_lncRNA	XM_020105210.1	109640946	--	sp|Q6UFZ9|143B1_ONCMY 14-3-3 protein beta/alpha-1 OS=Oncorhynchus mykiss PE=2 SV=1//9.63896e-135	0.951956	1.86e-06
LNC_000219	XLOC_023163	--	Novel_lncRNA	XM_020092469.1	109632917	--	sp|Q3UGP8|AG10B_MOUSE Putative Dol-P-Glc:Glc(2)Man(9)GlcNAc(2)-PP-Dol alpha-1,2-glucosyltransferase OS=Mus musculus GN=Alg10b PE=2 SV=1//4.855e-159	0.952381	1.78e-06
LNC_000219	XLOC_023163	--	Novel_lncRNA	XM_020113330.1	109647521	--	-//-	0.954775	1.38e-06
LNC_000219	XLOC_023163	--	Novel_lncRNA	XM_020087478.1	109629679	--	sp|Q5T5P2|SKT_HUMAN Sickle tail protein homolog OS=Homo sapiens GN=KIAA1217 PE=1 SV=2//2.39861e-16	0.951039	2.04e-06
LNC_000219	XLOC_023163	--	Novel_lncRNA	XM_020112770.1	109646999	--	sp|O35276|NRP2_RAT Neuropilin-2 OS=Rattus norvegicus GN=Nrp2 PE=2 SV=1//1.16614e-12	0.965191	3.8e-07
XR_002202436.1	109625016	--	Annotated_lncRNA	XM_020114096.1	109648309	--	sp|Q8IZF6|AGRG4_HUMAN Adhesion G-protein coupled receptor G4 OS=Homo sapiens GN=ADGRG4 PE=2 SV=2//2.1877e-52	0.962153	5.74e-07
XR_002202436.1	109625016	--	Annotated_lncRNA	XM_020094632.1	109634237	--	sp|B7ZCC9|AGRG4_MOUSE Adhesion G-protein coupled receptor G4 OS=Mus musculus GN=Adgrg4 PE=3 SV=1//6.00052e-96	0.986596	3.33e-09
XR_002202436.1	109625016	--	Annotated_lncRNA	XM_020084368.1	109627659	--	sp|A0JNC0|TMOD1_BOVIN Tropomodulin-1 OS=Bos taurus GN=TMOD1 PE=2 SV=1//1.14369e-153	0.954722	1.39e-06
XR_002202436.1	109625016	--	Annotated_lncRNA	XM_020094184.1	109633973	--	sp|Q99JB7|AMNLS_MOUSE Protein amnionless OS=Mus musculus GN=Amn PE=1 SV=1//1.69221e-73	0.952639	1.73e-06
LNC_001220	XLOC_133080	--	Novel_lncRNA	XM_020099989.1	109637545	--	sp|Q8IUR5|TMTC1_HUMAN Transmembrane and TPR repeat-containing protein 1 OS=Homo sapiens GN=TMTC1 PE=1 SV=3//0	0.976233	5.74e-08
LNC_001220	XLOC_133080	--	Novel_lncRNA	XM_020081764.1	109626096	--	sp|P32856|STX2_HUMAN Syntaxin-2 OS=Homo sapiens GN=STX2 PE=2 SV=3//4.30203e-68	0.968295	2.39e-07
LNC_001220	XLOC_133080	--	Novel_lncRNA	XM_020103598.1	109639892	--	sp|Q04637|IF4G1_HUMAN Eukaryotic translation initiation factor 4 gamma 1 OS=Homo sapiens GN=EIF4G1 PE=1 SV=4//4.39104e-23	0.958405	9.14e-07
LNC_001223	XLOC_133180	--	Novel_lncRNA	XM_020098515.1	109636657	--	sp|E7EZF3|UHRF1_DANRE E3 ubiquitin-protein ligase UHRF1 OS=Danio rerio GN=uhrf1 PE=1 SV=1//0	0.956058	1.2e-06
LNC_003440	XLOC_261892	--	Novel_lncRNA	XM_020090069.1	109631362	--	sp|Q14689|DIP2A_HUMAN Disco-interacting protein 2 homolog A OS=Homo sapiens GN=DIP2A PE=1 SV=2//0	0.952104	1.83e-06
LNC_001225	XLOC_133471	--	Novel_lncRNA	XM_020096092.1	109635140	--	sp|Q92625|ANS1A_HUMAN Ankyrin repeat and SAM domain-containing protein 1A OS=Homo sapiens GN=ANKS1A PE=1 SV=4//0	0.990758	5.23e-10
LNC_001225	XLOC_133471	--	Novel_lncRNA	XM_020109432.1	109644108	--	sp|Q96EP0|RNF31_HUMAN E3 ubiquitin-protein ligase RNF31 OS=Homo sapiens GN=RNF31 PE=1 SV=1//8.85254e-83	0.979237	2.94e-08
LNC_001225	XLOC_133471	--	Novel_lncRNA	XM_020105815.1	109641368	--	sp|A4FUD4|PEX12_BOVIN Peroxisome assembly protein 12 OS=Bos taurus GN=PEX12 PE=2 SV=1//1.5834e-88	0.979237	2.94e-08
LNC_001225	XLOC_133471	--	Novel_lncRNA	XM_020088141.1	109630124	--	sp|Q6W3F0|P4HA3_MOUSE Prolyl 4-hydroxylase subunit alpha-3 OS=Mus musculus GN=P4ha3 PE=2 SV=1//4.11827e-169	0.978137	3.79e-08
LNC_001225	XLOC_133471	--	Novel_lncRNA	XM_020095533.1	109634826	--	sp|Q9WVR6|LAT2_RAT Large neutral amino acids transporter small subunit 2 OS=Rattus norvegicus GN=Slc7a8 PE=1 SV=1//0	0.979237	2.94e-08
LNC_001225	XLOC_133471	--	Novel_lncRNA	XM_020094353.1	109634083	--	sp|F1R5H6|BRD4_DANRE Bromodomain-containing protein 4 OS=Danio rerio GN=brd4 PE=1 SV=1//3.73927e-09	0.979237	2.94e-08
LNC_001225	XLOC_133471	--	Novel_lncRNA	XM_020100363.1	109637797	--	sp|Q9YHB5|CND3_XENLA Condensin complex subunit 3 OS=Xenopus laevis GN=ncapg PE=1 SV=1//0	0.972161	1.26e-07
LNC_001225	XLOC_133471	--	Novel_lncRNA	XM_020095969.1	109635020	--	sp|Q6GNW0|LRRF2_XENLA Leucine-rich repeat flightless-interacting protein 2 OS=Xenopus laevis GN=lrrfip2 PE=2 SV=2//3.20543e-12	0.979237	2.94e-08
LNC_001225	XLOC_133471	--	Novel_lncRNA	XM_020081538.1	109625930	--	sp|Q6PGH4|F222A_MOUSE Protein FAM222A OS=Mus musculus GN=Fam222a PE=2 SV=1//7.08324e-21	0.979237	2.94e-08
LNC_001225	XLOC_133471	--	Novel_lncRNA	XM_020094375.1	109634095	--	sp|P17022|ZNF18_HUMAN Zinc finger protein 18 OS=Homo sapiens GN=ZNF18 PE=1 SV=2//1.82741e-11	0.950414	2.17e-06
LNC_001225	XLOC_133471	--	Novel_lncRNA	XM_020104307.1	109640353	--	sp|O42414|NFASC_CHICK Neurofascin OS=Gallus gallus GN=NFASC PE=1 SV=1//5.50461e-65	0.968747	2.23e-07
LNC_001225	XLOC_133471	--	Novel_lncRNA	XM_020100220.1	109637683	--	sp|Q4VA45|CK095_MOUSE Uncharacterized protein C11orf95 homolog OS=Mus musculus PE=2 SV=2//1.505e-06	0.984826	6.18e-09
LNC_001225	XLOC_133471	--	Novel_lncRNA	XM_020094777.1	109634330	--	sp|A7E2Z2|EZH1_BOVIN Histone-lysine N-methyltransferase EZH1 OS=Bos taurus GN=EZH1 PE=2 SV=2//0	0.975628	6.5e-08
LNC_001225	XLOC_133471	--	Novel_lncRNA	XM_020086874.1	109629252	--	sp|Q90336|MK14A_CYPCA Mitogen-activated protein kinase 14A OS=Cyprinus carpio GN=mapk14a PE=1 SV=1//0	0.952684	1.72e-06
LNC_001225	XLOC_133471	--	Novel_lncRNA	XM_020081042.1	109625683	--	sp|Q08117|AES_HUMAN Amino-terminal enhancer of split OS=Homo sapiens GN=AES PE=1 SV=4//6.47076e-82	0.979237	2.94e-08
LNC_001225	XLOC_133471	--	Novel_lncRNA	XM_020095978.1	109635020	--	sp|Q6GNW0|LRRF2_XENLA Leucine-rich repeat flightless-interacting protein 2 OS=Xenopus laevis GN=lrrfip2 PE=2 SV=2//3.20543e-12	0.979237	2.94e-08
LNC_001225	XLOC_133471	--	Novel_lncRNA	XM_020092592.1	109633007	--	sp|O42099|MK08B_CYPCA Mitogen-activated protein kinase 8B OS=Cyprinus carpio GN=mapk8b PE=2 SV=1//0	0.979237	2.94e-08
LNC_001225	XLOC_133471	--	Novel_lncRNA	XM_020087877.1	109629890	--	-//-	0.996162	6.52e-12
LNC_001225	XLOC_133471	--	Novel_lncRNA	XM_020086652.1	109629154	--	sp|Q6GQ53|PUSL1_XENLA tRNA pseudouridine synthase-like 1 OS=Xenopus laevis GN=pusl1 PE=2 SV=1//4.99425e-96	0.965307	3.73e-07
LNC_001225	XLOC_133471	--	Novel_lncRNA	XM_020092425.1	109632893	--	sp|Q6UL01|MORN2_MOUSE MORN repeat-containing protein 2 OS=Mus musculus GN=Morn2 PE=4 SV=1//1.77125e-23	0.979237	2.94e-08
LNC_001225	XLOC_133471	--	Novel_lncRNA	XM_020084781.1	109627945	--	-//-	0.978547	3.45e-08
LNC_001225	XLOC_133471	--	Novel_lncRNA	XM_020104468.1	109640458	--	sp|Q6ZTR5|CX022_HUMAN Uncharacterized protein CXorf22 OS=Homo sapiens GN=CXorf22 PE=2 SV=3//3.39423e-157	0.970593	1.65e-07
LNC_001225	XLOC_133471	--	Novel_lncRNA	XM_020083001.1	109626819	--	sp|Q8K4J6|MKL1_MOUSE MKL/myocardin-like protein 1 OS=Mus musculus GN=Mkl1 PE=1 SV=2//1.90586e-34	0.979237	2.94e-08
LNC_001225	XLOC_133471	--	Novel_lncRNA	XM_020088601.1	109630408	--	sp|Q6PGX3|LRFN1_DANRE Leucine-rich repeat and fibronectin type III domain-containing protein 1 OS=Danio rerio GN=lrfn1 PE=2 SV=1//0	0.979237	2.94e-08
LNC_001225	XLOC_133471	--	Novel_lncRNA	XM_020112409.1	109646645	--	sp|Q8BGR2|LRC8D_MOUSE Volume-regulated anion channel subunit LRRC8D OS=Mus musculus GN=Lrrc8d PE=2 SV=1//0	0.982486	1.26e-08
LNC_001225	XLOC_133471	--	Novel_lncRNA	XM_020107998.1	109643010	--	sp|P53992|SC24C_HUMAN Protein transport protein Sec24C OS=Homo sapiens GN=SEC24C PE=1 SV=3//4.32471e-07	0.979927	2.48e-08
LNC_001225	XLOC_133471	--	Novel_lncRNA	XM_020082727.1	109626632	--	sp|Q5M9H0|ANKS3_RAT Ankyrin repeat and SAM domain-containing protein 3 OS=Rattus norvegicus GN=Anks3 PE=1 SV=1//0	0.979237	2.94e-08
LNC_001225	XLOC_133471	--	Novel_lncRNA	XM_020102778.1	109639365	--	sp|Q61097|KSR1_MOUSE Kinase suppressor of Ras 1 OS=Mus musculus GN=Ksr1 PE=1 SV=1//0	0.9713	1.46e-07
LNC_001225	XLOC_133471	--	Novel_lncRNA	XM_020089098.1	109630751	--	sp|O94985|CSTN1_HUMAN Calsyntenin-1 OS=Homo sapiens GN=CLSTN1 PE=1 SV=1//0	0.973508	9.83e-08
LNC_001225	XLOC_133471	--	Novel_lncRNA	XM_020098828.1	109636838	--	sp|Q5BJF6|ODFP2_HUMAN Outer dense fiber protein 2 OS=Homo sapiens GN=ODF2 PE=1 SV=1//2.45842e-53	0.965884	3.44e-07
LNC_001225	XLOC_133471	--	Novel_lncRNA	XM_020093342.1	109633466	--	sp|Q9R101|LIPS_SPETR Hormone-sensitive lipase OS=Spermophilus tridecemlineatus GN=LIPE PE=2 SV=1//0	0.963775	4.62e-07
LNC_001225	XLOC_133471	--	Novel_lncRNA	XM_020097419.1	109635937	--	sp|Q2Q0I9|FNDC1_RAT Fibronectin type III domain-containing protein 1 OS=Rattus norvegicus GN=Fndc1 PE=1 SV=2//1.36369e-25	0.979237	2.94e-08
LNC_001225	XLOC_133471	--	Novel_lncRNA	XM_020090047.1	109631348	--	sp|A2AR02|PPIG_MOUSE Peptidyl-prolyl cis-trans isomerase G OS=Mus musculus GN=Ppig PE=2 SV=1//5.939e-15	0.959963	7.57e-07
LNC_001225	XLOC_133471	--	Novel_lncRNA	XM_020091661.1	109632351	--	sp|Q8K4G5|ABLM1_MOUSE Actin-binding LIM protein 1 OS=Mus musculus GN=Ablim1 PE=1 SV=1//0	0.979237	2.94e-08
LNC_001225	XLOC_133471	--	Novel_lncRNA	XM_020099545.1	109637291	--	sp|Q02241|KIF23_HUMAN Kinesin-like protein KIF23 OS=Homo sapiens GN=KIF23 PE=1 SV=3//0	0.979237	2.94e-08
LNC_001225	XLOC_133471	--	Novel_lncRNA	XM_020102413.1	109639122	--	-//-	0.976305	5.65e-08
LNC_001225	XLOC_133471	--	Novel_lncRNA	XM_020102082.1	109638899	--	sp|O54834|RHG06_MOUSE Rho GTPase-activating protein 6 OS=Mus musculus GN=Arhgap6 PE=1 SV=3//0	0.979237	2.94e-08
LNC_001225	XLOC_133471	--	Novel_lncRNA	XM_020102838.1	109639407	--	sp|Q9UKF7|PITC1_HUMAN Cytoplasmic phosphatidylinositol transfer protein 1 OS=Homo sapiens GN=PITPNC1 PE=1 SV=3//0	0.975397	6.81e-08
LNC_001225	XLOC_133471	--	Novel_lncRNA	XM_020108000.1	109643010	--	sp|P53992|SC24C_HUMAN Protein transport protein Sec24C OS=Homo sapiens GN=SEC24C PE=1 SV=3//4.32471e-07	0.979237	2.94e-08
LNC_001225	XLOC_133471	--	Novel_lncRNA	XM_020100150.1	109637648	--	sp|O14639|ABLM1_HUMAN Actin-binding LIM protein 1 OS=Homo sapiens GN=ABLIM1 PE=1 SV=3//2.6515e-169	0.977361	4.51e-08
LNC_001225	XLOC_133471	--	Novel_lncRNA	XM_020100763.1	109638010	--	sp|Q8IZF0|NALCN_HUMAN Sodium leak channel non-selective protein OS=Homo sapiens GN=NALCN PE=1 SV=1//0	0.979237	2.94e-08
LNC_001225	XLOC_133471	--	Novel_lncRNA	XM_020094566.1	109634229	--	sp|Q60437|BAIP2_CRIGR Brain-specific angiogenesis inhibitor 1-associated protein 2 OS=Cricetulus griseus GN=BAIAP2 PE=1 SV=1//0	0.952882	1.69e-06
LNC_001225	XLOC_133471	--	Novel_lncRNA	XM_020096138.1	109635167	--	sp|P98095|FBLN2_HUMAN Fibulin-2 OS=Homo sapiens GN=FBLN2 PE=1 SV=2//1.42328e-45	0.995636	1.24e-11
LNC_001225	XLOC_133471	--	Novel_lncRNA	XM_020110673.1	109645150	--	sp|Q7Z465|BNIPL_HUMAN Bcl-2/adenovirus E1B 19 kDa-interacting protein 2-like protein OS=Homo sapiens GN=BNIPL PE=1 SV=1//2.90994e-75	0.979193	2.97e-08
LNC_001225	XLOC_133471	--	Novel_lncRNA	XM_020089095.1	109630751	--	sp|O94985|CSTN1_HUMAN Calsyntenin-1 OS=Homo sapiens GN=CLSTN1 PE=1 SV=1//0	0.97476	7.73e-08
LNC_001225	XLOC_133471	--	Novel_lncRNA	XM_020099261.1	109637104	--	sp|Q7TT28|REXO1_MOUSE RNA exonuclease 1 homolog OS=Mus musculus GN=Rexo1 PE=2 SV=1//4.74883e-105	0.973452	9.93e-08
LNC_001225	XLOC_133471	--	Novel_lncRNA	XM_020085416.1	109628343	--	sp|A4UTQ2|BTG3_PIG Protein BTG3 OS=Sus scrofa GN=BTG3 PE=2 SV=1//1.32099e-60	0.972203	1.25e-07
LNC_001225	XLOC_133471	--	Novel_lncRNA	XM_020110077.1	109644644	--	sp|Q505K2|F16A1_MOUSE Protein FAM160A1 OS=Mus musculus GN=Fam160a1 PE=2 SV=2//2.46869e-102	0.979237	2.94e-08
LNC_001225	XLOC_133471	--	Novel_lncRNA	XR_002203234.1	109636933	--	sp|Q6PHI9|RAB4A_DANRE Ras-related protein Rab-4A OS=Danio rerio GN=rab4a PE=2 SV=2//1.33781e-138	0.979237	2.94e-08
LNC_001225	XLOC_133471	--	Novel_lncRNA	XM_020096914.1	109635602	--	sp|Q9WUH7|SEM4G_MOUSE Semaphorin-4G OS=Mus musculus GN=Sema4g PE=1 SV=1//0	0.973986	8.98e-08
LNC_001225	XLOC_133471	--	Novel_lncRNA	XM_020108366.1	109643294	--	-//-	0.953088	1.65e-06
LNC_001225	XLOC_133471	--	Novel_lncRNA	XM_020096758.1	109635528	--	sp|Q7RTY1|MOT9_HUMAN Monocarboxylate transporter 9 OS=Homo sapiens GN=SLC16A9 PE=1 SV=1//8.6501e-155	0.956254	1.17e-06
LNC_001225	XLOC_133471	--	Novel_lncRNA	XM_020080529.1	109625326	--	sp|A4QNI8|ELAV4_XENTR ELAV-like protein 4 OS=Xenopus tropicalis GN=elavl4 PE=2 SV=1//0	0.979237	2.94e-08
LNC_001225	XLOC_133471	--	Novel_lncRNA	XM_020101665.1	109638604	--	sp|Q9QYW5|EMP3_RAT Epithelial membrane protein 3 OS=Rattus norvegicus GN=Emp3 PE=2 SV=1//3.42222e-35	0.979237	2.94e-08
LNC_001225	XLOC_133471	--	Novel_lncRNA	XM_020085313.1	109628288	--	sp|P56673|PITX1_CHICK Pituitary homeobox 1 OS=Gallus gallus GN=PITX1 PE=2 SV=1//1.01839e-126	0.979237	2.94e-08
LNC_001225	XLOC_133471	--	Novel_lncRNA	XM_020092497.1	109632938	--	sp|Q9UKN5|PRDM4_HUMAN PR domain zinc finger protein 4 OS=Homo sapiens GN=PRDM4 PE=1 SV=3//2.3313e-09	0.979237	2.94e-08
LNC_001225	XLOC_133471	--	Novel_lncRNA	XM_020094780.1	109634330	--	sp|A7E2Z2|EZH1_BOVIN Histone-lysine N-methyltransferase EZH1 OS=Bos taurus GN=EZH1 PE=2 SV=2//0	0.979173	2.98e-08
LNC_001225	XLOC_133471	--	Novel_lncRNA	XM_020103278.1	109639678	--	sp|Q92915|FGF14_HUMAN Fibroblast growth factor 14 OS=Homo sapiens GN=FGF14 PE=1 SV=1//2.66263e-43	0.979237	2.94e-08
LNC_001225	XLOC_133471	--	Novel_lncRNA	XM_020110284.1	109644830	--	sp|O15550|KDM6A_HUMAN Lysine-specific demethylase 6A OS=Homo sapiens GN=KDM6A PE=1 SV=2//1.55395e-139	0.975387	6.83e-08
LNC_001225	XLOC_133471	--	Novel_lncRNA	XM_020082728.1	109626632	--	sp|Q5M9H0|ANKS3_RAT Ankyrin repeat and SAM domain-containing protein 3 OS=Rattus norvegicus GN=Anks3 PE=1 SV=1//0	0.954024	1.5e-06
LNC_001225	XLOC_133471	--	Novel_lncRNA	XM_020102853.1	109639413	--	sp|Q6NXL6|SENP5_MOUSE Sentrin-specific protease 5 OS=Mus musculus GN=Senp5 PE=2 SV=1//9.12449e-93	0.970428	1.69e-07
LNC_001225	XLOC_133471	--	Novel_lncRNA	XM_020085782.1	109628603	--	sp|Q9UKE5|TNIK_HUMAN TRAF2 and NCK-interacting protein kinase OS=Homo sapiens GN=TNIK PE=1 SV=1//0	0.951374	1.97e-06
LNC_001225	XLOC_133471	--	Novel_lncRNA	XM_020109981.1	109644570	--	sp|O95361|TRI16_HUMAN Tripartite motif-containing protein 16 OS=Homo sapiens GN=TRIM16 PE=1 SV=3//3.7913e-149	0.95283	1.7e-06
LNC_001225	XLOC_133471	--	Novel_lncRNA	XM_020086763.1	109629202	--	-//-	0.979237	2.94e-08
LNC_001225	XLOC_133471	--	Novel_lncRNA	XM_020091018.1	109631942	--	sp|P05981|HEPS_HUMAN Serine protease hepsin OS=Homo sapiens GN=HPN PE=1 SV=1//3.84716e-128	0.979365	2.85e-08
LNC_001225	XLOC_133471	--	Novel_lncRNA	XM_020085176.1	109628197	--	sp|P86411|RGPA2_RAT Ral GTPase-activating protein subunit alpha-2 OS=Rattus norvegicus GN=Ralgapa2 PE=1 SV=1//0	0.966641	3.08e-07
LNC_001225	XLOC_133471	--	Novel_lncRNA	XM_020092887.1	109633218	--	sp|Q61879|MYH10_MOUSE Myosin-10 OS=Mus musculus GN=Myh10 PE=1 SV=2//0	0.979237	2.94e-08
LNC_001225	XLOC_133471	--	Novel_lncRNA	XM_020083345.1	109627016	--	sp|Q4R4N7|GANAB_MACFA Neutral alpha-glucosidase AB OS=Macaca fascicularis GN=GANAB PE=2 SV=1//0	0.978541	3.46e-08
LNC_001225	XLOC_133471	--	Novel_lncRNA	XM_020104778.1	109640655	--	sp|P27448|MARK3_HUMAN MAP/microtubule affinity-regulating kinase 3 OS=Homo sapiens GN=MARK3 PE=1 SV=4//0	0.976622	5.29e-08
LNC_001225	XLOC_133471	--	Novel_lncRNA	XM_020099747.1	109637410	--	sp|Q32PV0|GULP1_DANRE PTB domain-containing engulfment adapter protein 1 OS=Danio rerio GN=gulp1 PE=2 SV=1//6.33482e-138	0.979237	2.94e-08
LNC_001225	XLOC_133471	--	Novel_lncRNA	XM_020102777.1	109639365	--	sp|Q61097|KSR1_MOUSE Kinase suppressor of Ras 1 OS=Mus musculus GN=Ksr1 PE=1 SV=1//0	0.978857	3.21e-08
LNC_001225	XLOC_133471	--	Novel_lncRNA	XM_020102161.1	109638956	--	sp|P50416|CPT1A_HUMAN Carnitine O-palmitoyltransferase 1, liver isoform OS=Homo sapiens GN=CPT1A PE=1 SV=2//0	0.951305	1.99e-06
LNC_001225	XLOC_133471	--	Novel_lncRNA	XM_020105724.1	109641308	--	sp|Q7SYN5|RXRBA_DANRE Retinoic acid receptor RXR-beta-A OS=Danio rerio GN=rxrba PE=2 SV=1//0	0.979237	2.94e-08
LNC_001225	XLOC_133471	--	Novel_lncRNA	XM_020094694.1	109634290	--	sp|Q28FX0|ELAV3_XENTR ELAV-like protein 3 OS=Xenopus tropicalis GN=elavl3 PE=2 SV=1//0	0.979237	2.94e-08
LNC_001225	XLOC_133471	--	Novel_lncRNA	XM_020107959.1	109642981	--	sp|Q28071|CD28_BOVIN T-cell-specific surface glycoprotein CD28 OS=Bos taurus GN=CD28 PE=2 SV=1//8.54943e-08	0.979237	2.94e-08
LNC_001225	XLOC_133471	--	Novel_lncRNA	XM_020108395.1	109643319	--	sp|P34820|BMP8B_HUMAN Bone morphogenetic protein 8B OS=Homo sapiens GN=BMP8B PE=2 SV=2//5.27578e-132	0.979237	2.94e-08
LNC_001225	XLOC_133471	--	Novel_lncRNA	XM_020103680.1	109639943	--	sp|Q6KAS7|ZN521_MOUSE Zinc finger protein 521 OS=Mus musculus GN=Znf521 PE=2 SV=2//5.10325e-07	0.979237	2.94e-08
LNC_001225	XLOC_133471	--	Novel_lncRNA	XM_020110648.1	109645131	--	sp|P08697|A2AP_HUMAN Alpha-2-antiplasmin OS=Homo sapiens GN=SERPINF2 PE=1 SV=3//1.81627e-81	0.979237	2.94e-08
LNC_001225	XLOC_133471	--	Novel_lncRNA	XM_020110849.1	109645290	--	sp|Q5RGT6|ANGE2_DANRE Protein angel homolog 2 OS=Danio rerio GN=angel2 PE=2 SV=1//1.24969e-149	0.97691	4.97e-08
LNC_001225	XLOC_133471	--	Novel_lncRNA	XM_020095755.1	109634914	--	sp|Q6PCJ1|DCTN1_XENLA Dynactin subunit 1 OS=Xenopus laevis GN=dctn1 PE=2 SV=1//0	0.979237	2.94e-08
LNC_001225	XLOC_133471	--	Novel_lncRNA	XM_020110360.1	109644893	--	sp|A4FV93|DLK2_BOVIN Protein delta homolog 2 OS=Bos taurus GN=DLK2 PE=2 SV=1//2.59289e-86	0.973433	9.97e-08
LNC_001225	XLOC_133471	--	Novel_lncRNA	XM_020112590.1	109646822	--	sp|Q9JLG8|CAN15_MOUSE Calpain-15 OS=Mus musculus GN=Capn15 PE=1 SV=1//2.17566e-24	0.973733	9.42e-08
LNC_001225	XLOC_133471	--	Novel_lncRNA	XM_020102938.1	109639432	--	sp|Q8BHJ5|TBL1R_MOUSE F-box-like/WD repeat-containing protein TBL1XR1 OS=Mus musculus GN=Tbl1xr1 PE=1 SV=1//0	0.975066	7.28e-08
LNC_001225	XLOC_133471	--	Novel_lncRNA	XM_020111625.1	109645939	--	sp|Q08B72|MYPOP_XENLA Myb-related transcription factor, partner of profilin OS=Xenopus laevis GN=mypop PE=2 SV=1//1.7799e-07	0.979237	2.94e-08
XR_002203993.1	109647622	--	Annotated_lncRNA	XM_020100683.1	109637968	--	sp|Q61371|IFT88_MOUSE Intraflagellar transport protein 88 homolog OS=Mus musculus GN=Ift88 PE=1 SV=2//0	0.964138	4.4e-07
XR_002203993.1	109647622	--	Annotated_lncRNA	XM_020091992.1	109632603	--	sp|O95394|AGM1_HUMAN Phosphoacetylglucosamine mutase OS=Homo sapiens GN=PGM3 PE=1 SV=1//0	-0.965525	3.62e-07
XR_002203993.1	109647622	--	Annotated_lncRNA	XM_020103393.1	109639756	--	sp|Q8BXK9|CLIC5_MOUSE Chloride intracellular channel protein 5 OS=Mus musculus GN=Clic5 PE=1 SV=1//1.36106e-123	-0.956168	1.18e-06
XR_002203993.1	109647622	--	Annotated_lncRNA	XM_020085564.1	109628464	--	sp|Q9JJ40|NHRF3_RAT Na(+)/H(+) exchange regulatory cofactor NHE-RF3 OS=Rattus norvegicus GN=Pdzk1 PE=1 SV=2//1.08471e-14	-0.97312	1.06e-07
XR_002203993.1	109647622	--	Annotated_lncRNA	XM_020105167.1	109640924	--	sp|P35790|CHKA_HUMAN Choline kinase alpha OS=Homo sapiens GN=CHKA PE=1 SV=3//0	-0.965215	3.78e-07
XR_002203993.1	109647622	--	Annotated_lncRNA	XM_020106175.1	109641651	--	sp|Q1LYG4|CR3LB_DANRE Cyclic AMP-responsive element-binding protein 3-like protein 3-B OS=Danio rerio GN=creb3l3b PE=3 SV=2//1.28258e-45	-0.953801	1.53e-06
LNC_001282	XLOC_140327	--	Novel_lncRNA	XM_020112007.1	109646278	--	sp|Q8N2C7|UNC80_HUMAN Protein unc-80 homolog OS=Homo sapiens GN=UNC80 PE=2 SV=2//3.36299e-174	0.955252	1.31e-06
LNC_001282	XLOC_140327	--	Novel_lncRNA	XM_020099412.1	109637197	--	sp|P12643|BMP2_HUMAN Bone morphogenetic protein 2 OS=Homo sapiens GN=BMP2 PE=1 SV=1//7.99395e-61	0.973516	9.82e-08
LNC_001282	XLOC_140327	--	Novel_lncRNA	XM_020078536.1	109624037	--	sp|Q9WV48|SHAN1_RAT SH3 and multiple ankyrin repeat domains protein 1 OS=Rattus norvegicus GN=Shank1 PE=1 SV=1//1.33963e-22	0.960709	6.9e-07
LNC_001282	XLOC_140327	--	Novel_lncRNA	XM_020088718.1	109630490	--	sp|O14764|GBRD_HUMAN Gamma-aminobutyric acid receptor subunit delta OS=Homo sapiens GN=GABRD PE=1 SV=2//0	0.952216	1.81e-06
LNC_001282	XLOC_140327	--	Novel_lncRNA	XM_020084476.1	109627717	--	sp|Q9P2E7|PCD10_HUMAN Protocadherin-10 OS=Homo sapiens GN=PCDH10 PE=2 SV=2//0	0.95603	1.2e-06
LNC_001282	XLOC_140327	--	Novel_lncRNA	XM_020078198.1	109623716	--	sp|Q9JJY3|NSMA2_MOUSE Sphingomyelin phosphodiesterase 3 OS=Mus musculus GN=Smpd3 PE=1 SV=1//0	0.951752	1.9e-06
LNC_001282	XLOC_140327	--	Novel_lncRNA	XM_020095248.1	109634611	--	sp|Q6P2Y2|DAW1_XENTR Dynein assembly factor with WDR repeat domains 1 OS=Xenopus tropicalis GN=daw1 PE=2 SV=1//0	0.968591	2.28e-07
LNC_001282	XLOC_140327	--	Novel_lncRNA	XM_020099070.1	109636998	--	sp|Q8QFV0|KCNT1_CHICK Potassium channel subfamily T member 1 OS=Gallus gallus GN=KCNT1 PE=2 SV=1//0	0.953596	1.57e-06
LNC_001282	XLOC_140327	--	Novel_lncRNA	XM_020103311.1	109639708	--	sp|P0C6F1|DYH2_MOUSE Dynein heavy chain 2, axonemal OS=Mus musculus GN=Dnah2 PE=2 SV=1//0	0.951813	1.89e-06
LNC_001282	XLOC_140327	--	Novel_lncRNA	XM_020085593.1	109628486	--	-//-	0.958998	8.52e-07
LNC_001282	XLOC_140327	--	Novel_lncRNA	XM_020079502.1	109624657	--	sp|Q6ZU67|BEND4_HUMAN BEN domain-containing protein 4 OS=Homo sapiens GN=BEND4 PE=2 SV=3//6.41443e-06	0.952228	1.81e-06
LNC_001282	XLOC_140327	--	Novel_lncRNA	XM_020109815.1	109644433	--	sp|Q8BH75|RNF41_MOUSE E3 ubiquitin-protein ligase NRDP1 OS=Mus musculus GN=Rnf41 PE=1 SV=1//1.01619e-30	0.952026	1.85e-06
LNC_001282	XLOC_140327	--	Novel_lncRNA	XM_020098882.1	109636881	--	sp|Q58G59|KIF7_DANRE Kinesin-like protein kif7 OS=Danio rerio GN=kif7 PE=1 SV=1//0	0.952332	1.79e-06
LNC_002930	XLOC_247359	--	Novel_lncRNA	XM_020079505.1	109624660	--	sp|Q13367|AP3B2_HUMAN AP-3 complex subunit beta-2 OS=Homo sapiens GN=AP3B2 PE=1 SV=2//1.20466e-90	0.954424	1.43e-06
LNC_002930	XLOC_247359	--	Novel_lncRNA	XM_020084072.1	109627524	--	sp|Q9JIP4|PANX1_MOUSE Pannexin-1 OS=Mus musculus GN=Panx1 PE=1 SV=3//1.45255e-123	0.965389	3.69e-07
LNC_002930	XLOC_247359	--	Novel_lncRNA	XM_020079508.1	109624660	--	sp|Q13367|AP3B2_HUMAN AP-3 complex subunit beta-2 OS=Homo sapiens GN=AP3B2 PE=1 SV=2//1.20466e-90	0.965389	3.69e-07
LNC_002930	XLOC_247359	--	Novel_lncRNA	XM_020107103.1	109642361	--	sp|A1L259|URAD_DANRE 2-oxo-4-hydroxy-4-carboxy-5-ureidoimidazoline decarboxylase OS=Danio rerio GN=urad PE=1 SV=1//7.91462e-64	0.965389	3.69e-07
LNC_002930	XLOC_247359	--	Novel_lncRNA	XM_020080096.1	109625055	--	sp|P84335|TPM1_LIZAU Tropomyosin alpha-1 chain OS=Liza aurata PE=1 SV=1//2.24073e-138	0.959708	7.82e-07
LNC_002930	XLOC_247359	--	Novel_lncRNA	XM_020111328.1	109645693	--	sp|A6QPM3|PRDM6_BOVIN Putative histone-lysine N-methyltransferase PRDM6 OS=Bos taurus GN=PRDM6 PE=2 SV=1//2.18177e-48	0.961073	6.59e-07
LNC_002930	XLOC_247359	--	Novel_lncRNA	XM_020108083.1	109643074	--	sp|O14594|NCAN_HUMAN Neurocan core protein OS=Homo sapiens GN=NCAN PE=1 SV=3//1.1591e-85	0.966952	2.94e-07
LNC_002930	XLOC_247359	--	Novel_lncRNA	XM_020078471.1	109623989	--	sp|P68247|TNNI2_COTJA Troponin I, fast skeletal muscle OS=Coturnix coturnix japonica GN=TNNI2 PE=3 SV=2//1.20512e-53	0.96136	6.36e-07
LNC_002930	XLOC_247359	--	Novel_lncRNA	XM_020103916.1	109640097	--	sp|P98197|AT11A_MOUSE Probable phospholipid-transporting ATPase IH OS=Mus musculus GN=Atp11a PE=2 SV=1//0	0.967645	2.64e-07
LNC_002930	XLOC_247359	--	Novel_lncRNA	XM_020094654.1	109634270	--	sp|Q80T11|USH1G_MOUSE Usher syndrome type-1G protein homolog OS=Mus musculus GN=Ush1g PE=1 SV=1//0	0.950599	2.13e-06
LNC_002930	XLOC_247359	--	Novel_lncRNA	XM_020099106.1	109637011	--	sp|Q8NB12|SMYD1_HUMAN Histone-lysine N-methyltransferase SMYD1 OS=Homo sapiens GN=SMYD1 PE=1 SV=1//0	0.965389	3.69e-07
LNC_002930	XLOC_247359	--	Novel_lncRNA	XM_020113445.1	109647627	--	sp|Q8N4L8|CCD24_HUMAN Coiled-coil domain-containing protein 24 OS=Homo sapiens GN=CCDC24 PE=1 SV=1//1.30477e-18	0.965389	3.69e-07
LNC_002930	XLOC_247359	--	Novel_lncRNA	XR_002202785.1	109630297	--	sp|Q4FZ76|RTN2_XENLA Reticulon-2 OS=Xenopus laevis GN=rtn2 PE=2 SV=1//1.67685e-37	0.964219	4.35e-07
LNC_002930	XLOC_247359	--	Novel_lncRNA	XM_020094452.1	109634155	--	sp|Q3UH99|SHSA6_MOUSE Protein shisa-6 homolog OS=Mus musculus GN=Shisa6 PE=1 SV=1//3.77259e-115	0.964053	4.45e-07
LNC_002930	XLOC_247359	--	Novel_lncRNA	XM_020086163.1	109628790	--	sp|Q969M1|TM40L_HUMAN Mitochondrial import receptor subunit TOM40B OS=Homo sapiens GN=TOMM40L PE=2 SV=1//1.98429e-114	0.965389	3.69e-07
LNC_002930	XLOC_247359	--	Novel_lncRNA	XM_020081076.1	109625698	--	sp|Q99MU5|SPAT6_RAT Spermatogenesis-associated protein 6 OS=Rattus norvegicus GN=Spata6 PE=2 SV=2//6.67531e-16	0.958684	8.85e-07
LNC_002930	XLOC_247359	--	Novel_lncRNA	XM_020107812.1	109642868	--	sp|Q805E9|ANF_OREMO Natriuretic peptides A OS=Oreochromis mossambicus GN=nppa PE=2 SV=1//2.1368e-31	0.954219	1.47e-06
LNC_002930	XLOC_247359	--	Novel_lncRNA	XM_020100477.1	109637852	--	sp|Q6DGS3|KC2D2_DANRE Calcium/calmodulin-dependent protein kinase type II delta 2 chain OS=Danio rerio GN=camk2d2 PE=2 SV=2//0	0.968796	2.21e-07
LNC_002930	XLOC_247359	--	Novel_lncRNA	XM_020083575.1	109627158	--	sp|P12027|PSGP_ONCMY Polysialoglycoprotein OS=Oncorhynchus mykiss PE=1 SV=2//2.50579e-06	0.963247	4.97e-07
LNC_002930	XLOC_247359	--	Novel_lncRNA	XR_002202784.1	109630231	--	sp|Q5DTT1|K2022_MOUSE Protein KIAA2022 OS=Mus musculus GN=Kiaa2022 PE=2 SV=3//1.37264e-31	0.965389	3.69e-07
LNC_002930	XLOC_247359	--	Novel_lncRNA	XM_020080421.1	109625257	--	sp|Q7ZTY7|USE1_DANRE Vesicle transport protein USE1 OS=Danio rerio GN=use1 PE=2 SV=1//3.60205e-127	0.977079	4.79e-08
LNC_002930	XLOC_247359	--	Novel_lncRNA	XM_020103831.1	109640026	--	sp|P46101|DPP6_RAT Dipeptidyl aminopeptidase-like protein 6 OS=Rattus norvegicus GN=Dpp6 PE=1 SV=1//0	0.953581	1.57e-06
LNC_002930	XLOC_247359	--	Novel_lncRNA	XM_020085016.1	109628103	--	sp|Q5F3N1|PIMT_CHICK Protein-L-isoaspartate(D-aspartate) O-methyltransferase OS=Gallus gallus GN=PCMT1 PE=2 SV=3//1.17008e-106	0.965389	3.69e-07
LNC_002930	XLOC_247359	--	Novel_lncRNA	XM_020111580.1	109645905	--	sp|F1QEG2|KL41B_DANRE Kelch-like protein 41b OS=Danio rerio GN=klhl41b PE=2 SV=1//0	0.970861	1.58e-07
LNC_002930	XLOC_247359	--	Novel_lncRNA	XM_020102699.1	109639282	--	sp|Q04656|ATP7A_HUMAN Copper-transporting ATPase 1 OS=Homo sapiens GN=ATP7A PE=1 SV=3//0	0.965389	3.69e-07
LNC_002930	XLOC_247359	--	Novel_lncRNA	XM_020107278.1	109642467	--	-//-	0.972688	1.14e-07
LNC_002930	XLOC_247359	--	Novel_lncRNA	XM_020095077.1	109634532	--	sp|Q5RFN7|SH3L1_PONAB SH3 domain-binding glutamic acid-rich-like protein OS=Pongo abelii GN=SH3BGRL PE=3 SV=1//2.75317e-49	0.965389	3.69e-07
LNC_002930	XLOC_247359	--	Novel_lncRNA	XM_020083932.1	109627417	--	sp|Q0VC22|NAR5_BOVIN Ecto-ADP-ribosyltransferase 5 OS=Bos taurus GN=ART5 PE=2 SV=1//2.87003e-25	0.956835	1.1e-06
LNC_002930	XLOC_247359	--	Novel_lncRNA	XM_020083344.1	109627023	--	sp|Q14324|MYPC2_HUMAN Myosin-binding protein C, fast-type OS=Homo sapiens GN=MYBPC2 PE=1 SV=2//0	0.965389	3.69e-07
LNC_002930	XLOC_247359	--	Novel_lncRNA	XM_020081275.1	109625793	--	sp|F1QFS9|UBP13_DANRE Ubiquitin carboxyl-terminal hydrolase 13 OS=Danio rerio GN=usp13 PE=2 SV=1//0	0.965798	3.48e-07
LNC_002930	XLOC_247359	--	Novel_lncRNA	XM_020080084.1	109625048	--	sp|Q9DG12|ARNT2_DANRE Aryl hydrocarbon receptor nuclear translocator 2 OS=Danio rerio GN=arnt2 PE=1 SV=2//0	0.965389	3.69e-07
LNC_002930	XLOC_247359	--	Novel_lncRNA	XM_020103675.1	109639942	--	sp|Q08CK7|IF2B1_DANRE Insulin-like growth factor 2 mRNA-binding protein 1 OS=Danio rerio GN=igf2bp1 PE=1 SV=1//0	0.965421	3.67e-07
LNC_002930	XLOC_247359	--	Novel_lncRNA	XM_020082506.1	109626494	--	sp|Q3UHJ0|AAK1_MOUSE AP2-associated protein kinase 1 OS=Mus musculus GN=Aak1 PE=1 SV=2//2.10875e-16	0.964165	4.38e-07
LNC_002930	XLOC_247359	--	Novel_lncRNA	XM_020082608.1	109626551	--	sp|Q8IYT4|KATL2_HUMAN Katanin p60 ATPase-containing subunit A-like 2 OS=Homo sapiens GN=KATNAL2 PE=2 SV=3//0	0.968238	2.41e-07
LNC_002930	XLOC_247359	--	Novel_lncRNA	XM_020098994.1	109636946	--	sp|Q5R5S1|FBX21_PONAB F-box only protein 21 OS=Pongo abelii GN=FBXO21 PE=2 SV=1//0	0.974843	7.61e-08
LNC_002930	XLOC_247359	--	Novel_lncRNA	XM_020090729.1	109631771	--	sp|Q1LWM5|K1522_DANRE Uncharacterized protein KIAA1522 homolog OS=Danio rerio GN=si:ch211-194e15.5 PE=4 SV=1//4.21254e-50	0.962817	5.26e-07
LNC_002930	XLOC_247359	--	Novel_lncRNA	XM_020096444.1	109635311	--	sp|Q8IYB5|SMAP1_HUMAN Stromal membrane-associated protein 1 OS=Homo sapiens GN=SMAP1 PE=1 SV=2//2.86583e-78	0.95591	1.22e-06
LNC_002930	XLOC_247359	--	Novel_lncRNA	XM_020094083.1	109633904	--	sp|O60504|VINEX_HUMAN Vinexin OS=Homo sapiens GN=SORBS3 PE=1 SV=2//2.48714e-22	0.960411	7.17e-07
LNC_002930	XLOC_247359	--	Novel_lncRNA	XM_020082141.1	109626318	--	sp|A3KN83|SBNO1_HUMAN Protein strawberry notch homolog 1 OS=Homo sapiens GN=SBNO1 PE=1 SV=1//0	0.953304	1.62e-06
LNC_002930	XLOC_247359	--	Novel_lncRNA	XM_020092129.1	109632702	--	sp|Q5R8Z6|MCFD2_PONAB Multiple coagulation factor deficiency protein 2 homolog OS=Pongo abelii GN=MCFD2 PE=2 SV=1//2.18898e-37	0.959855	7.68e-07
LNC_002930	XLOC_247359	--	Novel_lncRNA	XM_020083525.1	109627119	--	sp|Q8C753|K0556_MOUSE Uncharacterized protein KIAA0556 OS=Mus musculus GN=Kiaa0556 PE=2 SV=2//8.76514e-08	0.972522	1.18e-07
LNC_002930	XLOC_247359	--	Novel_lncRNA	XM_020097526.1	109636029	--	sp|Q920E3|KCNH5_MOUSE Potassium voltage-gated channel subfamily H member 5 OS=Mus musculus GN=Kcnh5 PE=2 SV=3//0	0.956037	1.2e-06
LNC_002930	XLOC_247359	--	Novel_lncRNA	XM_020094809.1	109634346	--	sp|Q6GMF8|RHDF1_DANRE Inactive rhomboid protein 1 OS=Danio rerio GN=rhbdf1 PE=2 SV=1//0	0.950102	2.24e-06
LNC_002930	XLOC_247359	--	Novel_lncRNA	XM_020099575.1	109637307	--	sp|Q9UQ03|COR2B_HUMAN Coronin-2B OS=Homo sapiens GN=CORO2B PE=1 SV=4//0	0.958852	8.67e-07
LNC_002930	XLOC_247359	--	Novel_lncRNA	XM_020104346.1	109640376	--	sp|Q6ZWJ1|STXB4_HUMAN Syntaxin-binding protein 4 OS=Homo sapiens GN=STXBP4 PE=1 SV=2//1.10944e-08	0.965389	3.69e-07
LNC_002930	XLOC_247359	--	Novel_lncRNA	XM_020084068.1	109627522	--	sp|E1BZ85|MARF1_CHICK Meiosis arrest female protein 1 homolog OS=Gallus gallus GN=MARF1 PE=3 SV=1//0	0.965389	3.69e-07
LNC_002930	XLOC_247359	--	Novel_lncRNA	XM_020088423.1	109630303	--	sp|Q13492|PICAL_HUMAN Phosphatidylinositol-binding clathrin assembly protein OS=Homo sapiens GN=PICALM PE=1 SV=2//0	0.965389	3.69e-07
LNC_002930	XLOC_247359	--	Novel_lncRNA	XM_020100800.1	109638033	--	sp|Q0IHU9|PRUN2_XENTR Protein prune homolog 2 OS=Xenopus tropicalis GN=Prune2 PE=2 SV=1//1.25431e-105	0.95537	1.29e-06
LNC_002930	XLOC_247359	--	Novel_lncRNA	XM_020095330.1	109634654	--	sp|P31424|GRM5_RAT Metabotropic glutamate receptor 5 OS=Rattus norvegicus GN=Grm5 PE=1 SV=2//0	0.965389	3.69e-07
LNC_002930	XLOC_247359	--	Novel_lncRNA	XM_020109329.1	109644042	--	sp|B2RR83|YTDC2_MOUSE Probable ATP-dependent RNA helicase YTHDC2 OS=Mus musculus GN=Ythdc2 PE=1 SV=1//0	0.965389	3.69e-07
LNC_002930	XLOC_247359	--	Novel_lncRNA	XM_020111393.1	109645756	--	sp|Q9DCN1|NUD12_MOUSE Peroxisomal NADH pyrophosphatase NUDT12 OS=Mus musculus GN=Nudt12 PE=1 SV=1//2.32808e-163	0.965389	3.69e-07
LNC_002930	XLOC_247359	--	Novel_lncRNA	XM_020088602.1	109630408	--	sp|Q6PGX3|LRFN1_DANRE Leucine-rich repeat and fibronectin type III domain-containing protein 1 OS=Danio rerio GN=lrfn1 PE=2 SV=1//0	0.965389	3.69e-07
LNC_002930	XLOC_247359	--	Novel_lncRNA	XM_020082931.1	109626773	--	sp|Q9QZM5|ABI1_RAT Abl interactor 1 OS=Rattus norvegicus GN=Abi1 PE=1 SV=3//6.81518e-36	0.987556	2.3e-09
LNC_002930	XLOC_247359	--	Novel_lncRNA	XM_020111549.1	109645878	--	sp|O35393|EFNB3_MOUSE Ephrin-B3 OS=Mus musculus GN=Efnb3 PE=1 SV=1//6.40018e-37	0.965389	3.69e-07
LNC_002930	XLOC_247359	--	Novel_lncRNA	XM_020100229.1	109637686	--	sp|A2AM29|AF9_MOUSE Protein AF-9 OS=Mus musculus GN=Mllt3 PE=1 SV=1//9.04572e-57	0.97487	7.57e-08
LNC_002930	XLOC_247359	--	Novel_lncRNA	XM_020084618.1	109627814	--	sp|Q17QL1|GNPI2_BOVIN Glucosamine-6-phosphate isomerase 2 OS=Bos taurus GN=GNPDA2 PE=2 SV=1//1.65994e-178	0.965389	3.69e-07
LNC_002930	XLOC_247359	--	Novel_lncRNA	XM_020100174.1	109637658	--	sp|A2AKM2|HACD4_MOUSE Very-long-chain (3R)-3-hydroxyacyl-CoA dehydratase 4 OS=Mus musculus GN=Hacd4 PE=2 SV=2//2.46413e-46	0.965389	3.69e-07
LNC_002930	XLOC_247359	--	Novel_lncRNA	XM_020097454.1	109635965	--	sp|Q60636|PRDM1_MOUSE PR domain zinc finger protein 1 OS=Mus musculus GN=Prdm1 PE=1 SV=1//8.31117e-73	0.965554	3.6e-07
LNC_002930	XLOC_247359	--	Novel_lncRNA	XM_020090346.1	109631516	--	sp|Q9UBU6|FA8A1_HUMAN Protein FAM8A1 OS=Homo sapiens GN=FAM8A1 PE=1 SV=1//2.80398e-83	0.965389	3.69e-07
LNC_002930	XLOC_247359	--	Novel_lncRNA	XM_020091718.1	109632448	--	sp|Q8N8S7|ENAH_HUMAN Protein enabled homolog OS=Homo sapiens GN=ENAH PE=1 SV=2//6.51492e-43	0.973842	9.23e-08
LNC_002930	XLOC_247359	--	Novel_lncRNA	XM_020099697.1	109637387	--	sp|Q9NVP1|DDX18_HUMAN ATP-dependent RNA helicase DDX18 OS=Homo sapiens GN=DDX18 PE=1 SV=2//0	0.961565	6.19e-07
LNC_002930	XLOC_247359	--	Novel_lncRNA	XM_020107878.1	109642923	--	sp|D2H788|RN182_AILME E3 ubiquitin-protein ligase RNF182 OS=Ailuropoda melanoleuca GN=RNF182 PE=3 SV=1//1.91771e-69	0.951183	2.01e-06
LNC_002930	XLOC_247359	--	Novel_lncRNA	XM_020099043.1	109636976	--	sp|Q14008|CKAP5_HUMAN Cytoskeleton-associated protein 5 OS=Homo sapiens GN=CKAP5 PE=1 SV=3//4.86452e-59	0.969234	2.06e-07
LNC_002930	XLOC_247359	--	Novel_lncRNA	XM_020086865.1	109629245	--	sp|Q9Z2H5|E41L1_MOUSE Band 4.1-like protein 1 OS=Mus musculus GN=Epb41l1 PE=1 SV=2//1.37117e-27	0.965389	3.69e-07
LNC_002930	XLOC_247359	--	Novel_lncRNA	XR_002203474.1	109640098	--	sp|Q60519|SEM5B_MOUSE Semaphorin-5B OS=Mus musculus GN=Sema5b PE=2 SV=2//0	0.965389	3.69e-07
LNC_002930	XLOC_247359	--	Novel_lncRNA	XM_020085386.1	109628324	--	sp|Q5R7F9|MA7D2_PONAB MAP7 domain-containing protein 2 OS=Pongo abelii GN=MAP7D2 PE=2 SV=1//1.00717e-19	0.965389	3.69e-07
LNC_002930	XLOC_247359	--	Novel_lncRNA	XM_020094351.1	109634082	--	sp|Q90339|MYSS_CYPCA Myosin heavy chain, fast skeletal muscle OS=Cyprinus carpio PE=2 SV=2//0	0.98377	8.63e-09
LNC_002930	XLOC_247359	--	Novel_lncRNA	XM_020099024.1	109636962	--	sp|Q14DK4|GPAT2_MOUSE Glycerol-3-phosphate acyltransferase 2, mitochondrial OS=Mus musculus GN=Gpat2 PE=1 SV=3//3.3525e-84	0.965389	3.69e-07
LNC_002930	XLOC_247359	--	Novel_lncRNA	XM_020080845.1	109625575	--	-//-	0.980157	2.34e-08
LNC_002930	XLOC_247359	--	Novel_lncRNA	XM_020080983.1	109625652	--	sp|Q5VT06|CE350_HUMAN Centrosome-associated protein 350 OS=Homo sapiens GN=CEP350 PE=1 SV=1//3.53534e-35	0.983529	9.29e-09
LNC_002930	XLOC_247359	--	Novel_lncRNA	XM_020086486.1	109629014	--	sp|Q17R16|LHPL4_BOVIN Lipoma HMGIC fusion partner-like 4 protein OS=Bos taurus GN=LHFPL4 PE=2 SV=1//1.25819e-117	0.966689	3.05e-07
LNC_002930	XLOC_247359	--	Novel_lncRNA	XM_020103791.1	109640015	--	sp|O95487|SC24B_HUMAN Protein transport protein Sec24B OS=Homo sapiens GN=SEC24B PE=1 SV=2//0	0.965389	3.69e-07
LNC_002930	XLOC_247359	--	Novel_lncRNA	XM_020094725.1	109634306	--	sp|O35054|CLD4_MOUSE Claudin-4 OS=Mus musculus GN=Cldn4 PE=1 SV=1//2.58272e-41	0.951941	1.86e-06
LNC_002930	XLOC_247359	--	Novel_lncRNA	XM_020078374.1	109623913	--	sp|Q9UQ53|MGT4B_HUMAN Alpha-1,3-mannosyl-glycoprotein 4-beta-N-acetylglucosaminyltransferase B OS=Homo sapiens GN=MGAT4B PE=1 SV=1//7.46357e-50	0.950681	2.11e-06
LNC_002930	XLOC_247359	--	Novel_lncRNA	XM_020085357.1	109628311	--	sp|Q5R7N4|CXXC5_PONAB CXXC-type zinc finger protein 5 OS=Pongo abelii GN=CXXC5 PE=2 SV=1//1.75504e-84	0.970807	1.59e-07
LNC_002930	XLOC_247359	--	Novel_lncRNA	XM_020098369.1	109636596	--	sp|P55344|LMIP_HUMAN Lens fiber membrane intrinsic protein OS=Homo sapiens GN=LIM2 PE=1 SV=2//3.50419e-50	0.968343	2.37e-07
LNC_002930	XLOC_247359	--	Novel_lncRNA	XM_020090482.1	109631622	--	sp|P50476|HOX3_XENLA Homeobox protein XHOX-3 OS=Xenopus laevis GN=xhox3 PE=2 SV=1//4.45699e-135	0.963891	4.55e-07
LNC_002930	XLOC_247359	--	Novel_lncRNA	XM_020079793.1	109624875	--	sp|P53409|ISL3_ONCTS Insulin gene enhancer protein ISL-3 OS=Oncorhynchus tshawytscha GN=isl3 PE=2 SV=1//0	0.965389	3.69e-07
LNC_002930	XLOC_247359	--	Novel_lncRNA	XM_020096707.1	109635506	--	sp|Q8BX57|PXK_MOUSE PX domain-containing protein kinase-like protein OS=Mus musculus GN=Pxk PE=1 SV=2//0	0.965389	3.69e-07
LNC_002930	XLOC_247359	--	Novel_lncRNA	XM_020078788.1	109624242	--	sp|P31579|LCE_ORYLA Low choriolytic enzyme OS=Oryzias latipes GN=lce PE=1 SV=1//1.22556e-66	0.964499	4.18e-07
LNC_002930	XLOC_247359	--	Novel_lncRNA	XR_002202878.1	109631856	--	sp|G7H7V7|TOPZ1_BOVIN Testis- and ovary-specific PAZ domain-containing protein 1 OS=Bos taurus GN=TOPAZ1 PE=2 SV=1//1.69608e-96	0.965389	3.69e-07
LNC_002930	XLOC_247359	--	Novel_lncRNA	XM_020109610.1	109644259	--	sp|B4DU55|ZN879_HUMAN Zinc finger protein 879 OS=Homo sapiens GN=ZNF879 PE=2 SV=2//2.20379e-16	0.962815	5.26e-07
LNC_002930	XLOC_247359	--	Novel_lncRNA	XM_020107819.1	109642874	--	sp|Q3KR53|GPBL1_RAT Vasculin-like protein 1 OS=Rattus norvegicus GN=Gpbp1l1 PE=2 SV=1//2.36828e-106	0.965389	3.69e-07
LNC_002930	XLOC_247359	--	Novel_lncRNA	XM_020102842.1	109639407	--	sp|Q9UKF7|PITC1_HUMAN Cytoplasmic phosphatidylinositol transfer protein 1 OS=Homo sapiens GN=PITPNC1 PE=1 SV=3//0	0.953122	1.65e-06
LNC_002930	XLOC_247359	--	Novel_lncRNA	XM_020100372.1	109637803	--	sp|Q68CP4|HGNAT_HUMAN Heparan-alpha-glucosaminide N-acetyltransferase OS=Homo sapiens GN=HGSNAT PE=1 SV=2//0	0.965389	3.69e-07
LNC_002930	XLOC_247359	--	Novel_lncRNA	XM_020104830.1	109640697	--	sp|P25107|PTH1R_DIDVI Parathyroid hormone/parathyroid hormone-related peptide receptor OS=Didelphis virginiana GN=PTH1R PE=2 SV=2//0	0.965389	3.69e-07
LNC_002930	XLOC_247359	--	Novel_lncRNA	XM_020085902.1	109628658	--	sp|Q7TPD3|ROBO2_MOUSE Roundabout homolog 2 OS=Mus musculus GN=Robo2 PE=2 SV=2//0	0.964608	4.12e-07
LNC_002930	XLOC_247359	--	Novel_lncRNA	XM_020108611.1	109643460	--	sp|B9EJV3|GRB1L_MOUSE GREB1-like protein OS=Mus musculus GN=Greb1l PE=2 SV=1//0	0.960824	6.8e-07
LNC_002930	XLOC_247359	--	Novel_lncRNA	XM_020090780.1	109631793	--	sp|Q9C0I9|LRC27_HUMAN Leucine-rich repeat-containing protein 27 OS=Homo sapiens GN=LRRC27 PE=2 SV=2//2.46611e-39	0.965389	3.69e-07
LNC_002930	XLOC_247359	--	Novel_lncRNA	XM_020086789.1	109629210	--	sp|Q9Z1W4|GDF11_MOUSE Growth/differentiation factor 11 OS=Mus musculus GN=Gdf11 PE=2 SV=1//0	0.965389	3.69e-07
LNC_002930	XLOC_247359	--	Novel_lncRNA	XM_020086041.1	109628729	--	sp|Q6PCX9|TRI37_MOUSE E3 ubiquitin-protein ligase TRIM37 OS=Mus musculus GN=Trim37 PE=1 SV=1//0	0.965389	3.69e-07
LNC_002930	XLOC_247359	--	Novel_lncRNA	XM_020093819.1	109633762	--	sp|P98203|ARVC_MOUSE Armadillo repeat protein deleted in velo-cardio-facial syndrome homolog OS=Mus musculus GN=Arvcf PE=1 SV=2//0	0.958578	8.96e-07
LNC_002930	XLOC_247359	--	Novel_lncRNA	XM_020109683.1	109644326	--	sp|Q86Y38|XYLT1_HUMAN Xylosyltransferase 1 OS=Homo sapiens GN=XYLT1 PE=1 SV=1//8.94721e-48	0.965389	3.69e-07
LNC_002930	XLOC_247359	--	Novel_lncRNA	XM_020099080.1	109636999	--	sp|Q80WG5|LRC8A_MOUSE Volume-regulated anion channel subunit LRRC8A OS=Mus musculus GN=Lrrc8a PE=2 SV=1//0	0.965371	3.7e-07
LNC_002930	XLOC_247359	--	Novel_lncRNA	XM_020098649.1	109636730	--	sp|Q01432|AMPD3_HUMAN AMP deaminase 3 OS=Homo sapiens GN=AMPD3 PE=1 SV=1//0	0.962959	5.16e-07
LNC_002930	XLOC_247359	--	Novel_lncRNA	XM_020107298.1	109642486	--	sp|Q1ED39|KNOP1_HUMAN Lysine-rich nucleolar protein 1 OS=Homo sapiens GN=KNOP1 PE=1 SV=1//2.17829e-16	0.96181	6e-07
LNC_002930	XLOC_247359	--	Novel_lncRNA	XM_020092775.1	109633137	--	sp|G5E8K5|ANK3_MOUSE Ankyrin-3 OS=Mus musculus GN=Ank3 PE=1 SV=1//4.53619e-49	0.952642	1.73e-06
LNC_002930	XLOC_247359	--	Novel_lncRNA	XM_020083134.1	109626906	--	sp|Q09472|EP300_HUMAN Histone acetyltransferase p300 OS=Homo sapiens GN=EP300 PE=1 SV=2//2.32746e-11	0.965389	3.69e-07
LNC_002930	XLOC_247359	--	Novel_lncRNA	XM_020086377.1	109628925	--	sp|Q8BJI1|S6A17_MOUSE Sodium-dependent neutral amino acid transporter SLC6A17 OS=Mus musculus GN=Slc6a17 PE=1 SV=1//0	0.955434	1.28e-06
LNC_002930	XLOC_247359	--	Novel_lncRNA	XM_020095741.1	109634912	--	sp|O95490|AGRL2_HUMAN Adhesion G protein-coupled receptor L2 OS=Homo sapiens GN=ADGRL2 PE=1 SV=2//1.80816e-14	0.965389	3.69e-07
LNC_002930	XLOC_247359	--	Novel_lncRNA	XM_020105031.1	109640837	--	-//-	0.964015	4.47e-07
LNC_002930	XLOC_247359	--	Novel_lncRNA	XM_020110916.1	109645337	--	sp|Q8TEW8|PAR3L_HUMAN Partitioning defective 3 homolog B OS=Homo sapiens GN=PARD3B PE=1 SV=2//6.4083e-102	0.956716	1.11e-06
LNC_002930	XLOC_247359	--	Novel_lncRNA	XM_020112378.1	109646619	--	sp|Q9BV36|MELPH_HUMAN Melanophilin OS=Homo sapiens GN=MLPH PE=1 SV=1//4.87523e-47	0.953702	1.55e-06
LNC_002930	XLOC_247359	--	Novel_lncRNA	XM_020081671.1	109626014	--	sp|Q5NVC7|RNF34_PONAB E3 ubiquitin-protein ligase RNF34 OS=Pongo abelii GN=RNF34 PE=2 SV=2//1.65567e-50	0.965389	3.69e-07
LNC_002930	XLOC_247359	--	Novel_lncRNA	XM_020081661.1	109626007	--	sp|Q9NWW7|CB042_HUMAN Uncharacterized protein C2orf42 OS=Homo sapiens GN=C2orf42 PE=1 SV=1//7.11236e-153	0.965389	3.69e-07
LNC_002930	XLOC_247359	--	Novel_lncRNA	XM_020083133.1	109626906	--	sp|Q09472|EP300_HUMAN Histone acetyltransferase p300 OS=Homo sapiens GN=EP300 PE=1 SV=2//2.32746e-11	0.963944	4.52e-07
LNC_002930	XLOC_247359	--	Novel_lncRNA	XM_020100048.1	109637590	--	sp|Q08CK1|ECSIT_DANRE Evolutionarily conserved signaling intermediate in Toll pathway, mitochondrial OS=Danio rerio GN=ecsit PE=2 SV=1//0	0.970403	1.7e-07
LNC_002930	XLOC_247359	--	Novel_lncRNA	XM_020083202.1	109626941	--	sp|Q6XZF7|DNMBP_HUMAN Dynamin-binding protein OS=Homo sapiens GN=DNMBP PE=1 SV=1//1.32621e-15	0.965389	3.69e-07
LNC_002930	XLOC_247359	--	Novel_lncRNA	XM_020080637.1	109625427	--	sp|Q8HXD5|RN220_MACFA E3 ubiquitin-protein ligase RNF220 OS=Macaca fascicularis GN=RNF220 PE=2 SV=1//2.41173e-110	0.955253	1.31e-06
LNC_002930	XLOC_247359	--	Novel_lncRNA	XM_020086861.1	109629245	--	sp|Q9Z2H5|E41L1_MOUSE Band 4.1-like protein 1 OS=Mus musculus GN=Epb41l1 PE=1 SV=2//1.37117e-27	0.958078	9.5e-07
LNC_002930	XLOC_247359	--	Novel_lncRNA	XM_020096214.1	109635203	--	sp|P11387|TOP1_HUMAN DNA topoisomerase 1 OS=Homo sapiens GN=TOP1 PE=1 SV=2//0	0.952825	1.7e-06
LNC_002930	XLOC_247359	--	Novel_lncRNA	XM_020080420.1	109625257	--	sp|Q7ZTY7|USE1_DANRE Vesicle transport protein USE1 OS=Danio rerio GN=use1 PE=2 SV=1//3.60205e-127	0.979854	2.53e-08
LNC_002930	XLOC_247359	--	Novel_lncRNA	XM_020103266.1	109639666	--	sp|Q6DDV8|TPX2B_XENLA Targeting protein for Xklp2-B OS=Xenopus laevis GN=tpx2-b PE=2 SV=1//1.58494e-128	0.974746	7.75e-08
LNC_002930	XLOC_247359	--	Novel_lncRNA	XM_020078991.1	109624383	--	sp|Q7Z4S6|KI21A_HUMAN Kinesin-like protein KIF21A OS=Homo sapiens GN=KIF21A PE=1 SV=2//0	0.965389	3.69e-07
LNC_002930	XLOC_247359	--	Novel_lncRNA	XM_020097545.1	109636050	--	sp|Q9H2Y7|ZN106_HUMAN Zinc finger protein 106 OS=Homo sapiens GN=ZNF106 PE=1 SV=1//8.05678e-12	0.965389	3.69e-07
LNC_002930	XLOC_247359	--	Novel_lncRNA	XM_020080648.1	109625428	--	sp|Q17QS6|ASB5_BOVIN Ankyrin repeat and SOCS box protein 5 OS=Bos taurus GN=ASB5 PE=2 SV=1//9.50797e-117	0.952063	1.84e-06
LNC_002930	XLOC_247359	--	Novel_lncRNA	XM_020096363.1	109635277	--	sp|Q86UZ6|ZBT46_HUMAN Zinc finger and BTB domain-containing protein 46 OS=Homo sapiens GN=ZBTB46 PE=2 SV=2//9.39101e-120	0.965389	3.69e-07
LNC_002930	XLOC_247359	--	Novel_lncRNA	XR_002203821.1	109644561	--	sp|Q3T106|SRSF7_BOVIN Serine/arginine-rich splicing factor 7 OS=Bos taurus GN=SRSF7 PE=2 SV=1//1.74725e-52	0.965389	3.69e-07
LNC_002930	XLOC_247359	--	Novel_lncRNA	XM_020089033.1	109630715	--	sp|Q80ZD7|AMGO1_RAT Amphoterin-induced protein 1 OS=Rattus norvegicus GN=Amigo1 PE=1 SV=1//5.54525e-123	0.965389	3.69e-07
LNC_002930	XLOC_247359	--	Novel_lncRNA	XM_020106392.1	109641824	--	sp|Q8WZ42|TITIN_HUMAN Titin OS=Homo sapiens GN=TTN PE=1 SV=4//5.51491e-06	0.965389	3.69e-07
LNC_002930	XLOC_247359	--	Novel_lncRNA	XM_020103358.1	109639741	--	sp|P19019|GBRB3_CHICK Gamma-aminobutyric acid receptor subunit beta-3 OS=Gallus gallus GN=GABRB3 PE=2 SV=1//0	0.95925	8.26e-07
LNC_002930	XLOC_247359	--	Novel_lncRNA	XM_020091738.1	109632452	--	sp|O43491|E41L2_HUMAN Band 4.1-like protein 2 OS=Homo sapiens GN=EPB41L2 PE=1 SV=1//7.43171e-55	0.971434	1.43e-07
LNC_002930	XLOC_247359	--	Novel_lncRNA	XM_020103260.1	109639665	--	sp|O88873|GMEB2_RAT Glucocorticoid modulatory element-binding protein 2 OS=Rattus norvegicus GN=Gmeb2 PE=1 SV=1//1.42721e-149	0.965389	3.69e-07
LNC_002930	XLOC_247359	--	Novel_lncRNA	XM_020085420.1	109628345	--	sp|Q3KTM2|GDPD5_CHICK Glycerophosphodiester phosphodiesterase domain-containing protein 5 OS=Gallus gallus GN=GDPD5 PE=1 SV=1//0	0.965389	3.69e-07
LNC_002930	XLOC_247359	--	Novel_lncRNA	XM_020110242.1	109644796	--	sp|Q6TCH4|PAQR6_HUMAN Progestin and adipoQ receptor family member 6 OS=Homo sapiens GN=PAQR6 PE=2 SV=2//7.29293e-59	0.9509	2.07e-06
LNC_002930	XLOC_247359	--	Novel_lncRNA	XM_020079682.1	109624776	--	sp|Q6P402|CEP89_DANRE Centrosomal protein of 89 kDa OS=Danio rerio GN=cep89 PE=2 SV=1//3.41231e-100	0.965389	3.69e-07
LNC_002930	XLOC_247359	--	Novel_lncRNA	XM_020085903.1	109628658	--	sp|Q7TPD3|ROBO2_MOUSE Roundabout homolog 2 OS=Mus musculus GN=Robo2 PE=2 SV=2//0	0.965389	3.69e-07
LNC_002930	XLOC_247359	--	Novel_lncRNA	XM_020079031.1	109624402	--	sp|O13166|TLE2_DANRE Protein groucho-2 OS=Danio rerio GN=gro2 PE=1 SV=1//0	0.961882	5.94e-07
LNC_002930	XLOC_247359	--	Novel_lncRNA	XM_020101708.1	109638641	--	sp|Q6GMH3|TWF2_DANRE Twinfilin-2 OS=Danio rerio GN=twf2 PE=2 SV=1//0	0.951134	2.02e-06
LNC_002930	XLOC_247359	--	Novel_lncRNA	XM_020081411.1	109625847	--	sp|Q14244|MAP7_HUMAN Ensconsin OS=Homo sapiens GN=MAP7 PE=1 SV=1//9.72601e-19	0.961942	5.9e-07
LNC_002930	XLOC_247359	--	Novel_lncRNA	XM_020091428.1	109632214	--	sp|Q6A065|CE170_MOUSE Centrosomal protein of 170 kDa OS=Mus musculus GN=Cep170 PE=1 SV=2//6.02684e-23	0.950746	2.1e-06
LNC_002930	XLOC_247359	--	Novel_lncRNA	XM_020109850.1	109644456	--	sp|Q5PQN5|TRI55_RAT Tripartite motif-containing protein 55 OS=Rattus norvegicus GN=Trim55 PE=2 SV=1//2.27055e-133	0.965389	3.69e-07
LNC_002930	XLOC_247359	--	Novel_lncRNA	XM_020098541.1	109636670	--	sp|Q8K4G9|PODO_RAT Podocin OS=Rattus norvegicus GN=Nphs2 PE=1 SV=2//3.80894e-42	0.965389	3.69e-07
LNC_002930	XLOC_247359	--	Novel_lncRNA	XM_020080982.1	109625652	--	sp|Q5VT06|CE350_HUMAN Centrosome-associated protein 350 OS=Homo sapiens GN=CEP350 PE=1 SV=1//3.53534e-35	0.965389	3.69e-07
LNC_002930	XLOC_247359	--	Novel_lncRNA	XM_020097282.1	109635848	--	sp|Q13009|TIAM1_HUMAN T-lymphoma invasion and metastasis-inducing protein 1 OS=Homo sapiens GN=TIAM1 PE=1 SV=2//0	0.965611	3.57e-07
LNC_002930	XLOC_247359	--	Novel_lncRNA	XM_020084895.1	109628034	--	sp|Q80XK6|ATG2B_MOUSE Autophagy-related protein 2 homolog B OS=Mus musculus GN=Atg2b PE=1 SV=3//0	0.965389	3.69e-07
LNC_002930	XLOC_247359	--	Novel_lncRNA	XM_020103725.1	109639976	--	sp|P51916|CX33_MICUN Gap junction Cx32.7 protein OS=Micropogonias undulatus PE=2 SV=3//7.25148e-137	0.965389	3.69e-07
LNC_002930	XLOC_247359	--	Novel_lncRNA	XM_020079008.1	109624391	--	sp|P48509|CD151_HUMAN CD151 antigen OS=Homo sapiens GN=CD151 PE=1 SV=3//5.35847e-87	0.963009	5.13e-07
LNC_002930	XLOC_247359	--	Novel_lncRNA	XM_020088158.1	109630138	--	sp|Q8NGJ2|O52H1_HUMAN Olfactory receptor 52H1 OS=Homo sapiens GN=OR52H1 PE=2 SV=3//1.08726e-43	0.958536	9e-07
LNC_002930	XLOC_247359	--	Novel_lncRNA	XM_020110418.1	109644933	--	sp|Q13459|MYO9B_HUMAN Unconventional myosin-IXb OS=Homo sapiens GN=MYO9B PE=1 SV=3//1.2991e-127	0.965389	3.69e-07
LNC_002930	XLOC_247359	--	Novel_lncRNA	XM_020093270.1	109633422	--	sp|P26323|FLI1_MOUSE Friend leukemia integration 1 transcription factor OS=Mus musculus GN=Fli1 PE=1 SV=1//7.03095e-145	0.952061	1.84e-06
LNC_002930	XLOC_247359	--	Novel_lncRNA	XM_020097328.1	109635866	--	sp|Q923Q2|STA13_MOUSE StAR-related lipid transfer protein 13 OS=Mus musculus GN=Stard13 PE=1 SV=5//0	0.965389	3.69e-07
LNC_002930	XLOC_247359	--	Novel_lncRNA	XM_020109570.1	109644225	--	sp|Q5QNS5|HAVR1_MOUSE Hepatitis A virus cellular receptor 1 homolog OS=Mus musculus GN=Havcr1 PE=1 SV=2//5.84838e-19	0.960715	6.9e-07
LNC_002930	XLOC_247359	--	Novel_lncRNA	XM_020102530.1	109639192	--	sp|A1L170|CA226_HUMAN Uncharacterized protein C1orf226 OS=Homo sapiens GN=C1orf226 PE=1 SV=1//1.71901e-27	0.972554	1.17e-07
LNC_002931	XLOC_247460	--	Novel_lncRNA	XM_020078588.1	109624090	--	sp|Q8ND61|CC020_HUMAN Uncharacterized protein C3orf20 OS=Homo sapiens GN=C3orf20 PE=2 SV=2//1.21572e-12	0.960303	7.26e-07
LNC_002931	XLOC_247460	--	Novel_lncRNA	XM_020100733.1	109637995	--	sp|Q9Y5P8|P2R3B_HUMAN Serine/threonine-protein phosphatase 2A regulatory subunit B&apos;&apos; subunit beta OS=Homo sapiens GN=PPP2R3B PE=1 SV=2//0	0.961903	5.93e-07
LNC_001184	XLOC_130803	--	Novel_lncRNA	XM_020081729.1	109626068	--	sp|Q05193|DYN1_HUMAN Dynamin-1 OS=Homo sapiens GN=DNM1 PE=1 SV=2//0	0.960594	7e-07
LNC_001184	XLOC_130803	--	Novel_lncRNA	XM_020104881.1	109640720	--	sp|O75197|LRP5_HUMAN Low-density lipoprotein receptor-related protein 5 OS=Homo sapiens GN=LRP5 PE=1 SV=2//5.54345e-07	0.971567	1.4e-07
LNC_001184	XLOC_130803	--	Novel_lncRNA	XM_020112651.1	109646881	--	sp|O75197|LRP5_HUMAN Low-density lipoprotein receptor-related protein 5 OS=Homo sapiens GN=LRP5 PE=1 SV=2//1.32186e-12	0.975346	6.88e-08
LNC_001184	XLOC_130803	--	Novel_lncRNA	XM_020107861.1	109642914	--	sp|Q3UH06|RREB1_MOUSE Ras-responsive element-binding protein 1 OS=Mus musculus GN=Rreb1 PE=1 SV=2//3.10959e-06	0.957267	1.04e-06
LNC_001184	XLOC_130803	--	Novel_lncRNA	XM_020101464.1	109638470	--	sp|Q9H195|MUC3B_HUMAN Mucin-3B (Fragments) OS=Homo sapiens GN=MUC3B PE=2 SV=2//9.59173e-09	0.954982	1.35e-06
LNC_001184	XLOC_130803	--	Novel_lncRNA	XM_020089157.1	109630776	--	sp|Q96T58|MINT_HUMAN Msx2-interacting protein OS=Homo sapiens GN=SPEN PE=1 SV=1//2.99378e-73	0.951224	2e-06
LNC_001184	XLOC_130803	--	Novel_lncRNA	XM_020088215.1	109630196	--	sp|Q91YM2|RHG35_MOUSE Rho GTPase-activating protein 35 OS=Mus musculus GN=Arhgap35 PE=1 SV=3//0	0.955196	1.32e-06
LNC_001184	XLOC_130803	--	Novel_lncRNA	XM_020103920.1	109640099	--	sp|Q9P2B2|FPRP_HUMAN Prostaglandin F2 receptor negative regulator OS=Homo sapiens GN=PTGFRN PE=1 SV=2//3.03649e-25	0.976567	5.35e-08
LNC_001184	XLOC_130803	--	Novel_lncRNA	XM_020109779.1	109644409	--	sp|O75197|LRP5_HUMAN Low-density lipoprotein receptor-related protein 5 OS=Homo sapiens GN=LRP5 PE=1 SV=2//2.77077e-07	0.957735	9.89e-07
LNC_001184	XLOC_130803	--	Novel_lncRNA	XM_020103681.1	109639944	--	sp|Q1KKX7|HXB3A_TAKRU Homeobox protein Hox-B3a OS=Takifugu rubripes GN=hoxb3a PE=3 SV=1//8.30253e-47	0.957555	1.01e-06
LNC_002935	XLOC_247690	--	Novel_lncRNA	XM_020094495.1	109634191	--	sp|D3YZU1|SHAN1_MOUSE SH3 and multiple ankyrin repeat domains protein 1 OS=Mus musculus GN=Shank1 PE=1 SV=1//2.93471e-07	0.958427	9.12e-07
LNC_002935	XLOC_247690	--	Novel_lncRNA	XM_020095694.1	109634891	--	sp|Q8VIJ5|OGA_RAT Protein O-GlcNAcase OS=Rattus norvegicus GN=Mgea5 PE=1 SV=1//0	0.951485	1.95e-06
LNC_002935	XLOC_247690	--	Novel_lncRNA	XM_020084707.1	109627887	--	sp|Q8NFD5|ARI1B_HUMAN AT-rich interactive domain-containing protein 1B OS=Homo sapiens GN=ARID1B PE=1 SV=2//8.846e-23	0.957355	1.03e-06
LNC_002935	XLOC_247690	--	Novel_lncRNA	XM_020095426.1	109634735	--	sp|Q4KLG2|GIMA8_RAT GTPase IMAP family member 8 OS=Rattus norvegicus GN=Gimap8 PE=2 SV=1//4.81877e-08	0.960823	6.81e-07
LNC_002935	XLOC_247690	--	Novel_lncRNA	XM_020112940.1	109647156	--	sp|O60909|B4GT2_HUMAN Beta-1,4-galactosyltransferase 2 OS=Homo sapiens GN=B4GALT2 PE=1 SV=1//9.42244e-149	0.959192	8.32e-07
LNC_002935	XLOC_247690	--	Novel_lncRNA	XM_020100515.1	109637874	--	sp|O97827|LPHN3_BOVIN Latrophilin-3 OS=Bos taurus GN=LPHN3 PE=2 SV=1//0	0.966983	2.92e-07
LNC_002935	XLOC_247690	--	Novel_lncRNA	XM_020081704.1	109626044	--	sp|Q68FU0|TM174_RAT Transmembrane protein 174 OS=Rattus norvegicus GN=Tmem174 PE=2 SV=1//1.0208e-20	0.966064	3.35e-07
LNC_002935	XLOC_247690	--	Novel_lncRNA	XM_020105672.1	109641272	--	sp|O60688|YPEL1_HUMAN Protein yippee-like 1 OS=Homo sapiens GN=YPEL1 PE=3 SV=1//2.01387e-49	0.959385	8.13e-07
LNC_002935	XLOC_247690	--	Novel_lncRNA	XM_020082103.1	109626303	--	sp|Q9D620|RFIP1_MOUSE Rab11 family-interacting protein 1 OS=Mus musculus GN=Rab11fip1 PE=1 SV=2//3.1292e-10	0.968756	2.22e-07
LNC_002935	XLOC_247690	--	Novel_lncRNA	XM_020089379.1	109630887	--	sp|O95685|PPR3D_HUMAN Protein phosphatase 1 regulatory subunit 3D OS=Homo sapiens GN=PPP1R3D PE=1 SV=1//1.60342e-48	0.969232	2.06e-07
LNC_002936	XLOC_247742	--	Novel_lncRNA	XM_020090367.1	109631532	--	sp|Q0MQH7|NDUS6_PANTR NADH dehydrogenase [ubiquinone] iron-sulfur protein 6, mitochondrial OS=Pan troglodytes GN=NDUFS6 PE=2 SV=1//9.52009e-54	0.954734	1.39e-06
LNC_002936	XLOC_247742	--	Novel_lncRNA	XM_020079309.1	109624552	--	sp|Q9CQY9|NDUC1_MOUSE NADH dehydrogenase [ubiquinone] 1 subunit C1, mitochondrial OS=Mus musculus GN=Ndufc1 PE=3 SV=1//4.43705e-15	0.952761	1.71e-06
LNC_002936	XLOC_247742	--	Novel_lncRNA	XM_020113555.1	109647744	--	sp|Q02365|NDUB3_BOVIN NADH dehydrogenase [ubiquinone] 1 beta subcomplex subunit 3 OS=Bos taurus GN=NDUFB3 PE=1 SV=2//6.68557e-36	0.954726	1.39e-06
LNC_002936	XLOC_247742	--	Novel_lncRNA	XM_020111210.1	109645590	--	sp|O43521|B2L11_HUMAN Bcl-2-like protein 11 OS=Homo sapiens GN=BCL2L11 PE=1 SV=1//1.34055e-08	-0.951464	1.95e-06
LNC_001187	XLOC_130803	--	Novel_lncRNA	XM_020078824.1	109624271	--	sp|P51857|AK1D1_HUMAN 3-oxo-5-beta-steroid 4-dehydrogenase OS=Homo sapiens GN=AKR1D1 PE=1 SV=1//3.04521e-127	0.950622	2.13e-06
LNC_001280	XLOC_139951	--	Novel_lncRNA	XM_020104715.1	109640618	--	sp|Q13404|UB2V1_HUMAN Ubiquitin-conjugating enzyme E2 variant 1 OS=Homo sapiens GN=UBE2V1 PE=1 SV=2//4.70319e-76	0.966947	2.94e-07
LNC_001280	XLOC_139951	--	Novel_lncRNA	XM_020088826.1	109630562	--	sp|Q5PPS5|TTC34_XENLA Tetratricopeptide repeat protein 34 OS=Xenopus laevis GN=ttc34 PE=2 SV=2//2.07956e-121	0.963155	5.03e-07
LNC_001280	XLOC_139951	--	Novel_lncRNA	XM_020101331.1	109638366	--	sp|Q5RA60|INP4B_PONAB Type II inositol 3,4-bisphosphate 4-phosphatase OS=Pongo abelii GN=INPP4B PE=2 SV=1//0	0.965731	3.51e-07
LNC_001280	XLOC_139951	--	Novel_lncRNA	XM_020079536.1	109624679	--	sp|Q68FL4|SAHH3_MOUSE Putative adenosylhomocysteinase 3 OS=Mus musculus GN=Ahcyl2 PE=1 SV=1//0	0.98345	9.51e-09
LNC_001280	XLOC_139951	--	Novel_lncRNA	XM_020106612.1	109641994	--	sp|F1PT61|MYH16_CANFA Myosin-16 OS=Canis familiaris GN=MYH16 PE=3 SV=2//0	0.957656	9.98e-07
LNC_001280	XLOC_139951	--	Novel_lncRNA	XM_020113857.1	109648068	--	sp|O88850|HIPK3_RAT Homeodomain-interacting protein kinase 3 OS=Rattus norvegicus GN=Hipk3 PE=1 SV=1//5.36157e-78	0.975105	7.22e-08
LNC_001280	XLOC_139951	--	Novel_lncRNA	XM_020092911.1	109633226	--	sp|Q63273|GRIK5_RAT Glutamate receptor ionotropic, kainate 5 OS=Rattus norvegicus GN=Grik5 PE=1 SV=1//0	0.969682	1.92e-07
LNC_001280	XLOC_139951	--	Novel_lncRNA	XM_020106037.1	109641544	--	sp|F1PT61|MYH16_CANFA Myosin-16 OS=Canis familiaris GN=MYH16 PE=3 SV=2//0	0.963538	4.77e-07
LNC_000517	XLOC_056555	--	Novel_lncRNA	XM_020101753.1	109638662	--	sp|Q9XZV3|GNAO_GEOCY Guanine nucleotide-binding protein G(o) subunit alpha OS=Geodia cydonium PE=2 SV=3//5.1251e-120	0.968824	2.2e-07
LNC_000517	XLOC_056555	--	Novel_lncRNA	XM_020091438.1	109632244	--	sp|Q8TE73|DYH5_HUMAN Dynein heavy chain 5, axonemal OS=Homo sapiens GN=DNAH5 PE=1 SV=3//0	0.952189	1.82e-06
LNC_000517	XLOC_056555	--	Novel_lncRNA	XM_020095163.1	109634571	--	sp|O88281|MEGF6_RAT Multiple epidermal growth factor-like domains protein 6 OS=Rattus norvegicus GN=Megf6 PE=1 SV=1//0	0.962334	5.6e-07
LNC_000517	XLOC_056555	--	Novel_lncRNA	XM_020080639.1	109625430	--	sp|Q86XH1|IQCA1_HUMAN IQ and AAA domain-containing protein 1 OS=Homo sapiens GN=IQCA1 PE=2 SV=1//0	0.95554	1.27e-06
LNC_000517	XLOC_056555	--	Novel_lncRNA	XM_020078608.1	109624111	--	sp|Q8C828|KBTBD_MOUSE Kelch repeat and BTB domain-containing protein 13 OS=Mus musculus GN=Kbtbd13 PE=2 SV=2//1.20956e-155	0.963964	4.5e-07
LNC_000517	XLOC_056555	--	Novel_lncRNA	XM_020086154.1	109628787	--	sp|Q9P2S2|NRX2A_HUMAN Neurexin-2 OS=Homo sapiens GN=NRXN2 PE=2 SV=1//0	0.967241	2.81e-07
LNC_000517	XLOC_056555	--	Novel_lncRNA	XM_020111085.1	109645472	--	sp|Q5R2J2|G3P_PELSI Glyceraldehyde-3-phosphate dehydrogenase OS=Pelodiscus sinensis GN=GAPDH PE=2 SV=1//1.13001e-81	0.95372	1.55e-06
LNC_000517	XLOC_056555	--	Novel_lncRNA	XM_020085592.1	109628485	--	sp|Q8CEG0|PANX3_MOUSE Pannexin-3 OS=Mus musculus GN=Panx3 PE=1 SV=1//9.34869e-123	0.960006	7.53e-07
LNC_000517	XLOC_056555	--	Novel_lncRNA	XM_020098937.1	109636889	--	sp|O42281|PRPH2_CHICK Peripherin-2 OS=Gallus gallus GN=PRPH2 PE=2 SV=1//7.15453e-137	0.959613	7.91e-07
LNC_000517	XLOC_056555	--	Novel_lncRNA	XM_020108266.1	109643226	--	sp|Q14324|MYPC2_HUMAN Myosin-binding protein C, fast-type OS=Homo sapiens GN=MYBPC2 PE=1 SV=2//4.6212e-15	0.951116	2.02e-06
LNC_000517	XLOC_056555	--	Novel_lncRNA	XM_020106179.1	109641658	--	sp|P87368|OPSV_ORYLA Putative violet-sensitive opsin OS=Oryzias latipes PE=1 SV=1//0	0.95568	1.25e-06
LNC_000517	XLOC_056555	--	Novel_lncRNA	XM_020100286.1	109637733	--	sp|Q9Y2T4|2ABG_HUMAN Serine/threonine-protein phosphatase 2A 55 kDa regulatory subunit B gamma isoform OS=Homo sapiens GN=PPP2R2C PE=1 SV=4//0	0.969031	2.13e-07
LNC_000517	XLOC_056555	--	Novel_lncRNA	XM_020097132.1	109635765	--	sp|O62644|LECT2_BOVIN Leukocyte cell-derived chemotaxin-2 OS=Bos taurus GN=LECT2 PE=1 SV=1//1.21563e-31	0.960097	7.45e-07
LNC_000517	XLOC_056555	--	Novel_lncRNA	XM_020080834.1	109625567	--	sp|Q8BGE9|RL3R1_MOUSE Relaxin-3 receptor 1 OS=Mus musculus GN=Rxfp3 PE=2 SV=1//1.7556e-113	0.95262	1.74e-06
LNC_000517	XLOC_056555	--	Novel_lncRNA	XM_020109167.1	109643910	--	sp|B5MCY1|TDR15_HUMAN Tudor domain-containing protein 15 OS=Homo sapiens GN=TDRD15 PE=2 SV=1//1.49081e-07	0.951238	2e-06
LNC_000517	XLOC_056555	--	Novel_lncRNA	XM_020105761.1	109641324	--	sp|A2VDD2|TC1DB_XENLA Tctex1 domain-containing protein 1-B (Fragment) OS=Xenopus laevis GN=tctex1d1-b PE=2 SV=1//2.66017e-72	0.957885	9.72e-07
LNC_000517	XLOC_056555	--	Novel_lncRNA	XM_020102071.1	109638891	--	sp|P25107|PTH1R_DIDVI Parathyroid hormone/parathyroid hormone-related peptide receptor OS=Didelphis virginiana GN=PTH1R PE=2 SV=2//0	0.963462	4.82e-07
LNC_000517	XLOC_056555	--	Novel_lncRNA	XM_020094760.1	109634326	--	sp|Q8AYC1|MRTFB_XENLA Myocardin-related transcription factor B OS=Xenopus laevis GN=mrtfb PE=2 SV=1//8.91091e-115	0.975149	7.16e-08
LNC_000517	XLOC_056555	--	Novel_lncRNA	XM_020098304.1	109636538	--	sp|Q8C159|TTC22_MOUSE Tetratricopeptide repeat protein 22 OS=Mus musculus GN=Ttc22 PE=2 SV=1//7.53237e-178	0.967132	2.86e-07
LNC_000517	XLOC_056555	--	Novel_lncRNA	XM_020108932.1	109643733	--	sp|P42128|FOXK1_MOUSE Forkhead box protein K1 OS=Mus musculus GN=Foxk1 PE=1 SV=2//0	0.967116	2.87e-07
LNC_000517	XLOC_056555	--	Novel_lncRNA	XM_020101566.1	109638545	--	sp|O42266|OPSP_ICTPU Parapinopsin OS=Ictalurus punctatus PE=2 SV=1//3.48171e-139	0.965146	3.82e-07
LNC_000517	XLOC_056555	--	Novel_lncRNA	XM_020103544.1	109639863	--	sp|Q9HC58|NCKX3_HUMAN Sodium/potassium/calcium exchanger 3 OS=Homo sapiens GN=SLC24A3 PE=2 SV=4//0	0.953084	1.65e-06
LNC_000517	XLOC_056555	--	Novel_lncRNA	XM_020089217.1	109630809	--	sp|B2ZGJ1|CLAT_DANRE Choline O-acetyltransferase OS=Danio rerio GN=chat PE=2 SV=1//0	0.956598	1.13e-06
LNC_000517	XLOC_056555	--	Novel_lncRNA	XM_020079089.1	109624435	--	sp|Q5PYI0|TNNI3_HORSE Troponin I, cardiac muscle OS=Equus caballus GN=TNNI3 PE=2 SV=3//9.73977e-42	0.956586	1.13e-06
LNC_000517	XLOC_056555	--	Novel_lncRNA	XM_020103863.1	109640070	--	sp|P31637|SC5A3_CANFA Sodium/myo-inositol cotransporter OS=Canis familiaris GN=SLC5A3 PE=2 SV=1//0	0.9732	1.04e-07
LNC_000517	XLOC_056555	--	Novel_lncRNA	XM_020087137.1	109629405	--	sp|Q04912|RON_HUMAN Macrophage-stimulating protein receptor OS=Homo sapiens GN=MST1R PE=1 SV=2//0	0.963664	4.69e-07
LNC_000517	XLOC_056555	--	Novel_lncRNA	XM_020099595.1	109637320	--	sp|Q8N608|DPP10_HUMAN Inactive dipeptidyl peptidase 10 OS=Homo sapiens GN=DPP10 PE=1 SV=2//5.34263e-24	0.953868	1.52e-06
LNC_000517	XLOC_056555	--	Novel_lncRNA	XM_020104716.1	109640618	--	sp|Q13404|UB2V1_HUMAN Ubiquitin-conjugating enzyme E2 variant 1 OS=Homo sapiens GN=UBE2V1 PE=1 SV=2//4.70319e-76	0.957329	1.04e-06
LNC_000517	XLOC_056555	--	Novel_lncRNA	XM_020101475.1	109638482	--	sp|Q4V7B1|CC067_RAT Uncharacterized protein C3orf67 homolog OS=Rattus norvegicus PE=2 SV=1//1.37251e-21	0.954552	1.41e-06
LNC_000517	XLOC_056555	--	Novel_lncRNA	XM_020097928.1	109636300	--	sp|Q3U1V8|M3K9_MOUSE Mitogen-activated protein kinase kinase kinase 9 OS=Mus musculus GN=Map3k9 PE=2 SV=2//0	0.960953	6.69e-07
LNC_000517	XLOC_056555	--	Novel_lncRNA	XM_020101799.1	109638705	--	sp|Q9H069|LRC48_HUMAN Leucine-rich repeat-containing protein 48 OS=Homo sapiens GN=LRRC48 PE=2 SV=2//1.25492e-132	0.959653	7.87e-07
LNC_000517	XLOC_056555	--	Novel_lncRNA	XM_020088896.1	109630620	--	sp|Q9UPW0|FOXJ3_HUMAN Forkhead box protein J3 OS=Homo sapiens GN=FOXJ3 PE=1 SV=2//1.2771e-13	0.962822	5.26e-07
LNC_000517	XLOC_056555	--	Novel_lncRNA	XM_020101795.1	109638700	--	sp|Q5GFD5|HS3S6_MOUSE Heparan sulfate glucosamine 3-O-sulfotransferase 6 OS=Mus musculus GN=Hs3st6 PE=2 SV=1//3.4062e-152	0.975421	6.78e-08
LNC_000517	XLOC_056555	--	Novel_lncRNA	XM_020098870.1	109636873	--	sp|Q2EY14|PRTGA_DANRE Protogenin A OS=Danio rerio GN=prtga PE=2 SV=1//0	0.9521	1.83e-06
LNC_000517	XLOC_056555	--	Novel_lncRNA	XM_020089886.1	109631252	--	sp|A8KBL5|S38AB_DANRE Putative sodium-coupled neutral amino acid transporter 11 OS=Danio rerio GN=slc38a11 PE=2 SV=2//6.27308e-180	0.956664	1.12e-06
LNC_000517	XLOC_056555	--	Novel_lncRNA	XM_020098155.1	109636434	--	-//-	0.967693	2.63e-07
LNC_000517	XLOC_056555	--	Novel_lncRNA	XM_020112169.1	109646423	--	sp|P79881|GUC1B_CHICK Guanylyl cyclase-activating protein 2 OS=Gallus gallus GN=GUCA1B PE=2 SV=3//2.75911e-61	0.952443	1.77e-06
LNC_000517	XLOC_056555	--	Novel_lncRNA	XM_020082387.1	109626432	--	sp|Q90421|LHX3_DANRE LIM/homeobox protein Lhx3 OS=Danio rerio GN=lhx3 PE=2 SV=1//0	0.951919	1.87e-06
LNC_000517	XLOC_056555	--	Novel_lncRNA	XM_020088333.1	109630254	--	sp|O95567|CV031_HUMAN Uncharacterized protein C22orf31 OS=Homo sapiens GN=C22orf31 PE=2 SV=1//7.68496e-07	0.962069	5.8e-07
LNC_000517	XLOC_056555	--	Novel_lncRNA	XM_020088801.1	109630539	--	sp|Q9P0L9|PK2L1_HUMAN Polycystic kidney disease 2-like 1 protein OS=Homo sapiens GN=PKD2L1 PE=1 SV=1//0	0.955532	1.27e-06
LNC_000517	XLOC_056555	--	Novel_lncRNA	XM_020078850.1	109624296	--	sp|Q1LX59|C2512_DANRE Cholesterol 25-hydroxylase-like protein 1, member 2 OS=Danio rerio GN=ch25hl1.2 PE=3 SV=1//9.61213e-157	0.98287	1.13e-08
LNC_000517	XLOC_056555	--	Novel_lncRNA	XM_020109344.1	109644048	--	sp|P02562|MYSS_RABIT Myosin heavy chain, skeletal muscle (Fragments) OS=Oryctolagus cuniculus PE=1 SV=2//0	0.960886	6.75e-07
LNC_000517	XLOC_056555	--	Novel_lncRNA	XM_020096598.1	109635439	--	sp|Q13522|PPR1A_HUMAN Protein phosphatase 1 regulatory subunit 1A OS=Homo sapiens GN=PPP1R1A PE=1 SV=2//4.90991e-43	0.965696	3.53e-07
LNC_000517	XLOC_056555	--	Novel_lncRNA	XM_020079977.1	109624992	--	sp|Q9NQT8|KI13B_HUMAN Kinesin-like protein KIF13B OS=Homo sapiens GN=KIF13B PE=1 SV=2//1.08159e-24	0.951152	2.02e-06
LNC_000517	XLOC_056555	--	Novel_lncRNA	XM_020089076.1	109630739	--	sp|P81660|TNNC2_ANGAN Troponin C, skeletal muscle OS=Anguilla anguilla PE=1 SV=1//5.94785e-07	0.965507	3.63e-07
LNC_000517	XLOC_056555	--	Novel_lncRNA	XM_020088979.1	109630667	--	sp|Q9P232|CNTN3_HUMAN Contactin-3 OS=Homo sapiens GN=CNTN3 PE=1 SV=3//0	0.960584	7.01e-07
LNC_000517	XLOC_056555	--	Novel_lncRNA	XM_020110470.1	109644984	--	sp|Q62283|TSN7_MOUSE Tetraspanin-7 OS=Mus musculus GN=Tspan7 PE=2 SV=2//3.85923e-120	0.95294	1.68e-06
LNC_000517	XLOC_056555	--	Novel_lncRNA	XM_020092218.1	109632780	--	sp|Q9DE66|KERA_COTJA Keratocan OS=Coturnix coturnix japonica GN=KERA PE=2 SV=1//6.55548e-122	0.956847	1.1e-06
LNC_000517	XLOC_056555	--	Novel_lncRNA	XM_020089295.1	109630848	--	sp|Q9UPU3|SORC3_HUMAN VPS10 domain-containing receptor SorCS3 OS=Homo sapiens GN=SORCS3 PE=2 SV=2//0	0.978624	3.39e-08
LNC_000517	XLOC_056555	--	Novel_lncRNA	XM_020103431.1	109639786	--	sp|P10826|RARB_HUMAN Retinoic acid receptor beta OS=Homo sapiens GN=RARB PE=1 SV=2//0	0.960509	7.08e-07
LNC_000517	XLOC_056555	--	Novel_lncRNA	XM_020099621.1	109637343	--	sp|Q8N608|DPP10_HUMAN Inactive dipeptidyl peptidase 10 OS=Homo sapiens GN=DPP10 PE=1 SV=2//0	0.952371	1.78e-06
LNC_000517	XLOC_056555	--	Novel_lncRNA	XM_020103234.1	109639645	--	sp|Q4PRC2|DCE2_CANFA Glutamate decarboxylase 2 OS=Canis familiaris GN=GAD2 PE=2 SV=1//0	0.962257	5.66e-07
LNC_000517	XLOC_056555	--	Novel_lncRNA	XM_020089469.1	109630938	--	sp|O00305|CACB4_HUMAN Voltage-dependent L-type calcium channel subunit beta-4 OS=Homo sapiens GN=CACNB4 PE=1 SV=2//0	0.958897	8.62e-07
LNC_001286	XLOC_140742	--	Novel_lncRNA	XM_020111622.1	109645937	--	sp|Q6PDQ2|CHD4_MOUSE Chromodomain-helicase-DNA-binding protein 4 OS=Mus musculus GN=Chd4 PE=1 SV=1//1.20086e-10	-0.957734	9.89e-07
LNC_001218	XLOC_133071	--	Novel_lncRNA	XM_020108043.1	109643044	--	sp|Q91WG5|AAKG2_MOUSE 5&apos;-AMP-activated protein kinase subunit gamma-2 OS=Mus musculus GN=Prkag2 PE=1 SV=2//9.19123e-137	0.953349	1.61e-06
XR_002203716.1	109643121	--	Annotated_lncRNA	XM_020079788.1	109624872	--	sp|Q96S82|UBL7_HUMAN Ubiquitin-like protein 7 OS=Homo sapiens GN=UBL7 PE=1 SV=2//3.02189e-118	0.966826	2.99e-07
XR_002203716.1	109643121	--	Annotated_lncRNA	XM_020089815.1	109631197	--	sp|Q9H1Y3|OPN3_HUMAN Opsin-3 OS=Homo sapiens GN=OPN3 PE=1 SV=1//3.44049e-136	0.964521	4.17e-07
LNC_001600	XLOC_170630	--	Novel_lncRNA	XM_020106029.1	109641537	--	sp|Q8NHW6|OTOSP_HUMAN Otospiralin OS=Homo sapiens GN=OTOS PE=2 SV=1//2.27436e-20	0.952303	1.79e-06
LNC_001600	XLOC_170630	--	Novel_lncRNA	XM_020078536.1	109624037	--	sp|Q9WV48|SHAN1_RAT SH3 and multiple ankyrin repeat domains protein 1 OS=Rattus norvegicus GN=Shank1 PE=1 SV=1//1.33963e-22	0.954407	1.44e-06
LNC_001600	XLOC_170630	--	Novel_lncRNA	XM_020080616.1	109625406	--	sp|Q5RHP9|ERIC3_HUMAN Glutamate-rich protein 3 OS=Homo sapiens GN=ERICH3 PE=2 SV=1//6.65758e-109	0.959251	8.26e-07
LNC_001600	XLOC_170630	--	Novel_lncRNA	XM_020096250.1	109635220	--	sp|Q5R4J5|SYT1_PONAB Synaptotagmin-1 OS=Pongo abelii GN=SYT1 PE=2 SV=1//3.7636e-132	0.950981	2.05e-06
LNC_001600	XLOC_170630	--	Novel_lncRNA	XM_020097899.1	109636278	--	sp|P61407|TDRD6_MOUSE Tudor domain-containing protein 6 OS=Mus musculus GN=Tdrd6 PE=1 SV=1//6.52089e-09	0.95137	1.97e-06
LNC_001600	XLOC_170630	--	Novel_lncRNA	XM_020109198.1	109643941	--	sp|Q8WXH0|SYNE2_HUMAN Nesprin-2 OS=Homo sapiens GN=SYNE2 PE=1 SV=3//8.0359e-60	0.950897	2.07e-06
LNC_001600	XLOC_170630	--	Novel_lncRNA	XM_020110146.1	109644704	--	sp|D3ZD32|CHD5_RAT Chromodomain-helicase-DNA-binding protein 5 OS=Rattus norvegicus GN=Chd5 PE=1 SV=1//0	0.955197	1.32e-06
LNC_001600	XLOC_170630	--	Novel_lncRNA	XM_020078547.1	109624048	--	sp|Q9JKS6|PCLO_RAT Protein piccolo OS=Rattus norvegicus GN=Pclo PE=1 SV=1//5.64146e-13	0.9537	1.55e-06
LNC_002445	XLOC_227847	--	Novel_lncRNA	XM_020104415.1	109640419	--	sp|Q0IHV9|DDX6_XENTR Probable ATP-dependent RNA helicase ddx6 OS=Xenopus tropicalis GN=ddx6 PE=2 SV=1//0	0.959544	7.97e-07
LNC_002445	XLOC_227847	--	Novel_lncRNA	XM_020107763.1	109642825	--	sp|B0R0T1|VWA8_DANRE von Willebrand factor A domain-containing protein 8 OS=Danio rerio GN=si:dkey-18l1.1 PE=3 SV=1//0	0.952055	1.84e-06
LNC_002445	XLOC_227847	--	Novel_lncRNA	XM_020079767.1	109624852	--	sp|P12798|KPBB_RABIT Phosphorylase b kinase regulatory subunit beta OS=Oryctolagus cuniculus GN=PHKB PE=1 SV=3//0	0.951215	2e-06
LNC_002445	XLOC_227847	--	Novel_lncRNA	XM_020110340.1	109644876	--	sp|Q6PHK6|PURB_DANRE Transcriptional activator protein Pur-beta OS=Danio rerio GN=purb PE=2 SV=3//1.58189e-143	0.95489	1.36e-06
LNC_002445	XLOC_227847	--	Novel_lncRNA	XM_020092147.1	109632722	--	sp|Q86YQ8|CPNE8_HUMAN Copine-8 OS=Homo sapiens GN=CPNE8 PE=1 SV=2//0	0.953669	1.56e-06
LNC_001313	XLOC_143929	--	Novel_lncRNA	XM_020078606.1	109624109	--	sp|Q6TLJ0|DRD4_MUSPF D(4) dopamine receptor OS=Mustela putorius furo GN=DRD4 PE=2 SV=1//1.75136e-109	0.959368	8.15e-07
LNC_001313	XLOC_143929	--	Novel_lncRNA	XM_020106759.1	109642096	--	sp|Q6U736|OPN5_HUMAN Opsin-5 OS=Homo sapiens GN=OPN5 PE=1 SV=3//6.51018e-54	0.955453	1.28e-06
LNC_001313	XLOC_143929	--	Novel_lncRNA	XM_020079505.1	109624660	--	sp|Q13367|AP3B2_HUMAN AP-3 complex subunit beta-2 OS=Homo sapiens GN=AP3B2 PE=1 SV=2//1.20466e-90	0.96465	4.1e-07
LNC_001313	XLOC_143929	--	Novel_lncRNA	XM_020080471.1	109625282	--	-//-	0.952227	1.81e-06
LNC_001313	XLOC_143929	--	Novel_lncRNA	XM_020082141.1	109626318	--	sp|A3KN83|SBNO1_HUMAN Protein strawberry notch homolog 1 OS=Homo sapiens GN=SBNO1 PE=1 SV=1//0	0.951849	1.88e-06
LNC_001313	XLOC_143929	--	Novel_lncRNA	XM_020109879.1	109644482	--	sp|Q9Y256|FACE2_HUMAN CAAX prenyl protease 2 OS=Homo sapiens GN=RCE1 PE=1 SV=1//9.96867e-65	0.9643	4.3e-07
LNC_001313	XLOC_143929	--	Novel_lncRNA	XM_020094391.1	109634103	--	sp|Q9Y5Z4|HEBP2_HUMAN Heme-binding protein 2 OS=Homo sapiens GN=HEBP2 PE=1 SV=1//1.67823e-20	0.952018	1.85e-06
LNC_001313	XLOC_143929	--	Novel_lncRNA	XM_020111330.1	109645696	--	sp|B0UXS1|FXRD2_DANRE FAD-dependent oxidoreductase domain-containing protein 2 OS=Danio rerio GN=foxred2 PE=2 SV=1//0	0.960667	6.94e-07
LNC_001313	XLOC_143929	--	Novel_lncRNA	XM_020097244.1	109635830	--	sp|Q62910|SYNJ1_RAT Synaptojanin-1 OS=Rattus norvegicus GN=Synj1 PE=1 SV=3//0	0.951035	2.04e-06
LNC_001313	XLOC_143929	--	Novel_lncRNA	XM_020103330.1	109639724	--	sp|Q5QNP2|TA13C_DANRE Trace amine-associated receptor 13c OS=Danio rerio GN=taar13c PE=1 SV=1//7.4759e-08	0.955265	1.31e-06
LNC_001313	XLOC_143929	--	Novel_lncRNA	XM_020082481.1	109626482	--	sp|Q8IUG5|MY18B_HUMAN Unconventional myosin-XVIIIb OS=Homo sapiens GN=MYO18B PE=1 SV=1//4.84643e-07	0.977604	4.27e-08
LNC_000060	XLOC_007588	--	Novel_lncRNA	XM_020106183.1	109641662	--	sp|Q9UBG7|RBPJL_HUMAN Recombining binding protein suppressor of hairless-like protein OS=Homo sapiens GN=RBPJL PE=2 SV=3//0	0.970657	1.63e-07
LNC_000060	XLOC_007588	--	Novel_lncRNA	XM_020092402.1	109632878	--	sp|Q5XFQ6|TFEC_CHICK Transcription factor EC OS=Gallus gallus GN=TFEC PE=2 SV=1//7.03329e-109	0.972008	1.29e-07
LNC_000060	XLOC_007588	--	Novel_lncRNA	XM_020106497.1	109641912	--	sp|Q7Z6B7|SRGP1_HUMAN SLIT-ROBO Rho GTPase-activating protein 1 OS=Homo sapiens GN=SRGAP1 PE=1 SV=1//0	0.992454	1.9e-10
LNC_000060	XLOC_007588	--	Novel_lncRNA	XM_020099225.1	109637076	--	sp|P55088|AQP4_MOUSE Aquaporin-4 OS=Mus musculus GN=Aqp4 PE=2 SV=2//3.35175e-130	0.973583	9.69e-08
LNC_000060	XLOC_007588	--	Novel_lncRNA	XM_020109668.1	109644313	--	sp|Q9NYG2|ZDHC3_HUMAN Palmitoyltransferase ZDHHC3 OS=Homo sapiens GN=ZDHHC3 PE=1 SV=2//1.47798e-34	0.986126	3.96e-09
LNC_000060	XLOC_007588	--	Novel_lncRNA	XR_002202672.1	109628745	--	sp|Q8R3B7|BRD8_MOUSE Bromodomain-containing protein 8 OS=Mus musculus GN=Brd8 PE=1 SV=2//1.04389e-82	0.99608	7.24e-12
LNC_000060	XLOC_007588	--	Novel_lncRNA	XM_020100801.1	109638033	--	sp|Q0IHU9|PRUN2_XENTR Protein prune homolog 2 OS=Xenopus tropicalis GN=Prune2 PE=2 SV=1//1.25431e-105	0.995429	1.56e-11
LNC_000060	XLOC_007588	--	Novel_lncRNA	XR_002202720.1	109629654	--	sp|P61926|IPKA_RABIT cAMP-dependent protein kinase inhibitor alpha OS=Oryctolagus cuniculus GN=PKIA PE=1 SV=2//5.88979e-11	0.996184	6.33e-12
LNC_000060	XLOC_007588	--	Novel_lncRNA	XM_020101499.1	109638499	--	sp|Q61704|ITIH3_MOUSE Inter-alpha-trypsin inhibitor heavy chain H3 OS=Mus musculus GN=Itih3 PE=1 SV=3//0	0.996184	6.33e-12
LNC_000060	XLOC_007588	--	Novel_lncRNA	XM_020092943.1	109633240	--	sp|P45974|UBP5_HUMAN Ubiquitin carboxyl-terminal hydrolase 5 OS=Homo sapiens GN=USP5 PE=1 SV=2//0	0.970314	1.73e-07
LNC_000060	XLOC_007588	--	Novel_lncRNA	XM_020112982.1	109647182	--	sp|Q9BWW8|APOL6_HUMAN Apolipoprotein L6 OS=Homo sapiens GN=APOL6 PE=2 SV=1//1.57711e-10	0.996184	6.33e-12
LNC_000060	XLOC_007588	--	Novel_lncRNA	XM_020081193.1	109625754	--	sp|Q90508|VIT1_FUNHE Vitellogenin-1 OS=Fundulus heteroclitus GN=vtg1 PE=1 SV=2//0	0.973364	1.01e-07
LNC_000060	XLOC_007588	--	Novel_lncRNA	XM_020098838.1	109636838	--	sp|Q5BJF6|ODFP2_HUMAN Outer dense fiber protein 2 OS=Homo sapiens GN=ODF2 PE=1 SV=1//2.45842e-53	0.995959	8.43e-12
LNC_000060	XLOC_007588	--	Novel_lncRNA	XR_002203389.1	109639365	--	sp|Q61097|KSR1_MOUSE Kinase suppressor of Ras 1 OS=Mus musculus GN=Ksr1 PE=1 SV=1//0	0.983016	1.08e-08
LNC_000060	XLOC_007588	--	Novel_lncRNA	XM_020103182.1	109639602	--	sp|Q503U3|MFFA_DANRE Mitochondrial fission factor homolog A OS=Danio rerio GN=zgc:110130 PE=2 SV=1//2.01089e-65	0.996184	6.33e-12
LNC_000060	XLOC_007588	--	Novel_lncRNA	XM_020078057.1	109623561	--	sp|Q90670|AVR2B_CHICK Activin receptor type-2B OS=Gallus gallus GN=ACVR2B PE=2 SV=1//4.03953e-43	0.996184	6.33e-12
LNC_000060	XLOC_007588	--	Novel_lncRNA	XM_020113910.1	109648115	--	sp|Q96L96|ALPK3_HUMAN Alpha-protein kinase 3 OS=Homo sapiens GN=ALPK3 PE=2 SV=2//1.98127e-51	0.996184	6.33e-12
LNC_000060	XLOC_007588	--	Novel_lncRNA	XM_020083108.1	109626894	--	sp|P55204|GUC2C_PIG Heat-stable enterotoxin receptor OS=Sus scrofa GN=GUCY2C PE=2 SV=2//0	0.996184	6.33e-12
LNC_000060	XLOC_007588	--	Novel_lncRNA	XM_020096471.1	109635311	--	sp|Q8IYB5|SMAP1_HUMAN Stromal membrane-associated protein 1 OS=Homo sapiens GN=SMAP1 PE=1 SV=2//2.86583e-78	0.954047	1.49e-06
LNC_000060	XLOC_007588	--	Novel_lncRNA	XM_020083080.1	109626882	--	sp|O55173|PDPK1_RAT 3-phosphoinositide-dependent protein kinase 1 OS=Rattus norvegicus GN=Pdpk1 PE=1 SV=2//0	0.954817	1.37e-06
LNC_000060	XLOC_007588	--	Novel_lncRNA	XM_020100577.1	109637909	--	sp|Q6NYZ4|PLA1A_DANRE Phospholipase A1 member A OS=Danio rerio GN=pla1a PE=2 SV=1//0	0.95835	9.2e-07
LNC_000060	XLOC_007588	--	Novel_lncRNA	XM_020100955.1	109638133	--	sp|Q6P6J4|ALKB2_MOUSE Alpha-ketoglutarate-dependent dioxygenase alkB homolog 2 OS=Mus musculus GN=Alkbh2 PE=1 SV=1//2.86172e-94	0.952363	1.78e-06
LNC_000060	XLOC_007588	--	Novel_lncRNA	XM_020090890.1	109631863	--	sp|O15084|ANR28_HUMAN Serine/threonine-protein phosphatase 6 regulatory ankyrin repeat subunit A OS=Homo sapiens GN=ANKRD28 PE=1 SV=5//1.97131e-75	0.965406	3.68e-07
LNC_000060	XLOC_007588	--	Novel_lncRNA	XM_020090999.1	109631901	--	sp|Q1L8W0|ZBT18_DANRE Zinc finger and BTB domain-containing protein 18 OS=Danio rerio GN=zbtb18 PE=2 SV=1//0	0.960118	7.43e-07
LNC_000060	XLOC_007588	--	Novel_lncRNA	XM_020111207.1	109645588	--	sp|Q9W7R2|INS_VERMO Insulin OS=Verasper moseri GN=ins PE=3 SV=1//1.07137e-46	0.979607	2.68e-08
LNC_000060	XLOC_007588	--	Novel_lncRNA	XR_002202674.1	109628757	--	sp|O15054|KDM6B_HUMAN Lysine-specific demethylase 6B OS=Homo sapiens GN=KDM6B PE=1 SV=4//0	0.989912	8.09e-10
LNC_000060	XLOC_007588	--	Novel_lncRNA	XM_020092598.1	109633014	--	-//-	0.996184	6.33e-12
LNC_000060	XLOC_007588	--	Novel_lncRNA	XM_020108082.1	109643073	--	sp|Q8CGN4|BCOR_MOUSE BCL-6 corepressor OS=Mus musculus GN=Bcor PE=1 SV=2//3.80681e-11	0.996184	6.33e-12
LNC_000060	XLOC_007588	--	Novel_lncRNA	XM_020091427.1	109632235	--	sp|Q63150|DPYS_RAT Dihydropyrimidinase OS=Rattus norvegicus GN=Dpys PE=1 SV=2//0	0.967377	2.75e-07
LNC_000060	XLOC_007588	--	Novel_lncRNA	XM_020078705.1	109624186	--	sp|P79762|ZP3_CHICK Zona pellucida sperm-binding protein 3 OS=Gallus gallus GN=ZP3 PE=1 SV=4//9.32818e-81	0.956467	1.14e-06
LNC_000060	XLOC_007588	--	Novel_lncRNA	XM_020095662.1	109634877	--	sp|P63329|PP2BA_RAT Serine/threonine-protein phosphatase 2B catalytic subunit alpha isoform OS=Rattus norvegicus GN=Ppp3ca PE=1 SV=1//0	0.988963	1.27e-09
LNC_000060	XLOC_007588	--	Novel_lncRNA	XM_020087249.1	109629504	--	sp|O09173|HGD_MOUSE Homogentisate 1,2-dioxygenase OS=Mus musculus GN=Hgd PE=1 SV=2//0	0.979022	3.09e-08
LNC_000060	XLOC_007588	--	Novel_lncRNA	XM_020102433.1	109639137	--	sp|Q9Z148|EHMT2_MOUSE Histone-lysine N-methyltransferase EHMT2 OS=Mus musculus GN=Ehmt2 PE=1 SV=2//6.99436e-59	0.984743	6.35e-09
LNC_000060	XLOC_007588	--	Novel_lncRNA	XM_020098629.1	109636705	--	sp|Q80ZF8|BAI3_MOUSE Brain-specific angiogenesis inhibitor 3 OS=Mus musculus GN=Bai3 PE=1 SV=2//0	0.983653	8.94e-09
LNC_000060	XLOC_007588	--	Novel_lncRNA	XM_020103560.1	109639850	--	sp|P33173|KIF1A_MOUSE Kinesin-like protein KIF1A OS=Mus musculus GN=Kif1a PE=1 SV=2//0	0.99546	1.51e-11
LNC_000060	XLOC_007588	--	Novel_lncRNA	XM_020109160.1	109643902	--	sp|P01008|ANT3_HUMAN Antithrombin-III OS=Homo sapiens GN=SERPINC1 PE=1 SV=1//0	0.981235	1.78e-08
LNC_000060	XLOC_007588	--	Novel_lncRNA	XM_020105556.1	109641183	--	sp|Q7T308|RN168_DANRE E3 ubiquitin-protein ligase RNF168 OS=Danio rerio GN=rnf168 PE=2 SV=1//1.57323e-07	0.996184	6.33e-12
LNC_000060	XLOC_007588	--	Novel_lncRNA	XR_002203903.1	109646106	--	-//-	0.995992	8.09e-12
LNC_000060	XLOC_007588	--	Novel_lncRNA	XM_020107973.1	109642976	--	sp|Q8WZA2|RPGF4_HUMAN Rap guanine nucleotide exchange factor 4 OS=Homo sapiens GN=RAPGEF4 PE=1 SV=1//0	0.962103	5.78e-07
LNC_000060	XLOC_007588	--	Novel_lncRNA	XM_020099673.1	109637382	--	sp|Q9Y608|LRRF2_HUMAN Leucine-rich repeat flightless-interacting protein 2 OS=Homo sapiens GN=LRRFIP2 PE=1 SV=1//5.02539e-08	0.996184	6.33e-12
LNC_000060	XLOC_007588	--	Novel_lncRNA	XM_020088361.1	109630270	--	sp|Q6P1S2|CC033_HUMAN Protein C3orf33 OS=Homo sapiens GN=C3orf33 PE=1 SV=2//8.87355e-56	0.996184	6.33e-12
LNC_000060	XLOC_007588	--	Novel_lncRNA	XM_020092135.1	109632711	--	sp|Q6PZE0|MUC19_MOUSE Mucin-19 OS=Mus musculus GN=Muc19 PE=2 SV=2//1.45257e-22	0.978385	3.58e-08
LNC_000060	XLOC_007588	--	Novel_lncRNA	XM_020093048.1	109633283	--	sp|Q9IBD1|CELF3_DANRE CUGBP Elav-like family member 3 OS=Danio rerio GN=celf3 PE=2 SV=2//0	0.996184	6.33e-12
LNC_000060	XLOC_007588	--	Novel_lncRNA	XM_020085945.1	109628681	--	sp|Q13490|BIRC2_HUMAN Baculoviral IAP repeat-containing protein 2 OS=Homo sapiens GN=BIRC2 PE=1 SV=2//0	0.953601	1.57e-06
LNC_000060	XLOC_007588	--	Novel_lncRNA	XM_020090658.1	109631733	--	sp|O75122|CLAP2_HUMAN CLIP-associating protein 2 OS=Homo sapiens GN=CLASP2 PE=1 SV=2//0	0.994616	3.53e-11
LNC_000060	XLOC_007588	--	Novel_lncRNA	XM_020089945.1	109631297	--	sp|A8KBL7|MEL2A_DANRE Methyltransferase-like protein 2-A OS=Danio rerio GN=mettl2a PE=2 SV=1//2.31757e-124	0.986782	3.11e-09
LNC_000060	XLOC_007588	--	Novel_lncRNA	XM_020079382.1	109624588	--	sp|Q4V8T0|MIOX_DANRE Inositol oxygenase OS=Danio rerio GN=miox PE=2 SV=1//1.9205e-158	0.975964	6.07e-08
LNC_000060	XLOC_007588	--	Novel_lncRNA	XR_002202605.1	109627549	--	sp|A1IGU3|ARH37_RAT Rho guanine nucleotide exchange factor 37 OS=Rattus norvegicus GN=Arhgef37 PE=2 SV=1//9.26127e-146	0.982755	1.17e-08
LNC_000060	XLOC_007588	--	Novel_lncRNA	XM_020102178.1	109638966	--	sp|P0C7A6|BTBBB_DANRE Ankyrin repeat and BTB/POZ domain-containing protein BTBD11-B OS=Danio rerio GN=btbd11b PE=3 SV=1//0	0.981909	1.48e-08
LNC_000060	XLOC_007588	--	Novel_lncRNA	XM_020104874.1	109640716	--	sp|O60706|ABCC9_HUMAN ATP-binding cassette sub-family C member 9 OS=Homo sapiens GN=ABCC9 PE=1 SV=2//0	0.99335	1.01e-10
LNC_000060	XLOC_007588	--	Novel_lncRNA	XM_020085929.1	109628674	--	sp|Q8N5S9|KKCC1_HUMAN Calcium/calmodulin-dependent protein kinase kinase 1 OS=Homo sapiens GN=CAMKK1 PE=1 SV=2//0	0.995094	2.22e-11
LNC_000060	XLOC_007588	--	Novel_lncRNA	XM_020080422.1	109625259	--	sp|P11645|URIC_RABIT Uricase OS=Oryctolagus cuniculus GN=UOX PE=2 SV=1//3.84073e-145	0.986876	3e-09
LNC_000060	XLOC_007588	--	Novel_lncRNA	XM_020080763.1	109625485	--	sp|Q56V19|MBNL3_TAKRU Muscleblind-like protein 3 OS=Takifugu rubripes GN=mbnl3 PE=2 SV=1//6.50558e-177	0.994116	5.5e-11
LNC_000060	XLOC_007588	--	Novel_lncRNA	XM_020112823.1	109647049	--	sp|Q9UM82|SPAT2_HUMAN Spermatogenesis-associated protein 2 OS=Homo sapiens GN=SPATA2 PE=1 SV=2//9.65447e-20	0.991702	3.05e-10
LNC_000060	XLOC_007588	--	Novel_lncRNA	XM_020094571.1	109634231	--	sp|Q9ER47|KCNH7_MOUSE Potassium voltage-gated channel subfamily H member 7 OS=Mus musculus GN=Kcnh7 PE=2 SV=2//0	0.996184	6.33e-12
LNC_000060	XLOC_007588	--	Novel_lncRNA	XM_020088284.1	109630227	--	sp|O42406|SIX3_CHICK Homeobox protein SIX3 OS=Gallus gallus GN=SIX3 PE=1 SV=2//1.45887e-163	0.996184	6.33e-12
LNC_000060	XLOC_007588	--	Novel_lncRNA	XM_020083162.1	109626918	--	sp|Q6WCQ1|MPRIP_HUMAN Myosin phosphatase Rho-interacting protein OS=Homo sapiens GN=MPRIP PE=1 SV=3//1.3724e-19	0.968082	2.47e-07
LNC_000060	XLOC_007588	--	Novel_lncRNA	XM_020104009.1	109640160	--	sp|A3KPW7|PTAR1_DANRE Protein prenyltransferase alpha subunit repeat-containing protein 1 OS=Danio rerio GN=ptar1 PE=2 SV=1//2.89634e-169	0.96656	3.11e-07
LNC_000060	XLOC_007588	--	Novel_lncRNA	XM_020099882.1	109637498	--	sp|P34908|BRAF_COTJA Serine/threonine-protein kinase B-raf OS=Coturnix coturnix japonica GN=BRAF PE=2 SV=1//0	0.994622	3.51e-11
LNC_000060	XLOC_007588	--	Novel_lncRNA	XM_020110647.1	109645131	--	sp|P08697|A2AP_HUMAN Alpha-2-antiplasmin OS=Homo sapiens GN=SERPINF2 PE=1 SV=3//1.81627e-81	0.970811	1.59e-07
LNC_000060	XLOC_007588	--	Novel_lncRNA	XM_020090876.1	109631851	--	sp|O42227|HDA1B_XENLA Probable histone deacetylase 1-B OS=Xenopus laevis GN=hdac1-b PE=1 SV=1//0	0.995235	1.92e-11
LNC_000060	XLOC_007588	--	Novel_lncRNA	XM_020087810.1	109629844	--	sp|Q8IYS0|GRM1C_HUMAN GRAM domain-containing protein 1C OS=Homo sapiens GN=GRAMD1C PE=1 SV=2//1.36372e-140	0.996184	6.33e-12
LNC_000060	XLOC_007588	--	Novel_lncRNA	XR_002203296.1	109637840	--	sp|Q9YH95|PAX5_XENLA Paired box protein Pax-5 OS=Xenopus laevis GN=pax5 PE=2 SV=1//4.97717e-10	0.984331	7.25e-09
LNC_000060	XLOC_007588	--	Novel_lncRNA	XM_020090818.1	109631813	--	sp|Q1LYM3|SPIR1_DANRE Protein spire homolog 1 OS=Danio rerio GN=spire1 PE=2 SV=1//0	0.995652	1.21e-11
LNC_000060	XLOC_007588	--	Novel_lncRNA	XM_020104120.1	109640233	--	sp|P83857|KNG_ANAMI Kininogen (Fragments) OS=Anarhichas minor PE=1 SV=1//2.60514e-38	0.971606	1.39e-07
LNC_000060	XLOC_007588	--	Novel_lncRNA	XM_020104823.1	109640692	--	-//-	0.974984	7.4e-08
LNC_000060	XLOC_007588	--	Novel_lncRNA	XM_020086965.1	109629294	--	sp|Q5BJQ6|CSTF1_RAT Cleavage stimulation factor subunit 1 OS=Rattus norvegicus GN=Cstf1 PE=2 SV=1//0	0.952147	1.82e-06
LNC_000060	XLOC_007588	--	Novel_lncRNA	XM_020081206.1	109625763	--	sp|Q98893|VIT2_FUNHE Vitellogenin-2 OS=Fundulus heteroclitus PE=1 SV=1//0	0.994293	4.72e-11
LNC_000060	XLOC_007588	--	Novel_lncRNA	XM_020089237.1	109630819	--	sp|Q86X10|RLGPB_HUMAN Ral GTPase-activating protein subunit beta OS=Homo sapiens GN=RALGAPB PE=1 SV=1//0	0.996184	6.33e-12
LNC_000060	XLOC_007588	--	Novel_lncRNA	XM_020093950.1	109633831	--	sp|O76080|ZFAN5_HUMAN AN1-type zinc finger protein 5 OS=Homo sapiens GN=ZFAND5 PE=1 SV=1//1.90447e-73	0.996184	6.33e-12
LNC_000060	XLOC_007588	--	Novel_lncRNA	XM_020094563.1	109634229	--	sp|Q60437|BAIP2_CRIGR Brain-specific angiogenesis inhibitor 1-associated protein 2 OS=Cricetulus griseus GN=BAIAP2 PE=1 SV=1//0	0.962739	5.31e-07
LNC_000060	XLOC_007588	--	Novel_lncRNA	XM_020081917.1	109626204	--	sp|Q8BXZ0|CTXN3_MOUSE Cortexin-3 OS=Mus musculus GN=Ctxn3 PE=3 SV=1//5.00638e-22	0.962617	5.4e-07
LNC_000060	XLOC_007588	--	Novel_lncRNA	XM_020109864.1	109644458	--	sp|Q6NWK2|AP2MA_DANRE AP-2 complex subunit mu-A OS=Danio rerio GN=ap2m1a PE=2 SV=1//0	0.996278	5.59e-12
LNC_000060	XLOC_007588	--	Novel_lncRNA	XM_020080441.1	109625266	--	sp|Q9DB50|AP1S2_MOUSE AP-1 complex subunit sigma-2 OS=Mus musculus GN=Ap1s2 PE=2 SV=1//2.00126e-102	0.996184	6.33e-12
LNC_000060	XLOC_007588	--	Novel_lncRNA	XM_020088342.1	109630260	--	sp|Q91VF6|COQA1_MOUSE Collagen alpha-1(XXVI) chain OS=Mus musculus GN=Col26a1 PE=1 SV=1//1.33236e-08	0.967814	2.58e-07
LNC_000060	XLOC_007588	--	Novel_lncRNA	XM_020107409.1	109642575	--	sp|P20918|PLMN_MOUSE Plasminogen OS=Mus musculus GN=Plg PE=1 SV=3//0	0.958634	8.9e-07
LNC_000060	XLOC_007588	--	Novel_lncRNA	XM_020093267.1	109633420	--	sp|Q50L44|LIGO1_CHICK Leucine-rich repeat and immunoglobulin-like domain-containing nogo receptor-interacting protein 1 OS=Gallus gallus GN=LINGO1 PE=2 SV=1//0	0.994722	3.2e-11
LNC_000060	XLOC_007588	--	Novel_lncRNA	XM_020112473.1	109646707	--	sp|P01169|SMS1_LOPAM Somatostatin-1 OS=Lophius americanus GN=sst1 PE=1 SV=1//3.06915e-23	0.955089	1.33e-06
LNC_000060	XLOC_007588	--	Novel_lncRNA	XM_020108673.1	109643526	--	sp|Q13332|PTPRS_HUMAN Receptor-type tyrosine-protein phosphatase S OS=Homo sapiens GN=PTPRS PE=1 SV=3//0	0.956246	1.17e-06
LNC_000060	XLOC_007588	--	Novel_lncRNA	XM_020088009.1	109630010	--	sp|P43119|PI2R_HUMAN Prostacyclin receptor OS=Homo sapiens GN=PTGIR PE=1 SV=1//6.20354e-75	0.996184	6.33e-12
LNC_000060	XLOC_007588	--	Novel_lncRNA	XM_020080431.1	109625262	--	sp|Q15392|DHC24_HUMAN Delta(24)-sterol reductase OS=Homo sapiens GN=DHCR24 PE=1 SV=2//0	0.996184	6.33e-12
LNC_000060	XLOC_007588	--	Novel_lncRNA	XM_020078368.1	109623905	--	sp|Q90WJ7|SXT1_TAKPA Saxitoxin and tetrodotoxin-binding protein 1 OS=Takifugu pardalis GN=psbp1 PE=1 SV=2//1.32585e-06	0.957478	1.02e-06
LNC_000060	XLOC_007588	--	Novel_lncRNA	XM_020113158.1	109647336	--	sp|P70205|PACR_MOUSE Pituitary adenylate cyclase-activating polypeptide type I receptor OS=Mus musculus GN=Adcyap1r1 PE=2 SV=1//1.35819e-10	0.963376	4.88e-07
LNC_000060	XLOC_007588	--	Novel_lncRNA	XM_020078874.1	109624312	--	sp|O54781|SRPK2_MOUSE SRSF protein kinase 2 OS=Mus musculus GN=Srpk2 PE=1 SV=2//4.39105e-119	0.973698	9.49e-08
LNC_000060	XLOC_007588	--	Novel_lncRNA	XM_020104826.1	109640696	--	-//-	0.969526	1.97e-07
LNC_000060	XLOC_007588	--	Novel_lncRNA	XM_020087351.1	109629592	--	sp|Q6NS65|GPR17_MOUSE Uracil nucleotide/cysteinyl leukotriene receptor OS=Mus musculus GN=Gpr17 PE=2 SV=1//5.14731e-86	0.950559	2.14e-06
LNC_000060	XLOC_007588	--	Novel_lncRNA	XM_020095554.1	109634836	--	sp|P11498|PYC_HUMAN Pyruvate carboxylase, mitochondrial OS=Homo sapiens GN=PC PE=1 SV=2//0	0.982634	1.21e-08
LNC_000060	XLOC_007588	--	Novel_lncRNA	XM_020081624.1	109625985	--	sp|P36992|AMBP_PLEPL Protein AMBP (Fragment) OS=Pleuronectes platessa PE=2 SV=1//0	0.97213	1.26e-07
LNC_000060	XLOC_007588	--	Novel_lncRNA	XM_020098095.1	109636405	--	sp|B0K012|CMKMT_RAT Calmodulin-lysine N-methyltransferase OS=Rattus norvegicus GN=Camkmt PE=1 SV=1//1.10113e-19	0.996134	6.76e-12
LNC_000060	XLOC_007588	--	Novel_lncRNA	XM_020083610.1	109627168	--	sp|Q9NU22|MDN1_HUMAN Midasin OS=Homo sapiens GN=MDN1 PE=1 SV=2//1.0123e-51	0.996184	6.33e-12
LNC_000060	XLOC_007588	--	Novel_lncRNA	XM_020092013.1	109632618	--	sp|O95677|EYA4_HUMAN Eyes absent homolog 4 OS=Homo sapiens GN=EYA4 PE=1 SV=2//0	0.987881	2.02e-09
LNC_000060	XLOC_007588	--	Novel_lncRNA	XM_020105579.1	109641201	--	sp|P34024|PLC_LISMO 1-phosphatidylinositol phosphodiesterase OS=Listeria monocytogenes serovar 1/2a (strain ATCC BAA-679 / EGD-e) GN=plcA PE=1 SV=1//5.4192e-21	0.97768	4.2e-08
LNC_000062	XLOC_007725	--	Novel_lncRNA	XM_020078693.1	109624178	--	sp|Q92142|TPH_XENLA Tryptophan 5-hydroxylase OS=Xenopus laevis GN=tph PE=2 SV=1//0	0.963172	5.02e-07
LNC_000108	XLOC_012233	--	Novel_lncRNA	XM_020101021.1	109638171	--	sp|P31652|SC6A4_RAT Sodium-dependent serotonin transporter OS=Rattus norvegicus GN=Slc6a4 PE=1 SV=1//0	0.969671	1.92e-07
LNC_000108	XLOC_012233	--	Novel_lncRNA	XM_020089702.1	109631105	--	sp|P05548|CAVPT_BRALA CAVP-target protein OS=Branchiostoma lanceolatum PE=1 SV=1//1.42511e-54	0.974774	7.71e-08
LNC_000108	XLOC_012233	--	Novel_lncRNA	XM_020104679.1	109640594	--	sp|Q96MI9|CBPC4_HUMAN Cytosolic carboxypeptidase 4 OS=Homo sapiens GN=AGBL1 PE=1 SV=2//0	0.962112	5.77e-07
LNC_000108	XLOC_012233	--	Novel_lncRNA	XM_020101925.1	109638792	--	sp|F6SEU4|SYGP1_MOUSE Ras/Rap GTPase-activating protein SynGAP OS=Mus musculus GN=Syngap1 PE=1 SV=2//0	0.984031	7.96e-09
LNC_000108	XLOC_012233	--	Novel_lncRNA	XM_020078847.1	109624290	--	sp|Q7M6Z0|R4RL2_MOUSE Reticulon-4 receptor-like 2 OS=Mus musculus GN=Rtn4rl2 PE=2 SV=1//1.83916e-114	0.953114	1.65e-06
LNC_000108	XLOC_012233	--	Novel_lncRNA	XM_020100798.1	109638031	--	sp|Q9PWA1|RGS20_CHICK Regulator of G-protein signaling 20 OS=Gallus gallus GN=RGS20 PE=2 SV=1//1.43473e-84	0.978498	3.49e-08
LNC_000108	XLOC_012233	--	Novel_lncRNA	XM_020105547.1	109641178	--	sp|A6NHN0|OTOL1_HUMAN Otolin-1 OS=Homo sapiens GN=OTOL1 PE=3 SV=1//2.05654e-22	0.977112	4.76e-08
LNC_000108	XLOC_012233	--	Novel_lncRNA	XM_020092645.1	109633055	--	sp|Q7ZT82|RFX1L_DANRE RNA binding protein fox-1 homolog 1-like OS=Danio rerio GN=rbfox1l PE=1 SV=1//2.46344e-166	0.970751	1.61e-07
LNC_000108	XLOC_012233	--	Novel_lncRNA	XM_020106086.1	109641579	--	sp|P31415|CASQ1_HUMAN Calsequestrin-1 OS=Homo sapiens GN=CASQ1 PE=1 SV=3//1.96843e-127	0.95871	8.82e-07
LNC_000108	XLOC_012233	--	Novel_lncRNA	XM_020091194.1	109632076	--	sp|Q01959|SC6A3_HUMAN Sodium-dependent dopamine transporter OS=Homo sapiens GN=SLC6A3 PE=1 SV=1//0	0.96043	7.15e-07
LNC_000108	XLOC_012233	--	Novel_lncRNA	XM_020107707.1	109642785	--	sp|Q6P5Q4|LMOD2_HUMAN Leiomodin-2 OS=Homo sapiens GN=LMOD2 PE=1 SV=2//4.74967e-12	0.961645	6.13e-07
LNC_000108	XLOC_012233	--	Novel_lncRNA	XM_020088100.1	109630089	--	sp|A4FUY1|HECAM_BOVIN Hepatocyte cell adhesion molecule OS=Bos taurus GN=HEPACAM PE=2 SV=1//1.57008e-16	0.960098	7.45e-07
LNC_000108	XLOC_012233	--	Novel_lncRNA	XM_020096520.1	109635375	--	sp|Q8N3H0|F19A2_HUMAN Protein FAM19A2 OS=Homo sapiens GN=FAM19A2 PE=2 SV=1//4.59204e-53	0.97589	6.16e-08
LNC_000108	XLOC_012233	--	Novel_lncRNA	XM_020094986.1	109634493	--	sp|Q8WV15|T255B_HUMAN Transmembrane protein 255B OS=Homo sapiens GN=TMEM255B PE=2 SV=1//3.01612e-51	0.951009	2.05e-06
LNC_000108	XLOC_012233	--	Novel_lncRNA	XM_020088803.1	109630543	--	sp|Q8NC74|RB8NL_HUMAN RBBP8 N-terminal-like protein OS=Homo sapiens GN=RBBP8NL PE=2 SV=3//2.42814e-35	0.9588	8.72e-07
LNC_000108	XLOC_012233	--	Novel_lncRNA	XM_020100721.1	109637985	--	sp|Q9I9A2|RX2_ORYLA Retinal homeobox protein Rx2 OS=Oryzias latipes GN=rx2 PE=2 SV=1//2.93381e-140	0.966795	3.01e-07
LNC_000108	XLOC_012233	--	Novel_lncRNA	XM_020092633.1	109633041	--	sp|Q68DX3|FRPD2_HUMAN FERM and PDZ domain-containing protein 2 OS=Homo sapiens GN=FRMPD2 PE=1 SV=3//0	0.964237	4.34e-07
LNC_000108	XLOC_012233	--	Novel_lncRNA	XM_020096900.1	109635599	--	sp|O60883|ETBR2_HUMAN Prosaposin receptor GPR37L1 OS=Homo sapiens GN=GPR37L1 PE=1 SV=2//4.73436e-98	0.958421	9.13e-07
LNC_000108	XLOC_012233	--	Novel_lncRNA	XM_020091116.1	109632022	--	sp|Q6NZJ6|IF4G1_MOUSE Eukaryotic translation initiation factor 4 gamma 1 OS=Mus musculus GN=Eif4g1 PE=1 SV=1//4.44716e-12	0.952624	1.74e-06
LNC_000108	XLOC_012233	--	Novel_lncRNA	XM_020091694.1	109632430	--	sp|Q32KS2|DNAI1_BOVIN Dynein intermediate chain 1, axonemal OS=Bos taurus GN=DNAI1 PE=2 SV=1//0	0.967741	2.61e-07
LNC_000108	XLOC_012233	--	Novel_lncRNA	XM_020091085.1	109631996	--	sp|Q66IK1|IRX2_XENTR Iroquois-class homeodomain protein irx-2 OS=Xenopus tropicalis GN=irx2 PE=2 SV=1//2.87661e-131	0.95725	1.05e-06
LNC_000108	XLOC_012233	--	Novel_lncRNA	XM_020078612.1	109624114	--	sp|Q8HXA6|ASB15_BOVIN Ankyrin repeat and SOCS box protein 15 OS=Bos taurus GN=ASB15 PE=2 SV=2//0	0.960513	7.08e-07
LNC_000108	XLOC_012233	--	Novel_lncRNA	XM_020099992.1	109637548	--	sp|P68512|FEL_CYPCA Fish-egg lectin OS=Cyprinus carpio PE=1 SV=1//7.89067e-42	0.962054	5.81e-07
LNC_000108	XLOC_012233	--	Novel_lncRNA	XM_020097045.1	109635692	--	sp|P97479|MYO7A_MOUSE Unconventional myosin-VIIa OS=Mus musculus GN=Myo7a PE=1 SV=2//0	0.957066	1.07e-06
LNC_000108	XLOC_012233	--	Novel_lncRNA	XM_020106815.1	109642135	--	sp|Q96KN9|CXD4_HUMAN Gap junction delta-4 protein OS=Homo sapiens GN=GJD4 PE=2 SV=1//6.17345e-43	0.955215	1.32e-06
LNC_000108	XLOC_012233	--	Novel_lncRNA	XM_020111485.1	109645823	--	sp|Q8R508|FAT3_RAT Protocadherin Fat 3 OS=Rattus norvegicus GN=Fat3 PE=1 SV=1//0	0.950629	2.13e-06
LNC_000064	XLOC_007755	--	Novel_lncRNA	XM_020079697.1	109624785	--	sp|O88204|LRP3_RAT Low-density lipoprotein receptor-related protein 3 OS=Rattus norvegicus GN=Lrp3 PE=1 SV=1//0	0.952866	1.69e-06
LNC_000064	XLOC_007755	--	Novel_lncRNA	XM_020100533.1	109637860	--	sp|Q8WXI2|CNKR2_HUMAN Connector enhancer of kinase suppressor of ras 2 OS=Homo sapiens GN=CNKSR2 PE=1 SV=1//1.40444e-74	0.957085	1.07e-06
LNC_000066	XLOC_007765	--	Novel_lncRNA	XM_020088053.1	109630044	--	sp|Q8NH57|O52P1_HUMAN Putative olfactory receptor 52P1 OS=Homo sapiens GN=OR52P1P PE=5 SV=2//1.81354e-48	0.956282	1.17e-06
LNC_000066	XLOC_007765	--	Novel_lncRNA	XM_020099413.1	109637200	--	sp|P22770|ACHA7_CHICK Neuronal acetylcholine receptor subunit alpha-7 OS=Gallus gallus GN=CHRNA7 PE=1 SV=1//0	0.97042	1.7e-07
LNC_000067	XLOC_007766	--	Novel_lncRNA	XM_020111524.1	109645856	--	sp|Q6ING9|PPM1K_XENLA Protein phosphatase 1K, mitochondrial OS=Xenopus laevis GN=ppm1k PE=2 SV=1//5.82391e-138	0.957854	9.76e-07
LNC_000067	XLOC_007766	--	Novel_lncRNA	XM_020091738.1	109632452	--	sp|O43491|E41L2_HUMAN Band 4.1-like protein 2 OS=Homo sapiens GN=EPB41L2 PE=1 SV=1//7.43171e-55	0.963752	4.64e-07
LNC_000067	XLOC_007766	--	Novel_lncRNA	XM_020112795.1	109647023	--	sp|Q9PWH2|FZD10_CHICK Frizzled-10 OS=Gallus gallus GN=FZD10 PE=2 SV=1//0	0.958842	8.68e-07
LNC_000067	XLOC_007766	--	Novel_lncRNA	XM_020084072.1	109627524	--	sp|Q9JIP4|PANX1_MOUSE Pannexin-1 OS=Mus musculus GN=Panx1 PE=1 SV=3//1.45255e-123	0.966589	3.1e-07
LNC_000067	XLOC_007766	--	Novel_lncRNA	XM_020079508.1	109624660	--	sp|Q13367|AP3B2_HUMAN AP-3 complex subunit beta-2 OS=Homo sapiens GN=AP3B2 PE=1 SV=2//1.20466e-90	0.966589	3.1e-07
LNC_000067	XLOC_007766	--	Novel_lncRNA	XM_020107103.1	109642361	--	sp|A1L259|URAD_DANRE 2-oxo-4-hydroxy-4-carboxy-5-ureidoimidazoline decarboxylase OS=Danio rerio GN=urad PE=1 SV=1//7.91462e-64	0.966589	3.1e-07
LNC_000067	XLOC_007766	--	Novel_lncRNA	XM_020080096.1	109625055	--	sp|P84335|TPM1_LIZAU Tropomyosin alpha-1 chain OS=Liza aurata PE=1 SV=1//2.24073e-138	0.961333	6.38e-07
LNC_000067	XLOC_007766	--	Novel_lncRNA	XM_020103916.1	109640097	--	sp|P98197|AT11A_MOUSE Probable phospholipid-transporting ATPase IH OS=Mus musculus GN=Atp11a PE=2 SV=1//0	0.961305	6.4e-07
LNC_000067	XLOC_007766	--	Novel_lncRNA	XM_020094654.1	109634270	--	sp|Q80T11|USH1G_MOUSE Usher syndrome type-1G protein homolog OS=Mus musculus GN=Ush1g PE=1 SV=1//0	0.9507	2.11e-06
LNC_000067	XLOC_007766	--	Novel_lncRNA	XM_020099106.1	109637011	--	sp|Q8NB12|SMYD1_HUMAN Histone-lysine N-methyltransferase SMYD1 OS=Homo sapiens GN=SMYD1 PE=1 SV=1//0	0.966589	3.1e-07
LNC_000067	XLOC_007766	--	Novel_lncRNA	XM_020104830.1	109640697	--	sp|P25107|PTH1R_DIDVI Parathyroid hormone/parathyroid hormone-related peptide receptor OS=Didelphis virginiana GN=PTH1R PE=2 SV=2//0	0.966589	3.1e-07
LNC_000067	XLOC_007766	--	Novel_lncRNA	XR_002202785.1	109630297	--	sp|Q4FZ76|RTN2_XENLA Reticulon-2 OS=Xenopus laevis GN=rtn2 PE=2 SV=1//1.67685e-37	0.965963	3.4e-07
LNC_000067	XLOC_007766	--	Novel_lncRNA	XM_020095741.1	109634912	--	sp|O95490|AGRL2_HUMAN Adhesion G protein-coupled receptor L2 OS=Homo sapiens GN=ADGRL2 PE=1 SV=2//1.80816e-14	0.966589	3.1e-07
LNC_000067	XLOC_007766	--	Novel_lncRNA	XM_020086163.1	109628790	--	sp|Q969M1|TM40L_HUMAN Mitochondrial import receptor subunit TOM40B OS=Homo sapiens GN=TOMM40L PE=2 SV=1//1.98429e-114	0.966589	3.1e-07
LNC_000067	XLOC_007766	--	Novel_lncRNA	XM_020081076.1	109625698	--	sp|Q99MU5|SPAT6_RAT Spermatogenesis-associated protein 6 OS=Rattus norvegicus GN=Spata6 PE=2 SV=2//6.67531e-16	0.960002	7.54e-07
LNC_000067	XLOC_007766	--	Novel_lncRNA	XM_020100477.1	109637852	--	sp|Q6DGS3|KC2D2_DANRE Calcium/calmodulin-dependent protein kinase type II delta 2 chain OS=Danio rerio GN=camk2d2 PE=2 SV=2//0	0.969941	1.84e-07
LNC_000067	XLOC_007766	--	Novel_lncRNA	XM_020082648.1	109626578	--	sp|Q6TCG8|PAQR3_MOUSE Progestin and adipoQ receptor family member 3 OS=Mus musculus GN=Paqr3 PE=2 SV=1//4.51541e-157	0.956391	1.15e-06
LNC_000067	XLOC_007766	--	Novel_lncRNA	XM_020079682.1	109624776	--	sp|Q6P402|CEP89_DANRE Centrosomal protein of 89 kDa OS=Danio rerio GN=cep89 PE=2 SV=1//3.41231e-100	0.966589	3.1e-07
LNC_000067	XLOC_007766	--	Novel_lncRNA	XM_020080421.1	109625257	--	sp|Q7ZTY7|USE1_DANRE Vesicle transport protein USE1 OS=Danio rerio GN=use1 PE=2 SV=1//3.60205e-127	0.9711	1.51e-07
LNC_000067	XLOC_007766	--	Novel_lncRNA	XM_020103725.1	109639976	--	sp|P51916|CX33_MICUN Gap junction Cx32.7 protein OS=Micropogonias undulatus PE=2 SV=3//7.25148e-137	0.966589	3.1e-07
LNC_000067	XLOC_007766	--	Novel_lncRNA	XM_020090334.1	109631507	--	sp|Q08462|ADCY2_HUMAN Adenylate cyclase type 2 OS=Homo sapiens GN=ADCY2 PE=1 SV=5//0	0.953551	1.57e-06
LNC_000067	XLOC_007766	--	Novel_lncRNA	XM_020085016.1	109628103	--	sp|Q5F3N1|PIMT_CHICK Protein-L-isoaspartate(D-aspartate) O-methyltransferase OS=Gallus gallus GN=PCMT1 PE=2 SV=3//1.17008e-106	0.966589	3.1e-07
LNC_000067	XLOC_007766	--	Novel_lncRNA	XM_020111580.1	109645905	--	sp|F1QEG2|KL41B_DANRE Kelch-like protein 41b OS=Danio rerio GN=klhl41b PE=2 SV=1//0	0.967386	2.75e-07
LNC_000067	XLOC_007766	--	Novel_lncRNA	XM_020111549.1	109645878	--	sp|O35393|EFNB3_MOUSE Ephrin-B3 OS=Mus musculus GN=Efnb3 PE=1 SV=1//6.40018e-37	0.966589	3.1e-07
LNC_000067	XLOC_007766	--	Novel_lncRNA	XM_020107278.1	109642467	--	-//-	0.961727	6.06e-07
LNC_000067	XLOC_007766	--	Novel_lncRNA	XM_020095077.1	109634532	--	sp|Q5RFN7|SH3L1_PONAB SH3 domain-binding glutamic acid-rich-like protein OS=Pongo abelii GN=SH3BGRL PE=3 SV=1//2.75317e-49	0.966589	3.1e-07
LNC_000067	XLOC_007766	--	Novel_lncRNA	XM_020083344.1	109627023	--	sp|Q14324|MYPC2_HUMAN Myosin-binding protein C, fast-type OS=Homo sapiens GN=MYBPC2 PE=1 SV=2//0	0.966589	3.1e-07
LNC_000067	XLOC_007766	--	Novel_lncRNA	XM_020081275.1	109625793	--	sp|F1QFS9|UBP13_DANRE Ubiquitin carboxyl-terminal hydrolase 13 OS=Danio rerio GN=usp13 PE=2 SV=1//0	0.967289	2.79e-07
LNC_000067	XLOC_007766	--	Novel_lncRNA	XM_020080084.1	109625048	--	sp|Q9DG12|ARNT2_DANRE Aryl hydrocarbon receptor nuclear translocator 2 OS=Danio rerio GN=arnt2 PE=1 SV=2//0	0.966589	3.1e-07
LNC_000067	XLOC_007766	--	Novel_lncRNA	XM_020084784.1	109627949	--	sp|Q6PFG8|OLIG3_MOUSE Oligodendrocyte transcription factor 3 OS=Mus musculus GN=Olig3 PE=2 SV=1//3.41615e-44	0.950944	2.06e-06
LNC_000067	XLOC_007766	--	Novel_lncRNA	XM_020085903.1	109628658	--	sp|Q7TPD3|ROBO2_MOUSE Roundabout homolog 2 OS=Mus musculus GN=Robo2 PE=2 SV=2//0	0.966589	3.1e-07
LNC_000067	XLOC_007766	--	Novel_lncRNA	XM_020103675.1	109639942	--	sp|Q08CK7|IF2B1_DANRE Insulin-like growth factor 2 mRNA-binding protein 1 OS=Danio rerio GN=igf2bp1 PE=1 SV=1//0	0.965966	3.4e-07
LNC_000067	XLOC_007766	--	Novel_lncRNA	XR_002203128.1	109635427	--	sp|Q9Z2N4|NXPH4_RAT Neurexophilin-4 OS=Rattus norvegicus GN=Nxph4 PE=2 SV=1//3.31742e-79	0.958721	8.81e-07
LNC_000067	XLOC_007766	--	Novel_lncRNA	XM_020082506.1	109626494	--	sp|Q3UHJ0|AAK1_MOUSE AP2-associated protein kinase 1 OS=Mus musculus GN=Aak1 PE=1 SV=2//2.10875e-16	0.952476	1.76e-06
LNC_000067	XLOC_007766	--	Novel_lncRNA	XM_020082608.1	109626551	--	sp|Q8IYT4|KATL2_HUMAN Katanin p60 ATPase-containing subunit A-like 2 OS=Homo sapiens GN=KATNAL2 PE=2 SV=3//0	0.970416	1.7e-07
LNC_000067	XLOC_007766	--	Novel_lncRNA	XM_020098994.1	109636946	--	sp|Q5R5S1|FBX21_PONAB F-box only protein 21 OS=Pongo abelii GN=FBXO21 PE=2 SV=1//0	0.96512	3.83e-07
LNC_000067	XLOC_007766	--	Novel_lncRNA	XM_020090729.1	109631771	--	sp|Q1LWM5|K1522_DANRE Uncharacterized protein KIAA1522 homolog OS=Danio rerio GN=si:ch211-194e15.5 PE=4 SV=1//4.21254e-50	0.95485	1.37e-06
LNC_000067	XLOC_007766	--	Novel_lncRNA	XM_020091914.1	109632566	--	sp|Q90678|PAFA_CHICK Platelet-activating factor acetylhydrolase OS=Gallus gallus GN=PLA2G7 PE=2 SV=1//4.0443e-153	0.971132	1.5e-07
LNC_000067	XLOC_007766	--	Novel_lncRNA	XM_020094083.1	109633904	--	sp|O60504|VINEX_HUMAN Vinexin OS=Homo sapiens GN=SORBS3 PE=1 SV=2//2.48714e-22	0.965702	3.53e-07
LNC_000067	XLOC_007766	--	Novel_lncRNA	XM_020092129.1	109632702	--	sp|Q5R8Z6|MCFD2_PONAB Multiple coagulation factor deficiency protein 2 homolog OS=Pongo abelii GN=MCFD2 PE=2 SV=1//2.18898e-37	0.971767	1.35e-07
LNC_000067	XLOC_007766	--	Novel_lncRNA	XM_020083525.1	109627119	--	sp|Q8C753|K0556_MOUSE Uncharacterized protein KIAA0556 OS=Mus musculus GN=Kiaa0556 PE=2 SV=2//8.76514e-08	0.960619	6.98e-07
LNC_000067	XLOC_007766	--	Novel_lncRNA	XM_020097526.1	109636029	--	sp|Q920E3|KCNH5_MOUSE Potassium voltage-gated channel subfamily H member 5 OS=Mus musculus GN=Kcnh5 PE=2 SV=3//0	0.956162	1.18e-06
LNC_000067	XLOC_007766	--	Novel_lncRNA	XM_020094809.1	109634346	--	sp|Q6GMF8|RHDF1_DANRE Inactive rhomboid protein 1 OS=Danio rerio GN=rhbdf1 PE=2 SV=1//0	0.954476	1.43e-06
LNC_000067	XLOC_007766	--	Novel_lncRNA	XM_020099575.1	109637307	--	sp|Q9UQ03|COR2B_HUMAN Coronin-2B OS=Homo sapiens GN=CORO2B PE=1 SV=4//0	0.952585	1.74e-06
LNC_000067	XLOC_007766	--	Novel_lncRNA	XM_020104346.1	109640376	--	sp|Q6ZWJ1|STXB4_HUMAN Syntaxin-binding protein 4 OS=Homo sapiens GN=STXBP4 PE=1 SV=2//1.10944e-08	0.966589	3.1e-07
LNC_000067	XLOC_007766	--	Novel_lncRNA	XM_020084068.1	109627522	--	sp|E1BZ85|MARF1_CHICK Meiosis arrest female protein 1 homolog OS=Gallus gallus GN=MARF1 PE=3 SV=1//0	0.966589	3.1e-07
LNC_000067	XLOC_007766	--	Novel_lncRNA	XM_020088423.1	109630303	--	sp|Q13492|PICAL_HUMAN Phosphatidylinositol-binding clathrin assembly protein OS=Homo sapiens GN=PICALM PE=1 SV=2//0	0.966589	3.1e-07
LNC_000067	XLOC_007766	--	Novel_lncRNA	XM_020100800.1	109638033	--	sp|Q0IHU9|PRUN2_XENTR Protein prune homolog 2 OS=Xenopus tropicalis GN=Prune2 PE=2 SV=1//1.25431e-105	0.955759	1.24e-06
LNC_000067	XLOC_007766	--	Novel_lncRNA	XM_020085902.1	109628658	--	sp|Q7TPD3|ROBO2_MOUSE Roundabout homolog 2 OS=Mus musculus GN=Robo2 PE=2 SV=2//0	0.965726	3.52e-07
LNC_000067	XLOC_007766	--	Novel_lncRNA	XM_020095330.1	109634654	--	sp|P31424|GRM5_RAT Metabotropic glutamate receptor 5 OS=Rattus norvegicus GN=Grm5 PE=1 SV=2//0	0.966589	3.1e-07
LNC_000067	XLOC_007766	--	Novel_lncRNA	XM_020109329.1	109644042	--	sp|B2RR83|YTDC2_MOUSE Probable ATP-dependent RNA helicase YTHDC2 OS=Mus musculus GN=Ythdc2 PE=1 SV=1//0	0.966589	3.1e-07
LNC_000067	XLOC_007766	--	Novel_lncRNA	XM_020111393.1	109645756	--	sp|Q9DCN1|NUD12_MOUSE Peroxisomal NADH pyrophosphatase NUDT12 OS=Mus musculus GN=Nudt12 PE=1 SV=1//2.32808e-163	0.966589	3.1e-07
LNC_000067	XLOC_007766	--	Novel_lncRNA	XM_020088602.1	109630408	--	sp|Q6PGX3|LRFN1_DANRE Leucine-rich repeat and fibronectin type III domain-containing protein 1 OS=Danio rerio GN=lrfn1 PE=2 SV=1//0	0.966589	3.1e-07
LNC_000067	XLOC_007766	--	Novel_lncRNA	XM_020082931.1	109626773	--	sp|Q9QZM5|ABI1_RAT Abl interactor 1 OS=Rattus norvegicus GN=Abi1 PE=1 SV=3//6.81518e-36	0.977486	4.39e-08
LNC_000067	XLOC_007766	--	Novel_lncRNA	XM_020102699.1	109639282	--	sp|Q04656|ATP7A_HUMAN Copper-transporting ATPase 1 OS=Homo sapiens GN=ATP7A PE=1 SV=3//0	0.966589	3.1e-07
LNC_000067	XLOC_007766	--	Novel_lncRNA	XM_020100229.1	109637686	--	sp|A2AM29|AF9_MOUSE Protein AF-9 OS=Mus musculus GN=Mllt3 PE=1 SV=1//9.04572e-57	0.966645	3.07e-07
LNC_000067	XLOC_007766	--	Novel_lncRNA	XM_020084618.1	109627814	--	sp|Q17QL1|GNPI2_BOVIN Glucosamine-6-phosphate isomerase 2 OS=Bos taurus GN=GNPDA2 PE=2 SV=1//1.65994e-178	0.966589	3.1e-07
LNC_000067	XLOC_007766	--	Novel_lncRNA	XM_020100174.1	109637658	--	sp|A2AKM2|HACD4_MOUSE Very-long-chain (3R)-3-hydroxyacyl-CoA dehydratase 4 OS=Mus musculus GN=Hacd4 PE=2 SV=2//2.46413e-46	0.966589	3.1e-07
LNC_000067	XLOC_007766	--	Novel_lncRNA	XM_020097454.1	109635965	--	sp|Q60636|PRDM1_MOUSE PR domain zinc finger protein 1 OS=Mus musculus GN=Prdm1 PE=1 SV=1//8.31117e-73	0.966739	3.03e-07
LNC_000067	XLOC_007766	--	Novel_lncRNA	XM_020086486.1	109629014	--	sp|Q17R16|LHPL4_BOVIN Lipoma HMGIC fusion partner-like 4 protein OS=Bos taurus GN=LHFPL4 PE=2 SV=1//1.25819e-117	0.957602	1e-06
LNC_000067	XLOC_007766	--	Novel_lncRNA	XM_020091718.1	109632448	--	sp|Q8N8S7|ENAH_HUMAN Protein enabled homolog OS=Homo sapiens GN=ENAH PE=1 SV=2//6.51492e-43	0.976238	5.73e-08
LNC_000067	XLOC_007766	--	Novel_lncRNA	XM_020099697.1	109637387	--	sp|Q9NVP1|DDX18_HUMAN ATP-dependent RNA helicase DDX18 OS=Homo sapiens GN=DDX18 PE=1 SV=2//0	0.966516	3.13e-07
LNC_000067	XLOC_007766	--	Novel_lncRNA	XM_020099043.1	109636976	--	sp|Q14008|CKAP5_HUMAN Cytoskeleton-associated protein 5 OS=Homo sapiens GN=CKAP5 PE=1 SV=3//4.86452e-59	0.96807	2.48e-07
LNC_000067	XLOC_007766	--	Novel_lncRNA	XM_020086865.1	109629245	--	sp|Q9Z2H5|E41L1_MOUSE Band 4.1-like protein 1 OS=Mus musculus GN=Epb41l1 PE=1 SV=2//1.37117e-27	0.966589	3.1e-07
LNC_000067	XLOC_007766	--	Novel_lncRNA	XR_002203474.1	109640098	--	sp|Q60519|SEM5B_MOUSE Semaphorin-5B OS=Mus musculus GN=Sema5b PE=2 SV=2//0	0.966589	3.1e-07
LNC_000067	XLOC_007766	--	Novel_lncRNA	XM_020085386.1	109628324	--	sp|Q5R7F9|MA7D2_PONAB MAP7 domain-containing protein 2 OS=Pongo abelii GN=MAP7D2 PE=2 SV=1//1.00717e-19	0.966589	3.1e-07
LNC_000067	XLOC_007766	--	Novel_lncRNA	XM_020094351.1	109634082	--	sp|Q90339|MYSS_CYPCA Myosin heavy chain, fast skeletal muscle OS=Cyprinus carpio PE=2 SV=2//0	0.960213	7.34e-07
LNC_000067	XLOC_007766	--	Novel_lncRNA	XM_020081421.1	109625864	--	sp|Q6NYR8|NPL_DANRE N-acetylneuraminate lyase OS=Danio rerio GN=npl PE=2 SV=1//3.44219e-113	0.951303	1.99e-06
LNC_000067	XLOC_007766	--	Novel_lncRNA	XM_020099024.1	109636962	--	sp|Q14DK4|GPAT2_MOUSE Glycerol-3-phosphate acyltransferase 2, mitochondrial OS=Mus musculus GN=Gpat2 PE=1 SV=3//3.3525e-84	0.966589	3.1e-07
LNC_000067	XLOC_007766	--	Novel_lncRNA	XM_020080845.1	109625575	--	-//-	0.973405	1e-07
LNC_000067	XLOC_007766	--	Novel_lncRNA	XM_020080983.1	109625652	--	sp|Q5VT06|CE350_HUMAN Centrosome-associated protein 350 OS=Homo sapiens GN=CEP350 PE=1 SV=1//3.53534e-35	0.964412	4.23e-07
LNC_000067	XLOC_007766	--	Novel_lncRNA	XM_020090346.1	109631516	--	sp|Q9UBU6|FA8A1_HUMAN Protein FAM8A1 OS=Homo sapiens GN=FAM8A1 PE=1 SV=1//2.80398e-83	0.966589	3.1e-07
LNC_000067	XLOC_007766	--	Novel_lncRNA	XM_020103791.1	109640015	--	sp|O95487|SC24B_HUMAN Protein transport protein Sec24B OS=Homo sapiens GN=SEC24B PE=1 SV=2//0	0.966589	3.1e-07
LNC_000067	XLOC_007766	--	Novel_lncRNA	XM_020094725.1	109634306	--	sp|O35054|CLD4_MOUSE Claudin-4 OS=Mus musculus GN=Cldn4 PE=1 SV=1//2.58272e-41	0.953693	1.55e-06
LNC_000067	XLOC_007766	--	Novel_lncRNA	XM_020085357.1	109628311	--	sp|Q5R7N4|CXXC5_PONAB CXXC-type zinc finger protein 5 OS=Pongo abelii GN=CXXC5 PE=2 SV=1//1.75504e-84	0.969621	1.94e-07
LNC_000067	XLOC_007766	--	Novel_lncRNA	XM_020098369.1	109636596	--	sp|P55344|LMIP_HUMAN Lens fiber membrane intrinsic protein OS=Homo sapiens GN=LIM2 PE=1 SV=2//3.50419e-50	0.977808	4.08e-08
LNC_000067	XLOC_007766	--	Novel_lncRNA	XM_020104216.1	109640306	--	sp|Q92574|TSC1_HUMAN Hamartin OS=Homo sapiens GN=TSC1 PE=1 SV=2//2.46287e-137	0.953211	1.63e-06
LNC_000067	XLOC_007766	--	Novel_lncRNA	XM_020090482.1	109631622	--	sp|P50476|HOX3_XENLA Homeobox protein XHOX-3 OS=Xenopus laevis GN=xhox3 PE=2 SV=1//4.45699e-135	0.967179	2.84e-07
LNC_000067	XLOC_007766	--	Novel_lncRNA	XM_020079793.1	109624875	--	sp|P53409|ISL3_ONCTS Insulin gene enhancer protein ISL-3 OS=Oncorhynchus tshawytscha GN=isl3 PE=2 SV=1//0	0.966589	3.1e-07
LNC_000067	XLOC_007766	--	Novel_lncRNA	XM_020103720.1	109639973	--	sp|Q29RQ5|TRIM9_BOVIN E3 ubiquitin-protein ligase TRIM9 OS=Bos taurus GN=TRIM9 PE=2 SV=1//0	0.956729	1.11e-06
LNC_000067	XLOC_007766	--	Novel_lncRNA	XM_020096707.1	109635506	--	sp|Q8BX57|PXK_MOUSE PX domain-containing protein kinase-like protein OS=Mus musculus GN=Pxk PE=1 SV=2//0	0.966589	3.1e-07
LNC_000067	XLOC_007766	--	Novel_lncRNA	XM_020079008.1	109624391	--	sp|P48509|CD151_HUMAN CD151 antigen OS=Homo sapiens GN=CD151 PE=1 SV=3//5.35847e-87	0.975338	6.89e-08
LNC_000067	XLOC_007766	--	Novel_lncRNA	XR_002202878.1	109631856	--	sp|G7H7V7|TOPZ1_BOVIN Testis- and ovary-specific PAZ domain-containing protein 1 OS=Bos taurus GN=TOPAZ1 PE=2 SV=1//1.69608e-96	0.966589	3.1e-07
LNC_000067	XLOC_007766	--	Novel_lncRNA	XM_020109610.1	109644259	--	sp|B4DU55|ZN879_HUMAN Zinc finger protein 879 OS=Homo sapiens GN=ZNF879 PE=2 SV=2//2.20379e-16	0.97432	8.42e-08
LNC_000067	XLOC_007766	--	Novel_lncRNA	XM_020107819.1	109642874	--	sp|Q3KR53|GPBL1_RAT Vasculin-like protein 1 OS=Rattus norvegicus GN=Gpbp1l1 PE=2 SV=1//2.36828e-106	0.966589	3.1e-07
LNC_000067	XLOC_007766	--	Novel_lncRNA	XM_020102842.1	109639407	--	sp|Q9UKF7|PITC1_HUMAN Cytoplasmic phosphatidylinositol transfer protein 1 OS=Homo sapiens GN=PITPNC1 PE=1 SV=3//0	0.962879	5.22e-07
LNC_000067	XLOC_007766	--	Novel_lncRNA	XM_020100372.1	109637803	--	sp|Q68CP4|HGNAT_HUMAN Heparan-alpha-glucosaminide N-acetyltransferase OS=Homo sapiens GN=HGSNAT PE=1 SV=2//0	0.966589	3.1e-07
LNC_000067	XLOC_007766	--	Novel_lncRNA	XM_020113445.1	109647627	--	sp|Q8N4L8|CCD24_HUMAN Coiled-coil domain-containing protein 24 OS=Homo sapiens GN=CCDC24 PE=1 SV=1//1.30477e-18	0.966589	3.1e-07
LNC_000067	XLOC_007766	--	Novel_lncRNA	XM_020105031.1	109640837	--	-//-	0.966817	3e-07
LNC_000067	XLOC_007766	--	Novel_lncRNA	XM_020090780.1	109631793	--	sp|Q9C0I9|LRC27_HUMAN Leucine-rich repeat-containing protein 27 OS=Homo sapiens GN=LRRC27 PE=2 SV=2//2.46611e-39	0.966589	3.1e-07
LNC_000067	XLOC_007766	--	Novel_lncRNA	XM_020086789.1	109629210	--	sp|Q9Z1W4|GDF11_MOUSE Growth/differentiation factor 11 OS=Mus musculus GN=Gdf11 PE=2 SV=1//0	0.966589	3.1e-07
LNC_000067	XLOC_007766	--	Novel_lncRNA	XM_020086041.1	109628729	--	sp|Q6PCX9|TRI37_MOUSE E3 ubiquitin-protein ligase TRIM37 OS=Mus musculus GN=Trim37 PE=1 SV=1//0	0.966589	3.1e-07
LNC_000067	XLOC_007766	--	Novel_lncRNA	XM_020093819.1	109633762	--	sp|P98203|ARVC_MOUSE Armadillo repeat protein deleted in velo-cardio-facial syndrome homolog OS=Mus musculus GN=Arvcf PE=1 SV=2//0	0.960259	7.3e-07
LNC_000067	XLOC_007766	--	Novel_lncRNA	XM_020109683.1	109644326	--	sp|Q86Y38|XYLT1_HUMAN Xylosyltransferase 1 OS=Homo sapiens GN=XYLT1 PE=1 SV=1//8.94721e-48	0.966589	3.1e-07
LNC_000067	XLOC_007766	--	Novel_lncRNA	XM_020099080.1	109636999	--	sp|Q80WG5|LRC8A_MOUSE Volume-regulated anion channel subunit LRRC8A OS=Mus musculus GN=Lrrc8a PE=2 SV=1//0	0.966304	3.23e-07
LNC_000067	XLOC_007766	--	Novel_lncRNA	XM_020105501.1	109641151	--	sp|P0C2S0|CTXN2_HUMAN Cortexin-2 OS=Homo sapiens GN=CTXN2 PE=3 SV=1//7.21014e-06	0.953291	1.62e-06
LNC_000067	XLOC_007766	--	Novel_lncRNA	XM_020078788.1	109624242	--	sp|P31579|LCE_ORYLA Low choriolytic enzyme OS=Oryzias latipes GN=lce PE=1 SV=1//1.22556e-66	0.956179	1.18e-06
LNC_000067	XLOC_007766	--	Novel_lncRNA	XM_020112729.1	109646957	--	sp|A2ASS6|TITIN_MOUSE Titin OS=Mus musculus GN=Ttn PE=1 SV=1//3.20856e-07	0.95366	1.56e-06
LNC_000067	XLOC_007766	--	Novel_lncRNA	XM_020086377.1	109628925	--	sp|Q8BJI1|S6A17_MOUSE Sodium-dependent neutral amino acid transporter SLC6A17 OS=Mus musculus GN=Slc6a17 PE=1 SV=1//0	0.975291	6.96e-08
LNC_000067	XLOC_007766	--	Novel_lncRNA	XM_020094452.1	109634155	--	sp|Q3UH99|SHSA6_MOUSE Protein shisa-6 homolog OS=Mus musculus GN=Shisa6 PE=1 SV=1//3.77259e-115	0.957837	9.78e-07
LNC_000067	XLOC_007766	--	Novel_lncRNA	XM_020088844.1	109630581	--	sp|Q9W701|CLCKB_XENLA Chloride channel protein ClC-Kb OS=Xenopus laevis GN=clcnkb PE=1 SV=1//1.1168e-151	0.963491	4.8e-07
LNC_000067	XLOC_007766	--	Novel_lncRNA	XM_020112378.1	109646619	--	sp|Q9BV36|MELPH_HUMAN Melanophilin OS=Homo sapiens GN=MLPH PE=1 SV=1//4.87523e-47	0.959876	7.66e-07
LNC_000067	XLOC_007766	--	Novel_lncRNA	XM_020081671.1	109626014	--	sp|Q5NVC7|RNF34_PONAB E3 ubiquitin-protein ligase RNF34 OS=Pongo abelii GN=RNF34 PE=2 SV=2//1.65567e-50	0.966589	3.1e-07
LNC_000067	XLOC_007766	--	Novel_lncRNA	XM_020081661.1	109626007	--	sp|Q9NWW7|CB042_HUMAN Uncharacterized protein C2orf42 OS=Homo sapiens GN=C2orf42 PE=1 SV=1//7.11236e-153	0.966589	3.1e-07
LNC_000067	XLOC_007766	--	Novel_lncRNA	XM_020083133.1	109626906	--	sp|Q09472|EP300_HUMAN Histone acetyltransferase p300 OS=Homo sapiens GN=EP300 PE=1 SV=2//2.32746e-11	0.968167	2.44e-07
LNC_000067	XLOC_007766	--	Novel_lncRNA	XM_020100048.1	109637590	--	sp|Q08CK1|ECSIT_DANRE Evolutionarily conserved signaling intermediate in Toll pathway, mitochondrial OS=Danio rerio GN=ecsit PE=2 SV=1//0	0.953785	1.54e-06
LNC_000067	XLOC_007766	--	Novel_lncRNA	XM_020085420.1	109628345	--	sp|Q3KTM2|GDPD5_CHICK Glycerophosphodiester phosphodiesterase domain-containing protein 5 OS=Gallus gallus GN=GDPD5 PE=1 SV=1//0	0.966589	3.1e-07
LNC_000067	XLOC_007766	--	Novel_lncRNA	XM_020083202.1	109626941	--	sp|Q6XZF7|DNMBP_HUMAN Dynamin-binding protein OS=Homo sapiens GN=DNMBP PE=1 SV=1//1.32621e-15	0.966589	3.1e-07
LNC_000067	XLOC_007766	--	Novel_lncRNA	XM_020086861.1	109629245	--	sp|Q9Z2H5|E41L1_MOUSE Band 4.1-like protein 1 OS=Mus musculus GN=Epb41l1 PE=1 SV=2//1.37117e-27	0.962237	5.68e-07
LNC_000067	XLOC_007766	--	Novel_lncRNA	XM_020080420.1	109625257	--	sp|Q7ZTY7|USE1_DANRE Vesicle transport protein USE1 OS=Danio rerio GN=use1 PE=2 SV=1//3.60205e-127	0.975201	7.09e-08
LNC_000067	XLOC_007766	--	Novel_lncRNA	XM_020078991.1	109624383	--	sp|Q7Z4S6|KI21A_HUMAN Kinesin-like protein KIF21A OS=Homo sapiens GN=KIF21A PE=1 SV=2//0	0.966589	3.1e-07
LNC_000067	XLOC_007766	--	Novel_lncRNA	XM_020097545.1	109636050	--	sp|Q9H2Y7|ZN106_HUMAN Zinc finger protein 106 OS=Homo sapiens GN=ZNF106 PE=1 SV=1//8.05678e-12	0.966589	3.1e-07
LNC_000067	XLOC_007766	--	Novel_lncRNA	XM_020101450.1	109638459	--	sp|P98135|TGFA_SHEEP Protransforming growth factor alpha (Fragment) OS=Ovis aries GN=TGFA PE=2 SV=1//1.53844e-25	0.962089	5.79e-07
LNC_000067	XLOC_007766	--	Novel_lncRNA	XM_020096363.1	109635277	--	sp|Q86UZ6|ZBT46_HUMAN Zinc finger and BTB domain-containing protein 46 OS=Homo sapiens GN=ZBTB46 PE=2 SV=2//9.39101e-120	0.966589	3.1e-07
LNC_000067	XLOC_007766	--	Novel_lncRNA	XM_020107498.1	109642632	--	sp|P00743|FA10_BOVIN Coagulation factor X OS=Bos taurus GN=F10 PE=1 SV=1//2.58048e-74	0.957338	1.04e-06
LNC_000067	XLOC_007766	--	Novel_lncRNA	XR_002203821.1	109644561	--	sp|Q3T106|SRSF7_BOVIN Serine/arginine-rich splicing factor 7 OS=Bos taurus GN=SRSF7 PE=2 SV=1//1.74725e-52	0.966589	3.1e-07
LNC_000067	XLOC_007766	--	Novel_lncRNA	XM_020089033.1	109630715	--	sp|Q80ZD7|AMGO1_RAT Amphoterin-induced protein 1 OS=Rattus norvegicus GN=Amigo1 PE=1 SV=1//5.54525e-123	0.966589	3.1e-07
LNC_000067	XLOC_007766	--	Novel_lncRNA	XM_020106392.1	109641824	--	sp|Q8WZ42|TITIN_HUMAN Titin OS=Homo sapiens GN=TTN PE=1 SV=4//5.51491e-06	0.966589	3.1e-07
LNC_000067	XLOC_007766	--	Novel_lncRNA	XM_020103358.1	109639741	--	sp|P19019|GBRB3_CHICK Gamma-aminobutyric acid receptor subunit beta-3 OS=Gallus gallus GN=GABRB3 PE=2 SV=1//0	0.964725	4.05e-07
LNC_000067	XLOC_007766	--	Novel_lncRNA	XM_020083575.1	109627158	--	sp|P12027|PSGP_ONCMY Polysialoglycoprotein OS=Oncorhynchus mykiss PE=1 SV=2//2.50579e-06	0.966373	3.2e-07
LNC_000067	XLOC_007766	--	Novel_lncRNA	XM_020103260.1	109639665	--	sp|O88873|GMEB2_RAT Glucocorticoid modulatory element-binding protein 2 OS=Rattus norvegicus GN=Gmeb2 PE=1 SV=1//1.42721e-149	0.966589	3.1e-07
LNC_000067	XLOC_007766	--	Novel_lncRNA	XM_020083134.1	109626906	--	sp|Q09472|EP300_HUMAN Histone acetyltransferase p300 OS=Homo sapiens GN=EP300 PE=1 SV=2//2.32746e-11	0.966589	3.1e-07
LNC_000067	XLOC_007766	--	Novel_lncRNA	XM_020110242.1	109644796	--	sp|Q6TCH4|PAQR6_HUMAN Progestin and adipoQ receptor family member 6 OS=Homo sapiens GN=PAQR6 PE=2 SV=2//7.29293e-59	0.957503	1.02e-06
LNC_000067	XLOC_007766	--	Novel_lncRNA	XM_020104875.1	109640716	--	sp|O60706|ABCC9_HUMAN ATP-binding cassette sub-family C member 9 OS=Homo sapiens GN=ABCC9 PE=1 SV=2//0	0.959439	8.08e-07
LNC_000067	XLOC_007766	--	Novel_lncRNA	XR_002202784.1	109630231	--	sp|Q5DTT1|K2022_MOUSE Protein KIAA2022 OS=Mus musculus GN=Kiaa2022 PE=2 SV=3//1.37264e-31	0.966589	3.1e-07
LNC_000067	XLOC_007766	--	Novel_lncRNA	XM_020107296.1	109642486	--	sp|Q1ED39|KNOP1_HUMAN Lysine-rich nucleolar protein 1 OS=Homo sapiens GN=KNOP1 PE=1 SV=1//2.17829e-16	0.954671	1.4e-06
LNC_000067	XLOC_007766	--	Novel_lncRNA	XM_020079031.1	109624402	--	sp|O13166|TLE2_DANRE Protein groucho-2 OS=Danio rerio GN=gro2 PE=1 SV=1//0	0.956834	1.1e-06
LNC_000067	XLOC_007766	--	Novel_lncRNA	XM_020081411.1	109625847	--	sp|Q14244|MAP7_HUMAN Ensconsin OS=Homo sapiens GN=MAP7 PE=1 SV=1//9.72601e-19	0.962938	5.17e-07
LNC_000067	XLOC_007766	--	Novel_lncRNA	XM_020091428.1	109632214	--	sp|Q6A065|CE170_MOUSE Centrosomal protein of 170 kDa OS=Mus musculus GN=Cep170 PE=1 SV=2//6.02684e-23	0.956108	1.19e-06
LNC_000067	XLOC_007766	--	Novel_lncRNA	XM_020109850.1	109644456	--	sp|Q5PQN5|TRI55_RAT Tripartite motif-containing protein 55 OS=Rattus norvegicus GN=Trim55 PE=2 SV=1//2.27055e-133	0.966589	3.1e-07
LNC_000067	XLOC_007766	--	Novel_lncRNA	XM_020098541.1	109636670	--	sp|Q8K4G9|PODO_RAT Podocin OS=Rattus norvegicus GN=Nphs2 PE=1 SV=2//3.80894e-42	0.966589	3.1e-07
LNC_000067	XLOC_007766	--	Novel_lncRNA	XM_020080982.1	109625652	--	sp|Q5VT06|CE350_HUMAN Centrosome-associated protein 350 OS=Homo sapiens GN=CEP350 PE=1 SV=1//3.53534e-35	0.966589	3.1e-07
LNC_000067	XLOC_007766	--	Novel_lncRNA	XM_020097282.1	109635848	--	sp|Q13009|TIAM1_HUMAN T-lymphoma invasion and metastasis-inducing protein 1 OS=Homo sapiens GN=TIAM1 PE=1 SV=2//0	0.966213	3.28e-07
LNC_000067	XLOC_007766	--	Novel_lncRNA	XM_020084895.1	109628034	--	sp|Q80XK6|ATG2B_MOUSE Autophagy-related protein 2 homolog B OS=Mus musculus GN=Atg2b PE=1 SV=3//0	0.966589	3.1e-07
LNC_000067	XLOC_007766	--	Novel_lncRNA	XM_020079453.1	109624629	--	sp|Q8K402|TBX22_MOUSE T-box transcription factor TBX22 OS=Mus musculus GN=Tbx22 PE=2 SV=1//1.58222e-137	0.951231	2e-06
LNC_000067	XLOC_007766	--	Novel_lncRNA	XM_020108322.1	109643260	--	sp|O43741|AAKB2_HUMAN 5&apos;-AMP-activated protein kinase subunit beta-2 OS=Homo sapiens GN=PRKAB2 PE=1 SV=1//7.43838e-141	0.964504	4.18e-07
LNC_000067	XLOC_007766	--	Novel_lncRNA	XM_020110418.1	109644933	--	sp|Q13459|MYO9B_HUMAN Unconventional myosin-IXb OS=Homo sapiens GN=MYO9B PE=1 SV=3//1.2991e-127	0.966589	3.1e-07
LNC_000067	XLOC_007766	--	Novel_lncRNA	XM_020093270.1	109633422	--	sp|P26323|FLI1_MOUSE Friend leukemia integration 1 transcription factor OS=Mus musculus GN=Fli1 PE=1 SV=1//7.03095e-145	0.965768	3.5e-07
LNC_000067	XLOC_007766	--	Novel_lncRNA	XM_020097328.1	109635866	--	sp|Q923Q2|STA13_MOUSE StAR-related lipid transfer protein 13 OS=Mus musculus GN=Stard13 PE=1 SV=5//0	0.966589	3.1e-07
LNC_000067	XLOC_007766	--	Novel_lncRNA	XM_020109570.1	109644225	--	sp|Q5QNS5|HAVR1_MOUSE Hepatitis A virus cellular receptor 1 homolog OS=Mus musculus GN=Havcr1 PE=1 SV=2//5.84838e-19	0.962286	5.64e-07
LNC_000067	XLOC_007766	--	Novel_lncRNA	XM_020102530.1	109639192	--	sp|A1L170|CA226_HUMAN Uncharacterized protein C1orf226 OS=Homo sapiens GN=C1orf226 PE=1 SV=1//1.71901e-27	0.966477	3.15e-07
LNC_003757	XLOC_269416	--	Novel_lncRNA	XM_020091273.1	109632143	--	sp|Q5R7F2|ZHX2_PONAB Zinc fingers and homeoboxes protein 2 OS=Pongo abelii GN=ZHX2 PE=2 SV=1//7.97421e-14	0.999437	4.44e-16
LNC_003757	XLOC_269416	--	Novel_lncRNA	XM_020080030.1	109625023	--	sp|Q5ZLR6|ARHG6_CHICK Rho guanine nucleotide exchange factor 6 OS=Gallus gallus GN=ARHGEF6 PE=2 SV=1//0	0.984595	6.66e-09
LNC_003757	XLOC_269416	--	Novel_lncRNA	XM_020091188.1	109632052	--	sp|Q9Y4E5|ZN451_HUMAN Zinc finger protein 451 OS=Homo sapiens GN=ZNF451 PE=1 SV=2//1.15721e-162	0.999437	4.44e-16
LNC_003757	XLOC_269416	--	Novel_lncRNA	XM_020086167.1	109628791	--	sp|Q0VCM6|LAT4_BOVIN Large neutral amino acids transporter small subunit 4 OS=Bos taurus GN=SLC43A2 PE=2 SV=1//0	0.994565	3.7e-11
LNC_003757	XLOC_269416	--	Novel_lncRNA	XM_020109959.1	109644508	--	sp|Q9NR56|MBNL1_HUMAN Muscleblind-like protein 1 OS=Homo sapiens GN=MBNL1 PE=1 SV=2//5.09724e-147	0.999437	4.44e-16
LNC_003757	XLOC_269416	--	Novel_lncRNA	XM_020087230.1	109629491	--	sp|Q95L11|KCNB2_RABIT Potassium voltage-gated channel subfamily B member 2 OS=Oryctolagus cuniculus GN=KCNB2 PE=2 SV=1//0	0.995976	8.26e-12
LNC_003757	XLOC_269416	--	Novel_lncRNA	XM_020103083.1	109639563	--	sp|Q4R9F7|REXON_MACFA Putative RNA exonuclease NEF-sp OS=Macaca fascicularis GN=QtsA-10054 PE=2 SV=1//4.52985e-116	0.974129	8.74e-08
LNC_003757	XLOC_269416	--	Novel_lncRNA	XM_020093898.1	109633803	--	sp|Q2M2I8|AAK1_HUMAN AP2-associated protein kinase 1 OS=Homo sapiens GN=AAK1 PE=1 SV=3//2.39355e-64	0.989422	1.02e-09
LNC_003757	XLOC_269416	--	Novel_lncRNA	XM_020098296.1	109636535	--	sp|Q95125|TA2R_BOVIN Thromboxane A2 receptor OS=Bos taurus GN=TBXA2R PE=2 SV=2//1.01951e-82	0.999426	4.44e-16
LNC_003757	XLOC_269416	--	Novel_lncRNA	XM_020079891.1	109624949	--	sp|P70175|DLG3_MOUSE Disks large homolog 3 OS=Mus musculus GN=Dlg3 PE=1 SV=1//0	0.999577	0
LNC_003757	XLOC_269416	--	Novel_lncRNA	XM_020090276.1	109631468	--	sp|Q14449|GRB14_HUMAN Growth factor receptor-bound protein 14 OS=Homo sapiens GN=GRB14 PE=1 SV=2//0	0.979678	2.64e-08
LNC_003757	XLOC_269416	--	Novel_lncRNA	XM_020091922.1	109632568	--	sp|Q5Q0U5|SGK1_FUNHE Serine/threonine-protein kinase Sgk1 OS=Fundulus heteroclitus GN=sgk1 PE=2 SV=1//0	0.999271	1.78e-15
LNC_003757	XLOC_269416	--	Novel_lncRNA	XM_020109907.1	109644508	--	sp|Q9NR56|MBNL1_HUMAN Muscleblind-like protein 1 OS=Homo sapiens GN=MBNL1 PE=1 SV=2//5.09724e-147	0.999437	4.44e-16
LNC_003757	XLOC_269416	--	Novel_lncRNA	XM_020093202.1	109633383	--	sp|Q9QZS3|NUMB_MOUSE Protein numb homolog OS=Mus musculus GN=Numb PE=1 SV=1//0	0.968339	2.38e-07
LNC_003757	XLOC_269416	--	Novel_lncRNA	XM_020105454.1	109641122	--	sp|Q96IZ0|PAWR_HUMAN PRKC apoptosis WT1 regulator protein OS=Homo sapiens GN=PAWR PE=1 SV=1//1.42614e-06	0.999437	4.44e-16
LNC_003757	XLOC_269416	--	Novel_lncRNA	XM_020078885.1	109624321	--	sp|Q6ZXV5|TMTC3_HUMAN Transmembrane and TPR repeat-containing protein 3 OS=Homo sapiens GN=TMTC3 PE=1 SV=2//0	0.978595	3.41e-08
LNC_003757	XLOC_269416	--	Novel_lncRNA	XM_020099410.1	109637198	--	sp|Q5FVJ8|SENP8_RAT Sentrin-specific protease 8 OS=Rattus norvegicus GN=Senp8 PE=2 SV=1//2.62659e-75	0.999345	8.88e-16
LNC_003757	XLOC_269416	--	Novel_lncRNA	XM_020103839.1	109640026	--	sp|P46101|DPP6_RAT Dipeptidyl aminopeptidase-like protein 6 OS=Rattus norvegicus GN=Dpp6 PE=1 SV=1//0	0.962699	5.34e-07
LNC_003757	XLOC_269416	--	Novel_lncRNA	XM_020088878.1	109630616	--	sp|Q8WP33|CCD30_MACFA Coiled-coil domain-containing protein 30 OS=Macaca fascicularis GN=CCDC30 PE=2 SV=1//1.16692e-26	0.999432	4.44e-16
LNC_003757	XLOC_269416	--	Novel_lncRNA	XM_020086190.1	109628803	--	-//-	0.992425	1.94e-10
LNC_003757	XLOC_269416	--	Novel_lncRNA	XM_020085439.1	109628359	--	sp|Q5R6L1|PKNX2_PONAB Homeobox protein PKNOX2 OS=Pongo abelii GN=PKNOX2 PE=2 SV=1//0	0.999211	2.44e-15
LNC_003757	XLOC_269416	--	Novel_lncRNA	XM_020089474.1	109630942	--	sp|Q96HN2|SAHH3_HUMAN Adenosylhomocysteinase 3 OS=Homo sapiens GN=AHCYL2 PE=1 SV=1//0	0.997326	1.07e-12
LNC_003757	XLOC_269416	--	Novel_lncRNA	XR_002202488.1	109625757	--	sp|Q92622|RUBIC_HUMAN Run domain Beclin-1 interacting and cysteine-rich containing protein OS=Homo sapiens GN=KIAA0226 PE=1 SV=4//1.87267e-54	0.999524	2.22e-16
LNC_003757	XLOC_269416	--	Novel_lncRNA	XM_020111678.1	109645989	--	sp|Q13136|LIPA1_HUMAN Liprin-alpha-1 OS=Homo sapiens GN=PPFIA1 PE=1 SV=1//0	0.999437	4.44e-16
LNC_003757	XLOC_269416	--	Novel_lncRNA	XM_020080055.1	109625042	--	sp|Q9UIF8|BAZ2B_HUMAN Bromodomain adjacent to zinc finger domain protein 2B OS=Homo sapiens GN=BAZ2B PE=1 SV=3//7.20101e-10	0.999275	1.55e-15
LNC_003757	XLOC_269416	--	Novel_lncRNA	XM_020109951.1	109644508	--	sp|Q9NR56|MBNL1_HUMAN Muscleblind-like protein 1 OS=Homo sapiens GN=MBNL1 PE=1 SV=2//5.09724e-147	0.987996	1.92e-09
LNC_003757	XLOC_269416	--	Novel_lncRNA	XM_020099171.1	109637059	--	sp|Q5VYS8|TUT7_HUMAN Terminal uridylyltransferase 7 OS=Homo sapiens GN=ZCCHC6 PE=1 SV=1//9.49638e-20	0.988328	1.67e-09
LNC_003757	XLOC_269416	--	Novel_lncRNA	XM_020087048.1	109629346	--	sp|Q8BVI5|STX16_MOUSE Syntaxin-16 OS=Mus musculus GN=Stx16 PE=1 SV=3//1.54381e-161	0.999437	4.44e-16
LNC_003757	XLOC_269416	--	Novel_lncRNA	XM_020109992.1	109644508	--	sp|Q9NR56|MBNL1_HUMAN Muscleblind-like protein 1 OS=Homo sapiens GN=MBNL1 PE=1 SV=2//5.09724e-147	0.999437	4.44e-16
LNC_003757	XLOC_269416	--	Novel_lncRNA	XM_020100802.1	109638033	--	sp|Q0IHU9|PRUN2_XENTR Protein prune homolog 2 OS=Xenopus tropicalis GN=Prune2 PE=2 SV=1//1.25431e-105	0.975919	6.13e-08
LNC_003757	XLOC_269416	--	Novel_lncRNA	XM_020100251.1	109637700	--	sp|Q9WVR8|MEN1_RAT Menin OS=Rattus norvegicus GN=Men1 PE=1 SV=1//2.52785e-20	0.97886	3.21e-08
LNC_003757	XLOC_269416	--	Novel_lncRNA	XM_020079177.1	109624477	--	sp|O95696|BRD1_HUMAN Bromodomain-containing protein 1 OS=Homo sapiens GN=BRD1 PE=1 SV=1//6.77408e-69	0.980138	2.35e-08
LNC_003757	XLOC_269416	--	Novel_lncRNA	XM_020090262.1	109631466	--	sp|O75077|ADA23_HUMAN Disintegrin and metalloproteinase domain-containing protein 23 OS=Homo sapiens GN=ADAM23 PE=1 SV=1//0	0.996803	2.62e-12
LNC_003757	XLOC_269416	--	Novel_lncRNA	XM_020108935.1	109643735	--	sp|O42354|MDM2_DANRE E3 ubiquitin-protein ligase Mdm2 OS=Danio rerio GN=mdm2 PE=2 SV=1//1.1298e-20	0.999437	4.44e-16
LNC_003757	XLOC_269416	--	Novel_lncRNA	XM_020085199.1	109628206	--	sp|Q28HM1|TFB1M_XENTR Dimethyladenosine transferase 1, mitochondrial OS=Xenopus tropicalis GN=tfb1m PE=2 SV=1//0	0.999096	4.88e-15
LNC_003757	XLOC_269416	--	Novel_lncRNA	XM_020081126.1	109625724	--	sp|Q8BHJ5|TBL1R_MOUSE F-box-like/WD repeat-containing protein TBL1XR1 OS=Mus musculus GN=Tbl1xr1 PE=1 SV=1//0	0.988456	1.58e-09
LNC_003757	XLOC_269416	--	Novel_lncRNA	XM_020109944.1	109644508	--	sp|Q9NR56|MBNL1_HUMAN Muscleblind-like protein 1 OS=Homo sapiens GN=MBNL1 PE=1 SV=2//5.09724e-147	0.999437	4.44e-16
LNC_003757	XLOC_269416	--	Novel_lncRNA	XM_020101348.1	109638372	--	sp|Q5RL51|GSTCD_MOUSE Glutathione S-transferase C-terminal domain-containing protein OS=Mus musculus GN=Gstcd PE=2 SV=1//0	0.977216	4.65e-08
LNC_003757	XLOC_269416	--	Novel_lncRNA	XM_020092938.1	109633237	--	sp|Q8K0V4|CNOT3_MOUSE CCR4-NOT transcription complex subunit 3 OS=Mus musculus GN=Cnot3 PE=1 SV=1//1.60558e-117	0.992474	1.88e-10
LNC_003757	XLOC_269416	--	Novel_lncRNA	XM_020079500.1	109624658	--	sp|Q96JN2|CC136_HUMAN Coiled-coil domain-containing protein 136 OS=Homo sapiens GN=CCDC136 PE=1 SV=3//6.52359e-18	0.999437	4.44e-16
LNC_003757	XLOC_269416	--	Novel_lncRNA	XM_020086864.1	109629245	--	sp|Q9Z2H5|E41L1_MOUSE Band 4.1-like protein 1 OS=Mus musculus GN=Epb41l1 PE=1 SV=2//1.37117e-27	0.999437	4.44e-16
LNC_003757	XLOC_269416	--	Novel_lncRNA	XM_020103481.1	109639821	--	sp|Q4U2V3|CBPC1_DANRE Cytosolic carboxypeptidase 1 OS=Danio rerio GN=agtpbp1 PE=2 SV=1//0	0.999437	4.44e-16
LNC_003757	XLOC_269416	--	Novel_lncRNA	XM_020080391.1	109625237	--	sp|Q8K4C0|FMO5_RAT Dimethylaniline monooxygenase [N-oxide-forming] 5 OS=Rattus norvegicus GN=Fmo5 PE=1 SV=3//0	0.995202	1.99e-11
LNC_003757	XLOC_269416	--	Novel_lncRNA	XM_020099881.1	109637497	--	sp|Q9JIY2|HAKAI_MOUSE E3 ubiquitin-protein ligase Hakai OS=Mus musculus GN=Cbll1 PE=1 SV=1//3.11491e-124	0.953027	1.66e-06
LNC_003757	XLOC_269416	--	Novel_lncRNA	XM_020107876.1	109642921	--	sp|Q90342|MYC2_CYPCA Transcriptional regulator Myc-2 OS=Cyprinus carpio GN=mycb PE=3 SV=1//2.16526e-17	0.997993	2.56e-13
LNC_003757	XLOC_269416	--	Novel_lncRNA	XM_020100034.1	109637585	--	sp|Q8R2K4|TAF6L_MOUSE TAF6-like RNA polymerase II p300/CBP-associated factor-associated factor 65 kDa subunit 6L OS=Mus musculus GN=Taf6l PE=2 SV=1//0	0.998774	2.18e-14
LNC_003757	XLOC_269416	--	Novel_lncRNA	XM_020101246.1	109638323	--	sp|Q13480|GAB1_HUMAN GRB2-associated-binding protein 1 OS=Homo sapiens GN=GAB1 PE=1 SV=2//0	0.9983	1.12e-13
LNC_003757	XLOC_269416	--	Novel_lncRNA	XM_020092409.1	109632870	--	sp|O54698|S29A1_RAT Equilibrative nucleoside transporter 1 OS=Rattus norvegicus GN=Slc29a1 PE=2 SV=3//1.12465e-138	0.958435	9.11e-07
LNC_003757	XLOC_269416	--	Novel_lncRNA	XM_020098585.1	109636693	--	sp|Q6PB70|ANO8_MOUSE Anoctamin-8 OS=Mus musculus GN=Ano8 PE=2 SV=3//0	0.999437	4.44e-16
LNC_003757	XLOC_269416	--	Novel_lncRNA	XM_020086859.1	109629245	--	sp|Q9Z2H5|E41L1_MOUSE Band 4.1-like protein 1 OS=Mus musculus GN=Epb41l1 PE=1 SV=2//1.37117e-27	0.999383	6.66e-16
LNC_003757	XLOC_269416	--	Novel_lncRNA	XM_020109313.1	109644029	--	sp|O43293|DAPK3_HUMAN Death-associated protein kinase 3 OS=Homo sapiens GN=DAPK3 PE=1 SV=1//0	0.999291	1.33e-15
LNC_003757	XLOC_269416	--	Novel_lncRNA	XM_020093378.1	109633485	--	sp|Q9H1H9|KI13A_HUMAN Kinesin-like protein KIF13A OS=Homo sapiens GN=KIF13A PE=1 SV=2//1.99203e-19	0.974231	8.57e-08
LNC_003757	XLOC_269416	--	Novel_lncRNA	XM_020084310.1	109627627	--	sp|Q32ZL2|LPPR5_HUMAN Lipid phosphate phosphatase-related protein type 5 OS=Homo sapiens GN=LPPR5 PE=2 SV=2//3.51828e-112	0.999437	4.44e-16
LNC_003757	XLOC_269416	--	Novel_lncRNA	XM_020093357.1	109633475	--	sp|Q7SYN4|5NT3_DANRE Cytosolic 5&apos;-nucleotidase 3 OS=Danio rerio GN=nt5c3 PE=2 SV=2//2.4172e-178	0.992253	2.17e-10
LNC_003757	XLOC_269416	--	Novel_lncRNA	XM_020101310.1	109638360	--	sp|D2I3C6|DCLK2_AILME Serine/threonine-protein kinase DCLK2 OS=Ailuropoda melanoleuca GN=DCLK2 PE=3 SV=1//0	0.999437	4.44e-16
LNC_003757	XLOC_269416	--	Novel_lncRNA	XM_020092439.1	109632900	--	sp|Q3B748|LLPH_DANRE Protein LLP homolog OS=Danio rerio GN=llph PE=2 SV=1//1.08305e-39	0.981488	1.66e-08
LNC_003757	XLOC_269416	--	Novel_lncRNA	XM_020079990.1	109624949	--	sp|P70175|DLG3_MOUSE Disks large homolog 3 OS=Mus musculus GN=Dlg3 PE=1 SV=1//0	0.999437	4.44e-16
LNC_003757	XLOC_269416	--	Novel_lncRNA	XM_020105079.1	109640866	--	sp|Q08DM1|DEMA_BOVIN Dematin OS=Bos taurus GN=DMTN PE=2 SV=1//1.94971e-104	0.982052	1.42e-08
LNC_003757	XLOC_269416	--	Novel_lncRNA	XM_020110287.1	109644830	--	sp|O15550|KDM6A_HUMAN Lysine-specific demethylase 6A OS=Homo sapiens GN=KDM6A PE=1 SV=2//1.55395e-139	0.972567	1.17e-07
LNC_003757	XLOC_269416	--	Novel_lncRNA	XM_020083865.1	109627367	--	sp|Q2THW9|ZDHC5_CANFA Palmitoyltransferase ZDHHC5 OS=Canis familiaris GN=ZDHHC5 PE=2 SV=1//1.71009e-165	0.979958	2.46e-08
LNC_003757	XLOC_269416	--	Novel_lncRNA	XM_020100536.1	109637883	--	sp|Q9UI36|DACH1_HUMAN Dachshund homolog 1 OS=Homo sapiens GN=DACH1 PE=1 SV=3//0	0.999437	4.44e-16
LNC_003757	XLOC_269416	--	Novel_lncRNA	XM_020096887.1	109635594	--	sp|Q53QZ3|RHG15_HUMAN Rho GTPase-activating protein 15 OS=Homo sapiens GN=ARHGAP15 PE=1 SV=2//5.34975e-131	0.999437	4.44e-16
LNC_003757	XLOC_269416	--	Novel_lncRNA	XM_020083284.1	109626987	--	sp|Q04678|SSRP1_CHICK FACT complex subunit SSRP1 OS=Gallus gallus GN=SSRP1 PE=2 SV=2//0	0.999437	4.44e-16
LNC_003757	XLOC_269416	--	Novel_lncRNA	XR_002203206.1	109636510	--	sp|O94967|WDR47_HUMAN WD repeat-containing protein 47 OS=Homo sapiens GN=WDR47 PE=1 SV=1//0	0.99919	2.66e-15
LNC_003757	XLOC_269416	--	Novel_lncRNA	XM_020108917.1	109643689	--	sp|Q5VTB9|RN220_HUMAN E3 ubiquitin-protein ligase RNF220 OS=Homo sapiens GN=RNF220 PE=1 SV=1//0	0.968566	2.29e-07
LNC_003757	XLOC_269416	--	Novel_lncRNA	XM_020090128.1	109631400	--	sp|P83038|HDAC4_CHICK Histone deacetylase 4 OS=Gallus gallus GN=HDAC4 PE=2 SV=1//0	0.999239	2e-15
LNC_003757	XLOC_269416	--	Novel_lncRNA	XM_020091376.1	109632204	--	sp|Q5NCE8|MRS2_MOUSE Magnesium transporter MRS2 homolog, mitochondrial OS=Mus musculus GN=Mrs2 PE=2 SV=2//7.53126e-141	0.999437	4.44e-16
LNC_000069	XLOC_007785	--	Novel_lncRNA	XM_020112594.1	109646826	--	sp|Q9UI14|PRAF1_HUMAN Prenylated Rab acceptor protein 1 OS=Homo sapiens GN=RABAC1 PE=1 SV=1//2.72607e-72	-0.951477	1.95e-06
LNC_000069	XLOC_007785	--	Novel_lncRNA	XM_020091983.1	109632592	--	sp|A8C756|THADA_MOUSE Thyroid adenoma-associated protein homolog OS=Mus musculus GN=Thada PE=2 SV=1//0	0.963531	4.78e-07
LNC_000069	XLOC_007785	--	Novel_lncRNA	XM_020091255.1	109632129	--	sp|Q9H422|HIPK3_HUMAN Homeodomain-interacting protein kinase 3 OS=Homo sapiens GN=HIPK3 PE=1 SV=1//1.10017e-34	0.956657	1.12e-06
LNC_000069	XLOC_007785	--	Novel_lncRNA	XM_020088629.1	109630424	--	sp|Q9BZ71|PITM3_HUMAN Membrane-associated phosphatidylinositol transfer protein 3 OS=Homo sapiens GN=PITPNM3 PE=1 SV=2//0	0.955433	1.28e-06
LNC_000069	XLOC_007785	--	Novel_lncRNA	XM_020104779.1	109640656	--	sp|P63182|CBLN1_RAT Cerebellin-1 OS=Rattus norvegicus GN=Cbln1 PE=1 SV=2//7.13754e-100	0.95048	2.16e-06
LNC_000069	XLOC_007785	--	Novel_lncRNA	XM_020104051.1	109640190	--	sp|P00504|AATC_CHICK Aspartate aminotransferase, cytoplasmic OS=Gallus gallus GN=GOT1 PE=1 SV=3//0	0.966367	3.2e-07
LNC_000069	XLOC_007785	--	Novel_lncRNA	XM_020083056.1	109626870	--	sp|Q6UFS5|ZN503_DANRE Zinc finger protein 503 OS=Danio rerio GN=znf503 PE=1 SV=1//0	0.963338	4.9e-07
LNC_000069	XLOC_007785	--	Novel_lncRNA	XM_020081492.1	109625910	--	sp|Q17QD9|CSEN_BOVIN Calsenilin OS=Bos taurus GN=KCNIP3 PE=2 SV=1//4.0537e-09	0.95795	9.65e-07
LNC_000069	XLOC_007785	--	Novel_lncRNA	XM_020097486.1	109635994	--	sp|Q03555|GEPH_RAT Gephyrin OS=Rattus norvegicus GN=Gphn PE=1 SV=3//0	0.955062	1.34e-06
LNC_000101	XLOC_012005	--	Novel_lncRNA	XM_020090419.1	109631569	--	sp|A4IIK7|NDNF_XENTR Protein NDNF OS=Xenopus tropicalis GN=ndnf PE=2 SV=2//2.83753e-85	0.976144	5.85e-08
LNC_000101	XLOC_012005	--	Novel_lncRNA	XM_020095773.1	109634919	--	-//-	0.958441	9.1e-07
LNC_000101	XLOC_012005	--	Novel_lncRNA	XM_020111124.1	109645511	--	sp|O60806|TBX19_HUMAN T-box transcription factor TBX19 OS=Homo sapiens GN=TBX19 PE=1 SV=3//9.10644e-17	0.961418	6.31e-07
LNC_000101	XLOC_012005	--	Novel_lncRNA	XM_020096875.1	109635586	--	sp|P30531|SC6A1_HUMAN Sodium- and chloride-dependent GABA transporter 1 OS=Homo sapiens GN=SLC6A1 PE=2 SV=2//0	0.953237	1.63e-06
LNC_000101	XLOC_012005	--	Novel_lncRNA	XM_020106135.1	109641617	--	sp|P47901|V1BR_HUMAN Vasopressin V1b receptor OS=Homo sapiens GN=AVPR1B PE=2 SV=1//1.65261e-66	0.95907	8.45e-07
LNC_000101	XLOC_012005	--	Novel_lncRNA	XM_020098327.1	109636558	--	sp|Q8CFS6|KCNV2_MOUSE Potassium voltage-gated channel subfamily V member 2 OS=Mus musculus GN=Kcnv2 PE=2 SV=1//6.42113e-142	0.951955	1.86e-06
LNC_003754	XLOC_269320	--	Novel_lncRNA	XM_020110203.1	109644757	--	sp|Q96BM9|ARL8A_HUMAN ADP-ribosylation factor-like protein 8A OS=Homo sapiens GN=ARL8A PE=1 SV=1//2.12749e-117	0.951049	2.04e-06
LNC_003754	XLOC_269320	--	Novel_lncRNA	XM_020095134.1	109634553	--	sp|P62262|1433E_SHEEP 14-3-3 protein epsilon OS=Ovis aries GN=YWHAE PE=1 SV=1//9.57366e-118	0.999673	0
LNC_003754	XLOC_269320	--	Novel_lncRNA	XM_020082326.1	109626403	--	sp|Q9CXE2|BCL7A_MOUSE B-cell CLL/lymphoma 7 protein family member A OS=Mus musculus GN=Bcl7a PE=2 SV=1//2.16531e-52	0.95508	1.34e-06
LNC_003754	XLOC_269320	--	Novel_lncRNA	XM_020090582.1	109631705	--	sp|Q8N0S2|SYCE1_HUMAN Synaptonemal complex central element protein 1 OS=Homo sapiens GN=SYCE1 PE=1 SV=2//5.2876e-18	1	0
LNC_003754	XLOC_269320	--	Novel_lncRNA	XM_020101446.1	109638457	--	sp|Q9Y2W3|S45A1_HUMAN Proton-associated sugar transporter A OS=Homo sapiens GN=SLC45A1 PE=2 SV=4//1.05343e-104	1	0
LNC_003754	XLOC_269320	--	Novel_lncRNA	XM_020107398.1	109642566	--	sp|Q6PG95|CRML_MOUSE Protein cramped-like OS=Mus musculus GN=Cramp1l PE=2 SV=3//4.23108e-99	0.966064	3.35e-07
LNC_003754	XLOC_269320	--	Novel_lncRNA	XM_020078900.1	109624335	--	sp|Q9W686|SE3AB_DANRE Semaphorin-3ab OS=Danio rerio GN=sema3ab PE=2 SV=1//0	1	0
LNC_003754	XLOC_269320	--	Novel_lncRNA	XM_020111136.1	109645519	--	-//-	0.952716	1.72e-06
LNC_003754	XLOC_269320	--	Novel_lncRNA	XM_020099055.1	109636988	--	sp|P46530|NOTC1_DANRE Neurogenic locus notch homolog protein 1 OS=Danio rerio GN=notch1a PE=2 SV=1//1.4215e-09	0.951185	2.01e-06
LNC_003754	XLOC_269320	--	Novel_lncRNA	XM_020109999.1	109644583	--	sp|Q8C966|PF21B_MOUSE PHD finger protein 21B OS=Mus musculus GN=Phf21b PE=2 SV=1//5.65133e-31	0.951964	1.86e-06
LNC_003754	XLOC_269320	--	Novel_lncRNA	XM_020093536.1	109633567	--	sp|Q28BP2|T150A_XENTR Transmembrane protein 150A OS=Xenopus tropicalis GN=tmem150a PE=2 SV=1//1.16173e-141	0.952323	1.79e-06
LNC_003754	XLOC_269320	--	Novel_lncRNA	XM_020093341.1	109633465	--	sp|Q96PX9|PKH4B_HUMAN Pleckstrin homology domain-containing family G member 4B OS=Homo sapiens GN=PLEKHG4B PE=2 SV=4//4.13652e-71	0.999956	0
LNC_003754	XLOC_269320	--	Novel_lncRNA	XM_020087203.1	109629474	--	sp|Q3TZZ7|ESYT2_MOUSE Extended synaptotagmin-2 OS=Mus musculus GN=Esyt2 PE=1 SV=1//0	1	0
LNC_003754	XLOC_269320	--	Novel_lncRNA	XM_020108343.1	109643280	--	sp|A2VCZ5|MD13L_DANRE Mediator of RNA polymerase II transcription subunit 13-like OS=Danio rerio GN=zgc:153454 PE=2 SV=1//0	0.966514	3.13e-07
LNC_003754	XLOC_269320	--	Novel_lncRNA	XM_020094200.1	109633982	--	sp|Q6IN36|WIPF1_RAT WAS/WASL-interacting protein family member 1 OS=Rattus norvegicus GN=Wipf1 PE=1 SV=2//6.66023e-12	0.954344	1.45e-06
LNC_003754	XLOC_269320	--	Novel_lncRNA	XM_020087828.1	109629856	--	sp|Q7ZVJ6|QTRD1_DANRE Queuine tRNA-ribosyltransferase subunit qtrtd1 OS=Danio rerio GN=qtrtd1 PE=2 SV=2//0	1	0
LNC_003754	XLOC_269320	--	Novel_lncRNA	XR_002203409.1	109639593	--	sp|P22059|OSBP1_HUMAN Oxysterol-binding protein 1 OS=Homo sapiens GN=OSBP PE=1 SV=1//0	1	0
LNC_003754	XLOC_269320	--	Novel_lncRNA	XM_020098109.1	109636419	--	sp|Q17QV3|SUMO3_BOVIN Small ubiquitin-related modifier 3 OS=Bos taurus GN=SUMO3 PE=3 SV=1//6.30768e-56	0.984509	6.85e-09
LNC_003754	XLOC_269320	--	Novel_lncRNA	XM_020098863.1	109636869	--	sp|P28347|TEAD1_HUMAN Transcriptional enhancer factor TEF-1 OS=Homo sapiens GN=TEAD1 PE=1 SV=2//0	0.953385	1.6e-06
LNC_003754	XLOC_269320	--	Novel_lncRNA	XM_020103400.1	109639758	--	sp|Q02988|LECA_PLEWA Lectin OS=Pleurodeles waltl GN=LEC PE=1 SV=1//2.23763e-12	1	0
LNC_003754	XLOC_269320	--	Novel_lncRNA	XM_020089653.1	109631065	--	sp|Q96M89|CC138_HUMAN Coiled-coil domain-containing protein 138 OS=Homo sapiens GN=CCDC138 PE=1 SV=1//1.38621e-77	1	0
LNC_003754	XLOC_269320	--	Novel_lncRNA	XM_020093459.1	109633520	--	sp|P52757|CHIO_HUMAN Beta-chimaerin OS=Homo sapiens GN=CHN2 PE=1 SV=2//0	0.999986	0
LNC_003754	XLOC_269320	--	Novel_lncRNA	XM_020090671.1	109631741	--	sp|B6V8E6|CTNB1_CANFA Catenin beta-1 OS=Canis familiaris GN=CTNNB1 PE=1 SV=1//0	0.992823	1.48e-10
LNC_003754	XLOC_269320	--	Novel_lncRNA	XM_020091421.1	109632214	--	sp|Q6A065|CE170_MOUSE Centrosomal protein of 170 kDa OS=Mus musculus GN=Cep170 PE=1 SV=2//6.02684e-23	0.979403	2.82e-08
LNC_003754	XLOC_269320	--	Novel_lncRNA	XM_020084051.1	109627515	--	sp|E7EW31|PROB1_HUMAN Proline-rich basic protein 1 OS=Homo sapiens GN=PROB1 PE=2 SV=2//4.5007e-08	1	0
LNC_003754	XLOC_269320	--	Novel_lncRNA	XM_020091727.1	109632450	--	sp|Q9NR09|BIRC6_HUMAN Baculoviral IAP repeat-containing protein 6 OS=Homo sapiens GN=BIRC6 PE=1 SV=2//0	0.960593	7e-07
LNC_003754	XLOC_269320	--	Novel_lncRNA	XM_020109861.1	109644466	--	sp|Q99715|COCA1_HUMAN Collagen alpha-1(XII) chain OS=Homo sapiens GN=COL12A1 PE=1 SV=2//2.48881e-14	0.956276	1.17e-06
LNC_003754	XLOC_269320	--	Novel_lncRNA	XM_020112343.1	109646587	--	sp|Q9NQC7|CYLD_HUMAN Ubiquitin carboxyl-terminal hydrolase CYLD OS=Homo sapiens GN=CYLD PE=1 SV=1//6.43502e-09	0.950223	2.21e-06
LNC_003754	XLOC_269320	--	Novel_lncRNA	XM_020104286.1	109640351	--	sp|Q8N8Q1|C56D1_HUMAN Cytochrome b561 domain-containing protein 1 OS=Homo sapiens GN=CYB561D1 PE=2 SV=1//3.8424e-57	0.955899	1.22e-06
LNC_003754	XLOC_269320	--	Novel_lncRNA	XM_020111537.1	109645866	--	sp|Q3T8J9|GON4L_HUMAN GON-4-like protein OS=Homo sapiens GN=GON4L PE=1 SV=1//2.92271e-14	0.987057	2.8e-09
LNC_003754	XLOC_269320	--	Novel_lncRNA	XM_020083093.1	109626890	--	sp|Q9Y4A5|TRRAP_HUMAN Transformation/transcription domain-associated protein OS=Homo sapiens GN=TRRAP PE=1 SV=3//0	0.961386	6.34e-07
LNC_003754	XLOC_269320	--	Novel_lncRNA	XM_020106067.1	109641479	--	sp|Q9W758|CTBP2_XENLA C-terminal-binding protein 2 OS=Xenopus laevis GN=ctbp2 PE=1 SV=1//0	0.977551	4.32e-08
LNC_003754	XLOC_269320	--	Novel_lncRNA	XM_020092963.1	109633248	--	sp|Q00196|PO2F2_MOUSE POU domain, class 2, transcription factor 2 OS=Mus musculus GN=Pou2f2 PE=2 SV=4//7.96701e-06	0.964067	4.44e-07
LNC_003754	XLOC_269320	--	Novel_lncRNA	XM_020096966.1	109635641	--	sp|Q6PDD0|UD2A2_MOUSE UDP-glucuronosyltransferase 2A2 OS=Mus musculus GN=Ugt2a2 PE=2 SV=1//1.59724e-119	1	0
LNC_003754	XLOC_269320	--	Novel_lncRNA	XM_020091768.1	109632468	--	sp|Q9NTX7|RN146_HUMAN E3 ubiquitin-protein ligase RNF146 OS=Homo sapiens GN=RNF146 PE=1 SV=1//1.43435e-96	1	0
LNC_003754	XLOC_269320	--	Novel_lncRNA	XM_020096680.1	109635495	--	sp|Q27955|KCAB2_BOVIN Voltage-gated potassium channel subunit beta-2 OS=Bos taurus GN=KCNAB2 PE=1 SV=1//0	0.951598	1.93e-06
LNC_003754	XLOC_269320	--	Novel_lncRNA	XR_002203013.1	109633738	--	sp|Q3UIW5|RNF10_MOUSE RING finger protein 10 OS=Mus musculus GN=Rnf10 PE=2 SV=2//0	0.995816	1e-11
LNC_003754	XLOC_269320	--	Novel_lncRNA	XM_020084119.1	109627548	--	sp|Q12830|BPTF_HUMAN Nucleosome-remodeling factor subunit BPTF OS=Homo sapiens GN=BPTF PE=1 SV=3//1.90725e-130	0.972551	1.17e-07
LNC_003754	XLOC_269320	--	Novel_lncRNA	XM_020098674.1	109636745	--	sp|Q924W6|TRI66_MOUSE Tripartite motif-containing protein 66 OS=Mus musculus GN=Trim66 PE=1 SV=3//2.01956e-54	0.978114	3.81e-08
LNC_003754	XLOC_269320	--	Novel_lncRNA	XM_020102358.1	109639081	--	sp|Q05932|FOLC_HUMAN Folylpolyglutamate synthase, mitochondrial OS=Homo sapiens GN=FPGS PE=1 SV=3//0	1	0
LNC_003754	XLOC_269320	--	Novel_lncRNA	XM_020090349.1	109631518	--	sp|Q9C010|IPKB_HUMAN cAMP-dependent protein kinase inhibitor beta OS=Homo sapiens GN=PKIB PE=3 SV=1//4.29147e-09	0.986111	3.98e-09
LNC_003754	XLOC_269320	--	Novel_lncRNA	XM_020107664.1	109642720	--	sp|Q28056|ASPH_BOVIN Aspartyl/asparaginyl beta-hydroxylase OS=Bos taurus GN=ASPH PE=1 SV=1//2.59323e-21	0.986134	3.94e-09
LNC_003754	XLOC_269320	--	Novel_lncRNA	XM_020100054.1	109637593	--	sp|Q5FWR8|PVRL4_XENTR Nectin-4 OS=Xenopus tropicalis GN=pvrl4 PE=2 SV=2//9.50905e-47	1	0
LNC_003754	XLOC_269320	--	Novel_lncRNA	XM_020113589.1	109647780	--	sp|Q9UBG0|MRC2_HUMAN C-type mannose receptor 2 OS=Homo sapiens GN=MRC2 PE=1 SV=2//4.04862e-25	0.951844	1.88e-06
LNC_003754	XLOC_269320	--	Novel_lncRNA	XM_020092819.1	109633179	--	sp|A2AKY4|Z804A_MOUSE Zinc finger protein 804A OS=Mus musculus GN=Znf804a PE=2 SV=1//1.59054e-43	0.988147	1.81e-09
LNC_003754	XLOC_269320	--	Novel_lncRNA	XM_020098431.1	109636625	--	sp|Q5EAP5|RFX2_DANRE DNA-binding protein RFX2 OS=Danio rerio GN=rfx2 PE=2 SV=1//0	0.999698	0
LNC_003754	XLOC_269320	--	Novel_lncRNA	XM_020104531.1	109640489	--	sp|P15822|ZEP1_HUMAN Zinc finger protein 40 OS=Homo sapiens GN=HIVEP1 PE=1 SV=3//0	0.97916	2.99e-08
LNC_003754	XLOC_269320	--	Novel_lncRNA	XM_020085247.1	109628232	--	sp|Q9QUS6|TRIM1_MOUSE Probable E3 ubiquitin-protein ligase MID2 OS=Mus musculus GN=Mid2 PE=2 SV=2//3.53333e-54	0.982742	1.17e-08
LNC_003754	XLOC_269320	--	Novel_lncRNA	XM_020105780.1	109641333	--	sp|Q8BTF8|RALYL_MOUSE RNA-binding Raly-like protein OS=Mus musculus GN=Ralyl PE=2 SV=1//8.93835e-93	1	0
LNC_003754	XLOC_269320	--	Novel_lncRNA	XM_020101011.1	109638162	--	sp|Q6AZW2|A1A1A_DANRE Alcohol dehydrogenase [NADP(+)] A OS=Danio rerio GN=akr1a1a PE=2 SV=2//0	1	0
LNC_003754	XLOC_269320	--	Novel_lncRNA	XM_020087104.1	109629381	--	sp|Q8R0S2|IQEC1_MOUSE IQ motif and SEC7 domain-containing protein 1 OS=Mus musculus GN=Iqsec1 PE=1 SV=2//0	0.962323	5.61e-07
LNC_003754	XLOC_269320	--	Novel_lncRNA	XM_020082983.1	109626734	--	sp|Q9TU17|CXA3_SHEEP Gap junction alpha-3 protein OS=Ovis aries GN=GJA3 PE=2 SV=3//6.05377e-110	1	0
LNC_003754	XLOC_269320	--	Novel_lncRNA	XM_020094836.1	109634375	--	sp|Q5RDN9|YPEL2_PONAB Protein yippee-like 2 OS=Pongo abelii GN=YPEL2 PE=3 SV=1//2.36446e-78	0.981388	1.7e-08
LNC_003754	XLOC_269320	--	Novel_lncRNA	XM_020091371.1	109632200	--	sp|Q5XG87|PAPD7_HUMAN Non-canonical poly(A) RNA polymerase PAPD7 OS=Homo sapiens GN=PAPD7 PE=1 SV=3//1.83276e-179	1	0
LNC_003754	XLOC_269320	--	Novel_lncRNA	XM_020112601.1	109646833	--	sp|Q3U1Y4|DEN4B_MOUSE DENN domain-containing protein 4B OS=Mus musculus GN=Dennd4b PE=2 SV=2//0	0.952074	1.84e-06
LNC_003754	XLOC_269320	--	Novel_lncRNA	XM_020103790.1	109640015	--	sp|O95487|SC24B_HUMAN Protein transport protein Sec24B OS=Homo sapiens GN=SEC24B PE=1 SV=2//0	0.960343	7.23e-07
LNC_003754	XLOC_269320	--	Novel_lncRNA	XM_020092350.1	109632854	--	sp|Q9I8E6|COPG2_TAKRU Coatomer subunit gamma-2 OS=Takifugu rubripes GN=copg2 PE=3 SV=1//0	0.959169	8.34e-07
LNC_003754	XLOC_269320	--	Novel_lncRNA	XM_020091819.1	109632504	--	sp|Q17QM4|EPT1_BOVIN Ethanolaminephosphotransferase 1 OS=Bos taurus GN=EPT1 PE=2 SV=3//0	0.950314	2.19e-06
LNC_003754	XLOC_269320	--	Novel_lncRNA	XM_020103174.1	109639616	--	sp|Q6PFT9|AB1IP_DANRE Amyloid beta A4 precursor protein-binding family B member 1-interacting protein OS=Danio rerio GN=apbb1ip PE=2 SV=1//2.06852e-147	0.959955	7.58e-07
LNC_003754	XLOC_269320	--	Novel_lncRNA	XM_020103607.1	109639892	--	sp|Q04637|IF4G1_HUMAN Eukaryotic translation initiation factor 4 gamma 1 OS=Homo sapiens GN=EIF4G1 PE=1 SV=4//4.39104e-23	0.96963	1.93e-07
LNC_003754	XLOC_269320	--	Novel_lncRNA	XM_020098054.1	109636392	--	sp|Q99996|AKAP9_HUMAN A-kinase anchor protein 9 OS=Homo sapiens GN=AKAP9 PE=1 SV=3//8.68131e-16	1	0
LNC_003754	XLOC_269320	--	Novel_lncRNA	XM_020090644.1	109631733	--	sp|O75122|CLAP2_HUMAN CLIP-associating protein 2 OS=Homo sapiens GN=CLASP2 PE=1 SV=2//0	1	0
LNC_003754	XLOC_269320	--	Novel_lncRNA	XM_020103877.1	109640082	--	-//-	0.98127	1.76e-08
LNC_003754	XLOC_269320	--	Novel_lncRNA	XR_002203722.1	109643182	--	sp|Q15032|R3HD1_HUMAN R3H domain-containing protein 1 OS=Homo sapiens GN=R3HDM1 PE=1 SV=3//3.92591e-174	0.99248	1.87e-10
LNC_003754	XLOC_269320	--	Novel_lncRNA	XM_020079914.1	109624971	--	sp|Q5F3Z7|CTSL2_CHICK CTD small phosphatase-like protein 2 OS=Gallus gallus GN=CTDSPL2 PE=2 SV=2//0	0.95049	2.16e-06
LNC_003754	XLOC_269320	--	Novel_lncRNA	XM_020097494.1	109636002	--	sp|P59808|SASH1_MOUSE SAM and SH3 domain-containing protein 1 OS=Mus musculus GN=Sash1 PE=1 SV=1//1.75076e-30	0.968467	2.33e-07
LNC_003754	XLOC_269320	--	Novel_lncRNA	XM_020108059.1	109642975	--	sp|Q8BMS2|SPON2_MOUSE Spondin-2 OS=Mus musculus GN=Spon2 PE=1 SV=2//1.2487e-98	0.976726	5.17e-08
LNC_003754	XLOC_269320	--	Novel_lncRNA	XM_020087575.1	109629721	--	sp|O13156|GFRA1_CHICK GDNF family receptor alpha-1 OS=Gallus gallus GN=GFRA1 PE=2 SV=1//7.9236e-169	0.999985	0
LNC_003754	XLOC_269320	--	Novel_lncRNA	XM_020082642.1	109626575	--	sp|Q4VBJ9|MORN5_DANRE MORN repeat-containing protein 5 OS=Danio rerio GN=morn5 PE=2 SV=1//3.88446e-80	0.999127	4e-15
LNC_003754	XLOC_269320	--	Novel_lncRNA	XM_020102427.1	109639136	--	sp|Q08BR4|STB1B_DANRE Histone-lysine N-methyltransferase SETDB1-B OS=Danio rerio GN=setdb1b PE=2 SV=2//3.3314e-44	0.963134	5.04e-07
LNC_003754	XLOC_269320	--	Novel_lncRNA	XM_020099962.1	109637531	--	sp|Q7Z628|ARHG8_HUMAN Neuroepithelial cell-transforming gene 1 protein OS=Homo sapiens GN=NET1 PE=1 SV=1//0	0.976592	5.32e-08
LNC_003754	XLOC_269320	--	Novel_lncRNA	XM_020090826.1	109631816	--	sp|Q92556|ELMO1_HUMAN Engulfment and cell motility protein 1 OS=Homo sapiens GN=ELMO1 PE=1 SV=2//0	0.95185	1.88e-06
LNC_003754	XLOC_269320	--	Novel_lncRNA	XM_020084593.1	109627801	--	sp|Q2VIU1|ID2_PIG DNA-binding protein inhibitor ID-2 OS=Sus scrofa GN=ID2 PE=2 SV=1//3.37036e-56	0.958418	9.13e-07
LNC_003754	XLOC_269320	--	Novel_lncRNA	XM_020087865.1	109629882	--	sp|Q6P0D7|MPP7_DANRE MAGUK p55 subfamily member 7 OS=Danio rerio GN=mpp7 PE=1 SV=1//0	0.999728	0
LNC_003754	XLOC_269320	--	Novel_lncRNA	XM_020100626.1	109637948	--	sp|Q5ZI82|P2RY8_CHICK P2Y purinoceptor 8 OS=Gallus gallus GN=P2RY8 PE=2 SV=1//1.00103e-80	0.989904	8.12e-10
LNC_003754	XLOC_269320	--	Novel_lncRNA	XM_020099660.1	109637373	--	sp|Q9WUU9|GANP_MOUSE Germinal-center associated nuclear protein OS=Mus musculus GN=Mcm3ap PE=1 SV=2//0	0.99949	2.22e-16
LNC_003754	XLOC_269320	--	Novel_lncRNA	XM_020110151.1	109644708	--	sp|A2BH40|ARI1A_MOUSE AT-rich interactive domain-containing protein 1A OS=Mus musculus GN=Arid1a PE=1 SV=1//4.58498e-142	0.967628	2.65e-07
LNC_003754	XLOC_269320	--	Novel_lncRNA	XM_020092658.1	109633067	--	sp|Q96RK0|CIC_HUMAN Protein capicua homolog OS=Homo sapiens GN=CIC PE=1 SV=2//1.36057e-11	0.959361	8.15e-07
LNC_003754	XLOC_269320	--	Novel_lncRNA	XM_020093366.1	109633478	--	sp|Q9Y2W1|TR150_HUMAN Thyroid hormone receptor-associated protein 3 OS=Homo sapiens GN=THRAP3 PE=1 SV=2//9.10676e-73	0.99989	0
LNC_003754	XLOC_269320	--	Novel_lncRNA	XM_020107808.1	109642864	--	sp|P14105|MYH9_CHICK Myosin-9 OS=Gallus gallus GN=MYH9 PE=2 SV=1//0	0.95603	1.2e-06
LNC_003754	XLOC_269320	--	Novel_lncRNA	XM_020109698.1	109644341	--	sp|Q07008|NOTC1_RAT Neurogenic locus notch homolog protein 1 OS=Rattus norvegicus GN=Notch1 PE=1 SV=3//1.31068e-06	0.957329	1.04e-06
LNC_003754	XLOC_269320	--	Novel_lncRNA	XM_020092043.1	109632645	--	sp|Q86UL8|MAGI2_HUMAN Membrane-associated guanylate kinase, WW and PDZ domain-containing protein 2 OS=Homo sapiens GN=MAGI2 PE=1 SV=3//0	0.966343	3.21e-07
LNC_003754	XLOC_269320	--	Novel_lncRNA	XM_020091043.1	109631959	--	sp|O95644|NFAC1_HUMAN Nuclear factor of activated T-cells, cytoplasmic 1 OS=Homo sapiens GN=NFATC1 PE=1 SV=3//2.31885e-09	0.950624	2.13e-06
LNC_003754	XLOC_269320	--	Novel_lncRNA	XM_020112325.1	109646569	--	sp|Q9QYE3|BC11A_MOUSE B-cell lymphoma/leukemia 11A OS=Mus musculus GN=Bcl11a PE=1 SV=1//4.70236e-26	0.956351	1.16e-06
LNC_003754	XLOC_269320	--	Novel_lncRNA	XM_020095001.1	109634499	--	sp|Q68FD5|CLH1_MOUSE Clathrin heavy chain 1 OS=Mus musculus GN=Cltc PE=1 SV=3//0	0.956197	1.18e-06
LNC_003754	XLOC_269320	--	Novel_lncRNA	XM_020091507.1	109632295	--	sp|Q9NP56|PDE7B_HUMAN cAMP-specific 3&apos;,5&apos;-cyclic phosphodiesterase 7B OS=Homo sapiens GN=PDE7B PE=1 SV=1//0	0.999949	0
LNC_003754	XLOC_269320	--	Novel_lncRNA	XM_020084114.1	109627548	--	sp|Q12830|BPTF_HUMAN Nucleosome-remodeling factor subunit BPTF OS=Homo sapiens GN=BPTF PE=1 SV=3//1.90725e-130	0.992986	1.32e-10
LNC_003754	XLOC_269320	--	Novel_lncRNA	XM_020083574.1	109627158	--	sp|P12027|PSGP_ONCMY Polysialoglycoprotein OS=Oncorhynchus mykiss PE=1 SV=2//2.50579e-06	0.986279	3.74e-09
LNC_003754	XLOC_269320	--	Novel_lncRNA	XM_020106096.1	109641588	--	sp|Q11011|PSA_MOUSE Puromycin-sensitive aminopeptidase OS=Mus musculus GN=Npepps PE=1 SV=2//0	0.96255	5.45e-07
LNC_003754	XLOC_269320	--	Novel_lncRNA	XM_020092294.1	109632821	--	sp|Q05209|PTN12_HUMAN Tyrosine-protein phosphatase non-receptor type 12 OS=Homo sapiens GN=PTPN12 PE=1 SV=3//0	0.997722	4.81e-13
LNC_003754	XLOC_269320	--	Novel_lncRNA	XM_020110949.1	109645359	--	sp|Q64701|RBL1_MOUSE Retinoblastoma-like protein 1 OS=Mus musculus GN=Rbl1 PE=1 SV=3//0	0.967504	2.7e-07
LNC_003754	XLOC_269320	--	Novel_lncRNA	XM_020091940.1	109632578	--	sp|Q5RIW8|MED23_DANRE Mediator of RNA polymerase II transcription subunit 23 OS=Danio rerio GN=med23 PE=2 SV=2//0	0.967184	2.84e-07
LNC_003754	XLOC_269320	--	Novel_lncRNA	XM_020094087.1	109633905	--	sp|Q9NWX5|ASB6_HUMAN Ankyrin repeat and SOCS box protein 6 OS=Homo sapiens GN=ASB6 PE=1 SV=1//6.86484e-127	0.999862	0
LNC_003754	XLOC_269320	--	Novel_lncRNA	XM_020091590.1	109632362	--	sp|Q9NU22|MDN1_HUMAN Midasin OS=Homo sapiens GN=MDN1 PE=1 SV=2//0	0.964733	4.05e-07
LNC_003754	XLOC_269320	--	Novel_lncRNA	XM_020083710.1	109627246	--	sp|Q8N3V7|SYNPO_HUMAN Synaptopodin OS=Homo sapiens GN=SYNPO PE=1 SV=2//2.37313e-16	0.959199	8.31e-07
LNC_003754	XLOC_269320	--	Novel_lncRNA	XM_020098580.1	109636676	--	sp|Q803U7|EXO1_DANRE Exonuclease 1 OS=Danio rerio GN=exo1 PE=2 SV=1//0	0.988674	1.44e-09
LNC_003754	XLOC_269320	--	Novel_lncRNA	XM_020100238.1	109637692	--	sp|Q63374|NRX2A_RAT Neurexin-2 OS=Rattus norvegicus GN=Nrxn2 PE=1 SV=3//4.08818e-15	0.999708	0
LNC_003754	XLOC_269320	--	Novel_lncRNA	XM_020104218.1	109640307	--	sp|P51641|CNTFR_CHICK Ciliary neurotrophic factor receptor subunit alpha OS=Gallus gallus GN=CNTFR PE=2 SV=1//2.64975e-118	0.999563	0
LNC_003754	XLOC_269320	--	Novel_lncRNA	XM_020098839.1	109636859	--	sp|Q9Y4D2|DGLA_HUMAN Sn1-specific diacylglycerol lipase alpha OS=Homo sapiens GN=DAGLA PE=1 SV=3//6.03557e-08	1	0
LNC_003754	XLOC_269320	--	Novel_lncRNA	XM_020084105.1	109627545	--	-//-	0.967886	2.55e-07
LNC_003754	XLOC_269320	--	Novel_lncRNA	XM_020094697.1	109634290	--	sp|Q28FX0|ELAV3_XENTR ELAV-like protein 3 OS=Xenopus tropicalis GN=elavl3 PE=2 SV=1//0	1	0
LNC_003754	XLOC_269320	--	Novel_lncRNA	XM_020113944.1	109648151	--	sp|P23467|PTPRB_HUMAN Receptor-type tyrosine-protein phosphatase beta OS=Homo sapiens GN=PTPRB PE=1 SV=3//2.26326e-16	0.952953	1.68e-06
LNC_003754	XLOC_269320	--	Novel_lncRNA	XM_020103735.1	109639982	--	sp|Q15389|ANGP1_HUMAN Angiopoietin-1 OS=Homo sapiens GN=ANGPT1 PE=1 SV=2//0	0.985252	5.36e-09
LNC_003754	XLOC_269320	--	Novel_lncRNA	XM_020089030.1	109630714	--	sp|Q02356|AMPD2_RAT AMP deaminase 2 OS=Rattus norvegicus GN=Ampd2 PE=2 SV=2//0	0.995829	9.87e-12
LNC_003754	XLOC_269320	--	Novel_lncRNA	XM_020104962.1	109640784	--	sp|A3KPW9|BAG6_DANRE Large proline-rich protein BAG6 OS=Danio rerio GN=Bag6 PE=3 SV=1//1.22824e-40	0.96357	4.75e-07
LNC_003754	XLOC_269320	--	Novel_lncRNA	XM_020113330.1	109647521	--	-//-	0.981434	1.68e-08
LNC_003754	XLOC_269320	--	Novel_lncRNA	XM_020104532.1	109640490	--	sp|Q3SYV4|CAP1_BOVIN Adenylyl cyclase-associated protein 1 OS=Bos taurus GN=CAP1 PE=2 SV=3//1.19441e-114	0.955087	1.33e-06
LNC_003754	XLOC_269320	--	Novel_lncRNA	XM_020087489.1	109629685	--	sp|O97902|ASAP1_BOVIN Arf-GAP with SH3 domain, ANK repeat and PH domain-containing protein 1 OS=Bos taurus GN=ASAP1 PE=1 SV=1//0	0.963851	4.57e-07
LNC_003754	XLOC_269320	--	Novel_lncRNA	XM_020099658.1	109637373	--	sp|Q9WUU9|GANP_MOUSE Germinal-center associated nuclear protein OS=Mus musculus GN=Mcm3ap PE=1 SV=2//0	0.999365	8.88e-16
LNC_003754	XLOC_269320	--	Novel_lncRNA	XM_020105212.1	109640948	--	sp|Q969W9|PMEPA_HUMAN Protein TMEPAI OS=Homo sapiens GN=PMEPA1 PE=1 SV=1//7.91666e-68	0.952965	1.67e-06
LNC_003754	XLOC_269320	--	Novel_lncRNA	XM_020096061.1	109635126	--	sp|Q8CH77|NAV1_MOUSE Neuron navigator 1 OS=Mus musculus GN=Nav1 PE=1 SV=2//0	0.999478	4.44e-16
LNC_003754	XLOC_269320	--	Novel_lncRNA	XM_020102649.1	109639271	--	sp|Q6NW59|ATF4_DANRE Cyclic AMP-dependent transcription factor ATF-4 OS=Danio rerio GN=atf4 PE=2 SV=1//8.44217e-07	0.953503	1.58e-06
LNC_003754	XLOC_269320	--	Novel_lncRNA	XM_020096782.1	109635537	--	sp|Q90701|TEAD3_CHICK Transcriptional enhancer factor TEF-5 OS=Gallus gallus GN=TEAD3 PE=2 SV=2//0	0.978097	3.83e-08
LNC_003754	XLOC_269320	--	Novel_lncRNA	XM_020113632.1	109647822	--	sp|Q7SY48|HEAT1_DANRE HEAT repeat-containing protein 1 OS=Danio rerio GN=heatr1 PE=2 SV=1//4.58114e-165	0.961926	5.91e-07
LNC_003754	XLOC_269320	--	Novel_lncRNA	XM_020089234.1	109630819	--	sp|Q86X10|RLGPB_HUMAN Ral GTPase-activating protein subunit beta OS=Homo sapiens GN=RALGAPB PE=1 SV=1//0	0.995339	1.72e-11
LNC_003754	XLOC_269320	--	Novel_lncRNA	XM_020095441.1	109634750	--	sp|Q9ESD7|DYSF_MOUSE Dysferlin OS=Mus musculus GN=Dysf PE=1 SV=3//4.82086e-65	0.975473	6.71e-08
LNC_003754	XLOC_269320	--	Novel_lncRNA	XM_020092484.1	109632930	--	sp|Q9ULK2|AT7L1_HUMAN Ataxin-7-like protein 1 OS=Homo sapiens GN=ATXN7L1 PE=1 SV=3//6.29969e-25	1	0
LNC_003754	XLOC_269320	--	Novel_lncRNA	XM_020110819.1	109645267	--	sp|Q99MS7|EH1L1_MOUSE EH domain-binding protein 1-like protein 1 OS=Mus musculus GN=Ehbp1l1 PE=1 SV=1//5.65867e-56	0.99555	1.36e-11
LNC_003754	XLOC_269320	--	Novel_lncRNA	XM_020099271.1	109637108	--	sp|Q6GLT8|FAHD2_XENLA Fumarylacetoacetate hydrolase domain-containing protein 2 OS=Xenopus laevis GN=fahd2 PE=2 SV=1//1.6851e-134	0.999998	0
LNC_003754	XLOC_269320	--	Novel_lncRNA	XM_020080598.1	109625385	--	sp|Q803I8|SYVN1_DANRE E3 ubiquitin-protein ligase synoviolin OS=Danio rerio GN=syvn1 PE=2 SV=2//5.10666e-16	0.950369	2.18e-06
LNC_003754	XLOC_269320	--	Novel_lncRNA	XM_020087740.1	109629811	--	sp|Q13887|KLF5_HUMAN Krueppel-like factor 5 OS=Homo sapiens GN=KLF5 PE=1 SV=2//3.24166e-84	0.959988	7.55e-07
LNC_003754	XLOC_269320	--	Novel_lncRNA	XM_020090748.1	109631782	--	sp|P26261|SDC3_CHICK Syndecan-3 OS=Gallus gallus GN=SDC3 PE=2 SV=2//1.41093e-26	0.958027	9.56e-07
LNC_003754	XLOC_269320	--	Novel_lncRNA	XM_020102611.1	109639243	--	sp|Q8IXL6|FA20C_HUMAN Extracellular serine/threonine protein kinase FAM20C OS=Homo sapiens GN=FAM20C PE=1 SV=2//6.66464e-28	0.993137	1.19e-10
LNC_003754	XLOC_269320	--	Novel_lncRNA	XM_020104847.1	109640706	--	sp|Q5ZKJ5|TM180_CHICK Transmembrane protein 180 OS=Gallus gallus GN=TMEM180 PE=2 SV=1//0	0.999782	0
LNC_003754	XLOC_269320	--	Novel_lncRNA	XM_020108877.1	109643692	--	sp|Q8IWI9|MGAP_HUMAN MAX gene-associated protein OS=Homo sapiens GN=MGA PE=1 SV=3//1.30386e-27	1	0
LNC_003754	XLOC_269320	--	Novel_lncRNA	XM_020112905.1	109647123	--	sp|B2RRE7|OTUD4_MOUSE OTU domain-containing protein 4 OS=Mus musculus GN=Otud4 PE=1 SV=1//7.60355e-24	0.95056	2.14e-06
LNC_003754	XLOC_269320	--	Novel_lncRNA	XM_020099179.1	109637064	--	sp|Q6ZSG1|RN165_HUMAN RING finger protein 165 OS=Homo sapiens GN=RNF165 PE=1 SV=1//5.99572e-116	0.999959	0
LNC_003754	XLOC_269320	--	Novel_lncRNA	XM_020111199.1	109645580	--	sp|Q60591|NFAC2_MOUSE Nuclear factor of activated T-cells, cytoplasmic 2 OS=Mus musculus GN=Nfatc2 PE=1 SV=3//5.3175e-142	0.959105	8.41e-07
LNC_003754	XLOC_269320	--	Novel_lncRNA	XM_020106573.1	109641969	--	sp|Q5ZL67|NF2L1_CHICK Nuclear factor erythroid 2-related factor 1 OS=Gallus gallus GN=NFE2L1 PE=2 SV=1//0	1	0
LNC_003754	XLOC_269320	--	Novel_lncRNA	XM_020082287.1	109626388	--	sp|Q3THS6|METK2_MOUSE S-adenosylmethionine synthase isoform type-2 OS=Mus musculus GN=Mat2a PE=2 SV=2//0	0.968355	2.37e-07
LNC_003754	XLOC_269320	--	Novel_lncRNA	XM_020103693.1	109639951	--	sp|P25122|KCNC1_RAT Potassium voltage-gated channel subfamily C member 1 OS=Rattus norvegicus GN=Kcnc1 PE=1 SV=1//0	0.987901	2e-09
LNC_003754	XLOC_269320	--	Novel_lncRNA	XM_020103777.1	109640004	--	sp|Q6V0I7|FAT4_HUMAN Protocadherin Fat 4 OS=Homo sapiens GN=FAT4 PE=1 SV=2//9.5064e-07	0.958243	9.32e-07
LNC_003754	XLOC_269320	--	Novel_lncRNA	XM_020089148.1	109630771	--	sp|Q8C7U7|GALT6_MOUSE Polypeptide N-acetylgalactosaminyltransferase 6 OS=Mus musculus GN=Galnt6 PE=2 SV=1//0	0.996743	2.87e-12
LNC_003754	XLOC_269320	--	Novel_lncRNA	XM_020106000.1	109641516	--	sp|Q60611|SATB1_MOUSE DNA-binding protein SATB1 OS=Mus musculus GN=Satb1 PE=1 SV=2//3.25161e-13	0.96242	5.54e-07
LNC_003754	XLOC_269320	--	Novel_lncRNA	XM_020081313.1	109625810	--	sp|Q9R050|SSBP3_RAT Single-stranded DNA-binding protein 3 OS=Rattus norvegicus GN=Ssbp3 PE=2 SV=1//3.11179e-23	0.992329	2.07e-10
LNC_003754	XLOC_269320	--	Novel_lncRNA	XM_020095937.1	109635020	--	sp|Q6GNW0|LRRF2_XENLA Leucine-rich repeat flightless-interacting protein 2 OS=Xenopus laevis GN=lrrfip2 PE=2 SV=2//3.20543e-12	0.981189	1.8e-08
LNC_003754	XLOC_269320	--	Novel_lncRNA	XM_020108981.1	109643764	--	sp|Q91428|GATA3_DANRE Transcription factor GATA-3 OS=Danio rerio GN=gata3 PE=2 SV=1//1.47832e-180	0.97726	4.61e-08
LNC_003754	XLOC_269320	--	Novel_lncRNA	XM_020095141.1	109634541	--	sp|O75093|SLIT1_HUMAN Slit homolog 1 protein OS=Homo sapiens GN=SLIT1 PE=2 SV=4//0	0.975354	6.87e-08
LNC_003754	XLOC_269320	--	Novel_lncRNA	XM_020101989.1	109638831	--	sp|Q91738|FAK1_XENLA Focal adhesion kinase 1 OS=Xenopus laevis GN=ptk2 PE=2 SV=2//0	1	0
LNC_003754	XLOC_269320	--	Novel_lncRNA	XM_020103142.1	109639593	--	sp|P22059|OSBP1_HUMAN Oxysterol-binding protein 1 OS=Homo sapiens GN=OSBP PE=1 SV=1//0	1	0
LNC_003754	XLOC_269320	--	Novel_lncRNA	XM_020103428.1	109639786	--	sp|P10826|RARB_HUMAN Retinoic acid receptor beta OS=Homo sapiens GN=RARB PE=1 SV=2//0	0.952604	1.74e-06
LNC_003754	XLOC_269320	--	Novel_lncRNA	XM_020111826.1	109646114	--	sp|Q4R495|MFS11_MACFA UNC93-like protein MFSD11 OS=Macaca fascicularis GN=MFSD11 PE=2 SV=1//7.23887e-134	1	0
LNC_003754	XLOC_269320	--	Novel_lncRNA	XM_020082301.1	109626395	--	sp|Q96RU3|FNBP1_HUMAN Formin-binding protein 1 OS=Homo sapiens GN=FNBP1 PE=1 SV=2//0	0.951417	1.96e-06
LNC_003754	XLOC_269320	--	Novel_lncRNA	XM_020086676.1	109629172	--	sp|Q8CFN2|CDC42_RAT Cell division control protein 42 homolog OS=Rattus norvegicus GN=Cdc42 PE=1 SV=2//7.93743e-122	0.969319	2.03e-07
LNC_003754	XLOC_269320	--	Novel_lncRNA	XM_020083803.1	109627311	--	sp|Q4R4J0|GDIR1_MACFA Rho GDP-dissociation inhibitor 1 OS=Macaca fascicularis GN=ARHGDIA PE=2 SV=1//3.33956e-81	0.970688	1.62e-07
LNC_003754	XLOC_269320	--	Novel_lncRNA	XM_020109497.1	109644167	--	sp|Q9UPN3|MACF1_HUMAN Microtubule-actin cross-linking factor 1, isoforms 1/2/3/5 OS=Homo sapiens GN=MACF1 PE=1 SV=4//3.37533e-06	0.957107	1.06e-06
LNC_003754	XLOC_269320	--	Novel_lncRNA	XM_020091609.1	109632378	--	sp|Q15147|PLCB4_HUMAN 1-phosphatidylinositol 4,5-bisphosphate phosphodiesterase beta-4 OS=Homo sapiens GN=PLCB4 PE=1 SV=3//0	1	0
LNC_003754	XLOC_269320	--	Novel_lncRNA	XM_020087478.1	109629679	--	sp|Q5T5P2|SKT_HUMAN Sickle tail protein homolog OS=Homo sapiens GN=KIAA1217 PE=1 SV=2//2.39861e-16	0.974433	8.24e-08
LNC_003754	XLOC_269320	--	Novel_lncRNA	XM_020097761.1	109636175	--	sp|Q0IID7|DUS10_BOVIN Dual specificity protein phosphatase 10 OS=Bos taurus GN=DUSP10 PE=2 SV=1//0	0.982189	1.37e-08
LNC_003754	XLOC_269320	--	Novel_lncRNA	XM_020096655.1	109635477	--	sp|O43432|IF4G3_HUMAN Eukaryotic translation initiation factor 4 gamma 3 OS=Homo sapiens GN=EIF4G3 PE=1 SV=2//1.18266e-06	1	0
LNC_003754	XLOC_269320	--	Novel_lncRNA	XM_020109925.1	109644527	--	sp|Q60611|SATB1_MOUSE DNA-binding protein SATB1 OS=Mus musculus GN=Satb1 PE=1 SV=2//9.19383e-180	0.964669	4.09e-07
LNC_003754	XLOC_269320	--	Novel_lncRNA	XM_020086635.1	109629148	--	sp|P51610|HCFC1_HUMAN Host cell factor 1 OS=Homo sapiens GN=HCFC1 PE=1 SV=2//1.26556e-119	0.950028	2.26e-06
LNC_003754	XLOC_269320	--	Novel_lncRNA	XM_020106238.1	109641708	--	sp|Q6ZRS2|SRCAP_HUMAN Helicase SRCAP OS=Homo sapiens GN=SRCAP PE=1 SV=3//6.76725e-37	0.95072	2.11e-06
LNC_003754	XLOC_269320	--	Novel_lncRNA	XM_020082198.1	109626338	--	sp|Q3UHC7|DAB2P_MOUSE Disabled homolog 2-interacting protein OS=Mus musculus GN=Dab2ip PE=1 SV=1//0	0.953145	1.64e-06
LNC_003754	XLOC_269320	--	Novel_lncRNA	XM_020094712.1	109634299	--	sp|Q8IY67|RAVR1_HUMAN Ribonucleoprotein PTB-binding 1 OS=Homo sapiens GN=RAVER1 PE=1 SV=1//4.7371e-142	0.999175	3.11e-15
LNC_003754	XLOC_269320	--	Novel_lncRNA	XM_020111670.1	109645986	--	sp|Q9CXM0|CHODL_MOUSE Chondrolectin OS=Mus musculus GN=Chodl PE=2 SV=3//2.39945e-62	0.989317	1.08e-09
LNC_003754	XLOC_269320	--	Novel_lncRNA	XM_020107282.1	109642472	--	sp|Q00900|ZEP2_RAT Human immunodeficiency virus type I enhancer-binding protein 2 homolog OS=Rattus norvegicus GN=Hivep2 PE=2 SV=2//1.30618e-12	0.956886	1.09e-06
LNC_003754	XLOC_269320	--	Novel_lncRNA	XM_020110609.1	109645101	--	sp|Q91437|PYR1_SQUAC CAD protein OS=Squalus acanthias GN=CAD PE=2 SV=1//0	0.95521	1.32e-06
LNC_003754	XLOC_269320	--	Novel_lncRNA	XM_020112128.1	109646387	--	sp|Q8IZQ1|WDFY3_HUMAN WD repeat and FYVE domain-containing protein 3 OS=Homo sapiens GN=WDFY3 PE=1 SV=2//0	0.954483	1.43e-06
LNC_003754	XLOC_269320	--	Novel_lncRNA	XM_020101613.1	109638576	--	sp|Q6TH22|DDI2_DANRE Protein DDI1 homolog 2 OS=Danio rerio GN=ddi2 PE=2 SV=1//4.79825e-26	0.961832	5.98e-07
LNC_003754	XLOC_269320	--	Novel_lncRNA	XM_020084146.1	109627555	--	sp|P98161|PKD1_HUMAN Polycystin-1 OS=Homo sapiens GN=PKD1 PE=1 SV=3//0	0.969245	2.06e-07
LNC_003754	XLOC_269320	--	Novel_lncRNA	XM_020111955.1	109646232	--	sp|Q60675|LAMA2_MOUSE Laminin subunit alpha-2 OS=Mus musculus GN=Lama2 PE=1 SV=2//7.18017e-09	0.962839	5.24e-07
LNC_003754	XLOC_269320	--	Novel_lncRNA	XM_020103059.1	109639543	--	sp|Q9C0K0|BC11B_HUMAN B-cell lymphoma/leukemia 11B OS=Homo sapiens GN=BCL11B PE=1 SV=1//2.03209e-26	0.978486	3.5e-08
LNC_003754	XLOC_269320	--	Novel_lncRNA	XM_020092291.1	109632819	--	sp|Q8CB44|GRAM4_MOUSE GRAM domain-containing protein 4 OS=Mus musculus GN=Gramd4 PE=2 SV=1//0	0.991135	4.25e-10
LNC_003754	XLOC_269320	--	Novel_lncRNA	XM_020094670.1	109634280	--	sp|Q5THK1|PR14L_HUMAN Protein PRR14L OS=Homo sapiens GN=PRR14L PE=1 SV=1//6.27789e-24	0.99779	4.13e-13
LNC_003754	XLOC_269320	--	Novel_lncRNA	XM_020094992.1	109634496	--	sp|Q63312|PHLB1_RAT Pleckstrin homology-like domain family B member 1 (Fragment) OS=Rattus norvegicus GN=Phldb1 PE=2 SV=2//1.42805e-54	0.975204	7.08e-08
LNC_003754	XLOC_269320	--	Novel_lncRNA	XM_020089264.1	109630833	--	sp|Q6NVJ5|DI2BA_DANRE Disco-interacting protein 2 homolog B-A OS=Danio rerio GN=dip2ba PE=2 SV=1//0	0.958014	9.58e-07
LNC_003754	XLOC_269320	--	Novel_lncRNA	XM_020109937.1	109644508	--	sp|Q9NR56|MBNL1_HUMAN Muscleblind-like protein 1 OS=Homo sapiens GN=MBNL1 PE=1 SV=2//5.09724e-147	0.97035	1.72e-07
LNC_003754	XLOC_269320	--	Novel_lncRNA	XM_020113558.1	109647749	--	sp|Q3ZBB6|AP4S1_BOVIN AP-4 complex subunit sigma-1 OS=Bos taurus GN=AP4S1 PE=2 SV=1//3.47492e-65	1	0
LNC_003754	XLOC_269320	--	Novel_lncRNA	XM_020108304.1	109643254	--	sp|A0JMF1|CTC1_DANRE CST complex subunit CTC1 OS=Danio rerio GN=ctc1 PE=2 SV=1//7.5285e-30	0.999679	0
LNC_003754	XLOC_269320	--	Novel_lncRNA	XM_020094098.1	109633909	--	sp|Q8N3T6|T132C_HUMAN Transmembrane protein 132C OS=Homo sapiens GN=TMEM132C PE=2 SV=3//0	1	0
LNC_003754	XLOC_269320	--	Novel_lncRNA	XM_020096982.1	109635640	--	sp|Q6P3K3|FBX9_DANRE F-box only protein 9 OS=Danio rerio GN=fbxo9 PE=2 SV=1//0	0.957403	1.03e-06
LNC_003754	XLOC_269320	--	Novel_lncRNA	XM_020105096.1	109640856	--	sp|P26632|EGR1_DANRE Early growth response protein 1 OS=Danio rerio GN=egr1 PE=2 SV=2//0	0.962198	5.7e-07
LNC_003754	XLOC_269320	--	Novel_lncRNA	XM_020086068.1	109628744	--	sp|Q8K4S7|CBLB_RAT E3 ubiquitin-protein ligase CBL-B OS=Rattus norvegicus GN=Cblb PE=1 SV=1//2.04659e-19	0.972535	1.18e-07
LNC_003754	XLOC_269320	--	Novel_lncRNA	XM_020110004.1	109644587	--	sp|P84079|ARF1_RAT ADP-ribosylation factor 1 OS=Rattus norvegicus GN=Arf1 PE=1 SV=2//3.93116e-101	0.953277	1.62e-06
LNC_003754	XLOC_269320	--	Novel_lncRNA	XM_020110740.1	109645194	--	sp|B2RU80|PTPRB_MOUSE Receptor-type tyrosine-protein phosphatase beta OS=Mus musculus GN=Ptprb PE=1 SV=1//1.4226e-06	0.958239	9.32e-07
LNC_003754	XLOC_269320	--	Novel_lncRNA	XR_002202535.1	109626430	--	sp|Q8IWT6|LRC8A_HUMAN Volume-regulated anion channel subunit LRRC8A OS=Homo sapiens GN=LRRC8A PE=1 SV=1//0	1	0
LNC_003754	XLOC_269320	--	Novel_lncRNA	XM_020083949.1	109627426	--	sp|P62840|UB2D2_XENLA Ubiquitin-conjugating enzyme E2 D2 OS=Xenopus laevis GN=ube2d2 PE=1 SV=1//4.81208e-99	0.963256	4.96e-07
LNC_003754	XLOC_269320	--	Novel_lncRNA	XM_020096278.1	109635232	--	sp|O00268|TAF4_HUMAN Transcription initiation factor TFIID subunit 4 OS=Homo sapiens GN=TAF4 PE=1 SV=2//0	0.991982	2.57e-10
LNC_003754	XLOC_269320	--	Novel_lncRNA	XM_020079389.1	109624592	--	sp|Q7Z401|MYCPP_HUMAN C-myc promoter-binding protein OS=Homo sapiens GN=DENND4A PE=1 SV=2//0	0.999924	0
LNC_003754	XLOC_269320	--	Novel_lncRNA	XM_020084113.1	109627548	--	sp|Q12830|BPTF_HUMAN Nucleosome-remodeling factor subunit BPTF OS=Homo sapiens GN=BPTF PE=1 SV=3//1.90725e-130	1	0
LNC_003754	XLOC_269320	--	Novel_lncRNA	XM_020081557.1	109625944	--	sp|Q64686|SIA7C_RAT Alpha-N-acetylgalactosaminide alpha-2,6-sialyltransferase 3 OS=Rattus norvegicus GN=St6galnac3 PE=2 SV=1//3.65262e-92	0.976445	5.49e-08
LNC_003754	XLOC_269320	--	Novel_lncRNA	XM_020093514.1	109633548	--	sp|P07722|MAG_RAT Myelin-associated glycoprotein OS=Rattus norvegicus GN=Mag PE=1 SV=1//4.36962e-130	1	0
LNC_003754	XLOC_269320	--	Novel_lncRNA	XM_020107216.1	109642426	--	sp|Q7Z429|LFG1_HUMAN Protein lifeguard 1 OS=Homo sapiens GN=GRINA PE=2 SV=1//2.36231e-44	0.974306	8.45e-08
LNC_003754	XLOC_269320	--	Novel_lncRNA	XM_020083083.1	109626884	--	sp|Q8WYB5|KAT6B_HUMAN Histone acetyltransferase KAT6B OS=Homo sapiens GN=KAT6B PE=1 SV=3//1.69382e-63	0.955452	1.28e-06
LNC_003754	XLOC_269320	--	Novel_lncRNA	XM_020096395.1	109635291	--	sp|Q4V920|PACN1_DANRE Protein kinase C and casein kinase substrate in neurons protein 1 OS=Danio rerio GN=pacsin1b PE=1 SV=1//0	0.993208	1.13e-10
LNC_003754	XLOC_269320	--	Novel_lncRNA	XM_020110369.1	109644900	--	sp|Q5VYX0|RNLS_HUMAN Renalase OS=Homo sapiens GN=RNLS PE=1 SV=1//6.54453e-123	0.974147	8.71e-08
LNC_003754	XLOC_269320	--	Novel_lncRNA	XM_020080403.1	109625243	--	sp|P41778|PBX1_MOUSE Pre-B-cell leukemia transcription factor 1 OS=Mus musculus GN=Pbx1 PE=1 SV=2//0	0.9533	1.62e-06
LNC_003754	XLOC_269320	--	Novel_lncRNA	XM_020082110.1	109626307	--	sp|P00520|ABL1_MOUSE Tyrosine-protein kinase ABL1 OS=Mus musculus GN=Abl1 PE=1 SV=3//4.4936e-42	0.988695	1.43e-09
LNC_003754	XLOC_269320	--	Novel_lncRNA	XM_020112995.1	109647217	--	sp|Q01826|SATB1_HUMAN DNA-binding protein SATB1 OS=Homo sapiens GN=SATB1 PE=1 SV=1//1.29837e-62	0.972867	1.11e-07
LNC_003754	XLOC_269320	--	Novel_lncRNA	XM_020109308.1	109644024	--	sp|Q7ZXV6|CARFA_XENLA Protein CDKN2AIP homolog A OS=Xenopus laevis GN=cdkn2aip-a PE=2 SV=1//4.85497e-23	1	0
LNC_003754	XLOC_269320	--	Novel_lncRNA	XM_020092276.1	109632811	--	sp|P35331|NRCAM_CHICK Neuronal cell adhesion molecule OS=Gallus gallus PE=1 SV=1//0	0.996965	2.02e-12
LNC_003754	XLOC_269320	--	Novel_lncRNA	XM_020104859.1	109640714	--	sp|Q96QF0|RAB3I_HUMAN Rab-3A-interacting protein OS=Homo sapiens GN=RAB3IP PE=1 SV=1//2.15553e-180	0.997866	3.48e-13
LNC_003754	XLOC_269320	--	Novel_lncRNA	XM_020097782.1	109636189	--	sp|A7XYJ6|SOBPB_DANRE Sine oculis-binding protein homolog OS=Danio rerio GN=sobpb PE=2 SV=1//2.93366e-109	0.977833	4.06e-08
LNC_003754	XLOC_269320	--	Novel_lncRNA	XM_020113958.1	109648165	--	sp|Q562C7|K0020_RAT Pumilio domain-containing protein KIAA0020 homolog OS=Rattus norvegicus PE=2 SV=1//1.18392e-139	0.964389	4.25e-07
LNC_003754	XLOC_269320	--	Novel_lncRNA	XM_020097480.1	109635988	--	sp|P04114|APOB_HUMAN Apolipoprotein B-100 OS=Homo sapiens GN=APOB PE=1 SV=2//9.61859e-55	0.982528	1.25e-08
LNC_003754	XLOC_269320	--	Novel_lncRNA	XM_020084529.1	109627758	--	sp|Q13151|ROA0_HUMAN Heterogeneous nuclear ribonucleoprotein A0 OS=Homo sapiens GN=HNRNPA0 PE=1 SV=1//1.13508e-73	0.959094	8.42e-07
LNC_003754	XLOC_269320	--	Novel_lncRNA	XM_020109812.1	109644431	--	sp|Q6PJG2|EMSA1_HUMAN ELM2 and SANT domain-containing protein 1 OS=Homo sapiens GN=ELMSAN1 PE=1 SV=2//1.99799e-107	1	0
LNC_003754	XLOC_269320	--	Novel_lncRNA	XM_020095561.1	109634842	--	sp|P08775|RPB1_MOUSE DNA-directed RNA polymerase II subunit RPB1 OS=Mus musculus GN=Polr2a PE=1 SV=3//0	0.953284	1.62e-06
LNC_003754	XLOC_269320	--	Novel_lncRNA	XM_020093472.1	109633526	--	sp|P32019|I5P2_HUMAN Type II inositol 1,4,5-trisphosphate 5-phosphatase OS=Homo sapiens GN=INPP5B PE=1 SV=4//0	0.996001	8e-12
LNC_003754	XLOC_269320	--	Novel_lncRNA	XM_020105210.1	109640946	--	sp|Q6UFZ9|143B1_ONCMY 14-3-3 protein beta/alpha-1 OS=Oncorhynchus mykiss PE=2 SV=1//9.63896e-135	0.959045	8.47e-07
LNC_003754	XLOC_269320	--	Novel_lncRNA	XM_020096062.1	109635126	--	sp|Q8CH77|NAV1_MOUSE Neuron navigator 1 OS=Mus musculus GN=Nav1 PE=1 SV=2//0	1	0
LNC_003754	XLOC_269320	--	Novel_lncRNA	XM_020105859.1	109641407	--	sp|Q6P104|QKIB_DANRE Protein quaking-B OS=Danio rerio GN=qkib PE=2 SV=1//1.71422e-131	1	0
LNC_003754	XLOC_269320	--	Novel_lncRNA	XM_020101235.1	109638317	--	sp|Q5R9L3|G3BP2_PONAB Ras GTPase-activating protein-binding protein 2 OS=Pongo abelii GN=G3BP2 PE=2 SV=1//1.97511e-149	0.983814	8.52e-09
LNC_000107	XLOC_012150	--	Novel_lncRNA	XM_020097483.1	109635991	--	sp|Q38PU3|GRIK2_MACFA Glutamate receptor ionotropic, kainate 2 OS=Macaca fascicularis GN=GRIK2 PE=2 SV=1//3.32564e-158	0.960651	6.95e-07
LNC_000107	XLOC_012150	--	Novel_lncRNA	XM_020079849.1	109624920	--	sp|Q2M3C6|CO027_HUMAN Transmembrane protein C15orf27 OS=Homo sapiens GN=C15orf27 PE=2 SV=2//7.06155e-141	0.958387	9.16e-07
LNC_000107	XLOC_012150	--	Novel_lncRNA	XM_020080196.1	109625104	--	sp|O35431|APBA2_RAT Amyloid beta A4 precursor protein-binding family A member 2 OS=Rattus norvegicus GN=Apba2 PE=1 SV=1//2.83267e-12	0.957151	1.06e-06
LNC_000106	XLOC_012149	--	Novel_lncRNA	XM_020095299.1	109634633	--	sp|Q03112|EVI1_HUMAN MDS1 and EVI1 complex locus protein EVI1 OS=Homo sapiens GN=MECOM PE=1 SV=2//0	0.984642	6.56e-09
LNC_000106	XLOC_012149	--	Novel_lncRNA	XM_020091518.1	109632303	--	sp|Q5SZL2|CE85L_HUMAN Centrosomal protein of 85 kDa-like OS=Homo sapiens GN=CEP85L PE=1 SV=1//5.89475e-68	0.982016	1.44e-08
LNC_000106	XLOC_012149	--	Novel_lncRNA	XM_020098186.1	109636455	--	sp|Q149N8|SHPRH_HUMAN E3 ubiquitin-protein ligase SHPRH OS=Homo sapiens GN=SHPRH PE=1 SV=2//0	0.982016	1.44e-08
LNC_000106	XLOC_012149	--	Novel_lncRNA	XM_020094698.1	109634290	--	sp|Q28FX0|ELAV3_XENTR ELAV-like protein 3 OS=Xenopus tropicalis GN=elavl3 PE=2 SV=1//0	0.982016	1.44e-08
LNC_000106	XLOC_012149	--	Novel_lncRNA	XM_020102780.1	109639282	--	sp|Q04656|ATP7A_HUMAN Copper-transporting ATPase 1 OS=Homo sapiens GN=ATP7A PE=1 SV=3//0	0.975874	6.18e-08
LNC_000106	XLOC_012149	--	Novel_lncRNA	XM_020082825.1	109626676	--	sp|P04975|CLCB_BOVIN Clathrin light chain B OS=Bos taurus GN=CLTB PE=1 SV=1//3.71644e-54	0.971111	1.51e-07
LNC_000106	XLOC_012149	--	Novel_lncRNA	XM_020106539.1	109641944	--	sp|Q6PFK1|ZN598_DANRE Zinc finger protein 598 OS=Danio rerio GN=znf598 PE=1 SV=2//7.39812e-94	0.959231	8.28e-07
LNC_000106	XLOC_012149	--	Novel_lncRNA	XM_020103151.1	109639596	--	sp|Q5U3Q6|CIP4_DANRE Cdc42-interacting protein 4 homolog OS=Danio rerio GN=trip10 PE=2 SV=1//0	0.950998	2.05e-06
LNC_000106	XLOC_012149	--	Novel_lncRNA	XM_020088299.1	109630240	--	sp|Q2PFW9|NOVA1_MACFA RNA-binding protein Nova-1 OS=Macaca fascicularis GN=NOVA1 PE=2 SV=1//4.79095e-06	0.982016	1.44e-08
LNC_000106	XLOC_012149	--	Novel_lncRNA	XM_020083011.1	109626824	--	sp|A4GWN3|GET4_TAKRU Golgi to ER traffic protein 4 homolog OS=Takifugu rubripes GN=get4 PE=2 SV=1//0	0.984807	6.22e-09
LNC_000106	XLOC_012149	--	Novel_lncRNA	XM_020102282.1	109639032	--	sp|O70589|CSKP_MOUSE Peripheral plasma membrane protein CASK OS=Mus musculus GN=Cask PE=1 SV=2//0	0.982016	1.44e-08
LNC_000106	XLOC_012149	--	Novel_lncRNA	XM_020078881.1	109624319	--	sp|P85001|CE290_DANRE Centrosomal protein of 290 kDa OS=Danio rerio GN=cep290 PE=2 SV=1//0	0.980941	1.92e-08
LNC_000106	XLOC_012149	--	Novel_lncRNA	XM_020090000.1	109631324	--	sp|Q91012|T22D1_CHICK TSC22 domain family protein 1 OS=Gallus gallus GN=TSC22D1 PE=2 SV=2//1.09117e-18	0.980364	2.22e-08
LNC_000106	XLOC_012149	--	Novel_lncRNA	XM_020083002.1	109626821	--	sp|A4VCH4|CP062_DANRE UPF0505 protein C16orf62 homolog OS=Danio rerio GN=zgc:163107 PE=2 SV=1//0	0.982016	1.44e-08
LNC_000106	XLOC_012149	--	Novel_lncRNA	XM_020086383.1	109628928	--	sp|Q63ZI0|KCNK9_XENLA Potassium channel subfamily K member 9 OS=Xenopus laevis GN=kcnk9 PE=2 SV=1//7.18856e-87	0.960197	7.36e-07
LNC_000106	XLOC_012149	--	Novel_lncRNA	XM_020098400.1	109636615	--	sp|Q14678|KANK1_HUMAN KN motif and ankyrin repeat domain-containing protein 1 OS=Homo sapiens GN=KANK1 PE=1 SV=3//1.4975e-07	0.966508	3.14e-07
LNC_000106	XLOC_012149	--	Novel_lncRNA	XM_020082769.1	109626651	--	sp|O14639|ABLM1_HUMAN Actin-binding LIM protein 1 OS=Homo sapiens GN=ABLIM1 PE=1 SV=3//3.0403e-28	0.982016	1.44e-08
LNC_000106	XLOC_012149	--	Novel_lncRNA	XM_020084513.1	109627741	--	sp|Q96EQ9|PRDM9_MOUSE Histone-lysine N-methyltransferase PRDM9 OS=Mus musculus GN=Prdm9 PE=1 SV=2//1.52797e-16	0.982016	1.44e-08
LNC_000106	XLOC_012149	--	Novel_lncRNA	XM_020098824.1	109636853	--	sp|Q6IQ26|DEN5A_HUMAN DENN domain-containing protein 5A OS=Homo sapiens GN=DENND5A PE=1 SV=2//0	0.982016	1.44e-08
LNC_000106	XLOC_012149	--	Novel_lncRNA	XM_020095098.1	109634539	--	sp|Q04637|IF4G1_HUMAN Eukaryotic translation initiation factor 4 gamma 1 OS=Homo sapiens GN=EIF4G1 PE=1 SV=4//1.14411e-37	0.98244	1.28e-08
LNC_000106	XLOC_012149	--	Novel_lncRNA	XM_020085168.1	109628184	--	sp|Q5RF01|LRC32_PONAB Leucine-rich repeat-containing protein 32 OS=Pongo abelii GN=LRRC32 PE=2 SV=1//7.11425e-61	0.982016	1.44e-08
LNC_000106	XLOC_012149	--	Novel_lncRNA	XM_020107441.1	109642586	--	sp|O09017|NR2F6_RAT Nuclear receptor subfamily 2 group F member 6 OS=Rattus norvegicus GN=Nr2f6 PE=2 SV=1//5.7651e-157	0.982016	1.44e-08
LNC_000106	XLOC_012149	--	Novel_lncRNA	XM_020095238.1	109634609	--	sp|Q5R8C5|CIPC_PONAB CLOCK-interacting pacemaker OS=Pongo abelii GN=CIPC PE=2 SV=1//3.47481e-09	0.981819	1.52e-08
LNC_000106	XLOC_012149	--	Novel_lncRNA	XM_020107143.1	109642379	--	sp|O88508|DNM3A_MOUSE DNA (cytosine-5)-methyltransferase 3A OS=Mus musculus GN=Dnmt3a PE=1 SV=2//0	0.982016	1.44e-08
LNC_000106	XLOC_012149	--	Novel_lncRNA	XM_020109142.1	109643891	--	sp|Q86X67|NUD13_HUMAN Nucleoside diphosphate-linked moiety X motif 13 OS=Homo sapiens GN=NUDT13 PE=2 SV=3//1.0558e-105	0.982016	1.44e-08
LNC_000106	XLOC_012149	--	Novel_lncRNA	XM_020088785.1	109630531	--	sp|Q9BX26|SYCP2_HUMAN Synaptonemal complex protein 2 OS=Homo sapiens GN=SYCP2 PE=2 SV=2//6.34238e-25	0.980556	2.12e-08
LNC_000106	XLOC_012149	--	Novel_lncRNA	XM_020102127.1	109638936	--	sp|Q4V8C9|LRC56_RAT Leucine-rich repeat-containing protein 56 OS=Rattus norvegicus GN=Lrrc56 PE=2 SV=1//7.58841e-75	0.982016	1.44e-08
LNC_000106	XLOC_012149	--	Novel_lncRNA	XM_020105228.1	109640961	--	sp|Q8NBH2|KY_HUMAN Kyphoscoliosis peptidase OS=Homo sapiens GN=KY PE=1 SV=2//1.38037e-62	0.954393	1.44e-06
LNC_000106	XLOC_012149	--	Novel_lncRNA	XM_020101886.1	109638757	--	sp|Q8N8E3|CE112_HUMAN Centrosomal protein of 112 kDa OS=Homo sapiens GN=CEP112 PE=1 SV=2//0	0.983733	8.73e-09
LNC_000106	XLOC_012149	--	Novel_lncRNA	XM_020079206.1	109624496	--	sp|O73925|KCNQ1_SQUAC Potassium voltage-gated channel subfamily KQT member 1 OS=Squalus acanthias GN=KCNQ1 PE=2 SV=1//0	0.996334	5.18e-12
LNC_000106	XLOC_012149	--	Novel_lncRNA	XM_020094814.1	109634348	--	sp|Q3TN34|MILK2_MOUSE MICAL-like protein 2 OS=Mus musculus GN=Micall2 PE=1 SV=1//2.85398e-26	0.993693	7.78e-11
LNC_000106	XLOC_012149	--	Novel_lncRNA	XM_020110990.1	109645393	--	sp|Q5TF21|SOGA3_HUMAN Protein SOGA3 OS=Homo sapiens GN=SOGA3 PE=3 SV=1//0	0.970634	1.64e-07
LNC_000106	XLOC_012149	--	Novel_lncRNA	XM_020098723.1	109636794	--	sp|P10286|CALCA_CHICK Calcitonin gene-related peptide OS=Gallus gallus GN=CALCA PE=2 SV=2//1.81852e-37	0.982016	1.44e-08
LNC_000106	XLOC_012149	--	Novel_lncRNA	XM_020097395.1	109635909	--	sp|Q7T3F7|CHRD1_DANRE Cysteine and histidine-rich domain-containing protein 1 OS=Danio rerio GN=chordc1 PE=2 SV=1//3.63708e-14	0.985815	4.42e-09
LNC_000106	XLOC_012149	--	Novel_lncRNA	XM_020078314.1	109623835	--	sp|Q6DN12|MCTP2_HUMAN Multiple C2 and transmembrane domain-containing protein 2 OS=Homo sapiens GN=MCTP2 PE=1 SV=3//0	0.965756	3.5e-07
LNC_000106	XLOC_012149	--	Novel_lncRNA	XM_020099101.1	109637007	--	sp|A2AHG0|LZTS3_MOUSE Leucine zipper putative tumor suppressor 3 OS=Mus musculus GN=Lzts3 PE=2 SV=1//4.31532e-06	0.982016	1.44e-08
LNC_000106	XLOC_012149	--	Novel_lncRNA	XM_020087980.1	109629989	--	sp|Q80SU7|GVIN1_MOUSE Interferon-induced very large GTPase 1 OS=Mus musculus GN=Gvin1 PE=1 SV=1//1.36471e-28	0.982016	1.44e-08
LNC_000106	XLOC_012149	--	Novel_lncRNA	XM_020092464.1	109632903	--	sp|Q9CXC3|MGME1_MOUSE Mitochondrial genome maintenance exonuclease 1 OS=Mus musculus GN=Mgme1 PE=2 SV=1//4.84674e-103	0.982016	1.44e-08
LNC_000106	XLOC_012149	--	Novel_lncRNA	XM_020102278.1	109639032	--	sp|O70589|CSKP_MOUSE Peripheral plasma membrane protein CASK OS=Mus musculus GN=Cask PE=1 SV=2//0	0.979539	2.73e-08
LNC_000106	XLOC_012149	--	Novel_lncRNA	XM_020081142.1	109625730	--	sp|Q8BMC3|SHC2_MOUSE SHC-transforming protein 2 OS=Mus musculus GN=Shc2 PE=1 SV=3//0	0.982867	1.13e-08
LNC_000106	XLOC_012149	--	Novel_lncRNA	XM_020097191.1	109635805	--	sp|O15075|DCLK1_HUMAN Serine/threonine-protein kinase DCLK1 OS=Homo sapiens GN=DCLK1 PE=1 SV=2//0	0.975909	6.14e-08
LNC_000106	XLOC_012149	--	Novel_lncRNA	XM_020085856.1	109628641	--	sp|Q9Y5I4|PCDC2_HUMAN Protocadherin alpha-C2 OS=Homo sapiens GN=PCDHAC2 PE=2 SV=1//5.06393e-178	0.982016	1.44e-08
LNC_000106	XLOC_012149	--	Novel_lncRNA	XM_020089736.1	109631136	--	sp|I0IUP3|MCM8_CHICK DNA helicase MCM8 OS=Gallus gallus GN=MCM8 PE=1 SV=1//0	0.994477	4.01e-11
LNC_000106	XLOC_012149	--	Novel_lncRNA	XM_020110898.1	109645323	--	sp|P82929|RT34_BOVIN 28S ribosomal protein S34, mitochondrial OS=Bos taurus GN=MRPS34 PE=1 SV=2//3.06706e-63	0.982016	1.44e-08
LNC_000106	XLOC_012149	--	Novel_lncRNA	XM_020078735.1	109624206	--	sp|Q5R4J5|SYT1_PONAB Synaptotagmin-1 OS=Pongo abelii GN=SYT1 PE=2 SV=1//1.24849e-108	0.982016	1.44e-08
LNC_000106	XLOC_012149	--	Novel_lncRNA	XM_020091863.1	109632533	--	sp|P27446|FYN_XIPHE Tyrosine-protein kinase Fyn OS=Xiphophorus helleri GN=fyn PE=2 SV=3//0	0.955323	1.3e-06
LNC_000106	XLOC_012149	--	Novel_lncRNA	XM_020093604.1	109633603	--	sp|Q9BYZ6|RHBT2_HUMAN Rho-related BTB domain-containing protein 2 OS=Homo sapiens GN=RHOBTB2 PE=2 SV=2//0	0.982016	1.44e-08
LNC_000106	XLOC_012149	--	Novel_lncRNA	XM_020083302.1	109626987	--	sp|Q04678|SSRP1_CHICK FACT complex subunit SSRP1 OS=Gallus gallus GN=SSRP1 PE=2 SV=2//0	0.986825	3.06e-09
LNC_000106	XLOC_012149	--	Novel_lncRNA	XM_020105437.1	109641108	--	sp|Q640I9|KDM2B_XENLA Lysine-specific demethylase 2B OS=Xenopus laevis GN=kdm2b PE=2 SV=1//0	0.984501	6.86e-09
LNC_000106	XLOC_012149	--	Novel_lncRNA	XM_020094691.1	109634290	--	sp|Q28FX0|ELAV3_XENTR ELAV-like protein 3 OS=Xenopus tropicalis GN=elavl3 PE=2 SV=1//0	0.981907	1.48e-08
LNC_000106	XLOC_012149	--	Novel_lncRNA	XM_020103397.1	109639758	--	sp|Q02988|LECA_PLEWA Lectin OS=Pleurodeles waltl GN=LEC PE=1 SV=1//2.23763e-12	0.959164	8.35e-07
LNC_000106	XLOC_012149	--	Novel_lncRNA	XM_020091644.1	109632351	--	sp|Q8K4G5|ABLM1_MOUSE Actin-binding LIM protein 1 OS=Mus musculus GN=Ablim1 PE=1 SV=1//0	0.987653	2.21e-09
LNC_000106	XLOC_012149	--	Novel_lncRNA	XM_020101573.1	109638550	--	-//-	0.986049	4.07e-09
LNC_000106	XLOC_012149	--	Novel_lncRNA	XM_020098784.1	109636826	--	sp|Q14146|URB2_HUMAN Unhealthy ribosome biogenesis protein 2 homolog OS=Homo sapiens GN=URB2 PE=2 SV=2//0	0.992162	2.3e-10
LNC_000106	XLOC_012149	--	Novel_lncRNA	XM_020101493.1	109638497	--	sp|A4IHD2|ARIP4_XENTR Helicase ARIP4 OS=Xenopus tropicalis GN=rad54l2 PE=2 SV=1//0	0.981995	1.45e-08
LNC_000106	XLOC_012149	--	Novel_lncRNA	XM_020106833.1	109642158	--	-//-	0.984193	7.57e-09
LNC_000106	XLOC_012149	--	Novel_lncRNA	XM_020101125.1	109638237	--	sp|Q9C040|TRIM2_HUMAN Tripartite motif-containing protein 2 OS=Homo sapiens GN=TRIM2 PE=1 SV=1//0	0.9838	8.55e-09
LNC_000106	XLOC_012149	--	Novel_lncRNA	XM_020101272.1	109638337	--	sp|O60763|USO1_HUMAN General vesicular transport factor p115 OS=Homo sapiens GN=USO1 PE=1 SV=2//0	0.982016	1.44e-08
LNC_000106	XLOC_012149	--	Novel_lncRNA	XM_020095257.1	109634615	--	sp|Q5RB02|CATC_PONAB Dipeptidyl peptidase 1 OS=Pongo abelii GN=CTSC PE=2 SV=1//0	0.977093	4.78e-08
LNC_000106	XLOC_012149	--	Novel_lncRNA	XM_020081921.1	109626207	--	sp|Q9WUM7|HIPK2_MESAU Homeodomain-interacting protein kinase 2 OS=Mesocricetus auratus GN=Hipk2 PE=1 SV=2//2.13755e-61	0.984376	7.14e-09
LNC_000106	XLOC_012149	--	Novel_lncRNA	XM_020109261.1	109643993	--	-//-	0.982016	1.44e-08
LNC_000106	XLOC_012149	--	Novel_lncRNA	XM_020080857.1	109625583	--	sp|Q9NUJ7|PLCX1_HUMAN PI-PLC X domain-containing protein 1 OS=Homo sapiens GN=PLCXD1 PE=2 SV=1//3.82722e-95	0.981882	1.49e-08
LNC_000106	XLOC_012149	--	Novel_lncRNA	XM_020085152.1	109628179	--	sp|Q8CBC4|CNST_MOUSE Consortin OS=Mus musculus GN=Cnst PE=1 SV=1//2.95982e-06	0.979822	2.55e-08
LNC_000106	XLOC_012149	--	Novel_lncRNA	XM_020104233.1	109640318	--	sp|Q6UXC1|AEGP_HUMAN Apical endosomal glycoprotein OS=Homo sapiens GN=MAMDC4 PE=2 SV=2//1.83652e-27	0.982016	1.44e-08
LNC_000106	XLOC_012149	--	Novel_lncRNA	XM_020087386.1	109629618	--	sp|Q6GQN5|PPR42_DANRE Protein phosphatase 1 regulatory subunit 42 OS=Danio rerio GN=ppp1r42 PE=2 SV=1//3.92985e-91	0.982016	1.44e-08
LNC_000106	XLOC_012149	--	Novel_lncRNA	XM_020090008.1	109631329	--	sp|Q29076|PO2F1_PIG POU domain, class 2, transcription factor 1 OS=Sus scrofa GN=POU2F1 PE=2 SV=1//1.61447e-06	0.99668	3.16e-12
LNC_000106	XLOC_012149	--	Novel_lncRNA	XM_020104647.1	109640568	--	sp|Q75QN2|INT8_HUMAN Integrator complex subunit 8 OS=Homo sapiens GN=INTS8 PE=1 SV=1//0	0.981978	1.45e-08
LNC_000106	XLOC_012149	--	Novel_lncRNA	XM_020103380.1	109639750	--	sp|A6QQX9|TM163_BOVIN Transmembrane protein 163 OS=Bos taurus GN=TMEM163 PE=2 SV=1//4.3396e-116	0.98322	1.02e-08
LNC_000106	XLOC_012149	--	Novel_lncRNA	XM_020090636.1	109631733	--	sp|O75122|CLAP2_HUMAN CLIP-associating protein 2 OS=Homo sapiens GN=CLASP2 PE=1 SV=2//0	0.981266	1.76e-08
LNC_000106	XLOC_012149	--	Novel_lncRNA	XM_020112895.1	109647115	--	sp|Q8CAA7|PGM2L_MOUSE Glucose 1,6-bisphosphate synthase OS=Mus musculus GN=Pgm2l1 PE=1 SV=1//0	0.982016	1.44e-08
LNC_000106	XLOC_012149	--	Novel_lncRNA	XM_020102549.1	109639190	--	sp|Q9H7F0|AT133_HUMAN Probable cation-transporting ATPase 13A3 OS=Homo sapiens GN=ATP13A3 PE=1 SV=4//0	0.987095	2.76e-09
LNC_000106	XLOC_012149	--	Novel_lncRNA	XM_020108418.1	109643335	--	sp|Q6P1U2|TTYH2_XENTR Protein tweety homolog 2 OS=Xenopus tropicalis GN=ttyh2 PE=2 SV=1//3.06691e-126	0.982016	1.44e-08
LNC_000106	XLOC_012149	--	Novel_lncRNA	XM_020098891.1	109636886	--	sp|Q6PBA8|MNS1_DANRE Meiosis-specific nuclear structural protein 1 OS=Danio rerio GN=mns1 PE=2 SV=1//5.16173e-130	0.956244	1.17e-06
LNC_000106	XLOC_012149	--	Novel_lncRNA	XM_020083123.1	109626898	--	sp|Q9NZM1|MYOF_HUMAN Myoferlin OS=Homo sapiens GN=MYOF PE=1 SV=1//0	0.981885	1.49e-08
LNC_000106	XLOC_012149	--	Novel_lncRNA	XM_020107239.1	109642444	--	sp|Q3SX24|FBX6_BOVIN F-box only protein 6 OS=Bos taurus GN=FBXO6 PE=2 SV=1//2.22161e-73	0.97787	4.03e-08
LNC_000105	XLOC_012130	--	Novel_lncRNA	XM_020112829.1	109647053	--	sp|Q4TU93|MRC2_RAT C-type mannose receptor 2 OS=Rattus norvegicus GN=Mrc2 PE=1 SV=1//6.73421e-10	0.958437	9.11e-07
LNC_000105	XLOC_012130	--	Novel_lncRNA	XM_020090826.1	109631816	--	sp|Q92556|ELMO1_HUMAN Engulfment and cell motility protein 1 OS=Homo sapiens GN=ELMO1 PE=1 SV=2//0	0.970521	1.67e-07
LNC_000105	XLOC_012130	--	Novel_lncRNA	XM_020105916.1	109641444	--	sp|P22680|CP7A1_HUMAN Cholesterol 7-alpha-monooxygenase OS=Homo sapiens GN=CYP7A1 PE=1 SV=2//0	0.957276	1.04e-06
LNC_000105	XLOC_012130	--	Novel_lncRNA	XM_020101999.1	109638835	--	sp|Q0P5V9|S45A4_MOUSE Solute carrier family 45 member 4 OS=Mus musculus GN=Slc45a4 PE=2 SV=1//0	0.95289	1.69e-06
LNC_000105	XLOC_012130	--	Novel_lncRNA	XM_020094200.1	109633982	--	sp|Q6IN36|WIPF1_RAT WAS/WASL-interacting protein family member 1 OS=Rattus norvegicus GN=Wipf1 PE=1 SV=2//6.66023e-12	0.951962	1.86e-06
LNC_000105	XLOC_012130	--	Novel_lncRNA	XM_020091893.1	109632527	--	sp|Q9BXI6|TB10A_HUMAN TBC1 domain family member 10A OS=Homo sapiens GN=TBC1D10A PE=1 SV=1//7.0137e-102	0.955704	1.25e-06
LNC_000105	XLOC_012130	--	Novel_lncRNA	XM_020091637.1	109632351	--	sp|Q8K4G5|ABLM1_MOUSE Actin-binding LIM protein 1 OS=Mus musculus GN=Ablim1 PE=1 SV=1//0	0.957498	1.02e-06
LNC_000105	XLOC_012130	--	Novel_lncRNA	XM_020096680.1	109635495	--	sp|Q27955|KCAB2_BOVIN Voltage-gated potassium channel subunit beta-2 OS=Bos taurus GN=KCNAB2 PE=1 SV=1//0	0.956841	1.1e-06
LNC_000105	XLOC_012130	--	Novel_lncRNA	XM_020094492.1	109634189	--	sp|O95466|FMNL1_HUMAN Formin-like protein 1 OS=Homo sapiens GN=FMNL1 PE=1 SV=3//8.08546e-154	0.95847	9.07e-07
LNC_000105	XLOC_012130	--	Novel_lncRNA	XM_020082336.1	109626407	--	sp|Q9HCJ5|ZSWM6_HUMAN Zinc finger SWIM domain-containing protein 6 OS=Homo sapiens GN=ZSWIM6 PE=1 SV=2//8.08494e-29	0.955795	1.23e-06
LNC_000105	XLOC_012130	--	Novel_lncRNA	XM_020093994.1	109633854	--	sp|Q8AW93|DTX1_XENLA E3 ubiquitin-protein ligase DTX1 OS=Xenopus laevis GN=dtx1 PE=2 SV=1//0	0.951894	1.87e-06
LNC_000105	XLOC_012130	--	Novel_lncRNA	XM_020090055.1	109631354	--	sp|P29074|PTN4_HUMAN Tyrosine-protein phosphatase non-receptor type 4 OS=Homo sapiens GN=PTPN4 PE=1 SV=1//0	0.957786	9.83e-07
LNC_000105	XLOC_012130	--	Novel_lncRNA	XM_020108867.1	109643675	--	sp|P05556|ITB1_HUMAN Integrin beta-1 OS=Homo sapiens GN=ITGB1 PE=1 SV=2//0	0.961453	6.28e-07
LNC_000104	XLOC_012059	--	Novel_lncRNA	XM_020101753.1	109638662	--	sp|Q9XZV3|GNAO_GEOCY Guanine nucleotide-binding protein G(o) subunit alpha OS=Geodia cydonium PE=2 SV=3//5.1251e-120	0.963591	4.74e-07
LNC_000104	XLOC_012059	--	Novel_lncRNA	XM_020107800.1	109642856	--	sp|Q6JEL3|KLH10_RAT Kelch-like protein 10 OS=Rattus norvegicus GN=Klhl10 PE=2 SV=1//0	0.97112	1.51e-07
LNC_000104	XLOC_012059	--	Novel_lncRNA	XM_020108489.1	109643381	--	sp|P79762|ZP3_CHICK Zona pellucida sperm-binding protein 3 OS=Gallus gallus GN=ZP3 PE=1 SV=4//9.74298e-15	0.956602	1.13e-06
LNC_000104	XLOC_012059	--	Novel_lncRNA	XM_020093390.1	109633468	--	sp|Q495C1|RN212_HUMAN Probable E3 SUMO-protein ligase RNF212 OS=Homo sapiens GN=RNF212 PE=2 SV=1//1.85951e-25	0.970141	1.78e-07
LNC_000104	XLOC_012059	--	Novel_lncRNA	XM_020108997.1	109643771	--	sp|Q14574|DSC3_HUMAN Desmocollin-3 OS=Homo sapiens GN=DSC3 PE=1 SV=3//1.66768e-13	0.964152	4.39e-07
LNC_000104	XLOC_012059	--	Novel_lncRNA	XM_020088801.1	109630539	--	sp|Q9P0L9|PK2L1_HUMAN Polycystic kidney disease 2-like 1 protein OS=Homo sapiens GN=PKD2L1 PE=1 SV=1//0	0.975792	6.29e-08
LNC_000104	XLOC_012059	--	Novel_lncRNA	XM_020094881.1	109634407	--	sp|Q8JZM4|DNER_MOUSE Delta and Notch-like epidermal growth factor-related receptor OS=Mus musculus GN=Dner PE=1 SV=1//0	0.960535	7.06e-07
LNC_000104	XLOC_012059	--	Novel_lncRNA	XM_020091438.1	109632244	--	sp|Q8TE73|DYH5_HUMAN Dynein heavy chain 5, axonemal OS=Homo sapiens GN=DNAH5 PE=1 SV=3//0	0.957155	1.06e-06
LNC_000104	XLOC_012059	--	Novel_lncRNA	XM_020095163.1	109634571	--	sp|O88281|MEGF6_RAT Multiple epidermal growth factor-like domains protein 6 OS=Rattus norvegicus GN=Megf6 PE=1 SV=1//0	0.972062	1.28e-07
LNC_000104	XLOC_012059	--	Novel_lncRNA	XM_020083245.1	109626968	--	sp|Q8BZS9|DHX32_MOUSE Putative pre-mRNA-splicing factor ATP-dependent RNA helicase DHX32 OS=Mus musculus GN=Dhx32 PE=2 SV=2//0	0.961887	5.94e-07
LNC_000104	XLOC_012059	--	Novel_lncRNA	XM_020086495.1	109629018	--	sp|Q7T1H5|DND1_DANRE Dead end protein 1 OS=Danio rerio GN=dnd PE=1 SV=1//5.94752e-62	0.953684	1.55e-06
LNC_000104	XLOC_012059	--	Novel_lncRNA	XM_020098642.1	109636729	--	sp|O43581|SYT7_HUMAN Synaptotagmin-7 OS=Homo sapiens GN=SYT7 PE=1 SV=3//2.54751e-179	0.954493	1.42e-06
LNC_000104	XLOC_012059	--	Novel_lncRNA	XM_020091514.1	109632301	--	sp|Q9VCA2|ORCT_DROME Organic cation transporter protein OS=Drosophila melanogaster GN=Orct PE=1 SV=1//1.05453e-118	0.963365	4.89e-07
LNC_000104	XLOC_012059	--	Novel_lncRNA	XM_020089561.1	109630996	--	sp|P23759|PAX7_HUMAN Paired box protein Pax-7 OS=Homo sapiens GN=PAX7 PE=1 SV=4//0	0.961665	6.11e-07
LNC_000104	XLOC_012059	--	Novel_lncRNA	XM_020089295.1	109630848	--	sp|Q9UPU3|SORC3_HUMAN VPS10 domain-containing receptor SorCS3 OS=Homo sapiens GN=SORCS3 PE=2 SV=2//0	0.951766	1.9e-06
LNC_000104	XLOC_012059	--	Novel_lncRNA	XM_020110685.1	109645155	--	sp|Q6V0L0|CP26C_HUMAN Cytochrome P450 26C1 OS=Homo sapiens GN=CYP26C1 PE=2 SV=2//0	0.958323	9.23e-07
LNC_000104	XLOC_012059	--	Novel_lncRNA	XM_020106179.1	109641658	--	sp|P87368|OPSV_ORYLA Putative violet-sensitive opsin OS=Oryzias latipes PE=1 SV=1//0	0.958082	9.5e-07
LNC_000104	XLOC_012059	--	Novel_lncRNA	XM_020088161.1	109630142	--	sp|Q007T1|CRBB1_PIG Beta-crystallin B1 OS=Sus scrofa GN=CRYBB1 PE=2 SV=1//1.79928e-07	0.955784	1.24e-06
LNC_000104	XLOC_012059	--	Novel_lncRNA	XM_020088204.1	109630184	--	sp|Q66IR0|ZPLD1_XENLA Zona pellucida-like domain-containing protein 1 OS=Xenopus laevis GN=zpld1 PE=2 SV=1//0	0.979997	2.44e-08
LNC_000104	XLOC_012059	--	Novel_lncRNA	XM_020108734.1	109643574	--	-//-	0.959537	7.98e-07
LNC_000104	XLOC_012059	--	Novel_lncRNA	XM_020110226.1	109644777	--	sp|Q8C0Y0|PP4R4_MOUSE Serine/threonine-protein phosphatase 4 regulatory subunit 4 OS=Mus musculus GN=Ppp4r4 PE=2 SV=2//0	0.970711	1.62e-07
LNC_000104	XLOC_012059	--	Novel_lncRNA	XM_020094397.1	109634107	--	sp|Q90339|MYSS_CYPCA Myosin heavy chain, fast skeletal muscle OS=Cyprinus carpio PE=2 SV=2//0	0.950535	2.15e-06
LNC_000104	XLOC_012059	--	Novel_lncRNA	XM_020102071.1	109638891	--	sp|P25107|PTH1R_DIDVI Parathyroid hormone/parathyroid hormone-related peptide receptor OS=Didelphis virginiana GN=PTH1R PE=2 SV=2//0	0.963104	5.06e-07
LNC_000104	XLOC_012059	--	Novel_lncRNA	XM_020094760.1	109634326	--	sp|Q8AYC1|MRTFB_XENLA Myocardin-related transcription factor B OS=Xenopus laevis GN=mrtfb PE=2 SV=1//8.91091e-115	0.970211	1.76e-07
LNC_000104	XLOC_012059	--	Novel_lncRNA	XM_020098304.1	109636538	--	sp|Q8C159|TTC22_MOUSE Tetratricopeptide repeat protein 22 OS=Mus musculus GN=Ttc22 PE=2 SV=1//7.53237e-178	0.957108	1.06e-06
LNC_000104	XLOC_012059	--	Novel_lncRNA	XM_020084805.1	109627967	--	sp|P48437|PROX1_MOUSE Prospero homeobox protein 1 OS=Mus musculus GN=Prox1 PE=1 SV=2//2.40838e-151	0.958723	8.8e-07
LNC_000104	XLOC_012059	--	Novel_lncRNA	XM_020082831.1	109626699	--	sp|Q9BWT3|PAPOG_HUMAN Poly(A) polymerase gamma OS=Homo sapiens GN=PAPOLG PE=1 SV=2//2.1512e-146	0.958896	8.62e-07
LNC_000104	XLOC_012059	--	Novel_lncRNA	XM_020106779.1	109642111	--	sp|Q9UBP4|DKK3_HUMAN Dickkopf-related protein 3 OS=Homo sapiens GN=DKK3 PE=1 SV=2//2.14856e-06	0.950664	2.12e-06
LNC_000104	XLOC_012059	--	Novel_lncRNA	XM_020083220.1	109626951	--	sp|Q03350|TSP2_MOUSE Thrombospondin-2 OS=Mus musculus GN=Thbs2 PE=1 SV=2//0	0.954551	1.41e-06
LNC_000104	XLOC_012059	--	Novel_lncRNA	XM_020089224.1	109630794	--	sp|Q9ULZ9|MMP17_HUMAN Matrix metalloproteinase-17 OS=Homo sapiens GN=MMP17 PE=1 SV=4//2.92388e-111	0.955634	1.26e-06
LNC_000104	XLOC_012059	--	Novel_lncRNA	XM_020096598.1	109635439	--	sp|Q13522|PPR1A_HUMAN Protein phosphatase 1 regulatory subunit 1A OS=Homo sapiens GN=PPP1R1A PE=1 SV=2//4.90991e-43	0.972031	1.29e-07
LNC_000104	XLOC_012059	--	Novel_lncRNA	XM_020079089.1	109624435	--	sp|Q5PYI0|TNNI3_HORSE Troponin I, cardiac muscle OS=Equus caballus GN=TNNI3 PE=2 SV=3//9.73977e-42	0.961719	6.07e-07
LNC_000104	XLOC_012059	--	Novel_lncRNA	XM_020088812.1	109630550	--	sp|P22316|CAC1S_CYPCA Dihydropyridine-sensitive L-type skeletal muscle calcium channel subunit alpha-1 OS=Cyprinus carpio PE=2 SV=1//0	0.977873	4.03e-08
LNC_000104	XLOC_012059	--	Novel_lncRNA	XM_020108932.1	109643733	--	sp|P42128|FOXK1_MOUSE Forkhead box protein K1 OS=Mus musculus GN=Foxk1 PE=1 SV=2//0	0.969663	1.92e-07
LNC_000104	XLOC_012059	--	Novel_lncRNA	XM_020093873.1	109633792	--	sp|Q9HCF6|TRPM3_HUMAN Transient receptor potential cation channel subfamily M member 3 OS=Homo sapiens GN=TRPM3 PE=2 SV=4//0	0.961006	6.65e-07
LNC_000104	XLOC_012059	--	Novel_lncRNA	XM_020088896.1	109630620	--	sp|Q9UPW0|FOXJ3_HUMAN Forkhead box protein J3 OS=Homo sapiens GN=FOXJ3 PE=1 SV=2//1.2771e-13	0.962983	5.14e-07
LNC_000104	XLOC_012059	--	Novel_lncRNA	XM_020097896.1	109636275	--	sp|A2VCL2|CC162_HUMAN Coiled-coil domain-containing protein 162 OS=Homo sapiens GN=CCDC162P PE=2 SV=3//2.44705e-152	0.95609	1.19e-06
LNC_000104	XLOC_012059	--	Novel_lncRNA	XR_002203267.1	109637459	--	sp|O15442|MPPD1_HUMAN Metallophosphoesterase domain-containing protein 1 OS=Homo sapiens GN=MPPED1 PE=2 SV=3//1.84902e-179	0.959145	8.37e-07
LNC_000104	XLOC_012059	--	Novel_lncRNA	XM_020091260.1	109632131	--	sp|Q9TTD8|PROP1_CANFA Homeobox protein prophet of Pit-1 OS=Canis familiaris GN=PROP1 PE=3 SV=1//5.79356e-27	0.952033	1.84e-06
LNC_000104	XLOC_012059	--	Novel_lncRNA	XM_020104716.1	109640618	--	sp|Q13404|UB2V1_HUMAN Ubiquitin-conjugating enzyme E2 variant 1 OS=Homo sapiens GN=UBE2V1 PE=1 SV=2//4.70319e-76	0.9553	1.3e-06
LNC_000104	XLOC_012059	--	Novel_lncRNA	XM_020091648.1	109632400	--	sp|Q13061|TRDN_HUMAN Triadin OS=Homo sapiens GN=TRDN PE=1 SV=4//1.07301e-13	0.988114	1.83e-09
LNC_000104	XLOC_012059	--	Novel_lncRNA	XM_020112757.1	109646986	--	-//-	0.965857	3.45e-07
LNC_000104	XLOC_012059	--	Novel_lncRNA	XM_020103199.1	109639627	--	sp|Q8N239|KLH34_HUMAN Kelch-like protein 34 OS=Homo sapiens GN=KLHL34 PE=2 SV=1//2.80604e-101	0.968117	2.46e-07
LNC_000104	XLOC_012059	--	Novel_lncRNA	XM_020113613.1	109647804	--	sp|Q18PF6|RHBG_TAKRU Ammonium transporter Rh type B OS=Takifugu rubripes GN=rhbg PE=1 SV=1//8.02584e-107	0.958421	9.13e-07
LNC_000104	XLOC_012059	--	Novel_lncRNA	XM_020087109.1	109629375	--	sp|Q14993|COJA1_HUMAN Collagen alpha-1(XIX) chain OS=Homo sapiens GN=COL19A1 PE=1 SV=3//1.21397e-14	0.953281	1.62e-06
LNC_000104	XLOC_012059	--	Novel_lncRNA	XM_020102548.1	109639201	--	sp|Q76B58|BRNP3_HUMAN BMP/retinoic acid-inducible neural-specific protein 3 OS=Homo sapiens GN=BRINP3 PE=1 SV=1//0	0.953129	1.65e-06
LNC_000104	XLOC_012059	--	Novel_lncRNA	XM_020110492.1	109645000	--	sp|P48649|CRGM2_CHIID Gamma-crystallin M2 OS=Chiloscyllium indicum GN=GM2 PE=2 SV=2//2.86574e-83	0.976697	5.2e-08
LNC_000104	XLOC_012059	--	Novel_lncRNA	XM_020098155.1	109636434	--	-//-	0.970662	1.63e-07
LNC_000104	XLOC_012059	--	Novel_lncRNA	XM_020084670.1	109627849	--	sp|Q9Y2G4|ANKR6_HUMAN Ankyrin repeat domain-containing protein 6 OS=Homo sapiens GN=ANKRD6 PE=1 SV=3//6.58504e-11	0.964659	4.09e-07
LNC_000104	XLOC_012059	--	Novel_lncRNA	XM_020089076.1	109630739	--	sp|P81660|TNNC2_ANGAN Troponin C, skeletal muscle OS=Anguilla anguilla PE=1 SV=1//5.94785e-07	0.953839	1.53e-06
LNC_000104	XLOC_012059	--	Novel_lncRNA	XM_020099582.1	109637313	--	sp|P57721|PCBP3_HUMAN Poly(rC)-binding protein 3 OS=Homo sapiens GN=PCBP3 PE=2 SV=2//0	0.953671	1.55e-06
LNC_000104	XLOC_012059	--	Novel_lncRNA	XM_020105974.1	109641496	--	sp|P32847|B3AT_ONCMY Band 3 anion exchange protein OS=Oncorhynchus mykiss GN=slc4a1 PE=2 SV=2//0	0.953659	1.56e-06
LNC_000104	XLOC_012059	--	Novel_lncRNA	XM_020085523.1	109628438	--	sp|Q9W725|UCP2_CYPCA Mitochondrial uncoupling protein 2 OS=Cyprinus carpio GN=ucp2 PE=2 SV=1//2.56159e-11	0.980049	2.41e-08
LNC_000104	XLOC_012059	--	Novel_lncRNA	XM_020098538.1	109636669	--	sp|Q1L981|TDRD5_DANRE Tudor domain-containing protein 5 OS=Danio rerio GN=tdrd5 PE=2 SV=1//1.40153e-179	0.991197	4.1e-10
LNC_000104	XLOC_012059	--	Novel_lncRNA	XM_020112251.1	109646504	--	sp|P56373|P2RX3_HUMAN P2X purinoceptor 3 OS=Homo sapiens GN=P2RX3 PE=2 SV=2//2.80163e-110	0.962473	5.5e-07
LNC_000104	XLOC_012059	--	Novel_lncRNA	XM_020109947.1	109644545	--	sp|Q5U2Z7|RHG24_RAT Rho GTPase-activating protein 24 OS=Rattus norvegicus GN=Arhgap24 PE=2 SV=2//2.20347e-09	0.953147	1.64e-06
LNC_000104	XLOC_012059	--	Novel_lncRNA	XM_020106716.1	109642040	--	sp|Q16445|GBRA6_HUMAN Gamma-aminobutyric acid receptor subunit alpha-6 OS=Homo sapiens GN=GABRA6 PE=2 SV=2//0	0.967061	2.89e-07
LNC_000104	XLOC_012059	--	Novel_lncRNA	XM_020089886.1	109631252	--	sp|A8KBL5|S38AB_DANRE Putative sodium-coupled neutral amino acid transporter 11 OS=Danio rerio GN=slc38a11 PE=2 SV=2//6.27308e-180	0.972677	1.15e-07
LNC_000104	XLOC_012059	--	Novel_lncRNA	XM_020114090.1	109648302	--	sp|O15303|GRM6_HUMAN Metabotropic glutamate receptor 6 OS=Homo sapiens GN=GRM6 PE=1 SV=2//2.94948e-164	0.959956	7.58e-07
LNC_000104	XLOC_012059	--	Novel_lncRNA	XM_020101958.1	109638810	--	sp|A2BFP5|S12A9_DANRE Solute carrier family 12 member 9 OS=Danio rerio GN=slc12a9 PE=3 SV=1//0	0.96085	6.78e-07
LNC_000104	XLOC_012059	--	Novel_lncRNA	XM_020106663.1	109642028	--	sp|O14795|UN13B_HUMAN Protein unc-13 homolog B OS=Homo sapiens GN=UNC13B PE=1 SV=2//4.07095e-92	0.95415	1.48e-06
LNC_000104	XLOC_012059	--	Novel_lncRNA	XM_020078590.1	109624094	--	sp|Q587J7|TDR12_HUMAN Putative ATP-dependent RNA helicase TDRD12 OS=Homo sapiens GN=TDRD12 PE=2 SV=2//8.73095e-15	0.970831	1.58e-07
LNC_000104	XLOC_012059	--	Novel_lncRNA	XM_020087216.1	109629481	--	sp|Q5XI14|MCMD2_RAT MCM domain-containing protein 2 OS=Rattus norvegicus GN=Mcmdc2 PE=2 SV=1//0	0.953878	1.52e-06
LNC_000104	XLOC_012059	--	Novel_lncRNA	XM_020079977.1	109624992	--	sp|Q9NQT8|KI13B_HUMAN Kinesin-like protein KIF13B OS=Homo sapiens GN=KIF13B PE=1 SV=2//1.08159e-24	0.964831	3.99e-07
LNC_000104	XLOC_012059	--	Novel_lncRNA	XM_020106168.1	109641647	--	sp|Q9HBB8|CDHR5_HUMAN Cadherin-related family member 5 OS=Homo sapiens GN=CDHR5 PE=1 SV=3//4.52771e-21	0.954879	1.37e-06
LNC_000104	XLOC_012059	--	Novel_lncRNA	XM_020110433.1	109644955	--	sp|F1Q930|T237A_DANRE Transmembrane protein 237A OS=Danio rerio GN=tmem237a PE=3 SV=1//3.19591e-81	0.95459	1.41e-06
LNC_000104	XLOC_012059	--	Novel_lncRNA	XM_020084851.1	109628001	--	sp|Q5XIY6|VTC1B_DANRE V-type proton ATPase subunit C 1-B OS=Danio rerio GN=atp6v1c1b PE=2 SV=1//2.47184e-134	0.951829	1.88e-06
LNC_000104	XLOC_012059	--	Novel_lncRNA	XM_020088979.1	109630667	--	sp|Q9P232|CNTN3_HUMAN Contactin-3 OS=Homo sapiens GN=CNTN3 PE=1 SV=3//0	0.975009	7.36e-08
LNC_000104	XLOC_012059	--	Novel_lncRNA	XM_020085681.1	109628549	--	sp|Q99PP9|TRI16_MOUSE Tripartite motif-containing protein 16 OS=Mus musculus GN=Trim16 PE=2 SV=2//2.10586e-72	0.952601	1.74e-06
LNC_000104	XLOC_012059	--	Novel_lncRNA	XM_020107359.1	109642532	--	sp|Q6UXX9|RSPO2_HUMAN R-spondin-2 OS=Homo sapiens GN=RSPO2 PE=1 SV=2//9.03922e-46	0.959069	8.45e-07
LNC_000104	XLOC_012059	--	Novel_lncRNA	XM_020089822.1	109631205	--	sp|Q8R4G6|MGT5A_MOUSE Alpha-1,6-mannosylglycoprotein 6-beta-N-acetylglucosaminyltransferase A OS=Mus musculus GN=Mgat5 PE=2 SV=1//0	0.953499	1.58e-06
LNC_000104	XLOC_012059	--	Novel_lncRNA	XM_020099616.1	109637339	--	sp|Q9YHZ5|PIM2_DANRE Serine/threonine-protein kinase pim-2 OS=Danio rerio GN=pim2 PE=2 SV=2//2.2727e-43	0.973707	9.47e-08
LNC_000104	XLOC_012059	--	Novel_lncRNA	XM_020088121.1	109630109	--	sp|P48442|CASR_RAT Extracellular calcium-sensing receptor OS=Rattus norvegicus GN=Casr PE=1 SV=1//0	0.959001	8.52e-07
LNC_000104	XLOC_012059	--	Novel_lncRNA	XM_020103431.1	109639786	--	sp|P10826|RARB_HUMAN Retinoic acid receptor beta OS=Homo sapiens GN=RARB PE=1 SV=2//0	0.956075	1.2e-06
LNC_000104	XLOC_012059	--	Novel_lncRNA	XM_020099621.1	109637343	--	sp|Q8N608|DPP10_HUMAN Inactive dipeptidyl peptidase 10 OS=Homo sapiens GN=DPP10 PE=1 SV=2//0	0.952832	1.7e-06
LNC_000104	XLOC_012059	--	Novel_lncRNA	XM_020090441.1	109631595	--	sp|P20849|CO9A1_HUMAN Collagen alpha-1(IX) chain OS=Homo sapiens GN=COL9A1 PE=1 SV=3//5.54557e-06	0.96108	6.59e-07
LNC_000104	XLOC_012059	--	Novel_lncRNA	XM_020110078.1	109644645	--	sp|O60241|AGRB2_HUMAN Adhesion G protein-coupled receptor B2 OS=Homo sapiens GN=ADGRB2 PE=1 SV=2//8.98998e-97	0.958384	9.17e-07
LNC_000104	XLOC_012059	--	Novel_lncRNA	XM_020081653.1	109626003	--	sp|Q9ULZ9|MMP17_HUMAN Matrix metalloproteinase-17 OS=Homo sapiens GN=MMP17 PE=1 SV=4//0	0.95731	1.04e-06
LNC_000104	XLOC_012059	--	Novel_lncRNA	XM_020088966.1	109630657	--	sp|Q06019|MIP_LITPI Lens fiber major intrinsic protein OS=Lithobates pipiens PE=1 SV=1//1.51861e-140	0.950299	2.2e-06
XR_002203951.1	109646801	--	Annotated_lncRNA	XM_020098051.1	109636390	--	sp|P08045|XFIN_XENLA Zinc finger protein Xfin OS=Xenopus laevis PE=1 SV=1//5.01281e-07	0.959165	8.35e-07
XR_002203951.1	109646801	--	Annotated_lncRNA	XM_020096232.1	109635207	--	sp|Q9BZH6|WDR11_HUMAN WD repeat-containing protein 11 OS=Homo sapiens GN=WDR11 PE=1 SV=1//0	0.955022	1.34e-06
XR_002203951.1	109646801	--	Annotated_lncRNA	XM_020088520.1	109630355	--	sp|O00423|EMAL1_HUMAN Echinoderm microtubule-associated protein-like 1 OS=Homo sapiens GN=EML1 PE=1 SV=3//0	0.992542	1.8e-10
XR_002203951.1	109646801	--	Annotated_lncRNA	XM_020080583.1	109625372	--	sp|O95714|HERC2_HUMAN E3 ubiquitin-protein ligase HERC2 OS=Homo sapiens GN=HERC2 PE=1 SV=2//6.68932e-09	0.974007	8.95e-08
XR_002203951.1	109646801	--	Annotated_lncRNA	XM_020082024.1	109626255	--	sp|Q9C0B5|ZDHC5_HUMAN Palmitoyltransferase ZDHHC5 OS=Homo sapiens GN=ZDHHC5 PE=1 SV=2//3.71686e-14	0.968125	2.46e-07
XR_002203951.1	109646801	--	Annotated_lncRNA	XM_020100841.1	109638061	--	sp|Q9BZ72|PITM2_HUMAN Membrane-associated phosphatidylinositol transfer protein 2 OS=Homo sapiens GN=PITPNM2 PE=1 SV=1//1.83817e-138	0.963126	5.05e-07
XR_002203951.1	109646801	--	Annotated_lncRNA	XM_020088250.1	109630220	--	sp|Q6P2Q9|PRP8_HUMAN Pre-mRNA-processing-splicing factor 8 OS=Homo sapiens GN=PRPF8 PE=1 SV=2//0	0.975177	7.12e-08
XR_002203951.1	109646801	--	Annotated_lncRNA	XM_020112158.1	109646414	--	sp|Q07889|SOS1_HUMAN Son of sevenless homolog 1 OS=Homo sapiens GN=SOS1 PE=1 SV=1//0	0.962527	5.46e-07
XR_002203951.1	109646801	--	Annotated_lncRNA	XM_020101927.1	109638794	--	sp|Q1LVC2|JARD2_DANRE Protein Jumonji OS=Danio rerio GN=jarid2b PE=3 SV=2//1.99785e-66	0.95591	1.22e-06
XR_002203951.1	109646801	--	Annotated_lncRNA	XM_020081375.1	109625842	--	sp|Q5XXA7|HDGR2_DANRE Hepatoma-derived growth factor-related protein 2 OS=Danio rerio GN=hdgfrp2 PE=2 SV=2//1.80575e-37	0.963805	4.6e-07
XR_002203951.1	109646801	--	Annotated_lncRNA	XM_020107361.1	109642534	--	sp|Q5IGR7|EXT1B_DANRE Exostosin-1b OS=Danio rerio GN=ext1b PE=2 SV=1//1.0745e-155	0.953566	1.57e-06
XR_002203951.1	109646801	--	Annotated_lncRNA	XM_020086465.1	109629000	--	sp|Q6DEZ2|F120A_XENTR Constitutive coactivator of PPAR-gamma-like protein 1 homolog OS=Xenopus tropicalis GN=fam120a PE=2 SV=1//2.3141e-157	0.951807	1.89e-06
XR_002203951.1	109646801	--	Annotated_lncRNA	XM_020103113.1	109639581	--	sp|Q14517|FAT1_HUMAN Protocadherin Fat 1 OS=Homo sapiens GN=FAT1 PE=1 SV=2//0	0.952645	1.73e-06
XR_002203951.1	109646801	--	Annotated_lncRNA	XM_020112012.1	109646284	--	sp|Q6ZPE2|MTMR5_MOUSE Myotubularin-related protein 5 OS=Mus musculus GN=Sbf1 PE=1 SV=2//7.88582e-152	0.95185	1.88e-06
XR_002203951.1	109646801	--	Annotated_lncRNA	XM_020103002.1	109639504	--	sp|P27361|MK03_HUMAN Mitogen-activated protein kinase 3 OS=Homo sapiens GN=MAPK3 PE=1 SV=4//0	0.969884	1.85e-07
XR_002203951.1	109646801	--	Annotated_lncRNA	XM_020092867.1	109633212	--	sp|E9Q5F9|SETD2_MOUSE Histone-lysine N-methyltransferase SETD2 OS=Mus musculus GN=Setd2 PE=1 SV=1//5.99041e-11	0.958169	9.4e-07
XR_002203951.1	109646801	--	Annotated_lncRNA	XM_020103964.1	109640131	--	sp|P57780|ACTN4_MOUSE Alpha-actinin-4 OS=Mus musculus GN=Actn4 PE=1 SV=1//0	0.951549	1.94e-06
XR_002203951.1	109646801	--	Annotated_lncRNA	XM_020112356.1	109646599	--	sp|O60841|IF2P_HUMAN Eukaryotic translation initiation factor 5B OS=Homo sapiens GN=EIF5B PE=1 SV=4//5.18548e-13	0.9596	7.92e-07
XR_002203951.1	109646801	--	Annotated_lncRNA	XM_020100666.1	109637960	--	sp|Q7TPH6|MYCB2_MOUSE E3 ubiquitin-protein ligase MYCBP2 OS=Mus musculus GN=Mycbp2 PE=1 SV=2//0	0.96556	3.6e-07
XR_002203951.1	109646801	--	Annotated_lncRNA	XM_020096110.1	109635151	--	sp|Q9UIF9|BAZ2A_HUMAN Bromodomain adjacent to zinc finger domain protein 2A OS=Homo sapiens GN=BAZ2A PE=1 SV=4//7.76895e-15	0.958533	9.01e-07
XR_002203951.1	109646801	--	Annotated_lncRNA	XM_020084682.1	109627861	--	sp|Q2LD37|K1109_HUMAN Uncharacterized protein KIAA1109 OS=Homo sapiens GN=KIAA1109 PE=1 SV=2//0	0.952128	1.83e-06
XR_002203951.1	109646801	--	Annotated_lncRNA	XM_020108888.1	109643698	--	sp|P11730|KCC2G_RAT Calcium/calmodulin-dependent protein kinase type II subunit gamma OS=Rattus norvegicus GN=Camk2g PE=2 SV=1//0	0.955707	1.25e-06
XR_002203951.1	109646801	--	Annotated_lncRNA	XM_020101418.1	109638437	--	sp|P80204|TGFR1_RAT TGF-beta receptor type-1 OS=Rattus norvegicus GN=Tgfbr1 PE=1 SV=1//0	0.954446	1.43e-06
XR_002203951.1	109646801	--	Annotated_lncRNA	XM_020104118.1	109640231	--	sp|Q9Y2U5|M3K2_HUMAN Mitogen-activated protein kinase kinase kinase 2 OS=Homo sapiens GN=MAP3K2 PE=1 SV=2//0	0.950508	2.15e-06
XR_002203951.1	109646801	--	Annotated_lncRNA	XM_020100660.1	109637960	--	sp|Q7TPH6|MYCB2_MOUSE E3 ubiquitin-protein ligase MYCBP2 OS=Mus musculus GN=Mycbp2 PE=1 SV=2//0	0.967127	2.86e-07
XR_002203951.1	109646801	--	Annotated_lncRNA	XM_020112201.1	109646455	--	sp|Q15751|HERC1_HUMAN Probable E3 ubiquitin-protein ligase HERC1 OS=Homo sapiens GN=HERC1 PE=1 SV=2//3.05464e-92	0.96078	6.84e-07
XR_002203951.1	109646801	--	Annotated_lncRNA	XM_020100360.1	109637795	--	sp|Q5ZJK5|LCORL_CHICK Ligand-dependent nuclear receptor corepressor-like protein OS=Gallus gallus GN=LCORL PE=2 SV=2//8.97808e-52	0.958555	8.98e-07
XR_002203951.1	109646801	--	Annotated_lncRNA	XM_020088070.1	109630059	--	sp|A2VCZ5|MD13L_DANRE Mediator of RNA polymerase II transcription subunit 13-like OS=Danio rerio GN=zgc:153454 PE=2 SV=1//0	0.960325	7.24e-07
XR_002203951.1	109646801	--	Annotated_lncRNA	XM_020096443.1	109635310	--	sp|P47736|RPGP1_HUMAN Rap1 GTPase-activating protein 1 OS=Homo sapiens GN=RAP1GAP PE=1 SV=2//0	0.951801	1.89e-06
XR_002203951.1	109646801	--	Annotated_lncRNA	XM_020111870.1	109646155	--	sp|Q8IY22|CMIP_HUMAN C-Maf-inducing protein OS=Homo sapiens GN=CMIP PE=1 SV=3//0	0.952875	1.69e-06
XR_002203951.1	109646801	--	Annotated_lncRNA	XM_020095315.1	109634642	--	sp|Q9BWT3|PAPOG_HUMAN Poly(A) polymerase gamma OS=Homo sapiens GN=PAPOLG PE=1 SV=2//0	0.961443	6.29e-07
XR_002203951.1	109646801	--	Annotated_lncRNA	XM_020090733.1	109631773	--	sp|Q1LUA6|TRIO_DANRE Triple functional domain protein OS=Danio rerio GN=trio PE=3 SV=1//1.97814e-52	0.97443	8.25e-08
XR_002203951.1	109646801	--	Annotated_lncRNA	XM_020109970.1	109644564	--	sp|Q9HCK5|AGO4_HUMAN Protein argonaute-4 OS=Homo sapiens GN=AGO4 PE=1 SV=2//0	0.966604	3.09e-07
XR_002203951.1	109646801	--	Annotated_lncRNA	XM_020103070.1	109639553	--	sp|Q6TV19|DICER_DANRE Endoribonuclease Dicer OS=Danio rerio GN=dicer1 PE=2 SV=2//0	0.972909	1.1e-07
XR_002203951.1	109646801	--	Annotated_lncRNA	XM_020099477.1	109637253	--	sp|O15014|ZN609_HUMAN Zinc finger protein 609 OS=Homo sapiens GN=ZNF609 PE=1 SV=2//0	0.960912	6.73e-07
XR_002203951.1	109646801	--	Annotated_lncRNA	XM_020078035.1	109623540	--	sp|P26818|ARBK2_BOVIN Beta-adrenergic receptor kinase 2 OS=Bos taurus GN=ADRBK2 PE=2 SV=1//1.52189e-60	0.952992	1.67e-06
XR_002203951.1	109646801	--	Annotated_lncRNA	XM_020093897.1	109633802	--	sp|Q14C86|GAPD1_HUMAN GTPase-activating protein and VPS9 domain-containing protein 1 OS=Homo sapiens GN=GAPVD1 PE=1 SV=2//0	0.972372	1.21e-07
XR_002203951.1	109646801	--	Annotated_lncRNA	XM_020084892.1	109628011	--	sp|Q9Z2U4|ELF4_MOUSE ETS-related transcription factor Elf-4 OS=Mus musculus GN=Elf4 PE=2 SV=2//8.37463e-109	0.960954	6.69e-07
XR_002203951.1	109646801	--	Annotated_lncRNA	XM_020092122.1	109632698	--	sp|P62257|UBE2H_MOUSE Ubiquitin-conjugating enzyme E2 H OS=Mus musculus GN=Ube2h PE=1 SV=1//3.01186e-66	0.961265	6.43e-07
XR_002203951.1	109646801	--	Annotated_lncRNA	XM_020091180.1	109632067	--	sp|Q9C0G0|ZN407_HUMAN Zinc finger protein 407 OS=Homo sapiens GN=ZNF407 PE=1 SV=2//2.65535e-06	0.959936	7.6e-07
XR_002203951.1	109646801	--	Annotated_lncRNA	XM_020108029.1	109643033	--	sp|Q16537|2A5E_HUMAN Serine/threonine-protein phosphatase 2A 56 kDa regulatory subunit epsilon isoform OS=Homo sapiens GN=PPP2R5E PE=1 SV=1//0	0.966014	3.37e-07
XR_002203951.1	109646801	--	Annotated_lncRNA	XM_020106096.1	109641588	--	sp|Q11011|PSA_MOUSE Puromycin-sensitive aminopeptidase OS=Mus musculus GN=Npepps PE=1 SV=2//0	0.953157	1.64e-06
XR_002203951.1	109646801	--	Annotated_lncRNA	XM_020111469.1	109645815	--	sp|Q9UBS9|SUCO_HUMAN SUN domain-containing ossification factor OS=Homo sapiens GN=SUCO PE=1 SV=1//3.24612e-63	0.956006	1.21e-06
XR_002203951.1	109646801	--	Annotated_lncRNA	XM_020082406.1	109626444	--	sp|Q7T3Y0|NARPA_DANRE Notch-regulated ankyrin repeat-containing protein A OS=Danio rerio GN=nrarpa PE=2 SV=1//6.03366e-68	0.954242	1.46e-06
XR_002203951.1	109646801	--	Annotated_lncRNA	XM_020091812.1	109632501	--	sp|Q9ULI0|ATD2B_HUMAN ATPase family AAA domain-containing protein 2B OS=Homo sapiens GN=ATAD2B PE=1 SV=3//0	0.961401	6.32e-07
XR_002203951.1	109646801	--	Annotated_lncRNA	XM_020092964.1	109633249	--	sp|P70459|ERF_MOUSE ETS domain-containing transcription factor ERF OS=Mus musculus GN=Erf PE=2 SV=1//3.93636e-07	0.952969	1.67e-06
XR_002203951.1	109646801	--	Annotated_lncRNA	XM_020078202.1	109623725	--	sp|Q6ZS81|WDFY4_HUMAN WD repeat- and FYVE domain-containing protein 4 OS=Homo sapiens GN=WDFY4 PE=1 SV=3//5.63593e-16	0.952803	1.7e-06
XR_002203951.1	109646801	--	Annotated_lncRNA	XM_020105689.1	109641286	--	sp|P16039|NPM_CHICK Nucleophosmin OS=Gallus gallus GN=NPM1 PE=2 SV=1//1.32734e-47	0.962539	5.46e-07
XR_002203951.1	109646801	--	Annotated_lncRNA	XM_020099526.1	109637279	--	sp|O18756|GLCE_BOVIN D-glucuronyl C5-epimerase OS=Bos taurus GN=GLCE PE=1 SV=2//0	0.97916	2.99e-08
XR_002203951.1	109646801	--	Annotated_lncRNA	XM_020104532.1	109640490	--	sp|Q3SYV4|CAP1_BOVIN Adenylyl cyclase-associated protein 1 OS=Bos taurus GN=CAP1 PE=2 SV=3//1.19441e-114	0.967222	2.82e-07
XR_002203951.1	109646801	--	Annotated_lncRNA	XM_020078599.1	109624101	--	sp|Q5R7J9|IF4G2_PONAB Eukaryotic translation initiation factor 4 gamma 2 OS=Pongo abelii GN=EIF4G2 PE=2 SV=2//0	0.967756	2.6e-07
XR_002203951.1	109646801	--	Annotated_lncRNA	XM_020113265.1	109647462	--	sp|Q6VNB8|WDFY3_MOUSE WD repeat and FYVE domain-containing protein 3 OS=Mus musculus GN=Wdfy3 PE=1 SV=1//0	0.981443	1.68e-08
XR_002203951.1	109646801	--	Annotated_lncRNA	XM_020083260.1	109626977	--	sp|Q14185|DOCK1_HUMAN Dedicator of cytokinesis protein 1 OS=Homo sapiens GN=DOCK1 PE=1 SV=2//0	0.953966	1.51e-06
XR_002203951.1	109646801	--	Annotated_lncRNA	XM_020112556.1	109646789	--	-//-	0.971138	1.5e-07
XR_002203951.1	109646801	--	Annotated_lncRNA	XM_020079962.1	109624989	--	sp|Q3L8U1|CHD9_HUMAN Chromodomain-helicase-DNA-binding protein 9 OS=Homo sapiens GN=CHD9 PE=1 SV=2//1.51163e-11	0.952858	1.69e-06
XR_002203951.1	109646801	--	Annotated_lncRNA	XM_020079972.1	109624990	--	sp|Q9NZM3|ITSN2_HUMAN Intersectin-2 OS=Homo sapiens GN=ITSN2 PE=1 SV=3//2.5156e-22	0.950708	2.11e-06
XR_002203951.1	109646801	--	Annotated_lncRNA	XM_020106563.1	109641959	--	sp|Q99814|EPAS1_HUMAN Endothelial PAS domain-containing protein 1 OS=Homo sapiens GN=EPAS1 PE=1 SV=3//1.60921e-107	0.97922	2.95e-08
XR_002203951.1	109646801	--	Annotated_lncRNA	XM_020104341.1	109640373	--	sp|Q14344|GNA13_HUMAN Guanine nucleotide-binding protein subunit alpha-13 OS=Homo sapiens GN=GNA13 PE=1 SV=2//0	0.953245	1.63e-06
XR_002203951.1	109646801	--	Annotated_lncRNA	XM_020113835.1	109648047	--	sp|O75581|LRP6_HUMAN Low-density lipoprotein receptor-related protein 6 OS=Homo sapiens GN=LRP6 PE=1 SV=2//5.01871e-08	0.956895	1.09e-06
XR_002203951.1	109646801	--	Annotated_lncRNA	XM_020103707.1	109639961	--	sp|Q07113|MPRI_MOUSE Cation-independent mannose-6-phosphate receptor OS=Mus musculus GN=Igf2r PE=1 SV=1//5.11812e-41	0.96047	7.11e-07
XR_002203951.1	109646801	--	Annotated_lncRNA	XM_020104431.1	109640428	--	sp|Q9JIX8|ACINU_MOUSE Apoptotic chromatin condensation inducer in the nucleus OS=Mus musculus GN=Acin1 PE=1 SV=3//5.00493e-34	0.954716	1.39e-06
XR_002203951.1	109646801	--	Annotated_lncRNA	XM_020110240.1	109644790	--	sp|Q5R431|SKIL_PONAB Ski-like protein OS=Pongo abelii GN=SKIL PE=2 SV=1//5.15396e-149	0.9549	1.36e-06
XR_002203951.1	109646801	--	Annotated_lncRNA	XM_020091109.1	109632016	--	sp|Q7Z7G8|VP13B_HUMAN Vacuolar protein sorting-associated protein 13B OS=Homo sapiens GN=VPS13B PE=1 SV=2//0	0.963788	4.61e-07
XR_002203951.1	109646801	--	Annotated_lncRNA	XM_020107403.1	109642570	--	sp|O95405|ZFYV9_HUMAN Zinc finger FYVE domain-containing protein 9 OS=Homo sapiens GN=ZFYVE9 PE=1 SV=2//0	0.951187	2.01e-06
XR_002203951.1	109646801	--	Annotated_lncRNA	XM_020110614.1	109645105	--	sp|Q70CQ2|UBP34_HUMAN Ubiquitin carboxyl-terminal hydrolase 34 OS=Homo sapiens GN=USP34 PE=1 SV=2//0	0.950283	2.2e-06
XR_002203951.1	109646801	--	Annotated_lncRNA	XM_020102693.1	109639308	--	sp|Q8C147|DOCK8_MOUSE Dedicator of cytokinesis protein 8 OS=Mus musculus GN=Dock8 PE=1 SV=4//0	0.964883	3.96e-07
XR_002203951.1	109646801	--	Annotated_lncRNA	XM_020108244.1	109643207	--	sp|P97789|XRN1_MOUSE 5&apos;-3&apos; exoribonuclease 1 OS=Mus musculus GN=Xrn1 PE=1 SV=1//0	0.97003	1.81e-07
XR_002203951.1	109646801	--	Annotated_lncRNA	XM_020113895.1	109648104	--	sp|Q8NEZ4|KMT2C_HUMAN Histone-lysine N-methyltransferase 2C OS=Homo sapiens GN=KMT2C PE=1 SV=3//1.41611e-44	0.958799	8.72e-07
XR_002203951.1	109646801	--	Annotated_lncRNA	XM_020088830.1	109630566	--	sp|Q5T4S7|UBR4_HUMAN E3 ubiquitin-protein ligase UBR4 OS=Homo sapiens GN=UBR4 PE=1 SV=1//0	0.973191	1.04e-07
XR_002203951.1	109646801	--	Annotated_lncRNA	XM_020109315.1	109644031	--	sp|P62494|RB11A_RAT Ras-related protein Rab-11A OS=Rattus norvegicus GN=Rab11a PE=1 SV=3//4.89738e-140	0.954521	1.42e-06
XR_002203951.1	109646801	--	Annotated_lncRNA	XM_020101295.1	109638351	--	sp|Q6N021|TET2_HUMAN Methylcytosine dioxygenase TET2 OS=Homo sapiens GN=TET2 PE=1 SV=3//9.02993e-19	0.967321	2.78e-07
XR_002203951.1	109646801	--	Annotated_lncRNA	XM_020112990.1	109647210	--	sp|Q3SYV4|CAP1_BOVIN Adenylyl cyclase-associated protein 1 OS=Bos taurus GN=CAP1 PE=2 SV=3//9.67157e-43	0.973073	1.07e-07
XR_002203951.1	109646801	--	Annotated_lncRNA	XM_020104844.1	109640705	--	sp|Q3U3E2|F117B_MOUSE Protein FAM117B OS=Mus musculus GN=Fam117b PE=1 SV=1//2.20242e-31	0.957141	1.06e-06
XR_002203951.1	109646801	--	Annotated_lncRNA	XM_020082036.1	109626265	--	sp|Q5R8Z8|RAB14_PONAB Ras-related protein Rab-14 OS=Pongo abelii GN=RAB14 PE=2 SV=3//3.0501e-153	0.957164	1.06e-06
XR_002203951.1	109646801	--	Annotated_lncRNA	XM_020106594.1	109641984	--	sp|Q99LI5|ZN281_MOUSE Zinc finger protein 281 OS=Mus musculus GN=Znf281 PE=1 SV=1//3.7183e-150	0.963354	4.89e-07
XR_002203951.1	109646801	--	Annotated_lncRNA	XM_020107816.1	109642872	--	sp|Q63269|ITPR3_RAT Inositol 1,4,5-trisphosphate receptor type 3 OS=Rattus norvegicus GN=Itpr3 PE=1 SV=1//0	0.969976	1.83e-07
XR_002203951.1	109646801	--	Annotated_lncRNA	XM_020111779.1	109646083	--	sp|Q15751|HERC1_HUMAN Probable E3 ubiquitin-protein ligase HERC1 OS=Homo sapiens GN=HERC1 PE=1 SV=2//0	0.959932	7.6e-07
XR_002203951.1	109646801	--	Annotated_lncRNA	XM_020088538.1	109630367	--	sp|Q5R9G3|UBE4A_PONAB Ubiquitin conjugation factor E4 A OS=Pongo abelii GN=UBE4A PE=2 SV=2//0	0.95695	1.08e-06
XR_002203951.1	109646801	--	Annotated_lncRNA	XM_020078154.1	109623673	--	sp|Q6PFD9|NUP98_MOUSE Nuclear pore complex protein Nup98-Nup96 OS=Mus musculus GN=Nup98 PE=1 SV=2//1.03435e-36	0.970522	1.67e-07
XR_002203951.1	109646801	--	Annotated_lncRNA	XM_020083805.1	109627313	--	sp|Q8N122|RPTOR_HUMAN Regulatory-associated protein of mTOR OS=Homo sapiens GN=RPTOR PE=1 SV=1//0	0.953887	1.52e-06
XR_002203951.1	109646801	--	Annotated_lncRNA	XM_020105947.1	109641470	--	sp|Q96QU8|XPO6_HUMAN Exportin-6 OS=Homo sapiens GN=XPO6 PE=1 SV=1//0	0.977643	4.24e-08
XR_002203951.1	109646801	--	Annotated_lncRNA	XM_020112405.1	109646641	--	sp|O95248|MTMR5_HUMAN Myotubularin-related protein 5 OS=Homo sapiens GN=SBF1 PE=1 SV=3//0	0.962317	5.62e-07
XR_002203951.1	109646801	--	Annotated_lncRNA	XM_020093252.1	109633409	--	sp|Q07243|MTF1_MOUSE Metal regulatory transcription factor 1 OS=Mus musculus GN=Mtf1 PE=1 SV=2//3.36744e-24	0.951413	1.96e-06
XR_002203951.1	109646801	--	Annotated_lncRNA	XM_020100657.1	109637960	--	sp|Q7TPH6|MYCB2_MOUSE E3 ubiquitin-protein ligase MYCBP2 OS=Mus musculus GN=Mycbp2 PE=1 SV=2//0	0.961484	6.26e-07
XR_002203951.1	109646801	--	Annotated_lncRNA	XM_020083138.1	109626907	--	sp|Q8BKI2|TNR6B_MOUSE Trinucleotide repeat-containing gene 6B protein OS=Mus musculus GN=Tnrc6b PE=2 SV=2//4.08934e-07	0.974329	8.41e-08
XR_002203951.1	109646801	--	Annotated_lncRNA	XM_020102947.1	109639465	--	sp|Q8BKX6|SMG1_MOUSE Serine/threonine-protein kinase SMG1 OS=Mus musculus GN=Smg1 PE=1 SV=3//6.9688e-85	0.963376	4.88e-07
XR_002203951.1	109646801	--	Annotated_lncRNA	XM_020108400.1	109643324	--	sp|P49915|GUAA_HUMAN GMP synthase [glutamine-hydrolyzing] OS=Homo sapiens GN=GMPS PE=1 SV=1//0	0.954198	1.47e-06
XR_002203951.1	109646801	--	Annotated_lncRNA	XM_020090708.1	109631760	--	sp|P49790|NU153_HUMAN Nuclear pore complex protein Nup153 OS=Homo sapiens GN=NUP153 PE=1 SV=2//2.71159e-13	0.983834	8.46e-09
XR_002203951.1	109646801	--	Annotated_lncRNA	XM_020109824.1	109644437	--	sp|Q96K78|AGRG7_HUMAN Adhesion G-protein coupled receptor G7 OS=Homo sapiens GN=ADGRG7 PE=1 SV=2//5.95171e-74	0.96588	3.44e-07
XR_002203951.1	109646801	--	Annotated_lncRNA	XM_020109702.1	109644344	--	sp|Q15751|HERC1_HUMAN Probable E3 ubiquitin-protein ligase HERC1 OS=Homo sapiens GN=HERC1 PE=1 SV=2//0	0.958496	9.04e-07
XR_002203951.1	109646801	--	Annotated_lncRNA	XM_020105849.1	109641399	--	sp|P62994|GRB2_RAT Growth factor receptor-bound protein 2 OS=Rattus norvegicus GN=Grb2 PE=1 SV=1//8.44886e-149	0.95885	8.67e-07
XR_002203951.1	109646801	--	Annotated_lncRNA	XM_020111154.1	109645534	--	sp|Q8VDD5|MYH9_MOUSE Myosin-9 OS=Mus musculus GN=Myh9 PE=1 SV=4//0	0.956099	1.19e-06
XR_002203951.1	109646801	--	Annotated_lncRNA	XM_020113191.1	109647396	--	sp|Q1LVF0|LAMC1_DANRE Laminin subunit gamma-1 OS=Danio rerio GN=lamc1 PE=2 SV=2//3.35839e-75	0.964362	4.26e-07
XR_002203951.1	109646801	--	Annotated_lncRNA	XM_020097703.1	109636140	--	sp|Q92537|SUSD6_HUMAN Sushi domain-containing protein 6 OS=Homo sapiens GN=SUSD6 PE=1 SV=1//5.98267e-53	0.950635	2.12e-06
XR_002203951.1	109646801	--	Annotated_lncRNA	XM_020093495.1	109633539	--	sp|Q9D2D7|ZN687_MOUSE Zinc finger protein 687 OS=Mus musculus GN=Znf687 PE=1 SV=1//3.82378e-13	0.962417	5.54e-07
XR_002203951.1	109646801	--	Annotated_lncRNA	XM_020087905.1	109629943	--	sp|Q90850|HIC1_CHICK Hypermethylated in cancer 1 protein (Fragment) OS=Gallus gallus GN=HIC1 PE=2 SV=2//0	0.95247	1.76e-06
XR_002203951.1	109646801	--	Annotated_lncRNA	XM_020095140.1	109634556	--	sp|Q63768|CRK_RAT Adapter molecule crk OS=Rattus norvegicus GN=Crk PE=1 SV=1//2.38174e-95	0.970609	1.64e-07
XR_002203951.1	109646801	--	Annotated_lncRNA	XM_020113624.1	109647815	--	sp|O08550|KMT2B_MOUSE Histone-lysine N-methyltransferase 2B OS=Mus musculus GN=Kmt2b PE=1 SV=3//1.67065e-143	0.953354	1.61e-06
XR_002203951.1	109646801	--	Annotated_lncRNA	XM_020108117.1	109643103	--	sp|Q61493|DPOLZ_MOUSE DNA polymerase zeta catalytic subunit OS=Mus musculus GN=Rev3l PE=1 SV=3//3.73556e-67	0.965263	3.76e-07
XR_002203951.1	109646801	--	Annotated_lncRNA	XM_020090602.1	109631722	--	sp|Q8CJG0|AGO2_MOUSE Protein argonaute-2 OS=Mus musculus GN=Ago2 PE=1 SV=3//0	0.961766	6.03e-07
XR_002203951.1	109646801	--	Annotated_lncRNA	XM_020084102.1	109627544	--	sp|Q6P1N0|C2D1A_HUMAN Coiled-coil and C2 domain-containing protein 1A OS=Homo sapiens GN=CC2D1A PE=1 SV=1//0	0.967506	2.7e-07
XR_002203951.1	109646801	--	Annotated_lncRNA	XM_020100661.1	109637960	--	sp|Q7TPH6|MYCB2_MOUSE E3 ubiquitin-protein ligase MYCBP2 OS=Mus musculus GN=Mycbp2 PE=1 SV=2//0	0.977547	4.33e-08
XR_002203951.1	109646801	--	Annotated_lncRNA	XM_020106453.1	109641881	--	sp|Q6GPK9|TAOK2_XENLA Serine/threonine-protein kinase TAO2 OS=Xenopus laevis GN=taok2 PE=2 SV=1//0	0.957494	1.02e-06
XR_002203951.1	109646801	--	Annotated_lncRNA	XM_020111490.1	109645827	--	sp|Q1LUA6|TRIO_DANRE Triple functional domain protein OS=Danio rerio GN=trio PE=3 SV=1//4.76419e-55	0.951842	1.88e-06
XR_002203951.1	109646801	--	Annotated_lncRNA	XM_020097161.1	109635787	--	sp|Q8UVK2|SPT6H_DANRE Transcription elongation factor SPT6 OS=Danio rerio GN=supt6h PE=1 SV=1//3.20547e-22	0.970164	1.77e-07
XR_002203951.1	109646801	--	Annotated_lncRNA	XM_020113865.1	109648075	--	sp|Q1LVF0|LAMC1_DANRE Laminin subunit gamma-1 OS=Danio rerio GN=lamc1 PE=2 SV=2//8.15253e-10	0.95763	1e-06
XR_002203951.1	109646801	--	Annotated_lncRNA	XM_020091757.1	109632465	--	sp|Q9Y450|HBS1L_HUMAN HBS1-like protein OS=Homo sapiens GN=HBS1L PE=1 SV=1//2.86325e-38	0.950242	2.21e-06
XR_002203951.1	109646801	--	Annotated_lncRNA	XM_020102378.1	109639097	--	sp|Q6PCR6|ZFR_DANRE Zinc finger RNA-binding protein OS=Danio rerio GN=zfr PE=2 SV=2//0	0.979383	2.83e-08
XR_002203951.1	109646801	--	Annotated_lncRNA	XM_020109804.1	109644425	--	sp|O88307|SORL_MOUSE Sortilin-related receptor OS=Mus musculus GN=Sorl1 PE=1 SV=3//0	0.966193	3.29e-07
LNC_001981	XLOC_202686	--	Novel_lncRNA	XM_020103689.1	109639943	--	sp|Q6KAS7|ZN521_MOUSE Zinc finger protein 521 OS=Mus musculus GN=Znf521 PE=2 SV=2//5.10325e-07	0.972555	1.17e-07
LNC_001981	XLOC_202686	--	Novel_lncRNA	XM_020083105.1	109626894	--	sp|P55204|GUC2C_PIG Heat-stable enterotoxin receptor OS=Sus scrofa GN=GUCY2C PE=2 SV=2//0	0.976072	5.93e-08
LNC_001981	XLOC_202686	--	Novel_lncRNA	XM_020097895.1	109636274	--	sp|Q9JIL5|TULP4_MOUSE Tubby-related protein 4 OS=Mus musculus GN=Tulp4 PE=2 SV=1//0	0.970655	1.63e-07
LNC_001981	XLOC_202686	--	Novel_lncRNA	XM_020112302.1	109646537	--	sp|Q9XTA3|MYOC_BOVIN Myocilin OS=Bos taurus GN=MYOC PE=2 SV=1//1.22269e-153	0.977298	4.57e-08
LNC_001981	XLOC_202686	--	Novel_lncRNA	XM_020085681.1	109628549	--	sp|Q99PP9|TRI16_MOUSE Tripartite motif-containing protein 16 OS=Mus musculus GN=Trim16 PE=2 SV=2//2.10586e-72	0.9505	2.15e-06
LNC_001981	XLOC_202686	--	Novel_lncRNA	XM_020113660.1	109647850	--	sp|Q96MT7|CFA44_HUMAN Cilia- and flagella-associated protein 44 OS=Homo sapiens GN=CFAP44 PE=1 SV=1//3.03117e-57	0.970397	1.7e-07
LNC_001981	XLOC_202686	--	Novel_lncRNA	XM_020105267.1	109640989	--	sp|Q0P3W2|OLF3B_DANRE Olfactomedin-like protein 3B OS=Danio rerio GN=olfml3b PE=2 SV=1//3.66727e-148	0.974941	7.46e-08
LNC_001981	XLOC_202686	--	Novel_lncRNA	XM_020109899.1	109644503	--	sp|O55225|OTOG_MOUSE Otogelin OS=Mus musculus GN=Otog PE=1 SV=2//2.67255e-12	0.952478	1.76e-06
LNC_001981	XLOC_202686	--	Novel_lncRNA	XM_020080537.1	109625326	--	sp|A4QNI8|ELAV4_XENTR ELAV-like protein 4 OS=Xenopus tropicalis GN=elavl4 PE=2 SV=1//0	0.990445	6.17e-10
LNC_001981	XLOC_202686	--	Novel_lncRNA	XM_020087047.1	109629346	--	sp|Q8BVI5|STX16_MOUSE Syntaxin-16 OS=Mus musculus GN=Stx16 PE=1 SV=3//1.54381e-161	0.9712	1.49e-07
LNC_001981	XLOC_202686	--	Novel_lncRNA	XM_020112117.1	109646376	--	sp|P09653|TBB5_CHICK Tubulin beta-5 chain OS=Gallus gallus PE=3 SV=1//0	0.953836	1.53e-06
LNC_001981	XLOC_202686	--	Novel_lncRNA	XM_020103419.1	109639775	--	sp|Q9ERH7|HIPK3_MOUSE Homeodomain-interacting protein kinase 3 OS=Mus musculus GN=Hipk3 PE=1 SV=3//3.12127e-75	0.955352	1.3e-06
LNC_001981	XLOC_202686	--	Novel_lncRNA	XM_020094851.1	109634388	--	sp|O88470|FOXL2_MOUSE Forkhead box protein L2 OS=Mus musculus GN=Foxl2 PE=1 SV=2//1.26505e-09	0.962877	5.22e-07
LNC_001829	XLOC_191366	--	Novel_lncRNA	XM_020087781.1	109629827	--	sp|Q9NZ01|TECR_HUMAN Very-long-chain enoyl-CoA reductase OS=Homo sapiens GN=TECR PE=1 SV=1//1.48982e-164	0.950746	2.1e-06
LNC_001829	XLOC_191366	--	Novel_lncRNA	XM_020106029.1	109641537	--	sp|Q8NHW6|OTOSP_HUMAN Otospiralin OS=Homo sapiens GN=OTOS PE=2 SV=1//2.27436e-20	0.969271	2.05e-07
LNC_001829	XLOC_191366	--	Novel_lncRNA	XM_020096536.1	109635387	--	sp|P02460|CO2A1_CHICK Collagen alpha-1(II) chain (Fragment) OS=Gallus gallus GN=COL2A1 PE=2 SV=1//6.1534e-167	0.966492	3.14e-07
LNC_001829	XLOC_191366	--	Novel_lncRNA	XM_020097105.1	109635750	--	sp|O76082|S22A5_HUMAN Solute carrier family 22 member 5 OS=Homo sapiens GN=SLC22A5 PE=1 SV=1//0	0.955859	1.23e-06
LNC_001829	XLOC_191366	--	Novel_lncRNA	XM_020088799.1	109630541	--	sp|Q3ZBS2|F19A5_BOVIN Protein FAM19A5 OS=Bos taurus GN=FAM19A5 PE=2 SV=2//4.22469e-42	0.956622	1.12e-06
LNC_001829	XLOC_191366	--	Novel_lncRNA	XM_020105215.1	109640947	--	sp|Q02566|MYH6_MOUSE Myosin-6 OS=Mus musculus GN=Myh6 PE=1 SV=2//0	0.957119	1.06e-06
LNC_001829	XLOC_191366	--	Novel_lncRNA	XM_020080616.1	109625406	--	sp|Q5RHP9|ERIC3_HUMAN Glutamate-rich protein 3 OS=Homo sapiens GN=ERICH3 PE=2 SV=1//6.65758e-109	0.971075	1.52e-07
LNC_001829	XLOC_191366	--	Novel_lncRNA	XM_020102396.1	109639105	--	sp|Q0V8T0|CNTP5_CANFA Contactin-associated protein-like 5 OS=Canis familiaris GN=CNTNAP5 PE=2 SV=1//0	0.955564	1.27e-06
LNC_001829	XLOC_191366	--	Novel_lncRNA	XM_020102811.1	109639381	--	sp|Q49HM9|GRK7A_DANRE G-protein-coupled receptor kinase 7A OS=Danio rerio GN=grk7a PE=1 SV=2//0	0.951208	2.01e-06
LNC_001829	XLOC_191366	--	Novel_lncRNA	XM_020078536.1	109624037	--	sp|Q9WV48|SHAN1_RAT SH3 and multiple ankyrin repeat domains protein 1 OS=Rattus norvegicus GN=Shank1 PE=1 SV=1//1.33963e-22	0.956082	1.2e-06
LNC_001829	XLOC_191366	--	Novel_lncRNA	XM_020101761.1	109638670	--	sp|B2RZ87|MADL2_RAT Myeloid-associated differentiation marker-like protein 2 OS=Rattus norvegicus GN=Myadml2 PE=2 SV=1//4.40787e-119	0.951355	1.98e-06
LNC_001829	XLOC_191366	--	Novel_lncRNA	XM_020091988.1	109632599	--	sp|O88904|HIPK1_MOUSE Homeodomain-interacting protein kinase 1 OS=Mus musculus GN=Hipk1 PE=1 SV=2//2.43967e-70	0.970083	1.8e-07
LNC_001829	XLOC_191366	--	Novel_lncRNA	XM_020080522.1	109625321	--	sp|Q58DX5|NADL2_HUMAN Inactive N-acetylated-alpha-linked acidic dipeptidase-like protein 2 OS=Homo sapiens GN=NAALADL2 PE=1 SV=3//2.77356e-179	0.983617	9.04e-09
LNC_001829	XLOC_191366	--	Novel_lncRNA	XM_020101871.1	109638745	--	sp|Q7TQ48|SRCA_MOUSE Sarcalumenin OS=Mus musculus GN=Srl PE=1 SV=1//0	0.982868	1.13e-08
LNC_001829	XLOC_191366	--	Novel_lncRNA	XM_020096875.1	109635586	--	sp|P30531|SC6A1_HUMAN Sodium- and chloride-dependent GABA transporter 1 OS=Homo sapiens GN=SLC6A1 PE=2 SV=2//0	0.975676	6.44e-08
LNC_001829	XLOC_191366	--	Novel_lncRNA	XM_020094982.1	109634490	--	sp|Q8C0X0|LCA5L_MOUSE Lebercilin-like protein OS=Mus musculus GN=Lca5l PE=2 SV=1//7.64811e-11	0.96696	2.93e-07
LNC_001829	XLOC_191366	--	Novel_lncRNA	XM_020088807.1	109630544	--	sp|Q17R16|LHPL4_BOVIN Lipoma HMGIC fusion partner-like 4 protein OS=Bos taurus GN=LHFPL4 PE=2 SV=1//3.02057e-110	0.960464	7.12e-07
LNC_001829	XLOC_191366	--	Novel_lncRNA	XM_020101667.1	109638607	--	sp|Q3ZB90|KBTBC_DANRE Kelch repeat and BTB domain-containing protein 12 OS=Danio rerio GN=kbtbd12 PE=2 SV=1//0	0.962477	5.5e-07
LNC_001829	XLOC_191366	--	Novel_lncRNA	XM_020111646.1	109645960	--	sp|P56564|EAA1_MOUSE Excitatory amino acid transporter 1 OS=Mus musculus GN=Slc1a3 PE=1 SV=2//0	0.960017	7.52e-07
LNC_001829	XLOC_191366	--	Novel_lncRNA	XM_020112970.1	109647193	--	sp|Q8IZD9|DOCK3_HUMAN Dedicator of cytokinesis protein 3 OS=Homo sapiens GN=DOCK3 PE=1 SV=1//1.01443e-26	0.955367	1.29e-06
LNC_001829	XLOC_191366	--	Novel_lncRNA	XM_020101043.1	109638182	--	sp|Q8BM65|NYAP2_MOUSE Neuronal tyrosine-phosphorylated phosphoinositide-3-kinase adapter 2 OS=Mus musculus GN=Nyap2 PE=1 SV=1//3.01087e-23	0.968051	2.48e-07
LNC_001829	XLOC_191366	--	Novel_lncRNA	XM_020102359.1	109639082	--	-//-	0.950795	2.09e-06
LNC_001829	XLOC_191366	--	Novel_lncRNA	XM_020105678.1	109641274	--	sp|Q16832|DDR2_HUMAN Discoidin domain-containing receptor 2 OS=Homo sapiens GN=DDR2 PE=1 SV=2//0	0.96896	2.15e-07
LNC_001829	XLOC_191366	--	Novel_lncRNA	XM_020084700.1	109627879	--	sp|P97500|MYT1L_MOUSE Myelin transcription factor 1-like protein OS=Mus musculus GN=Myt1l PE=2 SV=2//7.20722e-07	0.951316	1.98e-06
LNC_001829	XLOC_191366	--	Novel_lncRNA	XM_020110929.1	109645342	--	sp|Q3ULB5|PAK6_MOUSE Serine/threonine-protein kinase PAK 6 OS=Mus musculus GN=Pak6 PE=2 SV=1//2.72495e-170	0.968861	2.19e-07
LNC_001829	XLOC_191366	--	Novel_lncRNA	XM_020080812.1	109625548	--	sp|Q8TF21|ANR24_HUMAN Ankyrin repeat domain-containing protein 24 OS=Homo sapiens GN=ANKRD24 PE=2 SV=2//4.48504e-08	0.95027	2.2e-06
LNC_001829	XLOC_191366	--	Novel_lncRNA	XM_020111948.1	109646226	--	sp|Q0ZLH3|PJVK_HUMAN Pejvakin OS=Homo sapiens GN=DFNB59 PE=1 SV=1//1.79159e-85	0.978659	3.36e-08
LNC_001829	XLOC_191366	--	Novel_lncRNA	XM_020079274.1	109624532	--	sp|Q8TF62|AT8B4_HUMAN Probable phospholipid-transporting ATPase IM OS=Homo sapiens GN=ATP8B4 PE=1 SV=3//0	0.965421	3.67e-07
LNC_001829	XLOC_191366	--	Novel_lncRNA	XM_020089710.1	109631112	--	sp|P34984|OLF13_MOUSE Olfactory receptor 13 OS=Mus musculus GN=Olfr13 PE=2 SV=2//1.54464e-32	0.960184	7.37e-07
LNC_001829	XLOC_191366	--	Novel_lncRNA	XM_020084789.1	109627952	--	sp|Q8BJ42|DLGP2_MOUSE Disks large-associated protein 2 OS=Mus musculus GN=Dlgap2 PE=1 SV=2//0	0.977602	4.28e-08
LNC_001829	XLOC_191366	--	Novel_lncRNA	XM_020102055.1	109638874	--	sp|Q96PX8|SLIK1_HUMAN SLIT and NTRK-like protein 1 OS=Homo sapiens GN=SLITRK1 PE=1 SV=2//0	0.952818	1.7e-06
LNC_001829	XLOC_191366	--	Novel_lncRNA	XM_020113665.1	109647856	--	sp|Q8JFQ6|K1C13_ONCMY Keratin, type I cytoskeletal 13 OS=Oncorhynchus mykiss GN=krt13 PE=2 SV=1//1.38438e-19	0.967031	2.9e-07
LNC_001829	XLOC_191366	--	Novel_lncRNA	XM_020110146.1	109644704	--	sp|D3ZD32|CHD5_RAT Chromodomain-helicase-DNA-binding protein 5 OS=Rattus norvegicus GN=Chd5 PE=1 SV=1//0	0.963588	4.74e-07
LNC_001829	XLOC_191366	--	Novel_lncRNA	XM_020092360.1	109632858	--	sp|Q14118|DAG1_HUMAN Dystroglycan OS=Homo sapiens GN=DAG1 PE=1 SV=2//5.48527e-08	0.964936	3.94e-07
LNC_001829	XLOC_191366	--	Novel_lncRNA	XM_020109815.1	109644433	--	sp|Q8BH75|RNF41_MOUSE E3 ubiquitin-protein ligase NRDP1 OS=Mus musculus GN=Rnf41 PE=1 SV=1//1.01619e-30	0.954441	1.43e-06
LNC_001829	XLOC_191366	--	Novel_lncRNA	XM_020098327.1	109636558	--	sp|Q8CFS6|KCNV2_MOUSE Potassium voltage-gated channel subfamily V member 2 OS=Mus musculus GN=Kcnv2 PE=2 SV=1//6.42113e-142	0.951753	1.9e-06
LNC_001983	XLOC_203139	--	Novel_lncRNA	XM_020091492.1	109632283	--	sp|Q5R826|CSCL1_PONAB CSC1-like protein 1 OS=Pongo abelii GN=TMEM63A PE=2 SV=1//0	0.954737	1.39e-06
LNC_001983	XLOC_203139	--	Novel_lncRNA	XM_020103879.1	109640083	--	sp|Q80T02|GPBAR_RAT G-protein coupled bile acid receptor 1 OS=Rattus norvegicus GN=Gpbar1 PE=2 SV=1//2.4693e-32	0.950888	2.07e-06
LNC_001983	XLOC_203139	--	Novel_lncRNA	XM_020093947.1	109633831	--	sp|O76080|ZFAN5_HUMAN AN1-type zinc finger protein 5 OS=Homo sapiens GN=ZFAND5 PE=1 SV=1//1.90447e-73	0.957089	1.07e-06
LNC_001983	XLOC_203139	--	Novel_lncRNA	XM_020103645.1	109639920	--	sp|P58781|CEC1A_DANRE Adenosine deaminase CECR1-A OS=Danio rerio GN=cecr1a PE=2 SV=2//0	0.958433	9.11e-07
LNC_001983	XLOC_203139	--	Novel_lncRNA	XM_020081246.1	109625762	--	sp|Q91431|NF7O_XENLA Nuclear factor 7, ovary OS=Xenopus laevis PE=2 SV=1//3.58878e-67	0.9846	6.65e-09
LNC_001983	XLOC_203139	--	Novel_lncRNA	XM_020080946.1	109625632	--	sp|Q5R7Q3|NIPA2_PONAB Magnesium transporter NIPA2 OS=Pongo abelii GN=NIPA2 PE=2 SV=1//9.00747e-135	0.955263	1.31e-06
LNC_001983	XLOC_203139	--	Novel_lncRNA	XM_020092663.1	109633072	--	sp|Q61847|MEP1B_MOUSE Meprin A subunit beta OS=Mus musculus GN=Mep1b PE=1 SV=2//1.59296e-146	0.965432	3.67e-07
LNC_001983	XLOC_203139	--	Novel_lncRNA	XM_020098172.1	109636449	--	sp|Q8BJL1|FBX30_MOUSE F-box only protein 30 OS=Mus musculus GN=Fbxo30 PE=1 SV=2//0	0.965348	3.71e-07
LNC_001983	XLOC_203139	--	Novel_lncRNA	XM_020106781.1	109642112	--	sp|Q9Y4G2|PKHM1_HUMAN Pleckstrin homology domain-containing family M member 1 OS=Homo sapiens GN=PLEKHM1 PE=1 SV=3//4.97967e-168	0.963965	4.5e-07
LNC_001983	XLOC_203139	--	Novel_lncRNA	XM_020087836.1	109629864	--	sp|Q9Y217|MTMR6_HUMAN Myotubularin-related protein 6 OS=Homo sapiens GN=MTMR6 PE=1 SV=3//0	0.96389	4.55e-07
LNC_001983	XLOC_203139	--	Novel_lncRNA	XM_020111096.1	109645484	--	sp|Q14162|SREC_HUMAN Scavenger receptor class F member 1 OS=Homo sapiens GN=SCARF1 PE=1 SV=3//1.25325e-148	0.957574	1.01e-06
LNC_001983	XLOC_203139	--	Novel_lncRNA	XM_020086874.1	109629252	--	sp|Q90336|MK14A_CYPCA Mitogen-activated protein kinase 14A OS=Cyprinus carpio GN=mapk14a PE=1 SV=1//0	0.9635	4.8e-07
LNC_001983	XLOC_203139	--	Novel_lncRNA	XM_020113479.1	109647671	--	sp|Q9Y4G2|PKHM1_HUMAN Pleckstrin homology domain-containing family M member 1 OS=Homo sapiens GN=PLEKHM1 PE=1 SV=3//9.16693e-75	0.977998	3.91e-08
LNC_001983	XLOC_203139	--	Novel_lncRNA	XM_020086020.1	109628717	--	sp|P67777|PP2AA_RABIT Serine/threonine-protein phosphatase 2A catalytic subunit alpha isoform OS=Oryctolagus cuniculus GN=PPP2CA PE=2 SV=1//0	0.961599	6.17e-07
LNC_001983	XLOC_203139	--	Novel_lncRNA	XM_020093926.1	109633813	--	sp|Q68F72|S15A4_XENLA Solute carrier family 15 member 4 OS=Xenopus laevis GN=slc15a4 PE=2 SV=1//0	0.957846	9.76e-07
LNC_001983	XLOC_203139	--	Novel_lncRNA	XM_020098379.1	109636606	--	sp|Q7TT28|REXO1_MOUSE RNA exonuclease 1 homolog OS=Mus musculus GN=Rexo1 PE=2 SV=1//3.5523e-27	0.969824	1.87e-07
LNC_000266	XLOC_030081	--	Novel_lncRNA	XM_020085037.1	109628112	--	sp|Q4AEH7|GPX2_SAPAP Glutathione peroxidase 2 OS=Sapajus apella GN=GPX2 PE=2 SV=2//4.98456e-90	0.952717	1.72e-06
LNC_000266	XLOC_030081	--	Novel_lncRNA	XM_020092911.1	109633226	--	sp|Q63273|GRIK5_RAT Glutamate receptor ionotropic, kainate 5 OS=Rattus norvegicus GN=Grik5 PE=1 SV=1//0	0.962837	5.24e-07
LNC_000266	XLOC_030081	--	Novel_lncRNA	XM_020104715.1	109640618	--	sp|Q13404|UB2V1_HUMAN Ubiquitin-conjugating enzyme E2 variant 1 OS=Homo sapiens GN=UBE2V1 PE=1 SV=2//4.70319e-76	0.951461	1.96e-06
LNC_000266	XLOC_030081	--	Novel_lncRNA	XM_020085942.1	109628678	--	sp|P42669|PURA_MOUSE Transcriptional activator protein Pur-alpha OS=Mus musculus GN=Pura PE=1 SV=1//2.44974e-148	0.950292	2.2e-06
LNC_000266	XLOC_030081	--	Novel_lncRNA	XM_020101331.1	109638366	--	sp|Q5RA60|INP4B_PONAB Type II inositol 3,4-bisphosphate 4-phosphatase OS=Pongo abelii GN=INPP4B PE=2 SV=1//0	0.951284	1.99e-06
LNC_000266	XLOC_030081	--	Novel_lncRNA	XM_020090703.1	109631758	--	sp|Q2TLY2|MACO1_DANRE Macoilin-1 OS=Danio rerio GN=tmem57a PE=2 SV=1//0	0.950274	2.2e-06
LNC_000266	XLOC_030081	--	Novel_lncRNA	XM_020082796.1	109626492	--	sp|Q9ERW3|FGF13_RAT Fibroblast growth factor 13 OS=Rattus norvegicus GN=Fgf13 PE=1 SV=2//8.44655e-147	0.965542	3.61e-07
LNC_001985	XLOC_203880	--	Novel_lncRNA	XM_020101708.1	109638641	--	sp|Q6GMH3|TWF2_DANRE Twinfilin-2 OS=Danio rerio GN=twf2 PE=2 SV=1//0	0.959698	7.83e-07
LNC_001985	XLOC_203880	--	Novel_lncRNA	XM_020103084.1	109639564	--	sp|Q9P2F5|STOX2_HUMAN Storkhead-box protein 2 OS=Homo sapiens GN=STOX2 PE=2 SV=2//0	0.959066	8.45e-07
LNC_001985	XLOC_203880	--	Novel_lncRNA	XM_020100260.1	109637706	--	sp|Q8BM89|ARSJ_MOUSE Arylsulfatase J OS=Mus musculus GN=Arsj PE=2 SV=1//0	0.957486	1.02e-06
LNC_001985	XLOC_203880	--	Novel_lncRNA	XM_020080034.1	109625029	--	sp|Q5RAL9|GNA1_PONAB Glucosamine 6-phosphate N-acetyltransferase OS=Pongo abelii GN=GNPNAT1 PE=2 SV=2//1.27442e-76	-0.951868	1.88e-06
LNC_001986	XLOC_204006	--	Novel_lncRNA	XM_020082796.1	109626492	--	sp|Q9ERW3|FGF13_RAT Fibroblast growth factor 13 OS=Rattus norvegicus GN=Fgf13 PE=1 SV=2//8.44655e-147	0.957867	9.74e-07
LNC_001986	XLOC_204006	--	Novel_lncRNA	XM_020101331.1	109638366	--	sp|Q5RA60|INP4B_PONAB Type II inositol 3,4-bisphosphate 4-phosphatase OS=Pongo abelii GN=INPP4B PE=2 SV=1//0	0.971887	1.32e-07
LNC_001986	XLOC_204006	--	Novel_lncRNA	XM_020079536.1	109624679	--	sp|Q68FL4|SAHH3_MOUSE Putative adenosylhomocysteinase 3 OS=Mus musculus GN=Ahcyl2 PE=1 SV=1//0	0.957414	1.03e-06
LNC_001986	XLOC_204006	--	Novel_lncRNA	XM_020092911.1	109633226	--	sp|Q63273|GRIK5_RAT Glutamate receptor ionotropic, kainate 5 OS=Rattus norvegicus GN=Grik5 PE=1 SV=1//0	0.967772	2.59e-07
LNC_001986	XLOC_204006	--	Novel_lncRNA	XM_020098891.1	109636886	--	sp|Q6PBA8|MNS1_DANRE Meiosis-specific nuclear structural protein 1 OS=Danio rerio GN=mns1 PE=2 SV=1//5.16173e-130	0.965157	3.81e-07
LNC_001986	XLOC_204006	--	Novel_lncRNA	XM_020089021.1	109630706	--	sp|Q800I8|ANFC3_ORYLA C-type natriuretic peptide 3 OS=Oryzias latipes GN=cnp-3 PE=2 SV=1//2.59704e-09	0.971103	1.51e-07
LNC_001987	XLOC_204222	--	Novel_lncRNA	XM_020088235.1	109630210	--	sp|Q9H3S3|TMPS5_HUMAN Transmembrane protease serine 5 OS=Homo sapiens GN=TMPRSS5 PE=1 SV=2//1.20963e-137	0.955829	1.23e-06
LNC_001987	XLOC_204222	--	Novel_lncRNA	XM_020082752.1	109626646	--	sp|O73916|SIX3_ORYLA Homeobox protein SIX3 OS=Oryzias latipes GN=six3 PE=1 SV=1//1.37597e-150	0.954875	1.37e-06
LNC_001987	XLOC_204222	--	Novel_lncRNA	XM_020108872.1	109643688	--	sp|P51974|PAX8_RAT Paired box protein Pax-8 OS=Rattus norvegicus GN=Pax8 PE=1 SV=2//8.72399e-177	0.962498	5.48e-07
LNC_001987	XLOC_204222	--	Novel_lncRNA	XM_020100733.1	109637995	--	sp|Q9Y5P8|P2R3B_HUMAN Serine/threonine-protein phosphatase 2A regulatory subunit B&apos;&apos; subunit beta OS=Homo sapiens GN=PPP2R3B PE=1 SV=2//0	0.96519	3.8e-07
LNC_001987	XLOC_204222	--	Novel_lncRNA	XM_020089270.1	109630837	--	sp|Q8BYK5|PHAR3_MOUSE Phosphatase and actin regulator 3 OS=Mus musculus GN=Phactr3 PE=1 SV=2//9.40595e-09	0.967647	2.64e-07
LNC_001988	XLOC_204327	--	Novel_lncRNA	XM_020089735.1	109631139	--	sp|P25686|DNJB2_HUMAN DnaJ homolog subfamily B member 2 OS=Homo sapiens GN=DNAJB2 PE=1 SV=3//2.51175e-14	0.956946	1.08e-06
LNC_001147	XLOC_127248	--	Novel_lncRNA	XM_020111524.1	109645856	--	sp|Q6ING9|PPM1K_XENLA Protein phosphatase 1K, mitochondrial OS=Xenopus laevis GN=ppm1k PE=2 SV=1//5.82391e-138	0.970066	1.8e-07
LNC_001147	XLOC_127248	--	Novel_lncRNA	XM_020086249.1	109628834	--	sp|P11217|PYGM_HUMAN Glycogen phosphorylase, muscle form OS=Homo sapiens GN=PYGM PE=1 SV=6//0	0.961948	5.89e-07
LNC_001147	XLOC_127248	--	Novel_lncRNA	XM_020110608.1	109645100	--	sp|Q2XVR4|SC4AB_TETNG Sodium channel protein type 4 subunit alpha B OS=Tetraodon nigroviridis GN=scn4ab PE=3 SV=1//6.29662e-26	0.985923	4.25e-09
LNC_001147	XLOC_127248	--	Novel_lncRNA	XM_020099024.1	109636962	--	sp|Q14DK4|GPAT2_MOUSE Glycerol-3-phosphate acyltransferase 2, mitochondrial OS=Mus musculus GN=Gpat2 PE=1 SV=3//3.3525e-84	0.983528	9.29e-09
LNC_001147	XLOC_127248	--	Novel_lncRNA	XM_020079505.1	109624660	--	sp|Q13367|AP3B2_HUMAN AP-3 complex subunit beta-2 OS=Homo sapiens GN=AP3B2 PE=1 SV=2//1.20466e-90	0.971882	1.32e-07
LNC_001147	XLOC_127248	--	Novel_lncRNA	XM_020087139.1	109629408	--	sp|P29322|EPHA8_HUMAN Ephrin type-A receptor 8 OS=Homo sapiens GN=EPHA8 PE=1 SV=2//0	0.954193	1.47e-06
LNC_001147	XLOC_127248	--	Novel_lncRNA	XM_020084072.1	109627524	--	sp|Q9JIP4|PANX1_MOUSE Pannexin-1 OS=Mus musculus GN=Panx1 PE=1 SV=3//1.45255e-123	0.983528	9.29e-09
LNC_001147	XLOC_127248	--	Novel_lncRNA	XM_020079508.1	109624660	--	sp|Q13367|AP3B2_HUMAN AP-3 complex subunit beta-2 OS=Homo sapiens GN=AP3B2 PE=1 SV=2//1.20466e-90	0.983528	9.29e-09
LNC_001147	XLOC_127248	--	Novel_lncRNA	XM_020097088.1	109635733	--	sp|Q9N0H5|ARRC_BOVIN Arrestin-C OS=Bos taurus GN=ARR3 PE=2 SV=2//8.26142e-141	0.971398	1.44e-07
LNC_001147	XLOC_127248	--	Novel_lncRNA	XM_020105486.1	109641138	--	sp|Q923X5|TAA7D_RAT Trace amine-associated receptor 7d OS=Rattus norvegicus GN=Taar7d PE=3 SV=1//1.47647e-37	0.955786	1.24e-06
LNC_001147	XLOC_127248	--	Novel_lncRNA	XM_020080096.1	109625055	--	sp|P84335|TPM1_LIZAU Tropomyosin alpha-1 chain OS=Liza aurata PE=1 SV=1//2.24073e-138	0.981594	1.61e-08
LNC_001147	XLOC_127248	--	Novel_lncRNA	XM_020096953.1	109635631	--	sp|Q8BWB1|SYP2L_MOUSE Synaptopodin 2-like protein OS=Mus musculus GN=Synpo2l PE=2 SV=1//2.20922e-25	0.969957	1.83e-07
LNC_001147	XLOC_127248	--	Novel_lncRNA	XM_020082831.1	109626699	--	sp|Q9BWT3|PAPOG_HUMAN Poly(A) polymerase gamma OS=Homo sapiens GN=PAPOLG PE=1 SV=2//2.1512e-146	0.955735	1.24e-06
LNC_001147	XLOC_127248	--	Novel_lncRNA	XM_020080834.1	109625567	--	sp|Q8BGE9|RL3R1_MOUSE Relaxin-3 receptor 1 OS=Mus musculus GN=Rxfp3 PE=2 SV=1//1.7556e-113	0.969911	1.85e-07
LNC_001147	XLOC_127248	--	Novel_lncRNA	XM_020108083.1	109643074	--	sp|O14594|NCAN_HUMAN Neurocan core protein OS=Homo sapiens GN=NCAN PE=1 SV=3//1.1591e-85	0.959011	8.51e-07
LNC_001147	XLOC_127248	--	Novel_lncRNA	XM_020078471.1	109623989	--	sp|P68247|TNNI2_COTJA Troponin I, fast skeletal muscle OS=Coturnix coturnix japonica GN=TNNI2 PE=3 SV=2//1.20512e-53	0.957673	9.96e-07
LNC_001147	XLOC_127248	--	Novel_lncRNA	XM_020109209.1	109643953	--	sp|P82160|MLE3_LIZRA Myosin light chain 3, skeletal muscle isoform OS=Liza ramada PE=1 SV=1//8.76362e-94	0.954493	1.42e-06
LNC_001147	XLOC_127248	--	Novel_lncRNA	XM_020085386.1	109628324	--	sp|Q5R7F9|MA7D2_PONAB MAP7 domain-containing protein 2 OS=Pongo abelii GN=MAP7D2 PE=2 SV=1//1.00717e-19	0.983528	9.29e-09
LNC_001147	XLOC_127248	--	Novel_lncRNA	XM_020110068.1	109644640	--	sp|Q9GZK7|O11A1_HUMAN Olfactory receptor 11A1 OS=Homo sapiens GN=OR11A1 PE=2 SV=1//3.12137e-35	0.975324	6.91e-08
LNC_001147	XLOC_127248	--	Novel_lncRNA	XM_020109379.1	109644079	--	sp|Q7ZVC2|CLUA1_DANRE Clusterin-associated protein 1 homolog OS=Danio rerio GN=cluap1 PE=2 SV=2//1.02351e-113	0.959739	7.79e-07
LNC_001147	XLOC_127248	--	Novel_lncRNA	XM_020099106.1	109637011	--	sp|Q8NB12|SMYD1_HUMAN Histone-lysine N-methyltransferase SMYD1 OS=Homo sapiens GN=SMYD1 PE=1 SV=1//0	0.983528	9.29e-09
LNC_001147	XLOC_127248	--	Novel_lncRNA	XM_020110503.1	109645011	--	sp|Q01768|NDKB_MOUSE Nucleoside diphosphate kinase B OS=Mus musculus GN=Nme2 PE=1 SV=1//1.50473e-80	0.957219	1.05e-06
LNC_001147	XLOC_127248	--	Novel_lncRNA	XM_020113445.1	109647627	--	sp|Q8N4L8|CCD24_HUMAN Coiled-coil domain-containing protein 24 OS=Homo sapiens GN=CCDC24 PE=1 SV=1//1.30477e-18	0.983528	9.29e-09
LNC_001147	XLOC_127248	--	Novel_lncRNA	XM_020090482.1	109631622	--	sp|P50476|HOX3_XENLA Homeobox protein XHOX-3 OS=Xenopus laevis GN=xhox3 PE=2 SV=1//4.45699e-135	0.958628	8.9e-07
LNC_001147	XLOC_127248	--	Novel_lncRNA	XM_020113749.1	109647939	--	sp|A2ASS6|TITIN_MOUSE Titin OS=Mus musculus GN=Ttn PE=1 SV=1//2.13432e-10	0.980294	2.26e-08
LNC_001147	XLOC_127248	--	Novel_lncRNA	XM_020090845.1	109631830	--	sp|P55344|LMIP_HUMAN Lens fiber membrane intrinsic protein OS=Homo sapiens GN=LIM2 PE=1 SV=2//6.75459e-95	0.993302	1.05e-10
LNC_001147	XLOC_127248	--	Novel_lncRNA	XM_020110877.1	109645309	--	sp|Q5E9L0|CLD10_BOVIN Claudin-10 OS=Bos taurus GN=CLDN10 PE=2 SV=1//3.2244e-21	0.953269	1.62e-06
LNC_001147	XLOC_127248	--	Novel_lncRNA	XM_020105707.1	109641299	--	sp|O42490|OPSP_PETMA Pineal opsin OS=Petromyzon marinus PE=1 SV=1//4.63174e-19	0.950495	2.15e-06
LNC_001147	XLOC_127248	--	Novel_lncRNA	XM_020108369.1	109643299	--	sp|Q8VHW7|CCG6_RAT Voltage-dependent calcium channel gamma-6 subunit OS=Rattus norvegicus GN=Cacng6 PE=2 SV=1//3.9529e-17	0.969584	1.95e-07
LNC_001147	XLOC_127248	--	Novel_lncRNA	XR_002202785.1	109630297	--	sp|Q4FZ76|RTN2_XENLA Reticulon-2 OS=Xenopus laevis GN=rtn2 PE=2 SV=1//1.67685e-37	0.971366	1.44e-07
LNC_001147	XLOC_127248	--	Novel_lncRNA	XM_020095741.1	109634912	--	sp|O95490|AGRL2_HUMAN Adhesion G protein-coupled receptor L2 OS=Homo sapiens GN=ADGRL2 PE=1 SV=2//1.80816e-14	0.983528	9.29e-09
LNC_001147	XLOC_127248	--	Novel_lncRNA	XM_020086163.1	109628790	--	sp|Q969M1|TM40L_HUMAN Mitochondrial import receptor subunit TOM40B OS=Homo sapiens GN=TOMM40L PE=2 SV=1//1.98429e-114	0.983528	9.29e-09
LNC_001147	XLOC_127248	--	Novel_lncRNA	XM_020081076.1	109625698	--	sp|Q99MU5|SPAT6_RAT Spermatogenesis-associated protein 6 OS=Rattus norvegicus GN=Spata6 PE=2 SV=2//6.67531e-16	0.980552	2.12e-08
LNC_001147	XLOC_127248	--	Novel_lncRNA	XM_020109637.1	109644281	--	-//-	0.968177	2.44e-07
LNC_001147	XLOC_127248	--	Novel_lncRNA	XM_020104716.1	109640618	--	sp|Q13404|UB2V1_HUMAN Ubiquitin-conjugating enzyme E2 variant 1 OS=Homo sapiens GN=UBE2V1 PE=1 SV=2//4.70319e-76	0.981506	1.65e-08
LNC_001147	XLOC_127248	--	Novel_lncRNA	XM_020101475.1	109638482	--	sp|Q4V7B1|CC067_RAT Uncharacterized protein C3orf67 homolog OS=Rattus norvegicus PE=2 SV=1//1.37251e-21	0.978098	3.83e-08
LNC_001147	XLOC_127248	--	Novel_lncRNA	XM_020079137.1	109624455	--	sp|P68247|TNNI2_COTJA Troponin I, fast skeletal muscle OS=Coturnix coturnix japonica GN=TNNI2 PE=3 SV=2//2.01624e-46	0.96397	4.5e-07
LNC_001147	XLOC_127248	--	Novel_lncRNA	XM_020100477.1	109637852	--	sp|Q6DGS3|KC2D2_DANRE Calcium/calmodulin-dependent protein kinase type II delta 2 chain OS=Danio rerio GN=camk2d2 PE=2 SV=2//0	0.984131	7.72e-09
LNC_001147	XLOC_127248	--	Novel_lncRNA	XM_020082648.1	109626578	--	sp|Q6TCG8|PAQR3_MOUSE Progestin and adipoQ receptor family member 3 OS=Mus musculus GN=Paqr3 PE=2 SV=1//4.51541e-157	0.953132	1.65e-06
LNC_001147	XLOC_127248	--	Novel_lncRNA	XM_020103763.1	109639997	--	sp|Q0VE29|SAM12_MOUSE Sterile alpha motif domain-containing protein 12 OS=Mus musculus GN=Samd12 PE=2 SV=1//1.15125e-56	0.962471	5.5e-07
LNC_001147	XLOC_127248	--	Novel_lncRNA	XM_020092053.1	109632650	--	sp|Q92736|RYR2_HUMAN Ryanodine receptor 2 OS=Homo sapiens GN=RYR2 PE=1 SV=3//0	0.960866	6.77e-07
LNC_001147	XLOC_127248	--	Novel_lncRNA	XM_020103725.1	109639976	--	sp|P51916|CX33_MICUN Gap junction Cx32.7 protein OS=Micropogonias undulatus PE=2 SV=3//7.25148e-137	0.983528	9.29e-09
LNC_001147	XLOC_127248	--	Novel_lncRNA	XM_020096816.1	109635552	--	sp|Q6ZRF8|RN207_HUMAN RING finger protein 207 OS=Homo sapiens GN=RNF207 PE=2 SV=2//0	0.956131	1.19e-06
LNC_001147	XLOC_127248	--	Novel_lncRNA	XM_020090334.1	109631507	--	sp|Q08462|ADCY2_HUMAN Adenylate cyclase type 2 OS=Homo sapiens GN=ADCY2 PE=1 SV=5//0	0.967691	2.63e-07
LNC_001147	XLOC_127248	--	Novel_lncRNA	XM_020082931.1	109626773	--	sp|Q9QZM5|ABI1_RAT Abl interactor 1 OS=Rattus norvegicus GN=Abi1 PE=1 SV=3//6.81518e-36	0.961434	6.3e-07
LNC_001147	XLOC_127248	--	Novel_lncRNA	XM_020112630.1	109646861	--	sp|Q8WZ42|TITIN_HUMAN Titin OS=Homo sapiens GN=TTN PE=1 SV=4//6.57323e-06	0.9855	4.93e-09
LNC_001147	XLOC_127248	--	Novel_lncRNA	XM_020085016.1	109628103	--	sp|Q5F3N1|PIMT_CHICK Protein-L-isoaspartate(D-aspartate) O-methyltransferase OS=Gallus gallus GN=PCMT1 PE=2 SV=3//1.17008e-106	0.983528	9.29e-09
LNC_001147	XLOC_127248	--	Novel_lncRNA	XM_020111580.1	109645905	--	sp|F1QEG2|KL41B_DANRE Kelch-like protein 41b OS=Danio rerio GN=klhl41b PE=2 SV=1//0	0.987777	2.11e-09
LNC_001147	XLOC_127248	--	Novel_lncRNA	XM_020083134.1	109626906	--	sp|Q09472|EP300_HUMAN Histone acetyltransferase p300 OS=Homo sapiens GN=EP300 PE=1 SV=2//2.32746e-11	0.983528	9.29e-09
LNC_001147	XLOC_127248	--	Novel_lncRNA	XM_020089886.1	109631252	--	sp|A8KBL5|S38AB_DANRE Putative sodium-coupled neutral amino acid transporter 11 OS=Danio rerio GN=slc38a11 PE=2 SV=2//6.27308e-180	0.954427	1.43e-06
LNC_001147	XLOC_127248	--	Novel_lncRNA	XM_020095077.1	109634532	--	sp|Q5RFN7|SH3L1_PONAB SH3 domain-binding glutamic acid-rich-like protein OS=Pongo abelii GN=SH3BGRL PE=3 SV=1//2.75317e-49	0.983528	9.29e-09
LNC_001147	XLOC_127248	--	Novel_lncRNA	XM_020111085.1	109645472	--	sp|Q5R2J2|G3P_PELSI Glyceraldehyde-3-phosphate dehydrogenase OS=Pelodiscus sinensis GN=GAPDH PE=2 SV=1//1.13001e-81	0.951414	1.96e-06
LNC_001147	XLOC_127248	--	Novel_lncRNA	XM_020083932.1	109627417	--	sp|Q0VC22|NAR5_BOVIN Ecto-ADP-ribosyltransferase 5 OS=Bos taurus GN=ART5 PE=2 SV=1//2.87003e-25	0.967061	2.89e-07
LNC_001147	XLOC_127248	--	Novel_lncRNA	XM_020083344.1	109627023	--	sp|Q14324|MYPC2_HUMAN Myosin-binding protein C, fast-type OS=Homo sapiens GN=MYBPC2 PE=1 SV=2//0	0.983528	9.29e-09
LNC_001147	XLOC_127248	--	Novel_lncRNA	XM_020081275.1	109625793	--	sp|F1QFS9|UBP13_DANRE Ubiquitin carboxyl-terminal hydrolase 13 OS=Danio rerio GN=usp13 PE=2 SV=1//0	0.982541	1.24e-08
LNC_001147	XLOC_127248	--	Novel_lncRNA	XM_020080084.1	109625048	--	sp|Q9DG12|ARNT2_DANRE Aryl hydrocarbon receptor nuclear translocator 2 OS=Danio rerio GN=arnt2 PE=1 SV=2//0	0.983528	9.29e-09
LNC_001147	XLOC_127248	--	Novel_lncRNA	XM_020106168.1	109641647	--	sp|Q9HBB8|CDHR5_HUMAN Cadherin-related family member 5 OS=Homo sapiens GN=CDHR5 PE=1 SV=3//4.52771e-21	0.962803	5.27e-07
LNC_001147	XLOC_127248	--	Novel_lncRNA	XM_020108650.1	109643510	--	sp|Q8WZ42|TITIN_HUMAN Titin OS=Homo sapiens GN=TTN PE=1 SV=4//3.91334e-06	0.963632	4.71e-07
LNC_001147	XLOC_127248	--	Novel_lncRNA	XM_020084784.1	109627949	--	sp|Q6PFG8|OLIG3_MOUSE Oligodendrocyte transcription factor 3 OS=Mus musculus GN=Olig3 PE=2 SV=1//3.41615e-44	0.970956	1.55e-07
LNC_001147	XLOC_127248	--	Novel_lncRNA	XM_020102619.1	109639246	--	sp|P82279|CRUM1_HUMAN Protein crumbs homolog 1 OS=Homo sapiens GN=CRB1 PE=1 SV=2//1.8333e-09	0.955509	1.27e-06
LNC_001147	XLOC_127248	--	Novel_lncRNA	XM_020092443.1	109632904	--	sp|Q5RGP9|TAP26_DANRE Thyroid transcription factor 1-associated protein 26 homolog OS=Danio rerio GN=ccdc59 PE=3 SV=1//1.45917e-50	0.960788	6.84e-07
LNC_001147	XLOC_127248	--	Novel_lncRNA	XM_020103675.1	109639942	--	sp|Q08CK7|IF2B1_DANRE Insulin-like growth factor 2 mRNA-binding protein 1 OS=Danio rerio GN=igf2bp1 PE=1 SV=1//0	0.983205	1.02e-08
LNC_001147	XLOC_127248	--	Novel_lncRNA	XM_020088018.1	109630015	--	sp|Q1LXV8|TM136_DANRE Transmembrane protein 136 OS=Danio rerio GN=tmem136 PE=2 SV=1//1.79448e-86	0.95369	1.55e-06
LNC_001147	XLOC_127248	--	Novel_lncRNA	XR_002203128.1	109635427	--	sp|Q9Z2N4|NXPH4_RAT Neurexophilin-4 OS=Rattus norvegicus GN=Nxph4 PE=2 SV=1//3.31742e-79	0.969934	1.84e-07
LNC_001147	XLOC_127248	--	Novel_lncRNA	XM_020086865.1	109629245	--	sp|Q9Z2H5|E41L1_MOUSE Band 4.1-like protein 1 OS=Mus musculus GN=Epb41l1 PE=1 SV=2//1.37117e-27	0.983528	9.29e-09
LNC_001147	XLOC_127248	--	Novel_lncRNA	XM_020082608.1	109626551	--	sp|Q8IYT4|KATL2_HUMAN Katanin p60 ATPase-containing subunit A-like 2 OS=Homo sapiens GN=KATNAL2 PE=2 SV=3//0	0.983379	9.71e-09
LNC_001147	XLOC_127248	--	Novel_lncRNA	XM_020098994.1	109636946	--	sp|Q5R5S1|FBX21_PONAB F-box only protein 21 OS=Pongo abelii GN=FBXO21 PE=2 SV=1//0	0.974062	8.85e-08
LNC_001147	XLOC_127248	--	Novel_lncRNA	XM_020100605.1	109637933	--	sp|P20929|NEBU_HUMAN Nebulin OS=Homo sapiens GN=NEB PE=1 SV=5//1.6356e-24	0.959913	7.62e-07
LNC_001147	XLOC_127248	--	Novel_lncRNA	XM_020101753.1	109638662	--	sp|Q9XZV3|GNAO_GEOCY Guanine nucleotide-binding protein G(o) subunit alpha OS=Geodia cydonium PE=2 SV=3//5.1251e-120	0.95486	1.37e-06
LNC_001147	XLOC_127248	--	Novel_lncRNA	XM_020089072.1	109630737	--	sp|P81660|TNNC2_ANGAN Troponin C, skeletal muscle OS=Anguilla anguilla PE=1 SV=1//1.00352e-80	0.960818	6.81e-07
LNC_001147	XLOC_127248	--	Novel_lncRNA	XM_020086618.1	109629138	--	sp|Q86TL2|TM110_HUMAN Transmembrane protein 110 OS=Homo sapiens GN=TMEM110 PE=2 SV=1//7.00892e-125	0.956859	1.09e-06
LNC_001147	XLOC_127248	--	Novel_lncRNA	XM_020107475.1	109642618	--	sp|Q9WV92|E41L3_MOUSE Band 4.1-like protein 3 OS=Mus musculus GN=Epb41l3 PE=1 SV=1//1.23114e-16	0.95853	9.01e-07
LNC_001147	XLOC_127248	--	Novel_lncRNA	XM_020090729.1	109631771	--	sp|Q1LWM5|K1522_DANRE Uncharacterized protein KIAA1522 homolog OS=Danio rerio GN=si:ch211-194e15.5 PE=4 SV=1//4.21254e-50	0.970686	1.62e-07
LNC_001147	XLOC_127248	--	Novel_lncRNA	XM_020096444.1	109635311	--	sp|Q8IYB5|SMAP1_HUMAN Stromal membrane-associated protein 1 OS=Homo sapiens GN=SMAP1 PE=1 SV=2//2.86583e-78	0.985364	5.16e-09
LNC_001147	XLOC_127248	--	Novel_lncRNA	XM_020081411.1	109625847	--	sp|Q14244|MAP7_HUMAN Ensconsin OS=Homo sapiens GN=MAP7 PE=1 SV=1//9.72601e-19	0.980201	2.32e-08
LNC_001147	XLOC_127248	--	Novel_lncRNA	XM_020084851.1	109628001	--	sp|Q5XIY6|VTC1B_DANRE V-type proton ATPase subunit C 1-B OS=Danio rerio GN=atp6v1c1b PE=2 SV=1//2.47184e-134	0.960237	7.32e-07
LNC_001147	XLOC_127248	--	Novel_lncRNA	XM_020082141.1	109626318	--	sp|A3KN83|SBNO1_HUMAN Protein strawberry notch homolog 1 OS=Homo sapiens GN=SBNO1 PE=1 SV=1//0	0.963602	4.73e-07
LNC_001147	XLOC_127248	--	Novel_lncRNA	XM_020092129.1	109632702	--	sp|Q5R8Z6|MCFD2_PONAB Multiple coagulation factor deficiency protein 2 homolog OS=Pongo abelii GN=MCFD2 PE=2 SV=1//2.18898e-37	0.984891	6.04e-09
LNC_001147	XLOC_127248	--	Novel_lncRNA	XM_020083525.1	109627119	--	sp|Q8C753|K0556_MOUSE Uncharacterized protein KIAA0556 OS=Mus musculus GN=Kiaa0556 PE=2 SV=2//8.76514e-08	0.971589	1.39e-07
LNC_001147	XLOC_127248	--	Novel_lncRNA	XM_020081671.1	109626014	--	sp|Q5NVC7|RNF34_PONAB E3 ubiquitin-protein ligase RNF34 OS=Pongo abelii GN=RNF34 PE=2 SV=2//1.65567e-50	0.983528	9.29e-09
LNC_001147	XLOC_127248	--	Novel_lncRNA	XM_020097526.1	109636029	--	sp|Q920E3|KCNH5_MOUSE Potassium voltage-gated channel subfamily H member 5 OS=Mus musculus GN=Kcnh5 PE=2 SV=3//0	0.960027	7.52e-07
LNC_001147	XLOC_127248	--	Novel_lncRNA	XM_020094809.1	109634346	--	sp|Q6GMF8|RHDF1_DANRE Inactive rhomboid protein 1 OS=Danio rerio GN=rhbdf1 PE=2 SV=1//0	0.979013	3.1e-08
LNC_001147	XLOC_127248	--	Novel_lncRNA	XM_020086553.1	109629074	--	sp|A2BGD5|CACO1_DANRE Calcium-binding and coiled-coil domain-containing protein 1 OS=Danio rerio GN=calcoco1 PE=3 SV=1//5.48719e-106	0.973649	9.57e-08
LNC_001147	XLOC_127248	--	Novel_lncRNA	XM_020101448.1	109638456	--	sp|P24530|EDNRB_HUMAN Endothelin B receptor OS=Homo sapiens GN=EDNRB PE=1 SV=1//2.81602e-175	0.963847	4.58e-07
LNC_001147	XLOC_127248	--	Novel_lncRNA	XM_020106626.1	109642004	--	sp|P28827|PTPRM_HUMAN Receptor-type tyrosine-protein phosphatase mu OS=Homo sapiens GN=PTPRM PE=1 SV=2//3.73879e-30	0.971541	1.4e-07
LNC_001147	XLOC_127248	--	Novel_lncRNA	XM_020078606.1	109624109	--	sp|Q6TLJ0|DRD4_MUSPF D(4) dopamine receptor OS=Mustela putorius furo GN=DRD4 PE=2 SV=1//1.75136e-109	0.960467	7.12e-07
LNC_001147	XLOC_127248	--	Novel_lncRNA	XM_020104346.1	109640376	--	sp|Q6ZWJ1|STXB4_HUMAN Syntaxin-binding protein 4 OS=Homo sapiens GN=STXBP4 PE=1 SV=2//1.10944e-08	0.983528	9.29e-09
LNC_001147	XLOC_127248	--	Novel_lncRNA	XM_020088135.1	109630119	--	sp|Q9Y619|ORNT1_HUMAN Mitochondrial ornithine transporter 1 OS=Homo sapiens GN=SLC25A15 PE=1 SV=1//2.48629e-127	0.961488	6.25e-07
LNC_001147	XLOC_127248	--	Novel_lncRNA	XM_020084068.1	109627522	--	sp|E1BZ85|MARF1_CHICK Meiosis arrest female protein 1 homolog OS=Gallus gallus GN=MARF1 PE=3 SV=1//0	0.983528	9.29e-09
LNC_001147	XLOC_127248	--	Novel_lncRNA	XM_020082168.1	109626326	--	sp|Q7SYD5|SC31A_DANRE Protein transport protein Sec31A OS=Danio rerio GN=sec31a PE=2 SV=1//1.41131e-85	0.98573	4.55e-09
LNC_001147	XLOC_127248	--	Novel_lncRNA	XM_020097664.1	109636108	--	sp|Q29RU2|OIT3_BOVIN Oncoprotein-induced transcript 3 protein OS=Bos taurus GN=OIT3 PE=2 SV=1//0	0.959357	8.16e-07
LNC_001147	XLOC_127248	--	Novel_lncRNA	XM_020100800.1	109638033	--	sp|Q0IHU9|PRUN2_XENTR Protein prune homolog 2 OS=Xenopus tropicalis GN=Prune2 PE=2 SV=1//1.25431e-105	0.988394	1.63e-09
LNC_001147	XLOC_127248	--	Novel_lncRNA	XM_020110444.1	109644964	--	sp|Q8WXH0|SYNE2_HUMAN Nesprin-2 OS=Homo sapiens GN=SYNE2 PE=1 SV=3//1.06503e-78	0.953522	1.58e-06
LNC_001147	XLOC_127248	--	Novel_lncRNA	XM_020113082.1	109647298	--	sp|Q02509|OC90_HUMAN Otoconin-90 OS=Homo sapiens GN=OC90 PE=2 SV=3//1.42639e-11	0.970362	1.71e-07
LNC_001147	XLOC_127248	--	Novel_lncRNA	XM_020095330.1	109634654	--	sp|P31424|GRM5_RAT Metabotropic glutamate receptor 5 OS=Rattus norvegicus GN=Grm5 PE=1 SV=2//0	0.983528	9.29e-09
LNC_001147	XLOC_127248	--	Novel_lncRNA	XM_020112729.1	109646957	--	sp|A2ASS6|TITIN_MOUSE Titin OS=Mus musculus GN=Ttn PE=1 SV=1//3.20856e-07	0.982758	1.17e-08
LNC_001147	XLOC_127248	--	Novel_lncRNA	XM_020109329.1	109644042	--	sp|B2RR83|YTDC2_MOUSE Probable ATP-dependent RNA helicase YTHDC2 OS=Mus musculus GN=Ythdc2 PE=1 SV=1//0	0.983528	9.29e-09
LNC_001147	XLOC_127248	--	Novel_lncRNA	XM_020099177.1	109637064	--	sp|Q6ZSG1|RN165_HUMAN RING finger protein 165 OS=Homo sapiens GN=RNF165 PE=1 SV=1//5.99572e-116	0.988444	1.59e-09
LNC_001147	XLOC_127248	--	Novel_lncRNA	XM_020100073.1	109637611	--	-//-	0.966515	3.13e-07
LNC_001147	XLOC_127248	--	Novel_lncRNA	XM_020088602.1	109630408	--	sp|Q6PGX3|LRFN1_DANRE Leucine-rich repeat and fibronectin type III domain-containing protein 1 OS=Danio rerio GN=lrfn1 PE=2 SV=1//0	0.983528	9.29e-09
LNC_001147	XLOC_127248	--	Novel_lncRNA	XM_020106738.1	109642081	--	sp|A2ASS6|TITIN_MOUSE Titin OS=Mus musculus GN=Ttn PE=1 SV=1//7.06481e-06	0.984041	7.94e-09
LNC_001147	XLOC_127248	--	Novel_lncRNA	XM_020102699.1	109639282	--	sp|Q04656|ATP7A_HUMAN Copper-transporting ATPase 1 OS=Homo sapiens GN=ATP7A PE=1 SV=3//0	0.983528	9.29e-09
LNC_001147	XLOC_127248	--	Novel_lncRNA	XM_020100229.1	109637686	--	sp|A2AM29|AF9_MOUSE Protein AF-9 OS=Mus musculus GN=Mllt3 PE=1 SV=1//9.04572e-57	0.953465	1.59e-06
LNC_001147	XLOC_127248	--	Novel_lncRNA	XM_020084618.1	109627814	--	sp|Q17QL1|GNPI2_BOVIN Glucosamine-6-phosphate isomerase 2 OS=Bos taurus GN=GNPDA2 PE=2 SV=1//1.65994e-178	0.983528	9.29e-09
LNC_001147	XLOC_127248	--	Novel_lncRNA	XM_020093983.1	109633846	--	sp|Q05764|ADDB_RAT Beta-adducin OS=Rattus norvegicus GN=Add2 PE=2 SV=4//0	0.956345	1.16e-06
LNC_001147	XLOC_127248	--	Novel_lncRNA	XM_020100174.1	109637658	--	sp|A2AKM2|HACD4_MOUSE Very-long-chain (3R)-3-hydroxyacyl-CoA dehydratase 4 OS=Mus musculus GN=Hacd4 PE=2 SV=2//2.46413e-46	0.983528	9.29e-09
LNC_001147	XLOC_127248	--	Novel_lncRNA	XM_020083575.1	109627158	--	sp|P12027|PSGP_ONCMY Polysialoglycoprotein OS=Oncorhynchus mykiss PE=1 SV=2//2.50579e-06	0.98245	1.27e-08
LNC_001147	XLOC_127248	--	Novel_lncRNA	XM_020097454.1	109635965	--	sp|Q60636|PRDM1_MOUSE PR domain zinc finger protein 1 OS=Mus musculus GN=Prdm1 PE=1 SV=1//8.31117e-73	0.98351	9.34e-09
LNC_001147	XLOC_127248	--	Novel_lncRNA	XM_020098155.1	109636434	--	-//-	0.966775	3.02e-07
LNC_001147	XLOC_127248	--	Novel_lncRNA	XR_002203821.1	109644561	--	sp|Q3T106|SRSF7_BOVIN Serine/arginine-rich splicing factor 7 OS=Bos taurus GN=SRSF7 PE=2 SV=1//1.74725e-52	0.983528	9.29e-09
LNC_001147	XLOC_127248	--	Novel_lncRNA	XM_020083038.1	109626852	--	sp|Q91453|STXB_SYNHO Stonustoxin subunit beta OS=Synanceia horrida PE=1 SV=3//3.6259e-23	0.962871	5.22e-07
LNC_001147	XLOC_127248	--	Novel_lncRNA	XM_020091718.1	109632448	--	sp|Q8N8S7|ENAH_HUMAN Protein enabled homolog OS=Homo sapiens GN=ENAH PE=1 SV=2//6.51492e-43	0.986632	3.29e-09
LNC_001147	XLOC_127248	--	Novel_lncRNA	XM_020099697.1	109637387	--	sp|Q9NVP1|DDX18_HUMAN ATP-dependent RNA helicase DDX18 OS=Homo sapiens GN=DDX18 PE=1 SV=2//0	0.981585	1.62e-08
LNC_001147	XLOC_127248	--	Novel_lncRNA	XM_020109982.1	109644571	--	sp|Q9NYC9|DYH9_HUMAN Dynein heavy chain 9, axonemal OS=Homo sapiens GN=DNAH9 PE=1 SV=3//0	0.950761	2.1e-06
LNC_001147	XLOC_127248	--	Novel_lncRNA	XM_020089712.1	109631115	--	sp|Q8NGC7|O11H6_HUMAN Olfactory receptor 11H6 OS=Homo sapiens GN=OR11H6 PE=3 SV=1//1.57482e-29	0.971399	1.44e-07
LNC_001147	XLOC_127248	--	Novel_lncRNA	XR_002203474.1	109640098	--	sp|Q60519|SEM5B_MOUSE Semaphorin-5B OS=Mus musculus GN=Sema5b PE=2 SV=2//0	0.983528	9.29e-09
LNC_001147	XLOC_127248	--	Novel_lncRNA	XM_020092115.1	109632692	--	sp|Q7YQL0|TSN7_PANTR Tetraspanin-7 OS=Pan troglodytes GN=TSPAN7 PE=2 SV=1//9.88028e-34	0.961379	6.34e-07
LNC_001147	XLOC_127248	--	Novel_lncRNA	XM_020106663.1	109642028	--	sp|O14795|UN13B_HUMAN Protein unc-13 homolog B OS=Homo sapiens GN=UNC13B PE=1 SV=2//4.07095e-92	0.95933	8.18e-07
LNC_001147	XLOC_127248	--	Novel_lncRNA	XM_020109365.1	109644067	--	sp|Q5K4E3|POLS2_HUMAN Polyserase-2 OS=Homo sapiens GN=PRSS36 PE=1 SV=2//1.42865e-25	0.98258	1.23e-08
LNC_001147	XLOC_127248	--	Novel_lncRNA	XM_020097534.1	109636038	--	sp|F8W4H9|MRP2A_DANRE Melanocortin-2 receptor accessory protein 2A OS=Danio rerio GN=mrap2a PE=1 SV=1//5.08179e-51	0.958342	9.21e-07
LNC_001147	XLOC_127248	--	Novel_lncRNA	XM_020081421.1	109625864	--	sp|Q6NYR8|NPL_DANRE N-acetylneuraminate lyase OS=Danio rerio GN=npl PE=2 SV=1//3.44219e-113	0.9509	2.07e-06
LNC_001147	XLOC_127248	--	Novel_lncRNA	XM_020080420.1	109625257	--	sp|Q7ZTY7|USE1_DANRE Vesicle transport protein USE1 OS=Danio rerio GN=use1 PE=2 SV=1//3.60205e-127	0.978434	3.54e-08
LNC_001147	XLOC_127248	--	Novel_lncRNA	XM_020094654.1	109634270	--	sp|Q80T11|USH1G_MOUSE Usher syndrome type-1G protein homolog OS=Mus musculus GN=Ush1g PE=1 SV=1//0	0.988853	1.33e-09
LNC_001147	XLOC_127248	--	Novel_lncRNA	XM_020079634.1	109624748	--	sp|Q4R8V8|CCD37_MACFA Coiled-coil domain-containing protein 37 OS=Macaca fascicularis GN=CCDC37 PE=2 SV=2//1.41442e-55	0.956203	1.18e-06
LNC_001147	XLOC_127248	--	Novel_lncRNA	XM_020080845.1	109625575	--	-//-	0.971651	1.38e-07
LNC_001147	XLOC_127248	--	Novel_lncRNA	XM_020080982.1	109625652	--	sp|Q5VT06|CE350_HUMAN Centrosome-associated protein 350 OS=Homo sapiens GN=CEP350 PE=1 SV=1//3.53534e-35	0.983528	9.29e-09
LNC_001147	XLOC_127248	--	Novel_lncRNA	XM_020086486.1	109629014	--	sp|Q17R16|LHPL4_BOVIN Lipoma HMGIC fusion partner-like 4 protein OS=Bos taurus GN=LHFPL4 PE=2 SV=1//1.25819e-117	0.967412	2.74e-07
LNC_001147	XLOC_127248	--	Novel_lncRNA	XM_020103791.1	109640015	--	sp|O95487|SC24B_HUMAN Protein transport protein Sec24B OS=Homo sapiens GN=SEC24B PE=1 SV=2//0	0.983528	9.29e-09
LNC_001147	XLOC_127248	--	Novel_lncRNA	XM_020094883.1	109634409	--	sp|P48048|KCNJ1_HUMAN ATP-sensitive inward rectifier potassium channel 1 OS=Homo sapiens GN=KCNJ1 PE=1 SV=1//5.51845e-159	0.959721	7.8e-07
LNC_001147	XLOC_127248	--	Novel_lncRNA	XM_020101566.1	109638545	--	sp|O42266|OPSP_ICTPU Parapinopsin OS=Ictalurus punctatus PE=2 SV=1//3.48171e-139	0.975473	6.71e-08
LNC_001147	XLOC_127248	--	Novel_lncRNA	XM_020085357.1	109628311	--	sp|Q5R7N4|CXXC5_PONAB CXXC-type zinc finger protein 5 OS=Pongo abelii GN=CXXC5 PE=2 SV=1//1.75504e-84	0.976295	5.67e-08
LNC_001147	XLOC_127248	--	Novel_lncRNA	XM_020114078.1	109648289	--	sp|A2ASS6|TITIN_MOUSE Titin OS=Mus musculus GN=Ttn PE=1 SV=1//1.10355e-06	0.954837	1.37e-06
LNC_001147	XLOC_127248	--	Novel_lncRNA	XM_020079769.1	109624853	--	sp|Q9P1W9|PIM2_HUMAN Serine/threonine-protein kinase pim-2 OS=Homo sapiens GN=PIM2 PE=1 SV=1//1.04467e-40	0.963038	5.11e-07
LNC_001147	XLOC_127248	--	Novel_lncRNA	XM_020078402.1	109623943	--	sp|Q01432|AMPD3_HUMAN AMP deaminase 3 OS=Homo sapiens GN=AMPD3 PE=1 SV=1//0	0.967196	2.83e-07
LNC_001147	XLOC_127248	--	Novel_lncRNA	XM_020091438.1	109632244	--	sp|Q8TE73|DYH5_HUMAN Dynein heavy chain 5, axonemal OS=Homo sapiens GN=DNAH5 PE=1 SV=3//0	0.956016	1.2e-06
LNC_001147	XLOC_127248	--	Novel_lncRNA	XM_020102403.1	109639115	--	sp|Q3UHD1|BAI1_MOUSE Brain-specific angiogenesis inhibitor 1 OS=Mus musculus GN=Bai1 PE=1 SV=1//0	0.957631	1e-06
LNC_001147	XLOC_127248	--	Novel_lncRNA	XM_020079793.1	109624875	--	sp|P53409|ISL3_ONCTS Insulin gene enhancer protein ISL-3 OS=Oncorhynchus tshawytscha GN=isl3 PE=2 SV=1//0	0.983528	9.29e-09
LNC_001147	XLOC_127248	--	Novel_lncRNA	XM_020112169.1	109646423	--	sp|P79881|GUC1B_CHICK Guanylyl cyclase-activating protein 2 OS=Gallus gallus GN=GUCA1B PE=2 SV=3//2.75911e-61	0.951235	2e-06
LNC_001147	XLOC_127248	--	Novel_lncRNA	XM_020082911.1	109626734	--	sp|Q9TU17|CXA3_SHEEP Gap junction alpha-3 protein OS=Ovis aries GN=GJA3 PE=2 SV=3//6.05377e-110	0.952126	1.83e-06
LNC_001147	XLOC_127248	--	Novel_lncRNA	XM_020112384.1	109646623	--	sp|Q8WZ42|TITIN_HUMAN Titin OS=Homo sapiens GN=TTN PE=1 SV=4//8.55912e-06	0.973801	9.3e-08
LNC_001147	XLOC_127248	--	Novel_lncRNA	XM_020083588.1	109627161	--	sp|Q9NYC9|DYH9_HUMAN Dynein heavy chain 9, axonemal OS=Homo sapiens GN=DNAH9 PE=1 SV=3//6.06113e-07	0.956113	1.19e-06
LNC_001147	XLOC_127248	--	Novel_lncRNA	XM_020103720.1	109639973	--	sp|Q29RQ5|TRIM9_BOVIN E3 ubiquitin-protein ligase TRIM9 OS=Bos taurus GN=TRIM9 PE=2 SV=1//0	0.983491	9.39e-09
LNC_001147	XLOC_127248	--	Novel_lncRNA	XM_020111206.1	109645584	--	sp|Q6P0G8|PKHJ1_DANRE Pleckstrin homology domain-containing family J member 1 OS=Danio rerio GN=plekhj1 PE=2 SV=1//1.39262e-77	0.967421	2.74e-07
LNC_001147	XLOC_127248	--	Novel_lncRNA	XM_020096707.1	109635506	--	sp|Q8BX57|PXK_MOUSE PX domain-containing protein kinase-like protein OS=Mus musculus GN=Pxk PE=1 SV=2//0	0.983528	9.29e-09
LNC_001147	XLOC_127248	--	Novel_lncRNA	XM_020088056.1	109630047	--	sp|B0WYR6|WDY_CULQU WD repeat-containing protein on Y chromosome OS=Culex quinquefasciatus GN=WDY PE=3 SV=2//4.64473e-44	0.956687	1.12e-06
LNC_001147	XLOC_127248	--	Novel_lncRNA	XM_020088881.1	109630616	--	sp|Q8WP33|CCD30_MACFA Coiled-coil domain-containing protein 30 OS=Macaca fascicularis GN=CCDC30 PE=2 SV=1//1.16692e-26	0.974135	8.73e-08
LNC_001147	XLOC_127248	--	Novel_lncRNA	XM_020103010.1	109639510	--	sp|P70083|AT2A1_MAKNI Sarcoplasmic/endoplasmic reticulum calcium ATPase 1 OS=Makaira nigricans GN=atp2a1 PE=2 SV=2//0	0.9641	4.42e-07
LNC_001147	XLOC_127248	--	Novel_lncRNA	XM_020078788.1	109624242	--	sp|P31579|LCE_ORYLA Low choriolytic enzyme OS=Oryzias latipes GN=lce PE=1 SV=1//1.22556e-66	0.982417	1.29e-08
LNC_001147	XLOC_127248	--	Novel_lncRNA	XM_020090346.1	109631516	--	sp|Q9UBU6|FA8A1_HUMAN Protein FAM8A1 OS=Homo sapiens GN=FAM8A1 PE=1 SV=1//2.80398e-83	0.983528	9.29e-09
LNC_001147	XLOC_127248	--	Novel_lncRNA	XM_020089076.1	109630739	--	sp|P81660|TNNC2_ANGAN Troponin C, skeletal muscle OS=Anguilla anguilla PE=1 SV=1//5.94785e-07	0.961669	6.11e-07
LNC_001147	XLOC_127248	--	Novel_lncRNA	XM_020092637.1	109633048	--	sp|Q92104|CP11B_LITCT Cytochrome P450 11B, mitochondrial OS=Lithobates catesbeiana GN=CYP11B PE=2 SV=1//4.15033e-150	0.954857	1.37e-06
LNC_001147	XLOC_127248	--	Novel_lncRNA	XR_002202878.1	109631856	--	sp|G7H7V7|TOPZ1_BOVIN Testis- and ovary-specific PAZ domain-containing protein 1 OS=Bos taurus GN=TOPAZ1 PE=2 SV=1//1.69608e-96	0.983528	9.29e-09
LNC_001147	XLOC_127248	--	Novel_lncRNA	XM_020109610.1	109644259	--	sp|B4DU55|ZN879_HUMAN Zinc finger protein 879 OS=Homo sapiens GN=ZNF879 PE=2 SV=2//2.20379e-16	0.988933	1.28e-09
LNC_001147	XLOC_127248	--	Novel_lncRNA	XM_020107819.1	109642874	--	sp|Q3KR53|GPBL1_RAT Vasculin-like protein 1 OS=Rattus norvegicus GN=Gpbp1l1 PE=2 SV=1//2.36828e-106	0.983528	9.29e-09
LNC_001147	XLOC_127248	--	Novel_lncRNA	XM_020102842.1	109639407	--	sp|Q9UKF7|PITC1_HUMAN Cytoplasmic phosphatidylinositol transfer protein 1 OS=Homo sapiens GN=PITPNC1 PE=1 SV=3//0	0.975938	6.1e-08
LNC_001147	XLOC_127248	--	Novel_lncRNA	XM_020110101.1	109644667	--	sp|Q6H1V1|BEST3_MOUSE Bestrophin-3 OS=Mus musculus GN=Best3 PE=2 SV=1//0	0.958565	8.97e-07
LNC_001147	XLOC_127248	--	Novel_lncRNA	XM_020101423.1	109638439	--	sp|Q9Y267|S22AE_HUMAN Solute carrier family 22 member 14 OS=Homo sapiens GN=SLC22A14 PE=2 SV=4//2.34153e-55	0.961636	6.14e-07
LNC_001147	XLOC_127248	--	Novel_lncRNA	XM_020084345.1	109627637	--	sp|O88751|CABP1_RAT Calcium-binding protein 1 OS=Rattus norvegicus GN=Cabp1 PE=1 SV=2//6.23032e-74	0.974846	7.6e-08
LNC_001147	XLOC_127248	--	Novel_lncRNA	XM_020101601.1	109638563	--	sp|Q9U943|APLP_LOCMI Apolipophorins OS=Locusta migratoria PE=1 SV=2//7.53814e-14	0.966923	2.95e-07
LNC_001147	XLOC_127248	--	Novel_lncRNA	XM_020111393.1	109645756	--	sp|Q9DCN1|NUD12_MOUSE Peroxisomal NADH pyrophosphatase NUDT12 OS=Mus musculus GN=Nudt12 PE=1 SV=1//2.32808e-163	0.983528	9.29e-09
LNC_001147	XLOC_127248	--	Novel_lncRNA	XM_020108932.1	109643733	--	sp|P42128|FOXK1_MOUSE Forkhead box protein K1 OS=Mus musculus GN=Foxk1 PE=1 SV=2//0	0.968325	2.38e-07
LNC_001147	XLOC_127248	--	Novel_lncRNA	XM_020100372.1	109637803	--	sp|Q68CP4|HGNAT_HUMAN Heparan-alpha-glucosaminide N-acetyltransferase OS=Homo sapiens GN=HGSNAT PE=1 SV=2//0	0.983528	9.29e-09
LNC_001147	XLOC_127248	--	Novel_lncRNA	XM_020104830.1	109640697	--	sp|P25107|PTH1R_DIDVI Parathyroid hormone/parathyroid hormone-related peptide receptor OS=Didelphis virginiana GN=PTH1R PE=2 SV=2//0	0.983528	9.29e-09
LNC_001147	XLOC_127248	--	Novel_lncRNA	XM_020089749.1	109631151	--	sp|Q98880|ACHA_DANRE Acetylcholine receptor subunit alpha OS=Danio rerio GN=chrna1 PE=2 SV=1//0	0.951179	2.01e-06
LNC_001147	XLOC_127248	--	Novel_lncRNA	XM_020105031.1	109640837	--	-//-	0.98318	1.03e-08
LNC_001147	XLOC_127248	--	Novel_lncRNA	XM_020108611.1	109643460	--	sp|B9EJV3|GRB1L_MOUSE GREB1-like protein OS=Mus musculus GN=Greb1l PE=2 SV=1//0	0.973122	1.06e-07
LNC_001147	XLOC_127248	--	Novel_lncRNA	XM_020090780.1	109631793	--	sp|Q9C0I9|LRC27_HUMAN Leucine-rich repeat-containing protein 27 OS=Homo sapiens GN=LRRC27 PE=2 SV=2//2.46611e-39	0.983528	9.29e-09
LNC_001147	XLOC_127248	--	Novel_lncRNA	XM_020086789.1	109629210	--	sp|Q9Z1W4|GDF11_MOUSE Growth/differentiation factor 11 OS=Mus musculus GN=Gdf11 PE=2 SV=1//0	0.983528	9.29e-09
LNC_001147	XLOC_127248	--	Novel_lncRNA	XM_020086041.1	109628729	--	sp|Q6PCX9|TRI37_MOUSE E3 ubiquitin-protein ligase TRIM37 OS=Mus musculus GN=Trim37 PE=1 SV=1//0	0.983528	9.29e-09
LNC_001147	XLOC_127248	--	Novel_lncRNA	XM_020093819.1	109633762	--	sp|P98203|ARVC_MOUSE Armadillo repeat protein deleted in velo-cardio-facial syndrome homolog OS=Mus musculus GN=Arvcf PE=1 SV=2//0	0.980952	1.91e-08
LNC_001147	XLOC_127248	--	Novel_lncRNA	XM_020109683.1	109644326	--	sp|Q86Y38|XYLT1_HUMAN Xylosyltransferase 1 OS=Homo sapiens GN=XYLT1 PE=1 SV=1//8.94721e-48	0.983528	9.29e-09
LNC_001147	XLOC_127248	--	Novel_lncRNA	XM_020113186.1	109647388	--	sp|Q5XHY1|LR16B_RAT Leucine-rich repeat-containing protein 16B OS=Rattus norvegicus GN=Lrrc16b PE=2 SV=2//0	0.958376	9.18e-07
LNC_001147	XLOC_127248	--	Novel_lncRNA	XM_020088896.1	109630620	--	sp|Q9UPW0|FOXJ3_HUMAN Forkhead box protein J3 OS=Homo sapiens GN=FOXJ3 PE=1 SV=2//1.2771e-13	0.976019	6e-08
LNC_001147	XLOC_127248	--	Novel_lncRNA	XM_020099080.1	109636999	--	sp|Q80WG5|LRC8A_MOUSE Volume-regulated anion channel subunit LRRC8A OS=Mus musculus GN=Lrrc8a PE=2 SV=1//0	0.98333	9.86e-09
LNC_001147	XLOC_127248	--	Novel_lncRNA	XM_020105501.1	109641151	--	sp|P0C2S0|CTXN2_HUMAN Cortexin-2 OS=Homo sapiens GN=CTXN2 PE=3 SV=1//7.21014e-06	0.962716	5.33e-07
LNC_001147	XLOC_127248	--	Novel_lncRNA	XM_020084778.1	109627943	--	sp|P30970|GLHA_ACALA Glycoprotein hormones alpha chain OS=Acanthopagrus latus GN=cga PE=3 SV=1//6.12694e-49	0.97382	9.27e-08
LNC_001147	XLOC_127248	--	Novel_lncRNA	XM_020106885.1	109642199	--	sp|Q5KR47|TPM3_BOVIN Tropomyosin alpha-3 chain OS=Bos taurus GN=TPM3 PE=2 SV=1//3.1198e-98	0.967647	2.64e-07
LNC_001147	XLOC_127248	--	Novel_lncRNA	XM_020107298.1	109642486	--	sp|Q1ED39|KNOP1_HUMAN Lysine-rich nucleolar protein 1 OS=Homo sapiens GN=KNOP1 PE=1 SV=1//2.17829e-16	0.955517	1.27e-06
LNC_001147	XLOC_127248	--	Novel_lncRNA	XM_020092775.1	109633137	--	sp|G5E8K5|ANK3_MOUSE Ankyrin-3 OS=Mus musculus GN=Ank3 PE=1 SV=1//4.53619e-49	0.954142	1.48e-06
LNC_001147	XLOC_127248	--	Novel_lncRNA	XM_020112251.1	109646504	--	sp|P56373|P2RX3_HUMAN P2X purinoceptor 3 OS=Homo sapiens GN=P2RX3 PE=2 SV=2//2.80163e-110	0.960035	7.51e-07
LNC_001147	XLOC_127248	--	Novel_lncRNA	XM_020086377.1	109628925	--	sp|Q8BJI1|S6A17_MOUSE Sodium-dependent neutral amino acid transporter SLC6A17 OS=Mus musculus GN=Slc6a17 PE=1 SV=1//0	0.976935	4.95e-08
LNC_001147	XLOC_127248	--	Novel_lncRNA	XM_020093270.1	109633422	--	sp|P26323|FLI1_MOUSE Friend leukemia integration 1 transcription factor OS=Mus musculus GN=Fli1 PE=1 SV=1//7.03095e-145	0.972103	1.27e-07
LNC_001147	XLOC_127248	--	Novel_lncRNA	XM_020097545.1	109636050	--	sp|Q9H2Y7|ZN106_HUMAN Zinc finger protein 106 OS=Homo sapiens GN=ZNF106 PE=1 SV=1//8.05678e-12	0.983528	9.29e-09
LNC_001147	XLOC_127248	--	Novel_lncRNA	XM_020107370.1	109642543	--	sp|P60191|RIMS4_MOUSE Regulating synaptic membrane exocytosis protein 4 OS=Mus musculus GN=Rims4 PE=2 SV=1//3.7381e-123	0.953492	1.58e-06
LNC_001147	XLOC_127248	--	Novel_lncRNA	XM_020094452.1	109634155	--	sp|Q3UH99|SHSA6_MOUSE Protein shisa-6 homolog OS=Mus musculus GN=Shisa6 PE=1 SV=1//3.77259e-115	0.978823	3.24e-08
LNC_001147	XLOC_127248	--	Novel_lncRNA	XM_020099321.1	109637140	--	sp|Q04727|TLE4_HUMAN Transducin-like enhancer protein 4 OS=Homo sapiens GN=TLE4 PE=1 SV=3//0	0.990594	5.71e-10
LNC_001147	XLOC_127248	--	Novel_lncRNA	XM_020088844.1	109630581	--	sp|Q9W701|CLCKB_XENLA Chloride channel protein ClC-Kb OS=Xenopus laevis GN=clcnkb PE=1 SV=1//1.1168e-151	0.972006	1.29e-07
LNC_001147	XLOC_127248	--	Novel_lncRNA	XM_020082228.1	109626350	--	sp|Q6UXZ4|UNC5D_HUMAN Netrin receptor UNC5D OS=Homo sapiens GN=UNC5D PE=2 SV=1//0	0.952039	1.84e-06
LNC_001147	XLOC_127248	--	Novel_lncRNA	XM_020103068.1	109639552	--	sp|P53544|GSC_DANRE Homeobox protein goosecoid OS=Danio rerio GN=gsc PE=2 SV=1//7.02067e-116	0.963853	4.57e-07
LNC_001147	XLOC_127248	--	Novel_lncRNA	XM_020112378.1	109646619	--	sp|Q9BV36|MELPH_HUMAN Melanophilin OS=Homo sapiens GN=MLPH PE=1 SV=1//4.87523e-47	0.957304	1.04e-06
LNC_001147	XLOC_127248	--	Novel_lncRNA	XM_020106022.1	109641528	--	-//-	0.952355	1.78e-06
LNC_001147	XLOC_127248	--	Novel_lncRNA	XM_020099509.1	109637268	--	sp|E7FDE0|TM138_DANRE Transmembrane protein 138 OS=Danio rerio GN=tmem138 PE=3 SV=1//3.31749e-66	0.964862	3.98e-07
LNC_001147	XLOC_127248	--	Novel_lncRNA	XM_020105974.1	109641496	--	sp|P32847|B3AT_ONCMY Band 3 anion exchange protein OS=Oncorhynchus mykiss GN=slc4a1 PE=2 SV=2//0	0.977568	4.31e-08
LNC_001147	XLOC_127248	--	Novel_lncRNA	XM_020083133.1	109626906	--	sp|Q09472|EP300_HUMAN Histone acetyltransferase p300 OS=Homo sapiens GN=EP300 PE=1 SV=2//2.32746e-11	0.983977	8.1e-09
LNC_001147	XLOC_127248	--	Novel_lncRNA	XM_020079606.1	109624733	--	sp|P06744|G6PI_HUMAN Glucose-6-phosphate isomerase OS=Homo sapiens GN=GPI PE=1 SV=4//0	0.97165	1.38e-07
LNC_001147	XLOC_127248	--	Novel_lncRNA	XM_020100048.1	109637590	--	sp|Q08CK1|ECSIT_DANRE Evolutionarily conserved signaling intermediate in Toll pathway, mitochondrial OS=Danio rerio GN=ecsit PE=2 SV=1//0	0.971221	1.48e-07
LNC_001147	XLOC_127248	--	Novel_lncRNA	XM_020112833.1	109647056	--	sp|Q9ESM3|HPLN2_MOUSE Hyaluronan and proteoglycan link protein 2 OS=Mus musculus GN=Hapln2 PE=1 SV=1//1.70407e-13	0.96412	4.41e-07
LNC_001147	XLOC_127248	--	Novel_lncRNA	XM_020104689.1	109640599	--	sp|P07221|CASQ1_RABIT Calsequestrin-1 OS=Oryctolagus cuniculus GN=CASQ1 PE=1 SV=1//1.30285e-130	0.95104	2.04e-06
LNC_001147	XLOC_127248	--	Novel_lncRNA	XM_020083202.1	109626941	--	sp|Q6XZF7|DNMBP_HUMAN Dynamin-binding protein OS=Homo sapiens GN=DNMBP PE=1 SV=1//1.32621e-15	0.983528	9.29e-09
LNC_001147	XLOC_127248	--	Novel_lncRNA	XM_020087232.1	109629493	--	sp|A1YG92|NANG2_PANPA Putative homeobox protein NANOG2 OS=Pan paniscus GN=NANOGP1 PE=5 SV=1//3.69041e-13	0.955682	1.25e-06
LNC_001147	XLOC_127248	--	Novel_lncRNA	XM_020099621.1	109637343	--	sp|Q8N608|DPP10_HUMAN Inactive dipeptidyl peptidase 10 OS=Homo sapiens GN=DPP10 PE=1 SV=2//0	0.956805	1.1e-06
LNC_001147	XLOC_127248	--	Novel_lncRNA	XM_020103916.1	109640097	--	sp|P98197|AT11A_MOUSE Probable phospholipid-transporting ATPase IH OS=Mus musculus GN=Atp11a PE=2 SV=1//0	0.971818	1.34e-07
LNC_001147	XLOC_127248	--	Novel_lncRNA	XM_020094725.1	109634306	--	sp|O35054|CLD4_MOUSE Claudin-4 OS=Mus musculus GN=Cldn4 PE=1 SV=1//2.58272e-41	0.959386	8.13e-07
LNC_001147	XLOC_127248	--	Novel_lncRNA	XM_020083234.1	109626937	--	sp|A5A6P7|GPC3_PANTR Glypican-3 OS=Pan troglodytes GN=GPC3 PE=2 SV=1//4.16159e-154	0.954244	1.46e-06
LNC_001147	XLOC_127248	--	Novel_lncRNA	XM_020106207.1	109641680	--	sp|Q8BHA1|LRC24_MOUSE Leucine-rich repeat-containing protein 24 OS=Mus musculus GN=Lrrc24 PE=2 SV=1//2.60581e-127	0.961107	6.57e-07
LNC_001147	XLOC_127248	--	Novel_lncRNA	XM_020109901.1	109644505	--	sp|P97751|VIPR1_MOUSE Vasoactive intestinal polypeptide receptor 1 OS=Mus musculus GN=Vipr1 PE=1 SV=3//1.14579e-72	0.950858	2.08e-06
LNC_001147	XLOC_127248	--	Novel_lncRNA	XM_020094351.1	109634082	--	sp|Q90339|MYSS_CYPCA Myosin heavy chain, fast skeletal muscle OS=Cyprinus carpio PE=2 SV=2//0	0.961381	6.34e-07
LNC_001147	XLOC_127248	--	Novel_lncRNA	XM_020078262.1	109623789	--	sp|Q9JIS7|CAC1F_MOUSE Voltage-dependent L-type calcium channel subunit alpha-1F OS=Mus musculus GN=Cacna1f PE=1 SV=1//4.54372e-84	0.978244	3.7e-08
LNC_001147	XLOC_127248	--	Novel_lncRNA	XM_020078991.1	109624383	--	sp|Q7Z4S6|KI21A_HUMAN Kinesin-like protein KIF21A OS=Homo sapiens GN=KIF21A PE=1 SV=2//0	0.983528	9.29e-09
LNC_001147	XLOC_127248	--	Novel_lncRNA	XM_020083730.1	109627257	--	sp|Q9JHA8|VWA7_MOUSE von Willebrand factor A domain-containing protein 7 OS=Mus musculus GN=Vwa7 PE=2 SV=1//3.33695e-92	0.952117	1.83e-06
LNC_001147	XLOC_127248	--	Novel_lncRNA	XM_020104115.1	109640230	--	sp|Q498W5|T198B_DANRE Transmembrane protein 198-B OS=Danio rerio GN=tmem198b PE=2 SV=1//7.18198e-121	0.975375	6.84e-08
LNC_001147	XLOC_127248	--	Novel_lncRNA	XM_020107103.1	109642361	--	sp|A1L259|URAD_DANRE 2-oxo-4-hydroxy-4-carboxy-5-ureidoimidazoline decarboxylase OS=Danio rerio GN=urad PE=1 SV=1//7.91462e-64	0.983528	9.29e-09
LNC_001147	XLOC_127248	--	Novel_lncRNA	XM_020099575.1	109637307	--	sp|Q9UQ03|COR2B_HUMAN Coronin-2B OS=Homo sapiens GN=CORO2B PE=1 SV=4//0	0.952852	1.69e-06
LNC_001147	XLOC_127248	--	Novel_lncRNA	XM_020102242.1	109639005	--	sp|O75343|GCYB2_HUMAN Guanylate cyclase soluble subunit beta-2 OS=Homo sapiens GN=GUCY1B2 PE=2 SV=2//0	0.976337	5.62e-08
LNC_001147	XLOC_127248	--	Novel_lncRNA	XM_020096363.1	109635277	--	sp|Q86UZ6|ZBT46_HUMAN Zinc finger and BTB domain-containing protein 46 OS=Homo sapiens GN=ZBTB46 PE=2 SV=2//9.39101e-120	0.983528	9.29e-09
LNC_001147	XLOC_127248	--	Novel_lncRNA	XM_020109570.1	109644225	--	sp|Q5QNS5|HAVR1_MOUSE Hepatitis A virus cellular receptor 1 homolog OS=Mus musculus GN=Havcr1 PE=1 SV=2//5.84838e-19	0.982128	1.39e-08
LNC_001147	XLOC_127248	--	Novel_lncRNA	XM_020107416.1	109642581	--	sp|Q06154|PMEL_BOVIN Melanocyte protein PMEL OS=Bos taurus GN=PMEL PE=2 SV=2//8.6581e-113	0.953645	1.56e-06
LNC_001147	XLOC_127248	--	Novel_lncRNA	XM_020086276.1	109628855	--	sp|Q63164|DYH1_RAT Dynein heavy chain 1, axonemal OS=Rattus norvegicus GN=Dnah1 PE=2 SV=2//3.40553e-22	0.985838	4.38e-09
LNC_001147	XLOC_127248	--	Novel_lncRNA	XM_020105761.1	109641324	--	sp|A2VDD2|TC1DB_XENLA Tctex1 domain-containing protein 1-B (Fragment) OS=Xenopus laevis GN=tctex1d1-b PE=2 SV=1//2.66017e-72	0.966531	3.13e-07
LNC_001147	XLOC_127248	--	Novel_lncRNA	XM_020089033.1	109630715	--	sp|Q80ZD7|AMGO1_RAT Amphoterin-induced protein 1 OS=Rattus norvegicus GN=Amigo1 PE=1 SV=1//5.54525e-123	0.983528	9.29e-09
LNC_001147	XLOC_127248	--	Novel_lncRNA	XM_020106392.1	109641824	--	sp|Q8WZ42|TITIN_HUMAN Titin OS=Homo sapiens GN=TTN PE=1 SV=4//5.51491e-06	0.983528	9.29e-09
LNC_001147	XLOC_127248	--	Novel_lncRNA	XM_020080988.1	109625653	--	sp|Q9Z2J4|NEXN_RAT Nexilin OS=Rattus norvegicus GN=Nexn PE=1 SV=1//1.24006e-41	0.953619	1.56e-06
LNC_001147	XLOC_127248	--	Novel_lncRNA	XM_020079008.1	109624391	--	sp|P48509|CD151_HUMAN CD151 antigen OS=Homo sapiens GN=CD151 PE=1 SV=3//5.35847e-87	0.951897	1.87e-06
LNC_001147	XLOC_127248	--	Novel_lncRNA	XM_020103358.1	109639741	--	sp|P19019|GBRB3_CHICK Gamma-aminobutyric acid receptor subunit beta-3 OS=Gallus gallus GN=GABRB3 PE=2 SV=1//0	0.96101	6.65e-07
LNC_001147	XLOC_127248	--	Novel_lncRNA	XM_020091738.1	109632452	--	sp|O43491|E41L2_HUMAN Band 4.1-like protein 2 OS=Homo sapiens GN=EPB41L2 PE=1 SV=1//7.43171e-55	0.985149	5.55e-09
LNC_001147	XLOC_127248	--	Novel_lncRNA	XM_020103260.1	109639665	--	sp|O88873|GMEB2_RAT Glucocorticoid modulatory element-binding protein 2 OS=Rattus norvegicus GN=Gmeb2 PE=1 SV=1//1.42721e-149	0.983528	9.29e-09
LNC_001147	XLOC_127248	--	Novel_lncRNA	XM_020088423.1	109630303	--	sp|Q13492|PICAL_HUMAN Phosphatidylinositol-binding clathrin assembly protein OS=Homo sapiens GN=PICALM PE=1 SV=2//0	0.983528	9.29e-09
LNC_001147	XLOC_127248	--	Novel_lncRNA	XM_020110242.1	109644796	--	sp|Q6TCH4|PAQR6_HUMAN Progestin and adipoQ receptor family member 6 OS=Homo sapiens GN=PAQR6 PE=2 SV=2//7.29293e-59	0.989654	9.18e-10
LNC_001147	XLOC_127248	--	Novel_lncRNA	XM_020104875.1	109640716	--	sp|O60706|ABCC9_HUMAN ATP-binding cassette sub-family C member 9 OS=Homo sapiens GN=ABCC9 PE=1 SV=2//0	0.972921	1.1e-07
LNC_001147	XLOC_127248	--	Novel_lncRNA	XM_020087984.1	109629993	--	sp|Q96JK4|HIPL1_HUMAN HHIP-like protein 1 OS=Homo sapiens GN=HHIPL1 PE=2 SV=2//4.30759e-24	0.953754	1.54e-06
LNC_001147	XLOC_127248	--	Novel_lncRNA	XM_020079682.1	109624776	--	sp|Q6P402|CEP89_DANRE Centrosomal protein of 89 kDa OS=Danio rerio GN=cep89 PE=2 SV=1//3.41231e-100	0.983528	9.29e-09
LNC_001147	XLOC_127248	--	Novel_lncRNA	XM_020112420.1	109646657	--	sp|Q8WZ42|TITIN_HUMAN Titin OS=Homo sapiens GN=TTN PE=1 SV=4//5.51424e-14	0.960252	7.31e-07
LNC_001147	XLOC_127248	--	Novel_lncRNA	XM_020080637.1	109625427	--	sp|Q8HXD5|RN220_MACFA E3 ubiquitin-protein ligase RNF220 OS=Macaca fascicularis GN=RNF220 PE=2 SV=1//2.41173e-110	0.968526	2.31e-07
LNC_001147	XLOC_127248	--	Novel_lncRNA	XM_020085902.1	109628658	--	sp|Q7TPD3|ROBO2_MOUSE Roundabout homolog 2 OS=Mus musculus GN=Robo2 PE=2 SV=2//0	0.98426	7.41e-09
LNC_001147	XLOC_127248	--	Novel_lncRNA	XM_020085903.1	109628658	--	sp|Q7TPD3|ROBO2_MOUSE Roundabout homolog 2 OS=Mus musculus GN=Robo2 PE=2 SV=2//0	0.983528	9.29e-09
LNC_001147	XLOC_127248	--	Novel_lncRNA	XM_020079031.1	109624402	--	sp|O13166|TLE2_DANRE Protein groucho-2 OS=Danio rerio GN=gro2 PE=1 SV=1//0	0.981495	1.66e-08
LNC_001147	XLOC_127248	--	Novel_lncRNA	XM_020110156.1	109644712	--	sp|Q2HJ10|ZNT2_MOUSE Zinc transporter 2 OS=Mus musculus GN=Slc30a2 PE=2 SV=1//1.65605e-134	0.984638	6.57e-09
LNC_001147	XLOC_127248	--	Novel_lncRNA	XM_020085420.1	109628345	--	sp|Q3KTM2|GDPD5_CHICK Glycerophosphodiester phosphodiesterase domain-containing protein 5 OS=Gallus gallus GN=GDPD5 PE=1 SV=1//0	0.983528	9.29e-09
LNC_001147	XLOC_127248	--	Novel_lncRNA	XM_020091428.1	109632214	--	sp|Q6A065|CE170_MOUSE Centrosomal protein of 170 kDa OS=Mus musculus GN=Cep170 PE=1 SV=2//6.02684e-23	0.95426	1.46e-06
LNC_001147	XLOC_127248	--	Novel_lncRNA	XM_020109850.1	109644456	--	sp|Q5PQN5|TRI55_RAT Tripartite motif-containing protein 55 OS=Rattus norvegicus GN=Trim55 PE=2 SV=1//2.27055e-133	0.983528	9.29e-09
LNC_001147	XLOC_127248	--	Novel_lncRNA	XM_020098369.1	109636596	--	sp|P55344|LMIP_HUMAN Lens fiber membrane intrinsic protein OS=Homo sapiens GN=LIM2 PE=1 SV=2//3.50419e-50	0.988378	1.64e-09
LNC_001147	XLOC_127248	--	Novel_lncRNA	XM_020098541.1	109636670	--	sp|Q8K4G9|PODO_RAT Podocin OS=Rattus norvegicus GN=Nphs2 PE=1 SV=2//3.80894e-42	0.983528	9.29e-09
LNC_001147	XLOC_127248	--	Novel_lncRNA	XM_020081661.1	109626007	--	sp|Q9NWW7|CB042_HUMAN Uncharacterized protein C2orf42 OS=Homo sapiens GN=C2orf42 PE=1 SV=1//7.11236e-153	0.983528	9.29e-09
LNC_001147	XLOC_127248	--	Novel_lncRNA	XM_020108273.1	109643233	--	sp|Q5JVL4|EFHC1_HUMAN EF-hand domain-containing protein 1 OS=Homo sapiens GN=EFHC1 PE=1 SV=1//2.51985e-39	0.955508	1.27e-06
LNC_001147	XLOC_127248	--	Novel_lncRNA	XM_020080421.1	109625257	--	sp|Q7ZTY7|USE1_DANRE Vesicle transport protein USE1 OS=Danio rerio GN=use1 PE=2 SV=1//3.60205e-127	0.963787	4.62e-07
LNC_001147	XLOC_127248	--	Novel_lncRNA	XM_020107999.1	109643010	--	sp|P53992|SC24C_HUMAN Protein transport protein Sec24C OS=Homo sapiens GN=SEC24C PE=1 SV=3//4.32471e-07	0.973555	9.74e-08
LNC_001147	XLOC_127248	--	Novel_lncRNA	XM_020097282.1	109635848	--	sp|Q13009|TIAM1_HUMAN T-lymphoma invasion and metastasis-inducing protein 1 OS=Homo sapiens GN=TIAM1 PE=1 SV=2//0	0.98399	8.06e-09
LNC_001147	XLOC_127248	--	Novel_lncRNA	XM_020103266.1	109639666	--	sp|Q6DDV8|TPX2B_XENLA Targeting protein for Xklp2-B OS=Xenopus laevis GN=tpx2-b PE=2 SV=1//1.58494e-128	0.951434	1.96e-06
LNC_001147	XLOC_127248	--	Novel_lncRNA	XM_020084895.1	109628034	--	sp|Q80XK6|ATG2B_MOUSE Autophagy-related protein 2 homolog B OS=Mus musculus GN=Atg2b PE=1 SV=3//0	0.983528	9.29e-09
LNC_001147	XLOC_127248	--	Novel_lncRNA	XM_020111549.1	109645878	--	sp|O35393|EFNB3_MOUSE Ephrin-B3 OS=Mus musculus GN=Efnb3 PE=1 SV=1//6.40018e-37	0.983528	9.29e-09
LNC_001147	XLOC_127248	--	Novel_lncRNA	XM_020080471.1	109625282	--	-//-	0.953348	1.61e-06
LNC_001147	XLOC_127248	--	Novel_lncRNA	XM_020087216.1	109629481	--	sp|Q5XI14|MCMD2_RAT MCM domain-containing protein 2 OS=Rattus norvegicus GN=Mcmdc2 PE=2 SV=1//0	0.950644	2.12e-06
LNC_001147	XLOC_127248	--	Novel_lncRNA	XM_020103064.1	109639547	--	sp|O75864|PPR37_HUMAN Protein phosphatase 1 regulatory subunit 37 OS=Homo sapiens GN=PPP1R37 PE=1 SV=4//2.01765e-65	0.956237	1.17e-06
LNC_001147	XLOC_127248	--	Novel_lncRNA	XR_002202784.1	109630231	--	sp|Q5DTT1|K2022_MOUSE Protein KIAA2022 OS=Mus musculus GN=Kiaa2022 PE=2 SV=3//1.37264e-31	0.983528	9.29e-09
LNC_001147	XLOC_127248	--	Novel_lncRNA	XM_020110573.1	109645070	--	sp|Q90339|MYSS_CYPCA Myosin heavy chain, fast skeletal muscle OS=Cyprinus carpio PE=2 SV=2//0	0.959467	8.05e-07
LNC_001147	XLOC_127248	--	Novel_lncRNA	XM_020108322.1	109643260	--	sp|O43741|AAKB2_HUMAN 5&apos;-AMP-activated protein kinase subunit beta-2 OS=Homo sapiens GN=PRKAB2 PE=1 SV=1//7.43838e-141	0.974538	8.08e-08
LNC_001147	XLOC_127248	--	Novel_lncRNA	XM_020082816.1	109626686	--	sp|P23098|DYHC_TRIGR Dynein beta chain, ciliary OS=Tripneustes gratilla PE=1 SV=1//9.06959e-50	0.965945	3.41e-07
LNC_001147	XLOC_127248	--	Novel_lncRNA	XM_020088158.1	109630138	--	sp|Q8NGJ2|O52H1_HUMAN Olfactory receptor 52H1 OS=Homo sapiens GN=OR52H1 PE=2 SV=3//1.08726e-43	0.950682	2.11e-06
LNC_001147	XLOC_127248	--	Novel_lncRNA	XM_020110418.1	109644933	--	sp|Q13459|MYO9B_HUMAN Unconventional myosin-IXb OS=Homo sapiens GN=MYO9B PE=1 SV=3//1.2991e-127	0.983528	9.29e-09
LNC_001147	XLOC_127248	--	Novel_lncRNA	XM_020112297.1	109646541	--	sp|Q0III9|ACTN3_BOVIN Alpha-actinin-3 OS=Bos taurus GN=ACTN3 PE=2 SV=1//0	0.960208	7.35e-07
LNC_001147	XLOC_127248	--	Novel_lncRNA	XM_020094083.1	109633904	--	sp|O60504|VINEX_HUMAN Vinexin OS=Homo sapiens GN=SORBS3 PE=1 SV=2//2.48714e-22	0.980802	1.99e-08
LNC_001147	XLOC_127248	--	Novel_lncRNA	XM_020098649.1	109636730	--	sp|Q01432|AMPD3_HUMAN AMP deaminase 3 OS=Homo sapiens GN=AMPD3 PE=1 SV=1//0	0.966622	3.08e-07
LNC_001147	XLOC_127248	--	Novel_lncRNA	XM_020104981.1	109640800	--	-//-	0.95524	1.31e-06
LNC_001147	XLOC_127248	--	Novel_lncRNA	XM_020093756.1	109633730	--	sp|P51667|MLRV_MOUSE Myosin regulatory light chain 2, ventricular/cardiac muscle isoform OS=Mus musculus GN=Myl2 PE=1 SV=3//7.6727e-105	0.952128	1.83e-06
LNC_001147	XLOC_127248	--	Novel_lncRNA	XM_020111405.1	109645763	--	sp|Q00939|FOXG1_RAT Forkhead box protein G1 OS=Rattus norvegicus GN=Foxg1 PE=2 SV=1//2.93086e-07	0.973276	1.03e-07
LNC_001147	XLOC_127248	--	Novel_lncRNA	XM_020097328.1	109635866	--	sp|Q923Q2|STA13_MOUSE StAR-related lipid transfer protein 13 OS=Mus musculus GN=Stard13 PE=1 SV=5//0	0.983528	9.29e-09
LNC_001147	XLOC_127248	--	Novel_lncRNA	XM_020111283.1	109645661	--	sp|P63100|CANB1_RAT Calcineurin subunit B type 1 OS=Rattus norvegicus GN=Ppp3r1 PE=1 SV=2//3.22451e-97	0.960131	7.42e-07
LNC_001147	XLOC_127248	--	Novel_lncRNA	XM_020107359.1	109642532	--	sp|Q6UXX9|RSPO2_HUMAN R-spondin-2 OS=Homo sapiens GN=RSPO2 PE=1 SV=2//9.03922e-46	0.96951	1.97e-07
LNC_001147	XLOC_127248	--	Novel_lncRNA	XM_020102530.1	109639192	--	sp|A1L170|CA226_HUMAN Uncharacterized protein C1orf226 OS=Homo sapiens GN=C1orf226 PE=1 SV=1//1.71901e-27	0.978318	3.64e-08
LNC_001147	XLOC_127248	--	Novel_lncRNA	XM_020086861.1	109629245	--	sp|Q9Z2H5|E41L1_MOUSE Band 4.1-like protein 1 OS=Mus musculus GN=Epb41l1 PE=1 SV=2//1.37117e-27	0.963533	4.78e-07
LNC_001147	XLOC_127248	--	Novel_lncRNA	XM_020103431.1	109639786	--	sp|P10826|RARB_HUMAN Retinoic acid receptor beta OS=Homo sapiens GN=RARB PE=1 SV=2//0	0.974504	8.13e-08
LNC_001147	XLOC_127248	--	Novel_lncRNA	XM_020104790.1	109640662	--	sp|A2ASS6|TITIN_MOUSE Titin OS=Mus musculus GN=Ttn PE=1 SV=1//7.34654e-06	0.976824	5.06e-08
LNC_001147	XLOC_127248	--	Novel_lncRNA	XM_020113816.1	109648021	--	sp|P54296|MYOM2_HUMAN Myomesin-2 OS=Homo sapiens GN=MYOM2 PE=1 SV=2//2.21859e-07	0.97543	6.77e-08
LNC_002443	XLOC_227778	--	Novel_lncRNA	XM_020110608.1	109645100	--	sp|Q2XVR4|SC4AB_TETNG Sodium channel protein type 4 subunit alpha B OS=Tetraodon nigroviridis GN=scn4ab PE=3 SV=1//6.29662e-26	0.956673	1.12e-06
LNC_002443	XLOC_227778	--	Novel_lncRNA	XM_020093873.1	109633792	--	sp|Q9HCF6|TRPM3_HUMAN Transient receptor potential cation channel subfamily M member 3 OS=Homo sapiens GN=TRPM3 PE=2 SV=4//0	0.969703	1.91e-07
LNC_002443	XLOC_227778	--	Novel_lncRNA	XM_020112251.1	109646504	--	sp|P56373|P2RX3_HUMAN P2X purinoceptor 3 OS=Homo sapiens GN=P2RX3 PE=2 SV=2//2.80163e-110	0.958292	9.27e-07
LNC_002443	XLOC_227778	--	Novel_lncRNA	XM_020086154.1	109628787	--	sp|Q9P2S2|NRX2A_HUMAN Neurexin-2 OS=Homo sapiens GN=NRXN2 PE=2 SV=1//0	0.960516	7.07e-07
LNC_002443	XLOC_227778	--	Novel_lncRNA	XM_020097088.1	109635733	--	sp|Q9N0H5|ARRC_BOVIN Arrestin-C OS=Bos taurus GN=ARR3 PE=2 SV=2//8.26142e-141	0.950057	2.25e-06
LNC_002443	XLOC_227778	--	Novel_lncRNA	XM_020106179.1	109641658	--	sp|P87368|OPSV_ORYLA Putative violet-sensitive opsin OS=Oryzias latipes PE=1 SV=1//0	0.95261	1.74e-06
LNC_002443	XLOC_227778	--	Novel_lncRNA	XM_020082831.1	109626699	--	sp|Q9BWT3|PAPOG_HUMAN Poly(A) polymerase gamma OS=Homo sapiens GN=PAPOLG PE=1 SV=2//2.1512e-146	0.974156	8.69e-08
LNC_002443	XLOC_227778	--	Novel_lncRNA	XM_020097687.1	109636129	--	sp|Q9YGL3|NR2E1_ORYLA Nuclear receptor subfamily 2 group E member 1 OS=Oryzias latipes GN=nr2e1 PE=2 SV=1//0	0.975473	6.71e-08
LNC_002443	XLOC_227778	--	Novel_lncRNA	XM_020109982.1	109644571	--	sp|Q9NYC9|DYH9_HUMAN Dynein heavy chain 9, axonemal OS=Homo sapiens GN=DNAH9 PE=1 SV=3//0	0.965582	3.59e-07
LNC_002443	XLOC_227778	--	Novel_lncRNA	XM_020094654.1	109634270	--	sp|Q80T11|USH1G_MOUSE Usher syndrome type-1G protein homolog OS=Mus musculus GN=Ush1g PE=1 SV=1//0	0.965021	3.89e-07
LNC_002443	XLOC_227778	--	Novel_lncRNA	XM_020109379.1	109644079	--	sp|Q7ZVC2|CLUA1_DANRE Clusterin-associated protein 1 homolog OS=Danio rerio GN=cluap1 PE=2 SV=2//1.02351e-113	0.985082	5.68e-09
LNC_002443	XLOC_227778	--	Novel_lncRNA	XM_020094397.1	109634107	--	sp|Q90339|MYSS_CYPCA Myosin heavy chain, fast skeletal muscle OS=Cyprinus carpio PE=2 SV=2//0	0.966765	3.02e-07
LNC_002443	XLOC_227778	--	Novel_lncRNA	XM_020101566.1	109638545	--	sp|O42266|OPSP_ICTPU Parapinopsin OS=Ictalurus punctatus PE=2 SV=1//3.48171e-139	0.974947	7.45e-08
LNC_002443	XLOC_227778	--	Novel_lncRNA	XM_020091438.1	109632244	--	sp|Q8TE73|DYH5_HUMAN Dynein heavy chain 5, axonemal OS=Homo sapiens GN=DNAH5 PE=1 SV=3//0	0.95874	8.79e-07
LNC_002443	XLOC_227778	--	Novel_lncRNA	XM_020090845.1	109631830	--	sp|P55344|LMIP_HUMAN Lens fiber membrane intrinsic protein OS=Homo sapiens GN=LIM2 PE=1 SV=2//6.75459e-95	0.97579	6.29e-08
LNC_002443	XLOC_227778	--	Novel_lncRNA	XM_020088143.1	109630125	--	sp|P53453|DRD2L_TAKRU D(2)-like dopamine receptor OS=Takifugu rubripes GN=d215 PE=3 SV=1//0	0.950091	2.24e-06
LNC_002443	XLOC_227778	--	Novel_lncRNA	XM_020105707.1	109641299	--	sp|O42490|OPSP_PETMA Pineal opsin OS=Petromyzon marinus PE=1 SV=1//4.63174e-19	0.965146	3.82e-07
LNC_002443	XLOC_227778	--	Novel_lncRNA	XM_020088812.1	109630550	--	sp|P22316|CAC1S_CYPCA Dihydropyridine-sensitive L-type skeletal muscle calcium channel subunit alpha-1 OS=Cyprinus carpio PE=2 SV=1//0	0.950692	2.11e-06
LNC_002443	XLOC_227778	--	Novel_lncRNA	XM_020099509.1	109637268	--	sp|E7FDE0|TM138_DANRE Transmembrane protein 138 OS=Danio rerio GN=tmem138 PE=3 SV=1//3.31749e-66	0.959094	8.42e-07
LNC_002443	XLOC_227778	--	Novel_lncRNA	XM_020091260.1	109632131	--	sp|Q9TTD8|PROP1_CANFA Homeobox protein prophet of Pit-1 OS=Canis familiaris GN=PROP1 PE=3 SV=1//5.79356e-27	0.951512	1.95e-06
LNC_002443	XLOC_227778	--	Novel_lncRNA	XM_020104716.1	109640618	--	sp|Q13404|UB2V1_HUMAN Ubiquitin-conjugating enzyme E2 variant 1 OS=Homo sapiens GN=UBE2V1 PE=1 SV=2//4.70319e-76	0.979607	2.68e-08
LNC_002443	XLOC_227778	--	Novel_lncRNA	XM_020101475.1	109638482	--	sp|Q4V7B1|CC067_RAT Uncharacterized protein C3orf67 homolog OS=Rattus norvegicus PE=2 SV=1//1.37251e-21	0.980269	2.28e-08
LNC_002443	XLOC_227778	--	Novel_lncRNA	XM_020079089.1	109624435	--	sp|Q5PYI0|TNNI3_HORSE Troponin I, cardiac muscle OS=Equus caballus GN=TNNI3 PE=2 SV=3//9.73977e-42	0.975088	7.25e-08
LNC_002443	XLOC_227778	--	Novel_lncRNA	XM_020083699.1	109627240	--	sp|Q9NRM0|GTR9_HUMAN Solute carrier family 2, facilitated glucose transporter member 9 OS=Homo sapiens GN=SLC2A9 PE=1 SV=2//3.44801e-139	0.970495	1.68e-07
LNC_002443	XLOC_227778	--	Novel_lncRNA	XM_020111405.1	109645763	--	sp|Q00939|FOXG1_RAT Forkhead box protein G1 OS=Rattus norvegicus GN=Foxg1 PE=2 SV=1//2.93086e-07	0.961752	6.04e-07
LNC_002443	XLOC_227778	--	Novel_lncRNA	XM_020092053.1	109632650	--	sp|Q92736|RYR2_HUMAN Ryanodine receptor 2 OS=Homo sapiens GN=RYR2 PE=1 SV=3//0	0.95719	1.05e-06
LNC_002443	XLOC_227778	--	Novel_lncRNA	XM_020078850.1	109624296	--	sp|Q1LX59|C2512_DANRE Cholesterol 25-hydroxylase-like protein 1, member 2 OS=Danio rerio GN=ch25hl1.2 PE=3 SV=1//9.61213e-157	0.974083	8.82e-08
LNC_002443	XLOC_227778	--	Novel_lncRNA	XM_020112630.1	109646861	--	sp|Q8WZ42|TITIN_HUMAN Titin OS=Homo sapiens GN=TTN PE=1 SV=4//6.57323e-06	0.966695	3.05e-07
LNC_002443	XLOC_227778	--	Novel_lncRNA	XM_020111580.1	109645905	--	sp|F1QEG2|KL41B_DANRE Kelch-like protein 41b OS=Danio rerio GN=klhl41b PE=2 SV=1//0	0.95286	1.69e-06
LNC_002443	XLOC_227778	--	Novel_lncRNA	XM_020089886.1	109631252	--	sp|A8KBL5|S38AB_DANRE Putative sodium-coupled neutral amino acid transporter 11 OS=Danio rerio GN=slc38a11 PE=2 SV=2//6.27308e-180	0.977006	4.87e-08
LNC_002443	XLOC_227778	--	Novel_lncRNA	XM_020106168.1	109641647	--	sp|Q9HBB8|CDHR5_HUMAN Cadherin-related family member 5 OS=Homo sapiens GN=CDHR5 PE=1 SV=3//4.52771e-21	0.9783	3.65e-08
LNC_002443	XLOC_227778	--	Novel_lncRNA	XM_020086495.1	109629018	--	sp|Q7T1H5|DND1_DANRE Dead end protein 1 OS=Danio rerio GN=dnd PE=1 SV=1//5.94752e-62	0.968604	2.28e-07
LNC_002443	XLOC_227778	--	Novel_lncRNA	XM_020089712.1	109631115	--	sp|Q8NGC7|O11H6_HUMAN Olfactory receptor 11H6 OS=Homo sapiens GN=OR11H6 PE=3 SV=1//1.57482e-29	0.952064	1.84e-06
LNC_002443	XLOC_227778	--	Novel_lncRNA	XM_020101753.1	109638662	--	sp|Q9XZV3|GNAO_GEOCY Guanine nucleotide-binding protein G(o) subunit alpha OS=Geodia cydonium PE=2 SV=3//5.1251e-120	0.97891	3.17e-08
LNC_002443	XLOC_227778	--	Novel_lncRNA	XM_020110110.1	109644676	--	sp|E1C1L6|ENTP5_CHICK Ectonucleoside triphosphate diphosphohydrolase 5 OS=Gallus gallus GN=ENTPD5 PE=3 SV=1//4.62399e-161	0.963859	4.57e-07
LNC_002443	XLOC_227778	--	Novel_lncRNA	XM_020101468.1	109638476	--	sp|O75038|PLCH2_HUMAN 1-phosphatidylinositol 4,5-bisphosphate phosphodiesterase eta-2 OS=Homo sapiens GN=PLCH2 PE=2 SV=3//1.902e-139	0.962605	5.41e-07
LNC_002443	XLOC_227778	--	Novel_lncRNA	XM_020096444.1	109635311	--	sp|Q8IYB5|SMAP1_HUMAN Stromal membrane-associated protein 1 OS=Homo sapiens GN=SMAP1 PE=1 SV=2//2.86583e-78	0.953701	1.55e-06
LNC_002443	XLOC_227778	--	Novel_lncRNA	XM_020078608.1	109624111	--	sp|Q8C828|KBTBD_MOUSE Kelch repeat and BTB domain-containing protein 13 OS=Mus musculus GN=Kbtbd13 PE=2 SV=2//1.20956e-155	0.953987	1.5e-06
LNC_002443	XLOC_227778	--	Novel_lncRNA	XM_020094952.1	109634465	--	sp|P20362|SOML_PAROL Somatolactin OS=Paralichthys olivaceus PE=1 SV=1//2.69761e-154	0.964947	3.93e-07
LNC_002443	XLOC_227778	--	Novel_lncRNA	XM_020098720.1	109636792	--	sp|Q7RTU9|STRC_HUMAN Stereocilin OS=Homo sapiens GN=STRC PE=2 SV=1//0	0.956965	1.08e-06
LNC_002443	XLOC_227778	--	Novel_lncRNA	XM_020086553.1	109629074	--	sp|A2BGD5|CACO1_DANRE Calcium-binding and coiled-coil domain-containing protein 1 OS=Danio rerio GN=calcoco1 PE=3 SV=1//5.48719e-106	0.957581	1.01e-06
LNC_002443	XLOC_227778	--	Novel_lncRNA	XM_020112757.1	109646986	--	-//-	0.953437	1.59e-06
LNC_002443	XLOC_227778	--	Novel_lncRNA	XM_020101448.1	109638456	--	sp|P24530|EDNRB_HUMAN Endothelin B receptor OS=Homo sapiens GN=EDNRB PE=1 SV=1//2.81602e-175	0.969106	2.1e-07
LNC_002443	XLOC_227778	--	Novel_lncRNA	XM_020088056.1	109630047	--	sp|B0WYR6|WDY_CULQU WD repeat-containing protein on Y chromosome OS=Culex quinquefasciatus GN=WDY PE=3 SV=2//4.64473e-44	0.955981	1.21e-06
LNC_002443	XLOC_227778	--	Novel_lncRNA	XM_020078606.1	109624109	--	sp|Q6TLJ0|DRD4_MUSPF D(4) dopamine receptor OS=Mustela putorius furo GN=DRD4 PE=2 SV=1//1.75136e-109	0.95452	1.42e-06
LNC_002443	XLOC_227778	--	Novel_lncRNA	XM_020088135.1	109630119	--	sp|Q9Y619|ORNT1_HUMAN Mitochondrial ornithine transporter 1 OS=Homo sapiens GN=SLC25A15 PE=1 SV=1//2.48629e-127	0.985164	5.52e-09
LNC_002443	XLOC_227778	--	Novel_lncRNA	XM_020082168.1	109626326	--	sp|Q7SYD5|SC31A_DANRE Protein transport protein Sec31A OS=Danio rerio GN=sec31a PE=2 SV=1//1.41131e-85	0.976489	5.44e-08
LNC_002443	XLOC_227778	--	Novel_lncRNA	XM_020100800.1	109638033	--	sp|Q0IHU9|PRUN2_XENTR Protein prune homolog 2 OS=Xenopus tropicalis GN=Prune2 PE=2 SV=1//1.25431e-105	0.960136	7.41e-07
LNC_002443	XLOC_227778	--	Novel_lncRNA	XM_020081653.1	109626003	--	sp|Q9ULZ9|MMP17_HUMAN Matrix metalloproteinase-17 OS=Homo sapiens GN=MMP17 PE=1 SV=4//0	0.958741	8.79e-07
LNC_002443	XLOC_227778	--	Novel_lncRNA	XM_020099616.1	109637339	--	sp|Q9YHZ5|PIM2_DANRE Serine/threonine-protein kinase pim-2 OS=Danio rerio GN=pim2 PE=2 SV=2//2.2727e-43	0.953407	1.6e-06
LNC_002443	XLOC_227778	--	Novel_lncRNA	XM_020106779.1	109642111	--	sp|Q9UBP4|DKK3_HUMAN Dickkopf-related protein 3 OS=Homo sapiens GN=DKK3 PE=1 SV=2//2.14856e-06	0.963193	5e-07
LNC_002443	XLOC_227778	--	Novel_lncRNA	XM_020079710.1	109624794	--	sp|Q8K3V7|K1024_MOUSE UPF0258 protein KIAA1024 OS=Mus musculus GN=Kiaa1024 PE=2 SV=1//0	0.951991	1.85e-06
LNC_002443	XLOC_227778	--	Novel_lncRNA	XM_020103862.1	109640068	--	sp|Q2Z1R2|SOX1B_DANRE Transcription factor Sox-1b OS=Danio rerio GN=sox1b PE=2 SV=1//7.64903e-82	0.954079	1.49e-06
LNC_002443	XLOC_227778	--	Novel_lncRNA	XM_020100073.1	109637611	--	-//-	0.979116	3.02e-08
LNC_002443	XLOC_227778	--	Novel_lncRNA	XM_020103763.1	109639997	--	sp|Q0VE29|SAM12_MOUSE Sterile alpha motif domain-containing protein 12 OS=Mus musculus GN=Samd12 PE=2 SV=1//1.15125e-56	0.963035	5.11e-07
LNC_002443	XLOC_227778	--	Novel_lncRNA	XM_020106738.1	109642081	--	sp|A2ASS6|TITIN_MOUSE Titin OS=Mus musculus GN=Ttn PE=1 SV=1//7.06481e-06	0.961717	6.07e-07
LNC_002443	XLOC_227778	--	Novel_lncRNA	XM_020084751.1	109627927	--	sp|Q5RCC5|GBRA2_PONAB Gamma-aminobutyric acid receptor subunit alpha-2 OS=Pongo abelii GN=GABRA2 PE=2 SV=2//0	0.964273	4.32e-07
LNC_002443	XLOC_227778	--	Novel_lncRNA	XM_020102338.1	109639065	--	sp|Q64739|COBA2_MOUSE Collagen alpha-2(XI) chain OS=Mus musculus GN=Col11a2 PE=2 SV=3//5.03713e-06	0.968374	2.36e-07
LNC_002443	XLOC_227778	--	Novel_lncRNA	XM_020104680.1	109640595	--	sp|Q6VNS1|NTRK3_MOUSE NT-3 growth factor receptor OS=Mus musculus GN=Ntrk3 PE=1 SV=1//3.97769e-137	0.955442	1.28e-06
LNC_002443	XLOC_227778	--	Novel_lncRNA	XM_020084509.1	109627739	--	sp|Q6NUX0|WFKN_DANRE WAP, Kazal, immunoglobulin, Kunitz and NTR domain-containing protein OS=Danio rerio GN=wfikkn PE=2 SV=1//0	0.954968	1.35e-06
LNC_002443	XLOC_227778	--	Novel_lncRNA	XM_020089295.1	109630848	--	sp|Q9UPU3|SORC3_HUMAN VPS10 domain-containing receptor SorCS3 OS=Homo sapiens GN=SORCS3 PE=2 SV=2//0	0.951225	2e-06
LNC_002443	XLOC_227778	--	Novel_lncRNA	XM_020112609.1	109646840	--	sp|P23760|PAX3_HUMAN Paired box protein Pax-3 OS=Homo sapiens GN=PAX3 PE=1 SV=2//0	0.950142	2.23e-06
LNC_002443	XLOC_227778	--	Novel_lncRNA	XM_020108429.1	109643342	--	sp|Q2XVR6|SC4AB_TAKRU Sodium channel protein type 4 subunit alpha B OS=Takifugu rubripes GN=scn4ab PE=3 SV=1//1.9858e-06	0.962787	5.28e-07
LNC_002443	XLOC_227778	--	Novel_lncRNA	XM_020104250.1	109640332	--	sp|Q8VE33|GD1L1_MOUSE Ganglioside-induced differentiation-associated protein 1-like 1 OS=Mus musculus GN=Gdap1l1 PE=2 SV=1//0	0.961782	6.02e-07
LNC_002443	XLOC_227778	--	Novel_lncRNA	XM_020098155.1	109636434	--	-//-	0.980391	2.21e-08
LNC_002443	XLOC_227778	--	Novel_lncRNA	XM_020084334.1	109627638	--	sp|Q864Z2|RGS5_PIG Regulator of G-protein signaling 5 OS=Sus scrofa GN=RGS5 PE=2 SV=1//2.69029e-35	0.960746	6.87e-07
LNC_002443	XLOC_227778	--	Novel_lncRNA	XM_020105974.1	109641496	--	sp|P32847|B3AT_ONCMY Band 3 anion exchange protein OS=Oncorhynchus mykiss GN=slc4a1 PE=2 SV=2//0	0.978222	3.72e-08
LNC_002443	XLOC_227778	--	Novel_lncRNA	XM_020092642.1	109633054	--	sp|Q5XJV6|LMTK3_MOUSE Serine/threonine-protein kinase LMTK3 OS=Mus musculus GN=Lmtk3 PE=1 SV=1//7.21333e-06	0.959814	7.71e-07
LNC_002443	XLOC_227778	--	Novel_lncRNA	XM_020098538.1	109636669	--	sp|Q1L981|TDRD5_DANRE Tudor domain-containing protein 5 OS=Danio rerio GN=tdrd5 PE=2 SV=1//1.40153e-179	0.95711	1.06e-06
LNC_002443	XLOC_227778	--	Novel_lncRNA	XM_020109344.1	109644048	--	sp|P02562|MYSS_RABIT Myosin heavy chain, skeletal muscle (Fragments) OS=Oryctolagus cuniculus PE=1 SV=2//0	0.951276	1.99e-06
LNC_002443	XLOC_227778	--	Novel_lncRNA	XM_020085478.1	109628395	--	sp|O02740|GUC2F_BOVIN Retinal guanylyl cyclase 2 OS=Bos taurus GN=GUCY2F PE=2 SV=1//0	0.959307	8.21e-07
LNC_002443	XLOC_227778	--	Novel_lncRNA	XM_020109365.1	109644067	--	sp|Q5K4E3|POLS2_HUMAN Polyserase-2 OS=Homo sapiens GN=PRSS36 PE=1 SV=2//1.42865e-25	0.976644	5.26e-08
LNC_002443	XLOC_227778	--	Novel_lncRNA	XM_020105761.1	109641324	--	sp|A2VDD2|TC1DB_XENLA Tctex1 domain-containing protein 1-B (Fragment) OS=Xenopus laevis GN=tctex1d1-b PE=2 SV=1//2.66017e-72	0.972446	1.19e-07
LNC_002443	XLOC_227778	--	Novel_lncRNA	XM_020097811.1	109636208	--	sp|Q9WV07|LOXE3_MOUSE Hydroperoxide isomerase ALOXE3 OS=Mus musculus GN=Aloxe3 PE=1 SV=2//1.32626e-69	0.961961	5.88e-07
LNC_002443	XLOC_227778	--	Novel_lncRNA	XM_020083038.1	109626852	--	sp|Q91453|STXB_SYNHO Stonustoxin subunit beta OS=Synanceia horrida PE=1 SV=3//3.6259e-23	0.952885	1.69e-06
LNC_002443	XLOC_227778	--	Novel_lncRNA	XM_020111442.1	109645799	--	sp|P34969|5HT7R_HUMAN 5-hydroxytryptamine receptor 7 OS=Homo sapiens GN=HTR7 PE=1 SV=2//0	0.961942	5.9e-07
LNC_002443	XLOC_227778	--	Novel_lncRNA	XM_020079769.1	109624853	--	sp|Q9P1W9|PIM2_HUMAN Serine/threonine-protein kinase pim-2 OS=Homo sapiens GN=PIM2 PE=1 SV=1//1.04467e-40	0.952259	1.8e-06
LNC_002443	XLOC_227778	--	Novel_lncRNA	XM_020112348.1	109646591	--	sp|P27815|PDE4A_HUMAN cAMP-specific 3&apos;,5&apos;-cyclic phosphodiesterase 4A OS=Homo sapiens GN=PDE4A PE=1 SV=3//5.66635e-70	0.956679	1.12e-06
LNC_002443	XLOC_227778	--	Novel_lncRNA	XM_020102403.1	109639115	--	sp|Q3UHD1|BAI1_MOUSE Brain-specific angiogenesis inhibitor 1 OS=Mus musculus GN=Bai1 PE=1 SV=1//0	0.969216	2.07e-07
LNC_002443	XLOC_227778	--	Novel_lncRNA	XM_020080639.1	109625430	--	sp|Q86XH1|IQCA1_HUMAN IQ and AAA domain-containing protein 1 OS=Homo sapiens GN=IQCA1 PE=2 SV=1//0	0.951505	1.95e-06
LNC_002443	XLOC_227778	--	Novel_lncRNA	XM_020082911.1	109626734	--	sp|Q9TU17|CXA3_SHEEP Gap junction alpha-3 protein OS=Ovis aries GN=GJA3 PE=2 SV=3//6.05377e-110	0.958524	9.01e-07
LNC_002443	XLOC_227778	--	Novel_lncRNA	XM_020083588.1	109627161	--	sp|Q9NYC9|DYH9_HUMAN Dynein heavy chain 9, axonemal OS=Homo sapiens GN=DNAH9 PE=1 SV=3//6.06113e-07	0.973758	9.38e-08
LNC_002443	XLOC_227778	--	Novel_lncRNA	XM_020107333.1	109642512	--	sp|O54689|CCR6_MOUSE C-C chemokine receptor type 6 OS=Mus musculus GN=Ccr6 PE=2 SV=1//7.28861e-32	0.952426	1.77e-06
LNC_002443	XLOC_227778	--	Novel_lncRNA	XM_020102345.1	109639073	--	sp|Q7Z7M1|AGRD2_HUMAN Adhesion G-protein coupled receptor D2 OS=Homo sapiens GN=ADGRD2 PE=2 SV=1//5.93805e-175	0.952593	1.74e-06
LNC_002443	XLOC_227778	--	Novel_lncRNA	XM_020110685.1	109645155	--	sp|Q6V0L0|CP26C_HUMAN Cytochrome P450 26C1 OS=Homo sapiens GN=CYP26C1 PE=2 SV=2//0	0.968764	2.22e-07
LNC_002443	XLOC_227778	--	Novel_lncRNA	XM_020099177.1	109637064	--	sp|Q6ZSG1|RN165_HUMAN RING finger protein 165 OS=Homo sapiens GN=RNF165 PE=1 SV=1//5.99572e-116	0.968104	2.46e-07
LNC_002443	XLOC_227778	--	Novel_lncRNA	XM_020079789.1	109624873	--	sp|P26152|ACHA5_CHICK Neuronal acetylcholine receptor subunit alpha-5 OS=Gallus gallus GN=CHRNA5 PE=1 SV=2//0	0.951254	2e-06
LNC_002443	XLOC_227778	--	Novel_lncRNA	XM_020089076.1	109630739	--	sp|P81660|TNNC2_ANGAN Troponin C, skeletal muscle OS=Anguilla anguilla PE=1 SV=1//5.94785e-07	0.974582	8.01e-08
LNC_002443	XLOC_227778	--	Novel_lncRNA	XM_020084345.1	109627637	--	sp|O88751|CABP1_RAT Calcium-binding protein 1 OS=Rattus norvegicus GN=Cabp1 PE=1 SV=2//6.23032e-74	0.966158	3.3e-07
LNC_002443	XLOC_227778	--	Novel_lncRNA	XM_020108932.1	109643733	--	sp|P42128|FOXK1_MOUSE Forkhead box protein K1 OS=Mus musculus GN=Foxk1 PE=1 SV=2//0	0.98063	2.08e-08
LNC_002443	XLOC_227778	--	Novel_lncRNA	XM_020085469.1	109628386	--	sp|Q8CJ12|GPR64_MOUSE G-protein coupled receptor 64 OS=Mus musculus GN=Gpr64 PE=2 SV=1//4.52101e-161	0.962966	5.16e-07
LNC_002443	XLOC_227778	--	Novel_lncRNA	XM_020089561.1	109630996	--	sp|P23759|PAX7_HUMAN Paired box protein Pax-7 OS=Homo sapiens GN=PAX7 PE=1 SV=4//0	0.956179	1.18e-06
LNC_002443	XLOC_227778	--	Novel_lncRNA	XM_020089749.1	109631151	--	sp|Q98880|ACHA_DANRE Acetylcholine receptor subunit alpha OS=Danio rerio GN=chrna1 PE=2 SV=1//0	0.974169	8.67e-08
[truncated: 89,502 more rows]
