# Supplementary material for: Identification and Characterization of Long Non-coding RNAs in the Intestine of Olive Flounder (Paralichthys olivaceus) During Edwardsiella tarda Infection
Source: Front Immunol. 2021 Mar 31;12:623764. doi: 10.3389/fimmu.2021.623764 (PMC8044400; doi:10.3389/fimmu.2021.623764)
Supplement: Supplementary file 4 [file Table_4.XLSX]

## Sheet: H2_vs_H0.GO_Enrichment_result
GO_accession	Description	Term_type	Over_represented_pValue	Corrected_pValue	CAD_item	CAD_list	Bg_item	Bg_list	Gene_names	Gene_description
GO:0004843	ubiquitin-specific protease activity	molecular_function	0.0018712	1	3	317	16	19637	1.09627e+26	-|-|-|
GO:0008455	alpha-1,6-mannosylglycoprotein 2-beta-N-acetylglucosaminyltransferase activity	molecular_function	0.0022414	1	2	317	5	19637	1.09632e+17	-|-|
GO:0044723	single-organism carbohydrate metabolic process	biological_process	0.0039244	1	12	317	323	19637	1.09629e+107	-|-|-|-|-|-|-|-|-|-|-|-|
GO:0006486	protein glycosylation	biological_process	0.00819	1	6	317	118	19637	1.09631e+53	-|-|-|-|-|-|
GO:0043413	macromolecule glycosylation	biological_process	0.00819	1	6	317	118	19637	1.09632e+53	-|-|-|-|-|-|
GO:0070085	glycosylation	biological_process	0.0093754	1	6	317	121	19637	1.09626e+53	-|-|-|-|-|-|
GO:0003873	6-phosphofructo-2-kinase activity	molecular_function	0.010469	1	3	317	31	19637	1.09629e+26	-|-|-|
GO:0006000	fructose metabolic process	biological_process	0.010469	1	3	317	31	19637	1.09629e+26	-|-|-|
GO:0008375	acetylglucosaminyltransferase activity	molecular_function	0.011343	1	3	317	32	19637	1.09624e+26	-|-|-|
GO:0008252	nucleotidase activity	molecular_function	0.01168	1	2	317	11	19637	1.09629e+17	-|-|
GO:0008253	5'-nucleotidase activity	molecular_function	0.01168	1	2	317	11	19637	1.09633e+17	-|-|
GO:0009101	glycoprotein biosynthetic process	biological_process	0.012001	1	6	317	127	19637	1.09632e+53	-|-|-|-|-|-|
GO:0005922	connexon complex	cellular_component	0.01237	1	1	317	1	19637	109631339	-|
GO:0004829	threonine-tRNA ligase activity	molecular_function	0.012728	1	1	317	1	19637	109624096	-|
GO:0009100	glycoprotein metabolic process	biological_process	0.01385	1	6	317	131	19637	1.09624e+53	-|-|-|-|-|-|
GO:0017004	cytochrome complex assembly	biological_process	0.013893	1	3	317	33	19637	1.09625e+26	-|-|-|
GO:0031982	vesicle	cellular_component	0.014525	1	6	317	132	19637	1.09645e+53	-|-|-|-|-|-|
GO:0016758	transferase activity, transferring hexosyl groups	molecular_function	0.015364	1	8	317	215	19637	1.09643e+71	-|-|-|-|-|-|-|-|
GO:0019318	hexose metabolic process	biological_process	0.016291	1	5	317	97	19637	1.09643e+44	-|-|-|-|-|
GO:0006166	purine ribonucleoside salvage	biological_process	0.017029	1	1	317	1	19637	109628679	-|
GO:0006190	inosine salvage	biological_process	0.017029	1	1	317	1	19637	109628679	-|
GO:0043094	cellular metabolic compound salvage	biological_process	0.017029	1	1	317	1	19637	109628679	-|
GO:0043101	purine-containing compound salvage	biological_process	0.017029	1	1	317	1	19637	109628679	-|
GO:0043174	nucleoside salvage	biological_process	0.017029	1	1	317	1	19637	109628679	-|
GO:0046102	inosine metabolic process	biological_process	0.017029	1	1	317	1	19637	109628679	-|
GO:0046103	inosine biosynthetic process	biological_process	0.017029	1	1	317	1	19637	109628679	-|
GO:0050483	IMP 5'-nucleotidase activity	molecular_function	0.017029	1	1	317	1	19637	109628679	-|
GO:0005275	amine transmembrane transporter activity	molecular_function	0.017228	1	1	317	1	19637	109637452	-|
GO:0015665	alcohol transmembrane transporter activity	molecular_function	0.017228	1	1	317	1	19637	109637452	-|
GO:0015695	organic cation transport	biological_process	0.017228	1	1	317	1	19637	109637452	-|
GO:0015837	amine transport	biological_process	0.017228	1	1	317	1	19637	109637452	-|
GO:0015850	organic hydroxy compound transport	biological_process	0.017228	1	1	317	1	19637	109637452	-|
GO:0034228	ethanolamine transmembrane transporter activity	molecular_function	0.017228	1	1	317	1	19637	109637452	-|
GO:0034229	ethanolamine transport	biological_process	0.017228	1	1	317	1	19637	109637452	-|
GO:1901618	organic hydroxy compound transmembrane transporter activity	molecular_function	0.017228	1	1	317	1	19637	109637452	-|
GO:0008705	methionine synthase activity	molecular_function	0.017228	1	1	317	1	19637	109626681	-|
GO:0015725	gluconate transport	biological_process	0.017228	1	1	317	1	19637	109627707	-|
GO:0035429	gluconate transmembrane transport	biological_process	0.017228	1	1	317	1	19637	109627707	-|
GO:0042084	5-methyltetrahydrofolate-dependent methyltransferase activity	molecular_function	0.017228	1	1	317	1	19637	109626681	-|
GO:0019783	small conjugating protein-specific protease activity	molecular_function	0.01732	1	3	317	35	19637	1.0964e+26	-|-|-|
GO:0015718	monocarboxylic acid transport	biological_process	0.018672	1	2	317	13	19637	1.09628e+17	-|-|
GO:0046872	metal ion binding	molecular_function	0.019161	1	72	317	3712	19637	109638381,109645284,109637552,109637220,109645752,109632452,109645036,109630899,109630484,109624096,109639521,109626659,109640191,109627002,109631323,109640046,109633527,109627003,109637378,109636872,109628738,109625219,109631160,109638280,109642603,109629305,109627158,109640521,109645035,109640128,109637421,109630918,109640060,109638334,109627419,109640173,109626114,109636814,109632511,109628356…	-|-|-|-|-|-|-|-|-|-|-|-|-|-|-|-|-|-|-|-|-|-|-|-|-|-|-|-|-|-|-|-|-|-|-|-|-|-|-|-|-|-|-|-|-|-|-|-|-|-|-|-|-|-|-|-|-|-|-|-|-|-|-|-|-|-|-|-|-|-|-|-|
GO:0008443	phosphofructokinase activity	molecular_function	0.019479	1	3	317	38	19637	1.09643e+26	-|-|-|
GO:0005975	carbohydrate metabolic process	biological_process	0.020307	1	16	317	593	19637	1.09632e+143	-|-|-|-|-|-|-|-|-|-|-|-|-|-|-|-|
GO:0019200	carbohydrate kinase activity	molecular_function	0.021069	1	3	317	39	19637	1.09629e+26	-|-|-|
GO:0003824	catalytic activity	molecular_function	0.021172	1	137	317	7816	19637	109629333,109645752,109624295,109640120,109637552,109639649,109640130,109630899,109628277,109624644,109627002,109640191,109624096,109639521,109631726,109636872,109640046,109645035,109632268,109627158,109644933,109631395,109633522,109626548,109640138,109637509,109637421,109631725,109634710,109643099,109626114,109632511,109640173,109628548,109637488,109625986,109640182,109632440,109627583,109627055…	-|-|-|-|-|-|-|-|-|-|-|-|-|-|-|-|-|-|-|-|-|-|-|-|-|-|-|-|-|-|-|-|-|-|-|-|-|-|-|-|-|-|-|-|-|-|-|-|-|-|-|-|-|-|-|-|-|-|-|-|-|-|-|-|-|-|-|-|-|-|-|-|-|-|-|-|-|-|-|-|-|-|-|-|-|-|-|-|-|-|-|-|-|-|-|-|-|-|-|-|-|-|-|-|-|-|-|-|-|-|-|-|-|-|-|-|-|-|-|-|-|-|-|-|-|-|-|-|-|-|-|-|-|-|-|-|-|
GO:0043169	cation binding	molecular_function	0.021493	1	72	317	3733	19637	109648132,109638328,109630796,109629226,109628857,109627645,109628919,109629335,109645423,109640115,109633475,109626407,109626681,109637262,109637237,109627707,109637507,109628679,109640133,109626258,109626692,109628299,109631576,109634893,109627345,109626761,109632510,109628356,109640173,109636814,109626114,109632511,109627419,109638270,109631069,109636860,109624098,109627491,109640128,109645035…	-|-|-|-|-|-|-|-|-|-|-|-|-|-|-|-|-|-|-|-|-|-|-|-|-|-|-|-|-|-|-|-|-|-|-|-|-|-|-|-|-|-|-|-|-|-|-|-|-|-|-|-|-|-|-|-|-|-|-|-|-|-|-|-|-|-|-|-|-|-|-|-|
GO:0005783	endoplasmic reticulum	cellular_component	0.022335	1	10	317	314	19637	1.09647e+89	-|-|-|-|-|-|-|-|-|-|
GO:0018196	peptidyl-asparagine modification	biological_process	0.022642	1	1	317	2	19637	109630982	-|
GO:0018279	protein N-linked glycosylation via asparagine	biological_process	0.022642	1	1	317	2	19637	109630982	-|
GO:0005795	Golgi stack	cellular_component	0.023338	1	2	317	15	19637	1.09632e+17	-|-|
GO:0008270	zinc ion binding	molecular_function	0.023633	1	36	317	1650	19637	109628738,109636872,109625219,109627003,109627707,109627002,109626659,109624096,109634893,109626761,109632452,109630899,109637552,109645284,109638270,109631069,109636860,109624098,109627645,109648132,109638328,109628356,109640173,109636814,109626114,109630796,109627419,109640060,109638334,109630918,109626407,109629335,109642603,109627158,109629305,109638280	-|-|-|-|-|-|-|-|-|-|-|-|-|-|-|-|-|-|-|-|-|-|-|-|-|-|-|-|-|-|-|-|-|-|-|-|
GO:0097367	carbohydrate derivative binding	molecular_function	0.025892	1	4	317	74	19637	1.09648e+35	-|-|-|-|
GO:0003972	RNA ligase (ATP) activity	molecular_function	0.026126	1	1	317	2	19637	109640138	-|
GO:0006768	biotin metabolic process	biological_process	0.026366	1	1	317	2	19637	109638280	-|
GO:0009102	biotin biosynthetic process	biological_process	0.026366	1	1	317	2	19637	109638280	-|
GO:0042410	6-carboxyhexanoate-CoA ligase activity	molecular_function	0.026366	1	1	317	2	19637	109638280	-|
GO:0005996	monosaccharide metabolic process	biological_process	0.026683	1	5	317	110	19637	1.09626e+44	-|-|-|-|-|
GO:0005283	sodium:amino acid symporter activity	molecular_function	0.02754	1	1	317	2	19637	109631160	-|
GO:0005313	L-glutamate transmembrane transporter activity	molecular_function	0.02754	1	1	317	2	19637	109631160	-|
GO:0005416	cation:amino acid symporter activity	molecular_function	0.02754	1	1	317	2	19637	109631160	-|
GO:0015172	acidic amino acid transmembrane transporter activity	molecular_function	0.02754	1	1	317	2	19637	109631160	-|
GO:0015501	glutamate:sodium symporter activity	molecular_function	0.02754	1	1	317	2	19637	109631160	-|
GO:0015800	acidic amino acid transport	biological_process	0.02754	1	1	317	2	19637	109631160	-|
GO:0015807	L-amino acid transport	biological_process	0.02754	1	1	317	2	19637	109631160	-|
GO:0015813	L-glutamate transport	biological_process	0.02754	1	1	317	2	19637	109631160	-|
GO:0070475	rRNA base methylation	biological_process	0.027973	1	1	317	2	19637	109627587	-|
GO:0031988	membrane-bounded vesicle	cellular_component	0.029447	1	5	317	115	19637	1.09631e+44	-|-|-|-|-|
GO:0012506	vesicle membrane	cellular_component	0.029735	1	4	317	77	19637	1.09631e+35	-|-|-|-|
GO:0019060	intracellular transport of viral proteins in host cell	biological_process	0.031344	1	1	317	2	19637	109631555	-|
GO:0030581	symbiont intracellular protein transport in host	biological_process	0.031344	1	1	317	2	19637	109631555	-|
GO:0046719	regulation by virus of viral protein levels in host cell	biological_process	0.031344	1	1	317	2	19637	109631555	-|
GO:0051708	intracellular protein transport in other organism involved in symbiotic interaction	biological_process	0.031344	1	1	317	2	19637	109631555	-|
GO:0046914	transition metal ion binding	molecular_function	0.031608	1	41	317	1980	19637	109633527,109627003,109628738,109636872,109640133,109625219,109624096,109626659,109627002,109627707,109626761,109632452,109630899,109634893,109630484,109628299,109645284,109637552,109624098,109627645,109631069,109636860,109638270,109627419,109630796,109640173,109626114,109636814,109628356,109648132,109638328,109626407,109630918,109640060,109638334,109638280,109642603,109627158,109629305,109629335…	-|-|-|-|-|-|-|-|-|-|-|-|-|-|-|-|-|-|-|-|-|-|-|-|-|-|-|-|-|-|-|-|-|-|-|-|-|-|-|-|-|
GO:0004113	2',3'-cyclic-nucleotide 3'-phosphodiesterase activity	molecular_function	0.031639	1	1	317	2	19637	109637514	-|
GO:0044433	cytoplasmic vesicle part	cellular_component	0.032784	1	4	317	79	19637	1.09643e+35	-|-|-|-|
GO:0004334	fumarylacetoacetase activity	molecular_function	0.033747	1	1	317	2	19637	109624730	-|
GO:0016822	hydrolase activity, acting on acid carbon-carbon bonds	molecular_function	0.033747	1	1	317	2	19637	109624730	-|
GO:0016823	hydrolase activity, acting on acid carbon-carbon bonds, in ketonic substances	molecular_function	0.033747	1	1	317	2	19637	109624730	-|
GO:0016668	oxidoreductase activity, acting on a sulfur group of donors, NAD(P) as acceptor	molecular_function	0.033979	1	3	317	45	19637	1.09645e+26	-|-|-|
GO:0047134	protein-disulfide reductase activity	molecular_function	0.033979	1	3	317	45	19637	1.09629e+26	-|-|-|
GO:0016586	RSC complex	cellular_component	0.034071	1	1	317	2	19637	109636898	-|
GO:0008028	monocarboxylic acid transmembrane transporter activity	molecular_function	0.034161	1	1	317	2	19637	109627707	-|
GO:0015128	gluconate transmembrane transporter activity	molecular_function	0.034161	1	1	317	2	19637	109627707	-|
GO:0042873	aldonate transport	biological_process	0.034161	1	1	317	2	19637	109627707	-|
GO:0042879	aldonate transmembrane transporter activity	molecular_function	0.034161	1	1	317	2	19637	109627707	-|
GO:0004674	protein serine/threonine kinase activity	molecular_function	0.034346	1	8	317	233	19637	1.0964e+71	-|-|-|-|-|-|-|-|
GO:0044425	membrane part	cellular_component	0.034652	1	75	317	4106	19637	109630494,109627645,109628547,109626764,109638245,109628133,109630982,109648132,109638335,109638281,109634783,109647324,109632355,109638259,109640115,109645423,109626262,109632354,109628968,109626257,109630661,109638731,109638943,109629643,109641643,109628545,109642602,109638258,109631303,109627624,109643098,109629032,109632274,109644196,109627536,109624570,109640182,109634895,109638270,109627419…	-|-|-|-|-|-|-|-|-|-|-|-|-|-|-|-|-|-|-|-|-|-|-|-|-|-|-|-|-|-|-|-|-|-|-|-|-|-|-|-|-|-|-|-|-|-|-|-|-|-|-|-|-|-|-|-|-|-|-|-|-|-|-|-|-|-|-|-|-|-|-|-|-|-|-|
GO:0046422	violaxanthin de-epoxidase activity	molecular_function	0.037605	1	1	317	3	19637	109641438	-|
GO:0043167	ion binding	molecular_function	0.037958	1	107	317	5968	19637	109626258,109626692,109627055,109631576,109628299,109639501,109634893,109627345,109626761,109637262,109637237,109627707,109640190,109637507,109628679,109638731,109627004,109627156,109640133,109624097,109628919,109639671,109639505,109629335,109637514,109645423,109640115,109633475,109626680,109626407,109627360,109626681,109642398,109648132,109638328,109630796,109640113,109627587,109629226,109628857…	-|-|-|-|-|-|-|-|-|-|-|-|-|-|-|-|-|-|-|-|-|-|-|-|-|-|-|-|-|-|-|-|-|-|-|-|-|-|-|-|-|-|-|-|-|-|-|-|-|-|-|-|-|-|-|-|-|-|-|-|-|-|-|-|-|-|-|-|-|-|-|-|-|-|-|-|-|-|-|-|-|-|-|-|-|-|-|-|-|-|-|-|-|-|-|-|-|-|-|-|-|-|-|-|-|-|-|
GO:0008452	RNA ligase activity	molecular_function	0.038507	1	1	317	3	19637	109640138	-|
GO:0005343	organic acid:sodium symporter activity	molecular_function	0.038754	1	2	317	20	19637	1.09631e+17	-|-|
GO:0030153	bacteriocin immunity	biological_process	0.038766	1	2	317	20	19637	1.09626e+17	-|-|
GO:0004222	metalloendopeptidase activity	molecular_function	0.040071	1	7	317	203	19637	1.09631e+62	-|-|-|-|-|-|-|
GO:0031410	cytoplasmic vesicle	cellular_component	0.04123	1	5	317	126	19637	1.09632e+44	-|-|-|-|-|
GO:0012507	ER to Golgi transport vesicle membrane	cellular_component	0.041677	1	3	317	52	19637	1.09631e+26	-|-|-|
GO:0030127	COPII vesicle coat	cellular_component	0.041677	1	3	317	52	19637	1.09631e+26	-|-|-|
GO:0030134	ER to Golgi transport vesicle	cellular_component	0.041677	1	3	317	52	19637	1.09628e+26	-|-|-|
GO:0005310	dicarboxylic acid transmembrane transporter activity	molecular_function	0.042754	1	2	317	21	19637	1.09631e+17	-|-|
GO:0008194	UDP-glycosyltransferase activity	molecular_function	0.043	1	4	317	87	19637	1.09632e+35	-|-|-|-|
GO:0016667	oxidoreductase activity, acting on a sulfur group of donors	molecular_function	0.044219	1	5	317	128	19637	1.09629e+44	-|-|-|-|-|
GO:0015179	L-amino acid transmembrane transporter activity	molecular_function	0.044295	1	1	317	3	19637	109631160	-|
GO:0008234	cysteine-type peptidase activity	molecular_function	0.045022	1	7	317	208	19637	1.09632e+62	-|-|-|-|-|-|-|
GO:0071702	organic substance transport	biological_process	0.045228	1	25	317	1126	19637	1.09631e+224	-|-|-|-|-|-|-|-|-|-|-|-|-|-|-|-|-|-|-|-|-|-|-|-|-|
GO:0031418	L-ascorbic acid binding	molecular_function	0.04643	1	1	317	3	19637	109645035	-|
GO:0015721	bile acid and bile salt transport	biological_process	0.047884	1	1	317	3	19637	109638335	-|
GO:0046982	protein heterodimerization activity	molecular_function	0.047884	1	1	317	3	19637	109638335	-|
GO:0009214	cyclic nucleotide catabolic process	biological_process	0.048324	1	1	317	3	19637	109637514	-|
GO:0050290	sphingomyelin phosphodiesterase D activity	molecular_function	0.048979	1	1	317	3	19637	109638682	-|
GO:0034219	carbohydrate transmembrane transport	biological_process	0.049757	1	1	317	3	19637	109627707	-|
GO:0042555	MCM complex	cellular_component	0.049948	1	1	317	3	19637	109631323	-|
GO:0016021	integral to membrane	cellular_component	0.0504	1	63	317	3455	19637	109624794,109629355,109628277,109631323,109640174,109627002,109641643,109637385,109638731,109624096,109631726,109630661,109638943,109629643,109627624,109631303,109641822,109628413,109626261,109632452,109637452,109642602,109638258,109638320,109644196,109627536,109632274,109624295,109629032,109634914,109631068,109643098,109638277,109628799,109634895,109638270,109624570,109640182,109630494,109648132…	-|-|-|-|-|-|-|-|-|-|-|-|-|-|-|-|-|-|-|-|-|-|-|-|-|-|-|-|-|-|-|-|-|-|-|-|-|-|-|-|-|-|-|-|-|-|-|-|-|-|-|-|-|-|-|-|-|-|-|-|-|-|-|
GO:0008770	[acyl-carrier-protein] phosphodiesterase activity	molecular_function	0.050664	1	1	317	3	19637	109630899	-|
GO:0003726	double-stranded RNA adenosine deaminase activity	molecular_function	0.050778	1	1	317	3	19637	109636864	-|
GO:0000152	nuclear ubiquitin ligase complex	cellular_component	0.051249	1	5	317	131	19637	1.09624e+44	-|-|-|-|-|
GO:0005680	anaphase-promoting complex	cellular_component	0.051249	1	5	317	131	19637	1.09629e+44	-|-|-|-|-|
GO:0031461	cullin-RING ubiquitin ligase complex	cellular_component	0.051249	1	5	317	131	19637	1.09624e+44	-|-|-|-|-|
GO:0015385	sodium:hydrogen antiporter activity	molecular_function	0.051842	1	1	317	4	19637	109626326	-|
GO:0004832	valine-tRNA ligase activity	molecular_function	0.052789	1	1	317	4	19637	109631725	-|
GO:0006438	valyl-tRNA aminoacylation	biological_process	0.052789	1	1	317	4	19637	109631725	-|
GO:0019033	viral tegument	cellular_component	0.05312	1	2	317	24	19637	1.09633e+17	-|-|
GO:0005539	glycosaminoglycan binding	molecular_function	0.05326	1	3	317	55	19637	1.09648e+26	-|-|-|
GO:0016641	oxidoreductase activity, acting on the CH-NH2 group of donors, oxygen as acceptor	molecular_function	0.053395	1	2	317	24	19637	1.09645e+17	-|-|
GO:0006888	ER to Golgi vesicle-mediated transport	biological_process	0.054085	1	3	317	59	19637	1.09631e+26	-|-|-|
GO:0004809	tRNA (guanine-N2-)-methyltransferase activity	molecular_function	0.055582	1	1	317	4	19637	109640191	-|
GO:0000151	ubiquitin ligase complex	cellular_component	0.055895	1	5	317	134	19637	1.09624e+44	-|-|-|-|-|
GO:0031224	intrinsic to membrane	cellular_component	0.05627	1	63	317	3479	19637	109638731,109631726,109638943,109624096,109630661,109629643,109637385,109627002,109640174,109641643,109628277,109631323,109624794,109629355,109628799,109638277,109634914,109631068,109643098,109624295,109629032,109638320,109632274,109644196,109627536,109642602,109638258,109626261,109632452,109637452,109641822,109631303,109627624,109628413,109628547,109641710,109627419,109628133,109638245,109632511…	-|-|-|-|-|-|-|-|-|-|-|-|-|-|-|-|-|-|-|-|-|-|-|-|-|-|-|-|-|-|-|-|-|-|-|-|-|-|-|-|-|-|-|-|-|-|-|-|-|-|-|-|-|-|-|-|-|-|-|-|-|-|-|
GO:0016757	transferase activity, transferring glycosyl groups	molecular_function	0.05656	1	10	317	378	19637	1.09628e+89	-|-|-|-|-|-|-|-|-|-|
GO:0016877	ligase activity, forming carbon-sulfur bonds	molecular_function	0.057433	1	1	317	4	19637	109638280	-|
GO:0016878	acid-thiol ligase activity	molecular_function	0.057433	1	1	317	4	19637	109638280	-|
GO:0015643	toxic substance binding	molecular_function	0.05871	1	2	317	25	19637	1.09637e+17	-|-|
GO:0003689	DNA clamp loader activity	molecular_function	0.060509	1	1	317	4	19637	109638269	-|
GO:0005657	replication fork	cellular_component	0.060509	1	1	317	4	19637	109638269	-|
GO:0005663	DNA replication factor C complex	cellular_component	0.060509	1	1	317	4	19637	109638269	-|
GO:0033170	protein-DNA loading ATPase activity	molecular_function	0.060509	1	1	317	4	19637	109638269	-|
GO:0007605	sensory perception of sound	biological_process	0.060839	1	1	317	4	19637	109640046	-|
GO:0050954	sensory perception of mechanical stimulus	biological_process	0.060839	1	1	317	4	19637	109640046	-|
GO:0030414	peptidase inhibitor activity	molecular_function	0.061002	1	5	317	137	19637	1.0964e+44	-|-|-|-|-|
GO:0061134	peptidase regulator activity	molecular_function	0.061002	1	5	317	137	19637	1.0964e+44	-|-|-|-|-|
GO:0019538	protein metabolic process	biological_process	0.06273	1	56	317	3021	19637	109645305,109627645,109628857,109631069,109625986,109637488,109638270,109630796,109624095,109640116,109638250,109632511,109626764,109626114,109630982,109631725,109630678,109638272,109641333,109627745,109647324,109631908,109640138,109630918,109628932,109640115,109631395,109630795,109629305,109632415,109640128,109640114,109629227,109629242,109633527,109632399,109636872,109625219,109640133,109624097…	-|-|-|-|-|-|-|-|-|-|-|-|-|-|-|-|-|-|-|-|-|-|-|-|-|-|-|-|-|-|-|-|-|-|-|-|-|-|-|-|-|-|-|-|-|-|-|-|-|-|-|-|-|-|-|-|
GO:0004817	cysteine-tRNA ligase activity	molecular_function	0.063269	1	1	317	4	19637	109636872	-|
GO:0006423	cysteinyl-tRNA aminoacylation	biological_process	0.063269	1	1	317	4	19637	109636872	-|
GO:0000087	M phase of mitotic cell cycle	biological_process	0.06396	1	1	317	4	19637	109626692	-|
GO:0015081	sodium ion transmembrane transporter activity	molecular_function	0.064152	1	5	317	135	19637	1.09639e+44	-|-|-|-|-|
GO:0030658	transport vesicle membrane	cellular_component	0.064562	1	3	317	61	19637	1.09631e+26	-|-|-|
GO:0051213	dioxygenase activity	molecular_function	0.064626	1	3	317	58	19637	1.09627e+26	-|-|-|
GO:0004392	heme oxygenase (decyclizing) activity	molecular_function	0.065126	1	1	317	5	19637	109638382	-|
GO:0006788	heme oxidation	biological_process	0.065126	1	1	317	5	19637	109638382	-|
GO:0016874	ligase activity	molecular_function	0.066593	1	11	317	426	19637	1.09624e+98	-|-|-|-|-|-|-|-|-|-|-|
GO:0016020	membrane	cellular_component	0.066815	1	109	317	6377	19637	109624570,109640182,109624092,109637488,109634895,109638270,109624098,109626827,109634710,109632510,109641710,109627419,109632511,109636814,109640138,109636898,109630918,109626326,109633522,109637463,109637421,109645035,109631160,109642603,109637219,109627158,109631339,109629242,109632158,109647901,109627003,109624794,109629355,109627002,109640174,109632403,109628277,109631323,109631726,109624096…	-|-|-|-|-|-|-|-|-|-|-|-|-|-|-|-|-|-|-|-|-|-|-|-|-|-|-|-|-|-|-|-|-|-|-|-|-|-|-|-|-|-|-|-|-|-|-|-|-|-|-|-|-|-|-|-|-|-|-|-|-|-|-|-|-|-|-|-|-|-|-|-|-|-|-|-|-|-|-|-|-|-|-|-|-|-|-|-|-|-|-|-|-|-|-|-|-|-|-|-|-|-|-|-|-|-|-|-|-|
GO:0005868	cytoplasmic dynein complex	cellular_component	0.066914	1	1	317	4	19637	109631575	-|
GO:0008121	ubiquinol-cytochrome-c reductase activity	molecular_function	0.069346	1	2	317	29	19637	1.09632e+17	-|-|
GO:0016681	oxidoreductase activity, acting on diphenols and related substances as donors, cytochrome as acceptor	molecular_function	0.069346	1	2	317	29	19637	1.09632e+17	-|-|
GO:0008152	metabolic process	biological_process	0.070052	1	149	317	8971	19637	109627181,109632564,109626548,109640138,109637509,109645035,109640521,109632268,109627158,109644933,109631395,109637488,109625986,109645305,109629869,109630678,109631725,109643099,109632511,109626114,109640173,109628548,109630484,109640130,109630899,109645752,109629333,109638320,109640120,109639649,109637985,109636872,109632418,109633527,109647901,109628277,109624644,109640191,109639521,109631726…	-|-|-|-|-|-|-|-|-|-|-|-|-|-|-|-|-|-|-|-|-|-|-|-|-|-|-|-|-|-|-|-|-|-|-|-|-|-|-|-|-|-|-|-|-|-|-|-|-|-|-|-|-|-|-|-|-|-|-|-|-|-|-|-|-|-|-|-|-|-|-|-|-|-|-|-|-|-|-|-|-|-|-|-|-|-|-|-|-|-|-|-|-|-|-|-|-|-|-|-|-|-|-|-|-|-|-|-|-|-|-|-|-|-|-|-|-|-|-|-|-|-|-|-|-|-|-|-|-|-|-|-|-|-|-|-|-|-|-|-|-|-|-|-|-|-|-|-|-|
GO:0051259	protein oligomerization	biological_process	0.071263	1	5	317	148	19637	1.09645e+44	-|-|-|-|-|
GO:0000148	1,3-beta-D-glucan synthase complex	cellular_component	0.071959	1	1	317	5	19637	109643098	-|
GO:0003843	1,3-beta-D-glucan synthase activity	molecular_function	0.071959	1	1	317	5	19637	109643098	-|
GO:0006074	(1->3)-beta-D-glucan metabolic process	biological_process	0.071959	1	1	317	5	19637	109643098	-|
GO:0006075	(1->3)-beta-D-glucan biosynthetic process	biological_process	0.071959	1	1	317	5	19637	109643098	-|
GO:0009404	toxin metabolic process	biological_process	0.072176	1	2	317	29	19637	1.09637e+17	-|-|
GO:0071705	nitrogen compound transport	biological_process	0.07375	1	6	317	190	19637	1.09637e+53	-|-|-|-|-|-|
GO:0044422	organelle part	cellular_component	0.074069	1	38	317	1959	19637	109638335,109642398,109630982,109626764,109641710,109634895,109636757,109636860,109638753,109631069,109627645,109624098,109645035,109631575,109640521,109644933,109642603,109645423,109636898,109626326,109630918,109634783,109637755,109641643,109638731,109631726,109625964,109640133,109628738,109638269,109627536,109632274,109642165,109637552,109644768,109637452,109630899,109638258	-|-|-|-|-|-|-|-|-|-|-|-|-|-|-|-|-|-|-|-|-|-|-|-|-|-|-|-|-|-|-|-|-|-|-|-|-|-|
GO:0016740	transferase activity	molecular_function	0.076984	1	54	317	2899	19637	109640130,109627345,109638278,109642399,109627536,109629333,109632274,109643098,109639649,109628299,109643097,109645284,109640133,109624097,109625964,109638269,109629242,109634891,109631323,109624644,109639670,109640191,109638731,109639521,109631726,109640138,109626548,109627627,109627360,109626681,109627745,109645035,109640114,109632268,109632991,109637219,109629305,109640115,109630795,109627587…	-|-|-|-|-|-|-|-|-|-|-|-|-|-|-|-|-|-|-|-|-|-|-|-|-|-|-|-|-|-|-|-|-|-|-|-|-|-|-|-|-|-|-|-|-|-|-|-|-|-|-|-|-|-|
GO:0000287	magnesium ion binding	molecular_function	0.078794	1	4	317	105	19637	1.09633e+35	-|-|-|-|
GO:0005451	monovalent cation:hydrogen antiporter activity	molecular_function	0.079474	1	1	317	6	19637	109626326	-|
GO:0015491	cation:cation antiporter activity	molecular_function	0.079474	1	1	317	6	19637	109626326	-|
GO:0016706	oxidoreductase activity, acting on paired donors, with incorporation or reduction of molecular oxygen, 2-oxoglutarate as one donor, and incorporation of one atom each of oxygen into both donors	molecular_function	0.080015	1	2	317	29	19637	1.0964e+17	-|-|
GO:0042752	regulation of circadian rhythm	biological_process	0.080281	1	1	317	5	19637	109639533	-|
GO:0042754	negative regulation of circadian rhythm	biological_process	0.080281	1	1	317	5	19637	109639533	-|
GO:0016023	cytoplasmic membrane-bounded vesicle	cellular_component	0.081614	1	4	317	109	19637	1.09631e+35	-|-|-|-|
GO:0009312	oligosaccharide biosynthetic process	biological_process	0.08186	1	2	317	30	19637	1.09632e+17	-|-|
GO:0005524	ATP binding	molecular_function	0.084505	1	38	317	1923	19637	109640116,109638271,109640113,109642398,109631725,109643099,109645305,109638270,109627587,109636757,109637488,109639534,109628857,109629305,109637514,109644933,109638280,109630795,109640114,109639671,109627360,109626548,109640138,109630918,109624096,109638731,109631323,109628277,109624644,109629242,109638269,109624097,109636872,109627055,109639649,109639501,109629333,109642399	-|-|-|-|-|-|-|-|-|-|-|-|-|-|-|-|-|-|-|-|-|-|-|-|-|-|-|-|-|-|-|-|-|-|-|-|-|-|
GO:0005540	hyaluronic acid binding	molecular_function	0.084955	1	2	317	32	19637	1.09635e+17	-|-|
GO:0032559	adenyl ribonucleotide binding	molecular_function	0.086102	1	38	317	1926	19637	109630795,109638280,109637514,109644933,109629305,109639671,109640114,109627360,109630918,109640138,109626548,109640113,109638271,109640116,109643099,109631725,109642398,109645305,109639534,109628857,109637488,109636757,109627587,109638270,109639501,109627055,109639649,109642399,109629333,109638731,109624096,109624644,109628277,109631323,109638269,109629242,109636872,109624097	-|-|-|-|-|-|-|-|-|-|-|-|-|-|-|-|-|-|-|-|-|-|-|-|-|-|-|-|-|-|-|-|-|-|-|-|-|-|
GO:0000922	spindle pole	cellular_component	0.086457	1	2	317	31	19637	1.09642e+17	-|-|
GO:0005886	plasma membrane	cellular_component	0.08686	1	10	317	397	19637	1.09631e+89	-|-|-|-|-|-|-|-|-|-|
GO:0016301	kinase activity	molecular_function	0.087417	1	26	317	1248	19637	109626114,109639502,109640116,109638731,109631323,109642398,109643099,109624644,109629242,109638269,109624097,109640133,109638270,109632282,109640182,109628857,109639649,109629305,109630795,109640115,109629333,109640114,109642399,109627360,109626548,109640138	-|-|-|-|-|-|-|-|-|-|-|-|-|-|-|-|-|-|-|-|-|-|-|-|-|-|
GO:0030120	vesicle coat	cellular_component	0.087628	1	3	317	69	19637	1.09631e+26	-|-|-|
GO:0030135	coated vesicle	cellular_component	0.087628	1	3	317	69	19637	1.09631e+26	-|-|-|
GO:0030662	coated vesicle membrane	cellular_component	0.087628	1	3	317	69	19637	1.09631e+26	-|-|-|
GO:0005342	organic acid transmembrane transporter activity	molecular_function	0.087875	1	3	317	65	19637	1.09631e+26	-|-|-|
GO:0046943	carboxylic acid transmembrane transporter activity	molecular_function	0.087875	1	3	317	65	19637	1.09631e+26	-|-|-|
GO:0030212	hyaluronan metabolic process	biological_process	0.088748	1	1	317	6	19637	109643096	-|
GO:0006013	mannose metabolic process	biological_process	0.09033	1	1	317	6	19637	109640173	-|
GO:0000394	RNA splicing, via endonucleolytic cleavage and ligation	biological_process	0.090341	1	1	317	7	19637	109640138	-|
GO:0006388	tRNA splicing, via endonucleolytic cleavage and ligation	biological_process	0.090341	1	1	317	7	19637	109640138	-|
GO:0006959	humoral immune response	biological_process	0.092388	1	1	317	6	19637	109633210	-|
GO:0042381	hemolymph coagulation	biological_process	0.092388	1	1	317	6	19637	109633210	-|
GO:0002161	aminoacyl-tRNA editing activity	molecular_function	0.092939	1	1	317	6	19637	109631725	-|
GO:0008406	gonad development	biological_process	0.093665	1	1	317	6	19637	109638269	-|
GO:0045137	development of primary sexual characteristics	biological_process	0.093665	1	1	317	6	19637	109638269	-|
GO:0048608	reproductive structure development	biological_process	0.093665	1	1	317	6	19637	109638269	-|
GO:0061458	reproductive system development	biological_process	0.093665	1	1	317	6	19637	109638269	-|
GO:0015886	heme transport	biological_process	0.093997	1	2	317	34	19637	1.09625e+17	-|-|
GO:1901678	iron coordination entity transport	biological_process	0.093997	1	2	317	34	19637	1.09629e+17	-|-|
GO:0030133	transport vesicle	cellular_component	0.094098	1	3	317	73	19637	1.09631e+26	-|-|-|
GO:0030659	cytoplasmic vesicle membrane	cellular_component	0.094346	1	3	317	71	19637	1.09631e+26	-|-|-|
GO:0015849	organic acid transport	biological_process	0.094791	1	4	317	109	19637	1.09628e+35	-|-|-|-|
GO:0046942	carboxylic acid transport	biological_process	0.094791	1	4	317	109	19637	1.09628e+35	-|-|-|-|
GO:0016459	myosin complex	cellular_component	0.095359	1	4	317	107	19637	1.09645e+35	-|-|-|-|
GO:0030554	adenyl nucleotide binding	molecular_function	0.095755	1	38	317	1947	19637	109624096,109638731,109624644,109631323,109628277,109629242,109638269,109624097,109636872,109639501,109627055,109639649,109629333,109642399,109640113,109640116,109638271,109631725,109643099,109642398,109645305,109637488,109636757,109628857,109639534,109638270,109627587,109630795,109638280,109629305,109644933,109637514,109639671,109640114,109627360,109626548,109640138,109630918	-|-|-|-|-|-|-|-|-|-|-|-|-|-|-|-|-|-|-|-|-|-|-|-|-|-|-|-|-|-|-|-|-|-|-|-|-|-|
GO:0044446	intracellular organelle part	cellular_component	0.095924	1	37	317	1945	19637	109645035,109640521,109631575,109642603,109644933,109645423,109636898,109630918,109626326,109634783,109642398,109638335,109630982,109626764,109641710,109634895,109638753,109631069,109636757,109636860,109624098,109627645,109642165,109632274,109627536,109637552,109630899,109637452,109638258,109637755,109641643,109631726,109638731,109628738,109640133,109625964,109638269	-|-|-|-|-|-|-|-|-|-|-|-|-|-|-|-|-|-|-|-|-|-|-|-|-|-|-|-|-|-|-|-|-|-|-|-|-|
GO:0005509	calcium ion binding	molecular_function	0.096301	1	16	317	732	19637	1.09632e+143	-|-|-|-|-|-|-|-|-|-|-|-|-|-|-|-|
GO:0008514	organic anion transmembrane transporter activity	molecular_function	0.09703	1	3	317	68	19637	1.09628e+26	-|-|-|
GO:0043044	ATP-dependent chromatin remodeling	biological_process	0.098184	1	1	317	6	19637	109636898	-|
GO:0070011	peptidase activity, acting on L-amino acid peptides	molecular_function	0.09819	1	20	317	958	19637	1.09632e+179	-|-|-|-|-|-|-|-|-|-|-|-|-|-|-|-|-|-|-|-|
GO:0051181	cofactor transport	biological_process	0.099367	1	2	317	35	19637	1.09625e+17	-|-|
GO:0006457	protein folding	biological_process	0.10033	1	4	317	122	19637	1.09647e+35	-|-|-|-|
GO:0005665	DNA-directed RNA polymerase II, core complex	cellular_component	0.10118	1	1	317	7	19637	109638258	-|
GO:0015711	organic anion transport	biological_process	0.10199	1	4	317	112	19637	1.09638e+35	-|-|-|-|
GO:0008237	metallopeptidase activity	molecular_function	0.10272	1	7	317	253	19637	1.09632e+62	-|-|-|-|-|-|-|
GO:0004749	ribose phosphate diphosphokinase activity	molecular_function	0.10467	1	1	317	7	19637	109639521	-|
GO:0010827	regulation of glucose transport	biological_process	0.10743	1	1	317	7	19637	109636864	-|
GO:0010829	negative regulation of glucose transport	biological_process	0.10743	1	1	317	7	19637	109636864	-|
GO:0015758	glucose transport	biological_process	0.10743	1	1	317	7	19637	109636864	-|
GO:0046323	glucose import	biological_process	0.10743	1	1	317	7	19637	109636864	-|
GO:0046324	regulation of glucose import	biological_process	0.10743	1	1	317	7	19637	109636864	-|
GO:0046325	negative regulation of glucose import	biological_process	0.10743	1	1	317	7	19637	109636864	-|
GO:0007266	Rho protein signal transduction	biological_process	0.10773	1	4	317	108	19637	1.09629e+35	-|-|-|-|
GO:0035023	regulation of Rho protein signal transduction	biological_process	0.10773	1	4	317	108	19637	1.09629e+35	-|-|-|-|
GO:0004871	signal transducer activity	molecular_function	0.1082	1	23	317	1213	19637	1.09631e+206	-|-|-|-|-|-|-|-|-|-|-|-|-|-|-|-|-|-|-|-|-|-|-|
GO:0060089	molecular transducer activity	molecular_function	0.1082	1	23	317	1213	19637	1.09633e+206	-|-|-|-|-|-|-|-|-|-|-|-|-|-|-|-|-|-|-|-|-|-|-|
GO:0004386	helicase activity	molecular_function	0.10889	1	6	317	206	19637	1.09627e+53	-|-|-|-|-|-|
GO:0015370	solute:sodium symporter activity	molecular_function	0.10927	1	3	317	73	19637	1.09628e+26	-|-|-|
GO:0009086	methionine biosynthetic process	biological_process	0.10951	1	1	317	7	19637	109626681	-|
GO:0009311	oligosaccharide metabolic process	biological_process	0.1102	1	2	317	36	19637	1.09632e+17	-|-|
GO:1901700	response to oxygen-containing compound	biological_process	0.11083	1	2	317	39	19637	1.09629e+17	-|-|
GO:0050750	low-density lipoprotein particle receptor binding	molecular_function	0.11148	1	1	317	8	19637	109626680	-|
GO:0070325	lipoprotein particle receptor binding	molecular_function	0.11148	1	1	317	8	19637	109626680	-|
GO:0031012	extracellular matrix	cellular_component	0.11255	1	8	317	311	19637	1.09645e+71	-|-|-|-|-|-|-|-|
GO:0005637	nuclear inner membrane	cellular_component	0.11264	1	1	317	8	19637	109634783	-|
GO:0005639	integral to nuclear inner membrane	cellular_component	0.11264	1	1	317	8	19637	109634783	-|
GO:0031229	intrinsic to nuclear inner membrane	cellular_component	0.11264	1	1	317	8	19637	109634783	-|
GO:0044453	nuclear membrane part	cellular_component	0.11264	1	1	317	8	19637	109634783	-|
GO:0012505	endomembrane system	cellular_component	0.11312	1	9	317	369	19637	1.09631e+80	-|-|-|-|-|-|-|-|-|
GO:0015204	urea transmembrane transporter activity	molecular_function	0.1134	1	1	317	8	19637	109634895	-|
GO:0015840	urea transport	biological_process	0.1134	1	1	317	8	19637	109634895	-|
GO:0019755	one-carbon compound transport	biological_process	0.1134	1	1	317	8	19637	109634895	-|
GO:0042887	amide transmembrane transporter activity	molecular_function	0.1134	1	1	317	8	19637	109634895	-|
GO:0071918	urea transmembrane transport	biological_process	0.1134	1	1	317	8	19637	109634895	-|
GO:0042168	heme metabolic process	biological_process	0.11358	1	2	317	38	19637	1.09627e+17	-|-|
GO:0008233	peptidase activity	molecular_function	0.11403	1	21	317	1038	19637	1.09637e+188	-|-|-|-|-|-|-|-|-|-|-|-|-|-|-|-|-|-|-|-|-|
GO:0006493	protein O-linked glycosylation	biological_process	0.11448	1	1	317	8	19637	109627345	-|
GO:0010466	negative regulation of peptidase activity	biological_process	0.11466	1	1	317	9	19637	109639533	-|
GO:0010951	negative regulation of endopeptidase activity	biological_process	0.11466	1	1	317	9	19637	109639533	-|
GO:0006858	extracellular transport	biological_process	0.1168	1	1	317	8	19637	109631555	-|
GO:0001614	purinergic nucleotide receptor activity	molecular_function	0.11689	1	1	317	8	19637	109628799	-|
GO:0004931	extracellular ATP-gated cation channel activity	molecular_function	0.11689	1	1	317	8	19637	109628799	-|
GO:0014074	response to purine-containing compound	biological_process	0.11689	1	1	317	8	19637	109628799	-|
GO:0016502	nucleotide receptor activity	molecular_function	0.11689	1	1	317	8	19637	109628799	-|
GO:0033198	response to ATP	biological_process	0.11689	1	1	317	8	19637	109628799	-|
GO:0035381	ATP-gated ion channel activity	molecular_function	0.11689	1	1	317	8	19637	109628799	-|
GO:0035586	purinergic receptor activity	molecular_function	0.11689	1	1	317	8	19637	109628799	-|
GO:0046683	response to organophosphorus	biological_process	0.11689	1	1	317	8	19637	109628799	-|
GO:0045156	electron transporter, transferring electrons within the cyclic electron transport pathway of photosynthesis activity	molecular_function	0.11709	1	1	317	8	19637	109627536	-|
GO:0006508	proteolysis	biological_process	0.11712	1	15	317	706	19637	1.09632e+134	-|-|-|-|-|-|-|-|-|-|-|-|-|-|-|
GO:0030077	plasma membrane light-harvesting complex	cellular_component	0.11717	1	1	317	8	19637	109627536	-|
GO:0042716	plasma membrane-derived chromatophore	cellular_component	0.11717	1	1	317	8	19637	109627536	-|
GO:0000015	phosphopyruvate hydratase complex	cellular_component	0.11764	1	1	317	8	19637	109626258	-|
GO:0004634	phosphopyruvate hydratase activity	molecular_function	0.11764	1	1	317	8	19637	109626258	-|
GO:0005737	cytoplasm	cellular_component	0.11864	1	41	317	2252	19637	109626764,109638335,109633537,109631725,109630982,109632321,109627645,109627587,109634895,109625973,109637488,109627158,109642603,109645423,109629227,109645035,109631575,109628969,109647324,109637421,109627181,109626680,109633475,109630918,109638731,109624096,109631726,109631323,109637755,109641643,109636872,109626258,109628299,109632274,109645752,109627536,109642165,109634946,109641438,109631303…	-|-|-|-|-|-|-|-|-|-|-|-|-|-|-|-|-|-|-|-|-|-|-|-|-|-|-|-|-|-|-|-|-|-|-|-|-|-|-|-|-|
GO:0003678	DNA helicase activity	molecular_function	0.11926	1	4	317	120	19637	1.09631e+35	-|-|-|-|
GO:0032266	phosphatidylinositol-3-phosphate binding	molecular_function	0.11956	1	1	317	8	19637	109627004	-|
GO:0004812	aminoacyl-tRNA ligase activity	molecular_function	0.1212	1	3	317	77	19637	1.09624e+26	-|-|-|
GO:0009507	chloroplast	cellular_component	0.12253	1	1	317	9	19637	109641438	-|
GO:0009536	plastid	cellular_component	0.12253	1	1	317	9	19637	109641438	-|
GO:0008649	rRNA methyltransferase activity	molecular_function	0.12292	1	1	317	9	19637	109627587	-|
GO:0048029	monosaccharide binding	molecular_function	0.12372	1	1	317	9	19637	109645035	-|
GO:0005623	cell	cellular_component	0.12387	1	91	317	5353	19637	109629032,109634946,109627536,109632274,109628299,109643098,109626258,109644768,109627055,109626692,109626761,109631303,109634893,109638258,109641643,109637755,109627707,109638731,109638943,109639512,109638682,109640133,109625964,109628969,109631575,109629227,109645423,109637514,109633475,109626680,109626681,109634783,109647324,109630982,109642398,109638335,109638296,109638272,109638281,109640113…	-|-|-|-|-|-|-|-|-|-|-|-|-|-|-|-|-|-|-|-|-|-|-|-|-|-|-|-|-|-|-|-|-|-|-|-|-|-|-|-|-|-|-|-|-|-|-|-|-|-|-|-|-|-|-|-|-|-|-|-|-|-|-|-|-|-|-|-|-|-|-|-|-|-|-|-|-|-|-|-|-|-|-|-|-|-|-|-|-|-|-|
GO:0044464	cell part	cellular_component	0.12387	1	91	317	5353	19637	109638320,109642165,109645752,109637552,109641438,109628799,109632452,109637452,109630899,109631323,109640174,109631726,109624096,109636872,109631339,109628738,109627003,109638269,109647901,109645035,109640521,109644933,109642603,109627158,109631395,109638280,109627181,109636898,109626326,109630918,109632564,109637421,109633537,109631725,109641710,109634895,109631069,109638753,109636860,109637488…	-|-|-|-|-|-|-|-|-|-|-|-|-|-|-|-|-|-|-|-|-|-|-|-|-|-|-|-|-|-|-|-|-|-|-|-|-|-|-|-|-|-|-|-|-|-|-|-|-|-|-|-|-|-|-|-|-|-|-|-|-|-|-|-|-|-|-|-|-|-|-|-|-|-|-|-|-|-|-|-|-|-|-|-|-|-|-|-|-|-|-|
GO:0048193	Golgi vesicle transport	biological_process	0.12422	1	5	317	175	19637	1.09631e+44	-|-|-|-|-|
GO:0000097	sulfur amino acid biosynthetic process	biological_process	0.12486	1	1	317	8	19637	109626681	-|
GO:0072330	monocarboxylic acid biosynthetic process	biological_process	0.12615	1	2	317	43	19637	1.09631e+17	-|-|
GO:0044444	cytoplasmic part	cellular_component	0.12635	1	32	317	1725	19637	109631323,109641643,109631726,109638731,109642165,109634946,109627536,109632274,109645752,109641438,109626258,109628299,109631303,109630899,109638335,109630982,109626764,109625973,109634895,109627587,109637488,109627645,109632321,109645035,109629227,109631575,109642603,109627158,109645423,109630918,109626680,109647324	-|-|-|-|-|-|-|-|-|-|-|-|-|-|-|-|-|-|-|-|-|-|-|-|-|-|-|-|-|-|-|-|
GO:0031965	nuclear membrane	cellular_component	0.12776	1	1	317	9	19637	109634783	-|
GO:0044267	cellular protein metabolic process	biological_process	0.12779	1	43	317	2374	19637	109629242,109633527,109636872,109640133,109624097,109638731,109631726,109631323,109624644,109627345,109631303,109630484,109626692,109639649,109628299,109642399,109632274,109645752,109645305,109627645,109638270,109631069,109628857,109637488,109625986,109640116,109638250,109626764,109624095,109630678,109630982,109631725,109647324,109627745,109640138,109630918,109628932,109629305,109630795,109640128…	-|-|-|-|-|-|-|-|-|-|-|-|-|-|-|-|-|-|-|-|-|-|-|-|-|-|-|-|-|-|-|-|-|-|-|-|-|-|-|-|-|-|-|
GO:0010243	response to organonitrogen compound	biological_process	0.12825	1	1	317	9	19637	109628799	-|
GO:0070206	protein trimerization	biological_process	0.12838	1	2	317	42	19637	1.09642e+17	-|-|
GO:0016679	oxidoreductase activity, acting on diphenols and related substances as donors	molecular_function	0.12902	1	2	317	41	19637	1.09632e+17	-|-|
GO:0004842	ubiquitin-protein ligase activity	molecular_function	0.12903	1	6	317	226	19637	1.09629e+53	-|-|-|-|-|-|
GO:0019787	small conjugating protein ligase activity	molecular_function	0.12903	1	6	317	226	19637	1.09629e+53	-|-|-|-|-|-|
GO:0004176	ATP-dependent peptidase activity	molecular_function	0.1294	1	1	317	8	19637	109629341	-|
GO:0005507	copper ion binding	molecular_function	0.13557	1	3	317	84	19637	1.09631e+26	-|-|-|
GO:0008440	inositol-1,4,5-trisphosphate 3-kinase activity	molecular_function	0.13842	1	1	317	10	19637	109632282	-|
GO:0071704	organic substance metabolic process	biological_process	0.14006	1	126	317	7677	19637	109645284,109637985,109639649,109642399,109638320,109626574,109645752,109629333,109632452,109630899,109641709,109640130,109630484,109639521,109631726,109640191,109624644,109640042,109632403,109628277,109631323,109638269,109633527,109629242,109632418,109628738,109636872,109625219,109631395,109638382,109630795,109638280,109627147,109637219,109627158,109629305,109632268,109640521,109640044,109640128…	-|-|-|-|-|-|-|-|-|-|-|-|-|-|-|-|-|-|-|-|-|-|-|-|-|-|-|-|-|-|-|-|-|-|-|-|-|-|-|-|-|-|-|-|-|-|-|-|-|-|-|-|-|-|-|-|-|-|-|-|-|-|-|-|-|-|-|-|-|-|-|-|-|-|-|-|-|-|-|-|-|-|-|-|-|-|-|-|-|-|-|-|-|-|-|-|-|-|-|-|-|-|-|-|-|-|-|-|-|-|-|-|-|-|-|-|-|-|-|-|-|-|-|-|-|-|
GO:0005088	Ras guanyl-nucleotide exchange factor activity	molecular_function	0.14054	1	4	317	121	19637	1.09629e+35	-|-|-|-|
GO:0005089	Rho guanyl-nucleotide exchange factor activity	molecular_function	0.14054	1	4	317	121	19637	1.09631e+35	-|-|-|-|
GO:0007020	microtubule nucleation	biological_process	0.14149	1	1	317	9	19637	109641710	-|
GO:0010968	regulation of microtubule nucleation	biological_process	0.14149	1	1	317	9	19637	109641710	-|
GO:0090063	positive regulation of microtubule nucleation	biological_process	0.14149	1	1	317	9	19637	109641710	-|
GO:0004000	adenosine deaminase activity	molecular_function	0.14169	1	1	317	9	19637	109636864	-|
GO:0006869	lipid transport	biological_process	0.14464	1	3	317	89	19637	1.0964e+26	-|-|-|
GO:0015293	symporter activity	molecular_function	0.14496	1	3	317	84	19637	1.09631e+26	-|-|-|
GO:0015294	solute:cation symporter activity	molecular_function	0.14496	1	3	317	84	19637	1.09628e+26	-|-|-|
GO:0004888	transmembrane signaling receptor activity	molecular_function	0.14578	1	17	317	912	19637	1.09629e+152	-|-|-|-|-|-|-|-|-|-|-|-|-|-|-|-|-|
GO:0016778	diphosphotransferase activity	molecular_function	0.14674	1	1	317	10	19637	109639521	-|
GO:0009654	oxygen evolving complex	cellular_component	0.14687	1	1	317	10	19637	109647901	-|
GO:0005543	phospholipid binding	molecular_function	0.14877	1	4	317	129	19637	1.09638e+35	-|-|-|-|
GO:0007160	cell-matrix adhesion	biological_process	0.14889	1	1	317	11	19637	109627491	-|
GO:0005815	microtubule organizing center	cellular_component	0.14959	1	3	317	85	19637	1.09642e+26	-|-|-|
GO:0006777	Mo-molybdopterin cofactor biosynthetic process	biological_process	0.15022	1	1	317	11	19637	109645305	-|
GO:0019720	Mo-molybdopterin cofactor metabolic process	biological_process	0.15022	1	1	317	11	19637	109645305	-|
GO:0044272	sulfur compound biosynthetic process	biological_process	0.15306	1	2	317	43	19637	1.09638e+17	-|-|
GO:0008094	DNA-dependent ATPase activity	molecular_function	0.15319	1	2	317	43	19637	1.0964e+17	-|-|
GO:0044766	multi-organism transport	biological_process	0.15362	1	1	317	10	19637	109631555	-|
GO:0016638	oxidoreductase activity, acting on the CH-NH2 group of donors	molecular_function	0.15424	1	2	317	45	19637	1.09631e+17	-|-|
GO:1901698	response to nitrogen compound	biological_process	0.15472	1	1	317	11	19637	109628799	-|
GO:0016875	ligase activity, forming carbon-oxygen bonds	molecular_function	0.15494	1	3	317	87	19637	1.09637e+26	-|-|-|
GO:0016876	ligase activity, forming aminoacyl-tRNA and related compounds	molecular_function	0.15494	1	3	317	87	19637	1.09637e+26	-|-|-|
GO:0009847	spore germination	biological_process	0.15539	1	1	317	11	19637	109641710	-|
GO:0006835	dicarboxylic acid transport	biological_process	0.15551	1	2	317	46	19637	1.09631e+17	-|-|
GO:0032182	small conjugating protein binding	molecular_function	0.15557	1	2	317	43	19637	1.0964e+17	-|-|
GO:0030865	cortical cytoskeleton organization	biological_process	0.15627	1	1	317	10	19637	109632452	-|
GO:0030866	cortical actin cytoskeleton organization	biological_process	0.15627	1	1	317	10	19637	109632452	-|
GO:0030436	asexual sporulation	biological_process	0.15802	1	1	317	12	19637	109631908	-|
GO:0030141	secretory granule	cellular_component	0.15884	1	1	317	12	19637	109632321	-|
GO:0006555	methionine metabolic process	biological_process	0.15925	1	1	317	11	19637	109626681	-|
GO:0005575	cellular_component	cellular_component	0.15947	1	171	317	10728	19637	109630484,109640130,109641822,109630899,109645752,109638320,109637220,109637552,109624295,109639649,109640122,109631068,109634914,109638277,109631339,109636872,109637378,109629355,109647901,109640046,109628277,109627002,109624096,109631726,109633522,109627181,109632564,109636898,109640138,109637463,109637421,109645035,109640521,109627158,109644933,109631160,109631395,109637483,109637488,109624092…	-|-|-|-|-|-|-|-|-|-|-|-|-|-|-|-|-|-|-|-|-|-|-|-|-|-|-|-|-|-|-|-|-|-|-|-|-|-|-|-|-|-|-|-|-|-|-|-|-|-|-|-|-|-|-|-|-|-|-|-|-|-|-|-|-|-|-|-|-|-|-|-|-|-|-|-|-|-|-|-|-|-|-|-|-|-|-|-|-|-|-|-|-|-|-|-|-|-|-|-|-|-|-|-|-|-|-|-|-|-|-|-|-|-|-|-|-|-|-|-|-|-|-|-|-|-|-|-|-|-|-|-|-|-|-|-|-|-|-|-|-|-|-|-|-|-|-|-|-|-|-|-|-|-|-|-|-|-|-|-|-|-|-|-|-|-|-|-|-|-|-|
GO:0006487	protein N-linked glycosylation	biological_process	0.15999	1	1	317	11	19637	109630982	-|
GO:0044428	nuclear part	cellular_component	0.16018	1	15	317	735	19637	1.09635e+134	-|-|-|-|-|-|-|-|-|-|-|-|-|-|-|
GO:0047396	glycosylphosphatidylinositol diacylglycerol-lyase activity	molecular_function	0.16165	1	1	317	11	19637	109627360	-|
GO:0009295	nucleoid	cellular_component	0.16187	1	1	317	11	19637	109639671	-|
GO:0031300	intrinsic to organelle membrane	cellular_component	0.16435	1	3	317	92	19637	1.09638e+26	-|-|-|
GO:0031301	integral to organelle membrane	cellular_component	0.16435	1	3	317	92	19637	1.09638e+26	-|-|-|
GO:0006730	one-carbon metabolic process	biological_process	0.1644	1	1	317	11	19637	109626681	-|
GO:0005921	gap junction	cellular_component	0.16535	1	1	317	13	19637	109631339	-|
GO:0015291	secondary active transmembrane transporter activity	molecular_function	0.16542	1	4	317	137	19637	1.09626e+35	-|-|-|-|
GO:0019722	calcium-mediated signaling	biological_process	0.16545	1	1	317	11	19637	109640061	-|
GO:0019932	second-messenger-mediated signaling	biological_process	0.16545	1	1	317	11	19637	109640061	-|
GO:0000030	mannosyltransferase activity	molecular_function	0.16675	1	1	317	12	19637	109627345	-|
GO:0038023	signaling receptor activity	molecular_function	0.16724	1	18	317	986	19637	1.0964e+161	-|-|-|-|-|-|-|-|-|-|-|-|-|-|-|-|-|-|
GO:0006787	porphyrin-containing compound catabolic process	biological_process	0.16922	1	1	317	13	19637	109638382	-|
GO:0033015	tetrapyrrole catabolic process	biological_process	0.16922	1	1	317	13	19637	109638382	-|
GO:0032040	small-subunit processome	cellular_component	0.17165	1	3	317	94	19637	1.09626e+26	-|-|-|
GO:1901981	phosphatidylinositol phosphate binding	molecular_function	0.17174	1	1	317	12	19637	109627004	-|
GO:0044459	plasma membrane part	cellular_component	0.17208	1	6	317	243	19637	1.09639e+53	-|-|-|-|-|-|
GO:0004602	glutathione peroxidase activity	molecular_function	0.1732	1	1	317	14	19637	109631726	-|
GO:0008380	RNA splicing	biological_process	0.17322	1	3	317	94	19637	1.0964e+26	-|-|-|
GO:0016765	transferase activity, transferring alkyl or aryl (other than methyl) groups	molecular_function	0.17379	1	2	317	50	19637	1.09633e+17	-|-|
GO:0019748	secondary metabolic process	biological_process	0.17394	1	2	317	48	19637	1.09626e+17	-|-|
GO:0008360	regulation of cell shape	biological_process	0.17423	1	1	317	13	19637	109627360	-|
GO:0016151	nickel cation binding	molecular_function	0.17473	1	3	317	99	19637	1.09634e+26	-|-|-|
GO:0051049	regulation of transport	biological_process	0.17502	1	2	317	49	19637	1.09637e+17	-|-|
GO:0006269	DNA replication, synthesis of RNA primer	biological_process	0.17551	1	1	317	12	19637	109632268	-|
GO:0051766	inositol trisphosphate kinase activity	molecular_function	0.17566	1	1	317	13	19637	109632282	-|
GO:0016787	hydrolase activity	molecular_function	0.17611	1	61	317	3528	19637	109645752,109629333,109632440,109626692,109627055,109639501,109629341,109630899,109632452,109638258,109628545,109626260,109631323,109628277,109632403,109627002,109640174,109638682,109638725,109638731,109628679,109625219,109632399,109636872,109634772,109637476,109631787,109638269,109640046,109636864,109640128,109640051,109629335,109637514,109644933,109631395,109626931,109633522,109624730,109631908…	-|-|-|-|-|-|-|-|-|-|-|-|-|-|-|-|-|-|-|-|-|-|-|-|-|-|-|-|-|-|-|-|-|-|-|-|-|-|-|-|-|-|-|-|-|-|-|-|-|-|-|-|-|-|-|-|-|-|-|-|-|
GO:0002115	store-operated calcium entry	biological_process	0.17663	1	1	317	13	19637	109638335	-|
GO:0010959	regulation of metal ion transport	biological_process	0.17663	1	1	317	13	19637	109638335	-|
GO:0043269	regulation of ion transport	biological_process	0.17663	1	1	317	13	19637	109638335	-|
GO:0051924	regulation of calcium ion transport	biological_process	0.17663	1	1	317	13	19637	109638335	-|
GO:2001256	regulation of store-operated calcium entry	biological_process	0.17663	1	1	317	13	19637	109638335	-|
GO:0007265	Ras protein signal transduction	biological_process	0.17799	1	4	317	131	19637	1.09629e+35	-|-|-|-|
GO:0046578	regulation of Ras protein signal transduction	biological_process	0.17799	1	4	317	131	19637	1.09631e+35	-|-|-|-|
GO:0006464	cellular protein modification process	biological_process	0.17835	1	30	317	1629	19637	109630982,109624644,109630678,109631323,109631726,109638731,109624095,109640116,109626764,109628857,109631069,109625986,109638270,109640133,109624097,109633527,109629242,109640128,109642399,109640114,109632274,109630795,109639649,109629305,109626692,109630918,109640138,109627345,109630484,109627745	-|-|-|-|-|-|-|-|-|-|-|-|-|-|-|-|-|-|-|-|-|-|-|-|-|-|-|-|-|-|
GO:0036211	protein modification process	biological_process	0.17835	1	30	317	1629	19637	109625986,109631069,109628857,109640133,109638270,109624097,109629242,109633527,109630982,109624644,109631323,109630678,109624095,109631726,109638731,109626764,109640116,109630918,109640138,109630484,109627345,109627745,109632274,109640114,109640128,109642399,109630795,109639649,109626692,109629305	-|-|-|-|-|-|-|-|-|-|-|-|-|-|-|-|-|-|-|-|-|-|-|-|-|-|-|-|-|-|
GO:0016491	oxidoreductase activity	molecular_function	0.17886	1	24	317	1303	19637	1.09627e+215	-|-|-|-|-|-|-|-|-|-|-|-|-|-|-|-|-|-|-|-|-|-|-|-|
GO:0000902	cell morphogenesis	biological_process	0.1793	1	3	317	94	19637	1.09627e+26	-|-|-|
GO:0032989	cellular component morphogenesis	biological_process	0.1793	1	3	317	94	19637	1.09632e+26	-|-|-|
GO:0004668	protein-arginine deiminase activity	molecular_function	0.17958	1	1	317	12	19637	109637421	-|
GO:0051187	cofactor catabolic process	biological_process	0.1801	1	1	317	14	19637	109638382	-|
GO:0008645	hexose transport	biological_process	0.18064	1	1	317	12	19637	109636864	-|
GO:0017111	nucleoside-triphosphatase activity	molecular_function	0.18085	1	19	317	974	19637	1.09629e+170	-|-|-|-|-|-|-|-|-|-|-|-|-|-|-|-|-|-|-|
GO:0031419	cobalamin binding	molecular_function	0.18111	1	1	317	13	19637	109626681	-|
GO:0008172	S-methyltransferase activity	molecular_function	0.18288	1	1	317	13	19637	109626681	-|
GO:0009878	nodule morphogenesis	biological_process	0.18431	1	1	317	13	19637	109628857	-|
GO:0009886	post-embryonic morphogenesis	biological_process	0.18431	1	1	317	13	19637	109628857	-|
GO:0044111	development involved in symbiotic interaction	biological_process	0.18431	1	1	317	13	19637	109628857	-|
GO:0000275	mitochondrial proton-transporting ATP synthase complex, catalytic core F(1)	cellular_component	0.18461	1	1	317	13	19637	109630918	-|
GO:0019842	vitamin binding	molecular_function	0.18602	1	2	317	52	19637	1.09627e+17	-|-|
GO:0031589	cell-substrate adhesion	biological_process	0.18775	1	1	317	14	19637	109627491	-|
GO:0042578	phosphoric ester hydrolase activity	molecular_function	0.18901	1	11	317	509	19637	1.09629e+98	-|-|-|-|-|-|-|-|-|-|-|
GO:0042302	structural constituent of cuticle	molecular_function	0.18901	1	1	317	14	19637	109638381	-|
GO:0005681	spliceosomal complex	cellular_component	0.19049	1	2	317	51	19637	1.09626e+17	-|-|
GO:0003674	molecular_function	molecular_function	0.19307	1	268	317	17416	19637	109636717,109628413,109637452,109641709,109645036,109643097,109641438,109629242,109640053,109637303,109631603,109625219,109631406,109628738,109637566,109626659,109631323,109632403,109640174,109640042,109638334,109624730,109637219,109627147,109640114,109640051,109624098,109627491,109638270,109631490,109639534,109638753,109624199,109641710,109632547,109642602,109629341,109627624,109626761,109639501…	-|-|-|-|-|-|-|-|-|-|-|-|-|-|-|-|-|-|-|-|-|-|-|-|-|-|-|-|-|-|-|-|-|-|-|-|-|-|-|-|-|-|-|-|-|-|-|-|-|-|-|-|-|-|-|-|-|-|-|-|-|-|-|-|-|-|-|-|-|-|-|-|-|-|-|-|-|-|-|-|-|-|-|-|-|-|-|-|-|-|-|-|-|-|-|-|-|-|-|-|-|-|-|-|-|-|-|-|-|-|-|-|-|-|-|-|-|-|-|-|-|-|-|-|-|-|-|-|-|-|-|-|-|-|-|-|-|-|-|-|-|-|-|-|-|-|-|-|-|-|-|-|-|-|-|-|-|-|-|-|-|-|-|-|-|-|-|-|-|-|-|-|-|-|-|-|-|-|-|-|-|-|-|-|-|-|-|-|-|-|-|-|-|-|-|-|-|-|-|-…
GO:0016462	pyrophosphatase activity	molecular_function	0.19343	1	19	317	985	19637	1.09637e+170	-|-|-|-|-|-|-|-|-|-|-|-|-|-|-|-|-|-|-|
GO:0019825	oxygen binding	molecular_function	0.1935	1	1	317	18	19637	109639503	-|
GO:0016772	transferase activity, transferring phosphorus-containing groups	molecular_function	0.19376	1	33	317	1806	19637	109632282,109628857,109640182,109638270,109643099,109632510,109642398,109639502,109626114,109640116,109626548,109640138,109627360,109632268,109640114,109630795,109640115,109629305,109640133,109625964,109624097,109629242,109638269,109624644,109631323,109639521,109638731,109640130,109638278,109629333,109642399,109628299,109639649	-|-|-|-|-|-|-|-|-|-|-|-|-|-|-|-|-|-|-|-|-|-|-|-|-|-|-|-|-|-|-|-|-|
GO:0004017	adenylate kinase activity	molecular_function	0.1943	1	2	317	56	19637	1.0964e+17	-|-|
GO:0015749	monosaccharide transport	biological_process	0.19477	1	1	317	13	19637	109636864	-|
GO:0016051	carbohydrate biosynthetic process	biological_process	0.19812	1	3	317	100	19637	1.09632e+26	-|-|-|
GO:0071944	cell periphery	cellular_component	0.19818	1	12	317	592	19637	1.0964e+107	-|-|-|-|-|-|-|-|-|-|-|-|
GO:0051274	beta-glucan biosynthetic process	biological_process	0.20099	1	1	317	14	19637	109643098	-|
GO:0070603	SWI/SNF superfamily-type complex	cellular_component	0.2015	1	1	317	14	19637	109636898	-|
GO:0006816	calcium ion transport	biological_process	0.20156	1	2	317	52	19637	1.09627e+17	-|-|
GO:0042157	lipoprotein metabolic process	biological_process	0.20195	1	3	317	103	19637	1.0964e+26	-|-|-|
GO:0016813	hydrolase activity, acting on carbon-nitrogen (but not peptide) bonds, in linear amidines	molecular_function	0.205	1	1	317	14	19637	109637421	-|
GO:0042886	amide transport	biological_process	0.20721	1	1	317	15	19637	109634895	-|
GO:0032324	molybdopterin cofactor biosynthetic process	biological_process	0.20823	1	1	317	16	19637	109645305	-|
GO:0043545	molybdopterin cofactor metabolic process	biological_process	0.20823	1	1	317	16	19637	109645305	-|
GO:0016881	acid-amino acid ligase activity	molecular_function	0.20882	1	6	317	260	19637	1.09624e+53	-|-|-|-|-|-|
GO:0044238	primary metabolic process	biological_process	0.2118	1	119	317	7371	19637	109631726,109639521,109640191,109640042,109624644,109632403,109631323,109638269,109633527,109629242,109632418,109628738,109636872,109625219,109645284,109637985,109639649,109642399,109626574,109638320,109645752,109629333,109632452,109641709,109630899,109640130,109630484,109641710,109638271,109640116,109640173,109626114,109632511,109643099,109631725,109629869,109632510,109630678,109645305,109631069…	-|-|-|-|-|-|-|-|-|-|-|-|-|-|-|-|-|-|-|-|-|-|-|-|-|-|-|-|-|-|-|-|-|-|-|-|-|-|-|-|-|-|-|-|-|-|-|-|-|-|-|-|-|-|-|-|-|-|-|-|-|-|-|-|-|-|-|-|-|-|-|-|-|-|-|-|-|-|-|-|-|-|-|-|-|-|-|-|-|-|-|-|-|-|-|-|-|-|-|-|-|-|-|-|-|-|-|-|-|-|-|-|-|-|-|-|-|-|-|
GO:0022604	regulation of cell morphogenesis	biological_process	0.21193	1	1	317	16	19637	109627360	-|
GO:0007059	chromosome segregation	biological_process	0.21301	1	3	317	102	19637	1.0964e+26	-|-|-|
GO:0006261	DNA-dependent DNA replication	biological_process	0.21355	1	4	317	155	19637	1.09632e+35	-|-|-|-|
GO:0065003	macromolecular complex assembly	biological_process	0.21375	1	11	317	554	19637	1.09645e+98	-|-|-|-|-|-|-|-|-|-|-|
GO:0009110	vitamin biosynthetic process	biological_process	0.21408	1	2	317	56	19637	1.09638e+17	-|-|
GO:0042364	water-soluble vitamin biosynthetic process	biological_process	0.21408	1	2	317	56	19637	1.09638e+17	-|-|
GO:0006310	DNA recombination	biological_process	0.21482	1	5	317	208	19637	1.09641e+44	-|-|-|-|-|
GO:0010876	lipid localization	biological_process	0.21503	1	3	317	108	19637	1.09629e+26	-|-|-|
GO:0008173	RNA methyltransferase activity	molecular_function	0.21505	1	2	317	60	19637	1.0964e+17	-|-|
GO:0005375	copper ion transmembrane transporter activity	molecular_function	0.21603	1	1	317	16	19637	109641822	-|
GO:0035434	copper ion transmembrane transport	biological_process	0.21603	1	1	317	16	19637	109641822	-|
GO:0052547	regulation of peptidase activity	biological_process	0.21693	1	1	317	17	19637	109639533	-|
GO:0052548	regulation of endopeptidase activity	biological_process	0.21693	1	1	317	17	19637	109639533	-|
GO:1901137	carbohydrate derivative biosynthetic process	biological_process	0.21733	1	9	317	433	19637	1.09629e+80	-|-|-|-|-|-|-|-|-|
GO:0035251	UDP-glucosyltransferase activity	molecular_function	0.21753	1	1	317	16	19637	109643098	-|
GO:0019954	asexual reproduction	biological_process	0.21834	1	3	317	108	19637	1.09638e+26	-|-|-|
GO:0016887	ATPase activity	molecular_function	0.21925	1	9	317	421	19637	1.0964e+80	-|-|-|-|-|-|-|-|-|
GO:0042651	thylakoid membrane	cellular_component	0.21995	1	1	317	15	19637	109647901	-|
GO:0031683	G-protein beta/gamma-subunit complex binding	molecular_function	0.22062	1	3	317	108	19637	1.0964e+26	-|-|-|
GO:0009791	post-embryonic development	biological_process	0.22166	1	1	317	16	19637	109628857	-|
GO:0051273	beta-glucan metabolic process	biological_process	0.22338	1	1	317	16	19637	109643098	-|
GO:0009271	phage shock	biological_process	0.22482	1	1	317	16	19637	109628547	-|
GO:0007031	peroxisome organization	biological_process	0.2259	1	1	317	17	19637	109627587	-|
GO:0006323	DNA packaging	biological_process	0.22606	1	2	317	59	19637	1.0964e+17	-|-|
GO:0043168	anion binding	molecular_function	0.22608	1	46	317	2628	19637	109639671,109640114,109639505,109645035,109629335,109629305,109637514,109644933,109630795,109638280,109626548,109626680,109640138,109630918,109627360,109642398,109631725,109643099,109638271,109640116,109640113,109638270,109627587,109637488,109636757,109639534,109628857,109645305,109629333,109642399,109627055,109639649,109639501,109638381,109631323,109640190,109628277,109624644,109627156,109627004…	-|-|-|-|-|-|-|-|-|-|-|-|-|-|-|-|-|-|-|-|-|-|-|-|-|-|-|-|-|-|-|-|-|-|-|-|-|-|-|-|-|-|-|-|-|-|
GO:0030684	preribosome	cellular_component	0.22922	1	3	317	108	19637	1.09626e+26	-|-|-|
GO:0008081	phosphoric diester hydrolase activity	molecular_function	0.23031	1	3	317	101	19637	1.09639e+26	-|-|-|
GO:0030076	light-harvesting complex	cellular_component	0.23036	1	1	317	16	19637	109627536	-|
GO:0016651	oxidoreductase activity, acting on NAD(P)H	molecular_function	0.23037	1	4	317	162	19637	1.09645e+35	-|-|-|-|
GO:0043412	macromolecule modification	biological_process	0.2311	1	31	317	1753	19637	109630918,109640138,109627345,109630484,109627745,109640128,109642399,109640114,109632274,109630795,109639649,109626692,109629305,109631069,109628857,109625986,109627587,109640133,109624097,109638270,109633527,109629242,109624644,109630982,109631323,109630678,109631726,109638731,109624095,109640116,109626764	-|-|-|-|-|-|-|-|-|-|-|-|-|-|-|-|-|-|-|-|-|-|-|-|-|-|-|-|-|-|-|
GO:0016780	phosphotransferase activity, for other substituted phosphate groups	molecular_function	0.23118	1	1	317	17	19637	109640130	-|
GO:0006461	protein complex assembly	biological_process	0.23152	1	10	317	505	19637	1.09635e+89	-|-|-|-|-|-|-|-|-|-|
GO:0005083	small GTPase regulator activity	molecular_function	0.23382	1	4	317	149	19637	1.09629e+35	-|-|-|-|
GO:0008643	carbohydrate transport	biological_process	0.23406	1	2	317	58	19637	1.09628e+17	-|-|
GO:0005578	proteinaceous extracellular matrix	cellular_component	0.23462	1	5	317	213	19637	1.09637e+44	-|-|-|-|-|
GO:0051056	regulation of small GTPase mediated signal transduction	biological_process	0.23529	1	4	317	148	19637	1.09629e+35	-|-|-|-|
GO:0004601	peroxidase activity	molecular_function	0.23581	1	1	317	19	19637	109631726	-|
GO:0016684	oxidoreductase activity, acting on peroxide as acceptor	molecular_function	0.23581	1	1	317	19	19637	109631726	-|
GO:0051346	negative regulation of hydrolase activity	biological_process	0.23635	1	1	317	19	19637	109639533	-|
GO:0030131	clathrin adaptor complex	cellular_component	0.23666	1	1	317	17	19637	109627158	-|
GO:0035639	purine ribonucleoside triphosphate binding	molecular_function	0.23788	1	39	317	2214	19637	109642399,109629333,109627055,109639649,109639501,109628277,109631323,109624644,109638731,109624096,109636872,109624097,109638269,109629242,109640114,109639671,109629335,109637514,109644933,109629305,109630795,109638280,109640138,109630918,109626548,109627360,109642398,109643099,109631725,109638271,109640116,109640113,109627587,109638270,109628857,109639534,109637488,109636757,109645305	-|-|-|-|-|-|-|-|-|-|-|-|-|-|-|-|-|-|-|-|-|-|-|-|-|-|-|-|-|-|-|-|-|-|-|-|-|-|-|
GO:0008061	chitin binding	molecular_function	0.23812	1	1	317	19	19637	109628969	-|
GO:0009297	pilus assembly	biological_process	0.23823	1	1	317	17	19637	109638296	-|
GO:0043711	pilus organization	biological_process	0.23823	1	1	317	17	19637	109638296	-|
GO:0004175	endopeptidase activity	molecular_function	0.2386	1	14	317	741	19637	1.09637e+125	-|-|-|-|-|-|-|-|-|-|-|-|-|-|
GO:0070271	protein complex biogenesis	biological_process	0.23873	1	10	317	509	19637	1.09639e+89	-|-|-|-|-|-|-|-|-|-|
GO:0000279	M phase	biological_process	0.23909	1	1	317	18	19637	109626692	-|
GO:0022403	cell cycle phase	biological_process	0.23909	1	1	317	18	19637	109626692	-|
GO:0004866	endopeptidase inhibitor activity	molecular_function	0.2407	1	3	317	110	19637	1.0964e+26	-|-|-|
GO:0061135	endopeptidase regulator activity	molecular_function	0.2407	1	3	317	110	19637	1.09643e+26	-|-|-|
GO:0001883	purine nucleoside binding	molecular_function	0.24082	1	39	317	2217	19637	109626548,109640138,109630918,109627360,109629335,109640114,109639671,109638280,109630795,109629305,109637514,109644933,109637488,109636757,109639534,109628857,109638270,109627587,109645305,109631725,109643099,109642398,109640113,109640116,109638271,109629333,109642399,109639501,109627055,109639649,109624097,109636872,109629242,109638269,109624644,109631323,109628277,109624096,109638731	-|-|-|-|-|-|-|-|-|-|-|-|-|-|-|-|-|-|-|-|-|-|-|-|-|-|-|-|-|-|-|-|-|-|-|-|-|-|-|
GO:0032549	ribonucleoside binding	molecular_function	0.24082	1	39	317	2217	19637	109642399,109629333,109627055,109639649,109639501,109628277,109631323,109624644,109638731,109624096,109636872,109624097,109638269,109629242,109639671,109640114,109629335,109644933,109637514,109629305,109638280,109630795,109640138,109630918,109626548,109627360,109642398,109643099,109631725,109638271,109640116,109640113,109627587,109638270,109628857,109639534,109636757,109637488,109645305	-|-|-|-|-|-|-|-|-|-|-|-|-|-|-|-|-|-|-|-|-|-|-|-|-|-|-|-|-|-|-|-|-|-|-|-|-|-|-|
GO:0032550	purine ribonucleoside binding	molecular_function	0.24082	1	39	317	2217	19637	109640138,109630918,109626548,109627360,109629335,109640114,109639671,109630795,109638280,109644933,109637514,109629305,109639534,109628857,109636757,109637488,109627587,109638270,109645305,109643099,109631725,109642398,109640113,109640116,109638271,109642399,109629333,109639501,109627055,109639649,109636872,109624097,109638269,109629242,109624644,109628277,109631323,109624096,109638731	-|-|-|-|-|-|-|-|-|-|-|-|-|-|-|-|-|-|-|-|-|-|-|-|-|-|-|-|-|-|-|-|-|-|-|-|-|-|-|
GO:0006766	vitamin metabolic process	biological_process	0.24088	1	2	317	61	19637	1.09638e+17	-|-|
GO:0006767	water-soluble vitamin metabolic process	biological_process	0.24088	1	2	317	61	19637	1.09638e+17	-|-|
GO:0032801	receptor catabolic process	biological_process	0.24154	1	1	317	17	19637	109638335	-|
GO:0000154	rRNA modification	biological_process	0.24225	1	1	317	19	19637	109627587	-|
GO:0031167	rRNA methylation	biological_process	0.24225	1	1	317	19	19637	109627587	-|
GO:0019199	transmembrane receptor protein kinase activity	molecular_function	0.24308	1	2	317	60	19637	1.09629e+17	-|-|
GO:0016929	SUMO-specific protease activity	molecular_function	0.24345	1	1	317	17	19637	109640128	-|
GO:0032183	SUMO binding	molecular_function	0.24345	1	1	317	17	19637	109640128	-|
GO:0070122	isopeptidase activity	molecular_function	0.24345	1	1	317	17	19637	109640128	-|
GO:0070138	small conjugating protein-specific isopeptidase activity	molecular_function	0.24345	1	1	317	17	19637	109640128	-|
GO:0070140	SUMO-specific isopeptidase activity	molecular_function	0.24345	1	1	317	17	19637	109640128	-|
GO:0008013	beta-catenin binding	molecular_function	0.24407	1	1	317	17	19637	109638276	-|
GO:0007600	sensory perception	biological_process	0.245	1	2	317	71	19637	1.09629e+17	-|-|
GO:0045261	proton-transporting ATP synthase complex, catalytic core F(1)	cellular_component	0.24603	1	1	317	18	19637	109630918	-|
GO:0009415	response to water stimulus	biological_process	0.24603	1	1	317	19	19637	109638271	-|
GO:0001882	nucleoside binding	molecular_function	0.24713	1	39	317	2224	19637	109639534,109628857,109636757,109637488,109627587,109638270,109645305,109643099,109631725,109642398,109640113,109638271,109640116,109640138,109630918,109626548,109627360,109629335,109640114,109639671,109630795,109638280,109637514,109644933,109629305,109636872,109624097,109638269,109629242,109624644,109628277,109631323,109624096,109638731,109642399,109629333,109639501,109639649,109627055	-|-|-|-|-|-|-|-|-|-|-|-|-|-|-|-|-|-|-|-|-|-|-|-|-|-|-|-|-|-|-|-|-|-|-|-|-|-|-|
GO:0032555	purine ribonucleotide binding	molecular_function	0.2477	1	39	317	2226	19637	109629242,109638269,109624097,109636872,109638731,109624096,109624644,109631323,109628277,109639501,109639649,109627055,109629333,109642399,109645305,109636757,109637488,109628857,109639534,109638270,109627587,109640113,109640116,109638271,109631725,109643099,109642398,109627360,109626548,109630918,109640138,109638280,109630795,109629305,109637514,109644933,109629335,109639671,109640114	-|-|-|-|-|-|-|-|-|-|-|-|-|-|-|-|-|-|-|-|-|-|-|-|-|-|-|-|-|-|-|-|-|-|-|-|-|-|-|
GO:0044430	cytoskeletal part	cellular_component	0.24787	1	10	317	499	19637	1.09645e+89	-|-|-|-|-|-|-|-|-|-|
GO:0045087	innate immune response	biological_process	0.24808	1	1	317	18	19637	109633210	-|
GO:0005747	mitochondrial respiratory chain complex I	cellular_component	0.25043	1	1	317	18	19637	109634895	-|
GO:0030964	NADH dehydrogenase complex	cellular_component	0.25043	1	1	317	18	19637	109634895	-|
GO:0045271	respiratory chain complex I	cellular_component	0.25043	1	1	317	18	19637	109634895	-|
GO:0005544	calcium-dependent phospholipid binding	molecular_function	0.25075	1	1	317	19	19637	109638381	-|
GO:0017153	sodium:dicarboxylate symporter activity	molecular_function	0.25077	1	1	317	18	19637	109638987	-|
GO:0031090	organelle membrane	cellular_component	0.25146	1	12	317	632	19637	1.09631e+107	-|-|-|-|-|-|-|-|-|-|-|-|
GO:0016846	carbon-sulfur lyase activity	molecular_function	0.2515	1	1	317	19	19637	109628548	-|
GO:0005856	cytoskeleton	cellular_component	0.25199	1	11	317	558	19637	1.09632e+98	-|-|-|-|-|-|-|-|-|-|-|
GO:0004559	alpha-mannosidase activity	molecular_function	0.25285	1	1	317	18	19637	109640173	-|
GO:0006836	neurotransmitter transport	biological_process	0.25288	1	2	317	61	19637	1.09639e+17	-|-|
GO:0008158	hedgehog receptor activity	molecular_function	0.25411	1	1	317	19	19637	109632547	-|
GO:0051189	prosthetic group metabolic process	biological_process	0.25578	1	1	317	20	19637	109645305	-|
GO:0030682	evasion or tolerance of host defense response	biological_process	0.2576	1	1	317	21	19637	109641438	-|
GO:0044413	avoidance of host defenses	biological_process	0.2576	1	1	317	21	19637	109641438	-|
GO:0044415	evasion or tolerance of host defenses	biological_process	0.2576	1	1	317	21	19637	109641438	-|
GO:0051807	evasion or tolerance of defense response of other organism involved in symbiotic interaction	biological_process	0.2576	1	1	317	21	19637	109641438	-|
GO:0051832	avoidance of defenses of other organism involved in symbiotic interaction	biological_process	0.2576	1	1	317	21	19637	109641438	-|
GO:0051834	evasion or tolerance of defenses of other organism involved in symbiotic interaction	biological_process	0.2576	1	1	317	21	19637	109641438	-|
GO:0052173	response to defenses of other organism involved in symbiotic interaction	biological_process	0.2576	1	1	317	21	19637	109641438	-|
GO:0052200	response to host defenses	biological_process	0.2576	1	1	317	21	19637	109641438	-|
GO:0075136	response to host	biological_process	0.2576	1	1	317	21	19637	109641438	-|
GO:0008150	biological_process	biological_process	0.25818	1	219	317	14143	19637	109628680,109630484,109640130,109641822,109630899,109629333,109645752,109637220,109638320,109640120,109624295,109639649,109631068,109637985,109634914,109636872,109631339,109634894,109632418,109633527,109647901,109640046,109628277,109627002,109624644,109629558,109640191,109631726,109639521,109624096,109627181,109640060,109633522,109626548,109632564,109640138,109636898,109637509,109637421,109645035…	-|-|-|-|-|-|-|-|-|-|-|-|-|-|-|-|-|-|-|-|-|-|-|-|-|-|-|-|-|-|-|-|-|-|-|-|-|-|-|-|-|-|-|-|-|-|-|-|-|-|-|-|-|-|-|-|-|-|-|-|-|-|-|-|-|-|-|-|-|-|-|-|-|-|-|-|-|-|-|-|-|-|-|-|-|-|-|-|-|-|-|-|-|-|-|-|-|-|-|-|-|-|-|-|-|-|-|-|-|-|-|-|-|-|-|-|-|-|-|-|-|-|-|-|-|-|-|-|-|-|-|-|-|-|-|-|-|-|-|-|-|-|-|-|-|-|-|-|-|-|-|-|-|-|-|-|-|-|-|-|-|-|-|-|-|-|-|-|-|-|-|-|-|-|-|-|-|-|-|-|-|-|-|-|-|-|-|-|-|-|-|-|-|-|-|-|-|-|-|-…
GO:0015099	nickel cation transmembrane transporter activity	molecular_function	0.25938	1	1	317	18	19637	109631323	-|
GO:0015675	nickel cation transport	biological_process	0.25938	1	1	317	18	19637	109631323	-|
GO:0035444	nickel cation transmembrane transport	biological_process	0.25938	1	1	317	18	19637	109631323	-|
GO:0004857	enzyme inhibitor activity	molecular_function	0.2599	1	5	317	224	19637	1.0964e+44	-|-|-|-|-|
GO:0004872	receptor activity	molecular_function	0.26014	1	18	317	1060	19637	1.09643e+161	-|-|-|-|-|-|-|-|-|-|-|-|-|-|-|-|-|-|
GO:0051707	response to other organism	biological_process	0.26043	1	4	317	167	19637	1.09633e+35	-|-|-|-|
GO:0015923	mannosidase activity	molecular_function	0.26052	1	1	317	19	19637	109640173	-|
GO:0043170	macromolecule metabolic process	biological_process	0.2606	1	102	317	6360	19637	109637755,109638731,109631724,109632399,109624097,109640133,109625964,109629032,109632274,109628299,109643096,109643098,109626692,109631723,109627345,109634893,109631303,109629341,109638278,109638258,109642600,109630982,109642398,109638335,109641333,109638272,109628547,109630796,109624095,109638250,109639533,109626764,109628857,109645076,109636757,109631728,109627587,109627645,109632415,109639671…	-|-|-|-|-|-|-|-|-|-|-|-|-|-|-|-|-|-|-|-|-|-|-|-|-|-|-|-|-|-|-|-|-|-|-|-|-|-|-|-|-|-|-|-|-|-|-|-|-|-|-|-|-|-|-|-|-|-|-|-|-|-|-|-|-|-|-|-|-|-|-|-|-|-|-|-|-|-|-|-|-|-|-|-|-|-|-|-|-|-|-|-|-|-|-|-|-|-|-|-|-|-|
GO:0016818	hydrolase activity, acting on acid anhydrides, in phosphorus-containing anhydrides	molecular_function	0.26325	1	19	317	1040	19637	1.0964e+170	-|-|-|-|-|-|-|-|-|-|-|-|-|-|-|-|-|-|-|
GO:0009067	aspartate family amino acid biosynthetic process	biological_process	0.26328	1	1	317	20	19637	109626681	-|
GO:0006810	transport	biological_process	0.26368	1	53	317	3150	19637	109648132,109638335,109636716,109638271,109628133,109628547,109627419,109625973,109634895,109640182,109640172,109645305,109627645,109636864,109639505,109642603,109626262,109637514,109627158,109640115,109631160,109636898,109626326,109644546,109647324,109638980,109628277,109627707,109631323,109627002,109640174,109631555,109624096,109638731,109628679,109639512,109640133,109624794,109638987,109644196…	-|-|-|-|-|-|-|-|-|-|-|-|-|-|-|-|-|-|-|-|-|-|-|-|-|-|-|-|-|-|-|-|-|-|-|-|-|-|-|-|-|-|-|-|-|-|-|-|-|-|-|-|-|
GO:0015296	anion:cation symporter activity	molecular_function	0.26369	1	1	317	19	19637	109638987	-|
GO:0008289	lipid binding	molecular_function	0.26381	1	6	317	277	19637	1.0964e+53	-|-|-|-|-|-|
GO:0032553	ribonucleotide binding	molecular_function	0.26447	1	39	317	2244	19637	109631725,109643099,109642398,109640113,109638271,109640116,109636757,109637488,109639534,109628857,109638270,109627587,109645305,109629335,109639671,109640114,109630795,109638280,109629305,109637514,109644933,109626548,109640138,109630918,109627360,109624644,109631323,109628277,109624096,109638731,109624097,109636872,109629242,109638269,109629333,109642399,109639501,109627055,109639649	-|-|-|-|-|-|-|-|-|-|-|-|-|-|-|-|-|-|-|-|-|-|-|-|-|-|-|-|-|-|-|-|-|-|-|-|-|-|-|
GO:0051234	establishment of localization	biological_process	0.26523	1	53	317	3152	19637	109627158,109642603,109637514,109626262,109631160,109640115,109639505,109636864,109647324,109644546,109638980,109636898,109626326,109628133,109638271,109628547,109627419,109638335,109648132,109636716,109627645,109645305,109625973,109634895,109640182,109640172,109634914,109644196,109629032,109624295,109642602,109638278,109628545,109628413,109641822,109627624,109631303,109630899,109637452,109626261…	-|-|-|-|-|-|-|-|-|-|-|-|-|-|-|-|-|-|-|-|-|-|-|-|-|-|-|-|-|-|-|-|-|-|-|-|-|-|-|-|-|-|-|-|-|-|-|-|-|-|-|-|-|
GO:0005622	intracellular	cellular_component	0.26613	1	81	317	4975	19637	109631303,109634893,109626761,109638258,109632274,109627536,109634946,109629032,109627055,109626692,109626258,109628299,109625964,109640133,109627707,109637755,109641643,109638682,109638731,109626680,109633475,109647324,109634783,109626681,109629227,109631575,109628969,109645423,109627587,109625973,109636757,109632321,109627645,109638281,109638335,109638272,109642398,109630982,109626764,109628133…	-|-|-|-|-|-|-|-|-|-|-|-|-|-|-|-|-|-|-|-|-|-|-|-|-|-|-|-|-|-|-|-|-|-|-|-|-|-|-|-|-|-|-|-|-|-|-|-|-|-|-|-|-|-|-|-|-|-|-|-|-|-|-|-|-|-|-|-|-|-|-|-|-|-|-|-|-|-|-|-|-|
GO:0017076	purine nucleotide binding	molecular_function	0.2673	1	39	317	2249	19637	109642399,109629333,109639501,109639649,109627055,109636872,109624097,109638269,109629242,109624644,109628277,109631323,109638731,109624096,109640138,109630918,109626548,109627360,109629335,109639671,109640114,109638280,109630795,109644933,109637514,109629305,109639534,109628857,109637488,109636757,109627587,109638270,109645305,109643099,109631725,109642398,109640113,109638271,109640116	-|-|-|-|-|-|-|-|-|-|-|-|-|-|-|-|-|-|-|-|-|-|-|-|-|-|-|-|-|-|-|-|-|-|-|-|-|-|-|
GO:0007548	sex differentiation	biological_process	0.26736	1	1	317	19	19637	109638269	-|
GO:0015629	actin cytoskeleton	cellular_component	0.26959	1	4	317	168	19637	1.09637e+35	-|-|-|-|
GO:0043934	sporulation	biological_process	0.27087	1	1	317	21	19637	109631908	-|
GO:0005789	endoplasmic reticulum membrane	cellular_component	0.27126	1	5	317	230	19637	1.09631e+44	-|-|-|-|-|
GO:0004673	protein histidine kinase activity	molecular_function	0.27159	1	2	317	63	19637	1.09624e+17	-|-|
GO:0016775	phosphotransferase activity, nitrogenous group as acceptor	molecular_function	0.27159	1	2	317	63	19637	1.0964e+17	-|-|
GO:0043112	receptor metabolic process	biological_process	0.27242	1	1	317	20	19637	109638335	-|
GO:0004003	ATP-dependent DNA helicase activity	molecular_function	0.27245	1	1	317	20	19637	109640113	-|
GO:0030117	membrane coat	cellular_component	0.27717	1	4	317	168	19637	1.09628e+35	-|-|-|-|
GO:0048475	coated membrane	cellular_component	0.27717	1	4	317	168	19637	1.09631e+35	-|-|-|-|
GO:0009250	glucan biosynthetic process	biological_process	0.2773	1	1	317	21	19637	109643098	-|
GO:0044432	endoplasmic reticulum part	cellular_component	0.27783	1	5	317	232	19637	1.09627e+44	-|-|-|-|-|
GO:0030261	chromosome condensation	biological_process	0.27913	1	1	317	21	19637	109639671	-|
GO:0006260	DNA replication	biological_process	0.27945	1	9	317	460	19637	1.09632e+80	-|-|-|-|-|-|-|-|-|
GO:0004177	aminopeptidase activity	molecular_function	0.28007	1	1	317	21	19637	109638272	-|
GO:0031406	carboxylic acid binding	molecular_function	0.28133	1	1	317	22	19637	109645035	-|
GO:0001076	RNA polymerase II transcription factor binding transcription factor activity	molecular_function	0.28197	1	3	317	122	19637	1.09639e+26	-|-|-|
GO:0001104	RNA polymerase II transcription cofactor activity	molecular_function	0.28197	1	3	317	122	19637	1.0964e+26	-|-|-|
GO:0016776	phosphotransferase activity, phosphate group as acceptor	molecular_function	0.28222	1	2	317	73	19637	1.0964e+17	-|-|
GO:0005179	hormone activity	molecular_function	0.28256	1	4	317	188	19637	1.09632e+35	-|-|-|-|
GO:0042175	nuclear outer membrane-endoplasmic reticulum membrane network	cellular_component	0.28266	1	5	317	234	19637	1.09639e+44	-|-|-|-|-|
GO:0016972	thiol oxidase activity	molecular_function	0.28272	1	1	317	21	19637	109637508	-|
GO:0000096	sulfur amino acid metabolic process	biological_process	0.28372	1	1	317	21	19637	109626681	-|
GO:0016592	mediator complex	cellular_component	0.2854	1	3	317	123	19637	1.0964e+26	-|-|-|
GO:0005819	spindle	cellular_component	0.28617	1	3	317	119	19637	1.09642e+26	-|-|-|
GO:0008168	methyltransferase activity	molecular_function	0.28903	1	6	317	298	19637	1.09628e+53	-|-|-|-|-|-|
GO:0030176	integral to endoplasmic reticulum membrane	cellular_component	0.2901	1	2	317	70	19637	1.09639e+17	-|-|
GO:0031227	intrinsic to endoplasmic reticulum membrane	cellular_component	0.2901	1	2	317	70	19637	1.09638e+17	-|-|
GO:0016423	tRNA (guanine) methyltransferase activity	molecular_function	0.29079	1	1	317	23	19637	109640191	-|
GO:0005816	spindle pole body	cellular_component	0.29089	1	1	317	22	19637	109642165	-|
GO:0005823	central plaque of spindle pole body	cellular_component	0.29089	1	1	317	22	19637	109642165	-|
GO:0044450	microtubule organizing center part	cellular_component	0.29089	1	1	317	22	19637	109642165	-|
GO:0044085	cellular component biogenesis	biological_process	0.29132	1	16	317	903	19637	1.09645e+143	-|-|-|-|-|-|-|-|-|-|-|-|-|-|-|-|
GO:0043933	macromolecular complex subunit organization	biological_process	0.29151	1	11	317	600	19637	1.09642e+98	-|-|-|-|-|-|-|-|-|-|-|
GO:0044249	cellular biosynthetic process	biological_process	0.29162	1	65	317	4015	19637	109627645,109631728,109636757,109645076,109626764,109639533,109624095,109628547,109638296,109638335,109642398,109630982,109626681,109626680,109626257,109629227,109640133,109625964,109631724,109627156,109628679,109637755,109638258,109638278,109627345,109631303,109631723,109643098,109628299,109632274,109629032,109645305,109634895,109637488,109625986,109638753,109638271,109641710,109632510,109629869…	-|-|-|-|-|-|-|-|-|-|-|-|-|-|-|-|-|-|-|-|-|-|-|-|-|-|-|-|-|-|-|-|-|-|-|-|-|-|-|-|-|-|-|-|-|-|-|-|-|-|-|-|-|-|-|-|-|-|-|-|-|-|-|-|-|
GO:1901135	carbohydrate derivative metabolic process	biological_process	0.29182	1	11	317	591	19637	1.09627e+98	-|-|-|-|-|-|-|-|-|-|-|
GO:0016773	phosphotransferase activity, alcohol group as acceptor	molecular_function	0.29191	1	21	317	1159	19637	1.09643e+188	-|-|-|-|-|-|-|-|-|-|-|-|-|-|-|-|-|-|-|-|-|
GO:0006825	copper ion transport	biological_process	0.29276	1	1	317	24	19637	109641822	-|
GO:0015630	microtubule cytoskeleton	cellular_component	0.29386	1	5	317	230	19637	1.09632e+44	-|-|-|-|-|
GO:0016886	ligase activity, forming phosphoric ester bonds	molecular_function	0.29439	1	1	317	22	19637	109640138	-|
GO:0015298	solute:cation antiporter activity	molecular_function	0.29508	1	1	317	24	19637	109626326	-|
GO:0015299	solute:hydrogen antiporter activity	molecular_function	0.29508	1	1	317	24	19637	109626326	-|
GO:0005911	cell-cell junction	cellular_component	0.29588	1	1	317	24	19637	109631339	-|
GO:0009058	biosynthetic process	biological_process	0.29627	1	68	317	4215	19637	109637755,109640190,109628679,109627156,109631724,109625964,109640133,109629032,109632274,109628299,109643098,109631723,109627345,109631303,109638258,109638278,109630982,109642398,109638335,109638296,109628547,109624095,109639533,109626764,109645076,109636757,109631728,109627645,109626257,109629227,109626680,109626681,109640042,109631323,109639521,109631726,109628738,109636872,109638269,109632418…	-|-|-|-|-|-|-|-|-|-|-|-|-|-|-|-|-|-|-|-|-|-|-|-|-|-|-|-|-|-|-|-|-|-|-|-|-|-|-|-|-|-|-|-|-|-|-|-|-|-|-|-|-|-|-|-|-|-|-|-|-|-|-|-|-|-|-|-|
GO:0019201	nucleotide kinase activity	molecular_function	0.297	1	2	317	74	19637	1.0964e+17	-|-|
GO:0004714	transmembrane receptor protein tyrosine kinase activity	molecular_function	0.29831	1	1	317	22	19637	109628857	-|
GO:0019988	charged-tRNA amino acid modification	biological_process	0.30085	1	1	317	26	19637	109627745	-|
GO:0043399	tRNA A64-2'-O-ribosylphosphate transferase activity	molecular_function	0.30085	1	1	317	26	19637	109627745	-|
GO:0046527	glucosyltransferase activity	molecular_function	0.30089	1	1	317	24	19637	109643098	-|
GO:0009617	response to bacterium	biological_process	0.30129	1	2	317	71	19637	1.09633e+17	-|-|
GO:0042742	defense response to bacterium	biological_process	0.30129	1	2	317	71	19637	1.09633e+17	-|-|
GO:0016670	oxidoreductase activity, acting on a sulfur group of donors, oxygen as acceptor	molecular_function	0.30306	1	1	317	23	19637	109637508	-|
GO:0005319	lipid transporter activity	molecular_function	0.30456	1	1	317	24	19637	109629032	-|
GO:0034645	cellular macromolecule biosynthetic process	biological_process	0.30472	1	55	317	3393	19637	109637755,109631323,109640042,109631724,109631726,109628738,109636872,109640133,109625964,109632418,109638269,109626574,109638320,109632274,109629032,109643098,109637985,109628299,109645284,109631303,109627345,109631723,109641709,109638258,109638278,109642398,109638335,109629869,109632510,109630982,109631725,109638271,109626764,109639533,109641710,109628547,109624095,109634895,109631728,109645076…	-|-|-|-|-|-|-|-|-|-|-|-|-|-|-|-|-|-|-|-|-|-|-|-|-|-|-|-|-|-|-|-|-|-|-|-|-|-|-|-|-|-|-|-|-|-|-|-|-|-|-|-|-|-|-|
GO:0016817	hydrolase activity, acting on acid anhydrides	molecular_function	0.30599	1	20	317	1129	19637	1.09627e+179	-|-|-|-|-|-|-|-|-|-|-|-|-|-|-|-|-|-|-|-|
GO:0008201	heparin binding	molecular_function	0.30672	1	1	317	23	19637	109626680	-|
GO:0005834	heterotrimeric G-protein complex	cellular_component	0.3073	1	1	317	25	19637	109638281	-|
GO:0019897	extrinsic to plasma membrane	cellular_component	0.3073	1	1	317	25	19637	109638281	-|
GO:0031234	extrinsic to internal side of plasma membrane	cellular_component	0.3073	1	1	317	25	19637	109638281	-|
GO:0010942	positive regulation of cell death	biological_process	0.30733	1	1	317	24	19637	109641643	-|
GO:0043065	positive regulation of apoptotic process	biological_process	0.30733	1	1	317	24	19637	109641643	-|
GO:0043068	positive regulation of programmed cell death	biological_process	0.30733	1	1	317	24	19637	109641643	-|
GO:0019239	deaminase activity	molecular_function	0.30932	1	1	317	23	19637	109636864	-|
GO:0071822	protein complex subunit organization	biological_process	0.30971	1	10	317	548	19637	1.09642e+89	-|-|-|-|-|-|-|-|-|-|
GO:0022607	cellular component assembly	biological_process	0.30995	1	14	317	791	19637	1.09645e+125	-|-|-|-|-|-|-|-|-|-|-|-|-|-|
GO:0005777	peroxisome	cellular_component	0.31032	1	1	317	24	19637	109627587	-|
GO:0042579	microbody	cellular_component	0.31032	1	1	317	24	19637	109627587	-|
GO:0051495	positive regulation of cytoskeleton organization	biological_process	0.31215	1	1	317	24	19637	109641710	-|
GO:0009066	aspartate family amino acid metabolic process	biological_process	0.31243	1	1	317	25	19637	109626681	-|
GO:0042440	pigment metabolic process	biological_process	0.31253	1	2	317	73	19637	1.09627e+17	-|-|
GO:0016810	hydrolase activity, acting on carbon-nitrogen (but not peptide) bonds	molecular_function	0.31689	1	2	317	74	19637	1.09637e+17	-|-|
GO:0009072	aromatic amino acid family metabolic process	biological_process	0.31716	1	1	317	24	19637	109624730	-|
GO:0016741	transferase activity, transferring one-carbon groups	molecular_function	0.31804	1	6	317	309	19637	1.09628e+53	-|-|-|-|-|-|
GO:0043086	negative regulation of catalytic activity	biological_process	0.32002	1	1	317	27	19637	109639533	-|
GO:0044092	negative regulation of molecular function	biological_process	0.32002	1	1	317	27	19637	109639533	-|
GO:0006073	cellular glucan metabolic process	biological_process	0.32108	1	1	317	25	19637	109643098	-|
GO:0044042	glucan metabolic process	biological_process	0.32108	1	1	317	25	19637	109643098	-|
GO:0008373	sialyltransferase activity	molecular_function	0.322	1	1	317	25	19637	109625986	-|
GO:0048878	chemical homeostasis	biological_process	0.32388	1	2	317	78	19637	1.09632e+17	-|-|
GO:0016879	ligase activity, forming carbon-nitrogen bonds	molecular_function	0.32409	1	6	317	304	19637	1.09631e+53	-|-|-|-|-|-|
GO:0009898	internal side of plasma membrane	cellular_component	0.32411	1	1	317	27	19637	109638281	-|
GO:0033013	tetrapyrrole metabolic process	biological_process	0.32579	1	3	317	131	19637	1.09627e+26	-|-|-|
GO:0005887	integral to plasma membrane	cellular_component	0.3276	1	3	317	130	19637	1.09639e+26	-|-|-|
GO:0009877	nodulation	biological_process	0.3278	1	1	317	25	19637	109628857	-|
GO:0051262	protein tetramerization	biological_process	0.3288	1	1	317	24	19637	109638737	-|
GO:0035091	phosphatidylinositol binding	molecular_function	0.32965	1	2	317	74	19637	1.09642e+17	-|-|
GO:0032403	protein complex binding	molecular_function	0.33205	1	3	317	135	19637	1.0964e+26	-|-|-|
GO:0051051	negative regulation of transport	biological_process	0.3351	1	1	317	26	19637	109636864	-|
GO:0000149	SNARE binding	molecular_function	0.33656	1	1	317	26	19637	109638980	-|
GO:0019905	syntaxin binding	molecular_function	0.33656	1	1	317	26	19637	109638980	-|
GO:0019076	viral release from host cell	biological_process	0.33735	1	1	317	25	19637	109638335	-|
GO:0009059	macromolecule biosynthetic process	biological_process	0.33759	1	55	317	3432	19637	109636872,109628738,109640133,109625964,109632418,109638269,109637755,109631323,109640042,109631724,109631726,109631303,109627345,109641709,109631723,109638258,109638278,109638320,109626574,109632274,109629032,109643098,109637985,109628299,109645284,109634895,109631728,109645076,109638753,109637488,109625986,109636757,109627645,109642398,109632510,109638335,109629869,109630982,109631725,109638271…	-|-|-|-|-|-|-|-|-|-|-|-|-|-|-|-|-|-|-|-|-|-|-|-|-|-|-|-|-|-|-|-|-|-|-|-|-|-|-|-|-|-|-|-|-|-|-|-|-|-|-|-|-|-|-|
GO:0019354	siroheme biosynthetic process	biological_process	0.33832	1	1	317	26	19637	109627156	-|
GO:0043115	precorrin-2 dehydrogenase activity	molecular_function	0.33832	1	1	317	26	19637	109627156	-|
GO:0046156	siroheme metabolic process	biological_process	0.33832	1	1	317	26	19637	109627156	-|
GO:0030286	dynein complex	cellular_component	0.33847	1	1	317	25	19637	109631575	-|
GO:0016814	hydrolase activity, acting on carbon-nitrogen (but not peptide) bonds, in cyclic amidines	molecular_function	0.33904	1	1	317	27	19637	109636864	-|
GO:0044237	cellular metabolic process	biological_process	0.33905	1	111	317	7044	19637	109629305,109627158,109627147,109638280,109630795,109631395,109638382,109640114,109640128,109632268,109640521,109627181,109626548,109632564,109624730,109628932,109640138,109630918,109626326,109636814,109638271,109640116,109641710,109633537,109629869,109630678,109632510,109631725,109645305,109638270,109634895,109637488,109636860,109625986,109631069,109638753,109639649,109637985,109645284,109645752…	-|-|-|-|-|-|-|-|-|-|-|-|-|-|-|-|-|-|-|-|-|-|-|-|-|-|-|-|-|-|-|-|-|-|-|-|-|-|-|-|-|-|-|-|-|-|-|-|-|-|-|-|-|-|-|-|-|-|-|-|-|-|-|-|-|-|-|-|-|-|-|-|-|-|-|-|-|-|-|-|-|-|-|-|-|-|-|-|-|-|-|-|-|-|-|-|-|-|-|-|-|-|-|-|-|-|-|-|-|-|-|
GO:0004659	prenyltransferase activity	molecular_function	0.33913	1	1	317	28	19637	109630494	-|
GO:0051260	protein homooligomerization	biological_process	0.3402	1	2	317	82	19637	1.09642e+17	-|-|
GO:0009653	anatomical structure morphogenesis	biological_process	0.34109	1	4	317	189	19637	1.09629e+35	-|-|-|-|
GO:0008536	Ran GTPase binding	molecular_function	0.34345	1	1	317	25	19637	109638271	-|
GO:0030119	AP-type membrane coat adaptor complex	cellular_component	0.34392	1	1	317	26	19637	109627158	-|
GO:0030118	clathrin coat	cellular_component	0.34435	1	1	317	26	19637	109627158	-|
GO:0031226	intrinsic to plasma membrane	cellular_component	0.34465	1	3	317	134	19637	1.09638e+26	-|-|-|
GO:0006270	DNA replication initiation	biological_process	0.34483	1	3	317	136	19637	1.09631e+26	-|-|-|
GO:0070588	calcium ion transmembrane transport	biological_process	0.34549	1	1	317	25	19637	109627002	-|
GO:0036094	small molecule binding	molecular_function	0.34705	1	43	317	2579	19637	109626681,109627360,109626548,109630918,109640138,109630795,109638280,109629305,109644933,109637514,109629335,109640521,109640114,109639671,109645035,109645305,109636757,109637488,109628857,109639534,109638270,109627587,109640113,109638271,109640116,109631725,109643099,109642398,109639501,109639649,109627055,109629333,109642399,109629242,109638269,109624097,109636872,109627156,109624096,109638731…	-|-|-|-|-|-|-|-|-|-|-|-|-|-|-|-|-|-|-|-|-|-|-|-|-|-|-|-|-|-|-|-|-|-|-|-|-|-|-|-|-|-|-|
GO:0043130	ubiquitin binding	molecular_function	0.34913	1	1	317	26	19637	109627004	-|
GO:0043226	organelle	cellular_component	0.35028	1	63	317	3929	19637	109638258,109631303,109637452,109630899,109632452,109644768,109627055,109628299,109632274,109645752,109627536,109638320,109634946,109642165,109629032,109641438,109637552,109638269,109640133,109625964,109628738,109638682,109631726,109638731,109627707,109631323,109637755,109641643,109647324,109634783,109627181,109626680,109636898,109630918,109626326,109642603,109644933,109638280,109631395,109645423…	-|-|-|-|-|-|-|-|-|-|-|-|-|-|-|-|-|-|-|-|-|-|-|-|-|-|-|-|-|-|-|-|-|-|-|-|-|-|-|-|-|-|-|-|-|-|-|-|-|-|-|-|-|-|-|-|-|-|-|-|-|-|-|
GO:0006418	tRNA aminoacylation for protein translation	biological_process	0.35083	1	2	317	78	19637	1.09632e+17	-|-|
GO:0030430	host cell cytoplasm	cellular_component	0.35248	1	1	317	28	19637	109628545	-|
GO:0010638	positive regulation of organelle organization	biological_process	0.35272	1	1	317	28	19637	109641710	-|
GO:1901576	organic substance biosynthetic process	biological_process	0.35305	1	65	317	4095	19637	109631724,109628679,109627156,109637755,109640133,109625964,109643098,109628299,109632274,109629032,109638278,109638258,109631303,109627345,109631723,109626764,109639533,109628547,109624095,109642398,109638296,109638335,109630982,109627645,109631728,109645076,109636757,109629227,109626257,109626681,109626680,109639521,109631726,109631323,109640042,109632418,109638269,109636872,109628738,109637985…	-|-|-|-|-|-|-|-|-|-|-|-|-|-|-|-|-|-|-|-|-|-|-|-|-|-|-|-|-|-|-|-|-|-|-|-|-|-|-|-|-|-|-|-|-|-|-|-|-|-|-|-|-|-|-|-|-|-|-|-|-|-|-|-|-|
GO:0044710	single-organism metabolic process	biological_process	0.3538	1	38	317	2319	19637	109641438,109640120,109645284,109639649,109640111,109643098,109630899,109640130,109627624,109639670,109627156,109631726,109628679,109639521,109625964,109636872,109626693,109631603,109640044,109645035,109638280,109638382,109627158,109629305,109644933,109627147,109637514,109624730,109630918,109626681,109627360,109637508,109631725,109638296,109626764,109640173,109636860,109631069	-|-|-|-|-|-|-|-|-|-|-|-|-|-|-|-|-|-|-|-|-|-|-|-|-|-|-|-|-|-|-|-|-|-|-|-|-|-|
GO:0050877	neurological system process	biological_process	0.3541	1	2	317	92	19637	1.09629e+17	-|-|
GO:0005746	mitochondrial respiratory chain	cellular_component	0.3559	1	1	317	29	19637	109634895	-|
GO:0022804	active transmembrane transporter activity	molecular_function	0.356	1	5	317	251	19637	1.09628e+44	-|-|-|-|-|
GO:0043604	amide biosynthetic process	biological_process	0.35655	1	1	317	27	19637	109638280	-|
GO:0005085	guanyl-nucleotide exchange factor activity	molecular_function	0.35805	1	4	317	182	19637	1.09629e+35	-|-|-|-|
GO:0019898	extrinsic to membrane	cellular_component	0.36008	1	2	317	82	19637	1.09645e+17	-|-|
GO:0009628	response to abiotic stimulus	biological_process	0.36017	1	1	317	29	19637	109638271	-|
GO:0007186	G-protein coupled receptor signaling pathway	biological_process	0.36128	1	15	317	956	19637	1.09629e+134	-|-|-|-|-|-|-|-|-|-|-|-|-|-|-|
GO:0033036	macromolecule localization	biological_process	0.36167	1	18	317	1048	19637	1.09631e+161	-|-|-|-|-|-|-|-|-|-|-|-|-|-|-|-|-|-|
GO:0006778	porphyrin-containing compound metabolic process	biological_process	0.36243	1	2	317	82	19637	1.09638e+17	-|-|
GO:0009236	cobalamin biosynthetic process	biological_process	0.36297	1	1	317	29	19637	109638296	-|
GO:0005876	spindle microtubule	cellular_component	0.36551	1	1	317	29	19637	109637452	-|
GO:0055114	oxidation-reduction process	biological_process	0.36715	1	20	317	1199	19637	1.09632e+179	-|-|-|-|-|-|-|-|-|-|-|-|-|-|-|-|-|-|-|-|
GO:0000975	regulatory region DNA binding	molecular_function	0.36829	1	1	317	30	19637	109638382	-|
GO:0001067	regulatory region nucleic acid binding	molecular_function	0.36829	1	1	317	30	19637	109638382	-|
GO:0006790	sulfur compound metabolic process	biological_process	0.36866	1	2	317	80	19637	1.09638e+17	-|-|
GO:0006399	tRNA metabolic process	biological_process	0.36901	1	5	317	265	19637	1.0964e+44	-|-|-|-|-|
GO:0051186	cofactor metabolic process	biological_process	0.36973	1	4	317	202	19637	1.09645e+35	-|-|-|-|
GO:0019684	photosynthesis, light reaction	biological_process	0.36976	1	1	317	28	19637	109627536	-|
GO:0005261	cation channel activity	molecular_function	0.37	1	5	317	258	19637	1.09627e+44	-|-|-|-|-|
GO:0042558	pteridine-containing compound metabolic process	biological_process	0.37126	1	1	317	31	19637	109626681	-|
GO:0005200	structural constituent of cytoskeleton	molecular_function	0.37242	1	1	317	30	19637	109642165	-|
GO:0043227	membrane-bounded organelle	cellular_component	0.37339	1	51	317	3176	19637	109634895,109627587,109625973,109636860,109631069,109638753,109627645,109632321,109624098,109638335,109630982,109628133,109626764,109634697,109640113,109641710,109627181,109626680,109636898,109630918,109626326,109647324,109634783,109645035,109640521,109642603,109638280,109631395,109640133,109625964,109628738,109631323,109627707,109637755,109641643,109638682,109638731,109631726,109630899,109637452…	-|-|-|-|-|-|-|-|-|-|-|-|-|-|-|-|-|-|-|-|-|-|-|-|-|-|-|-|-|-|-|-|-|-|-|-|-|-|-|-|-|-|-|-|-|-|-|-|-|-|-|
GO:0008484	sulfuric ester hydrolase activity	molecular_function	0.37614	1	1	317	31	19637	109640051	-|
GO:0034660	ncRNA metabolic process	biological_process	0.37633	1	6	317	329	19637	1.0964e+53	-|-|-|-|-|-|
GO:0007623	circadian rhythm	biological_process	0.37761	1	1	317	29	19637	109639533	-|
GO:0048511	rhythmic process	biological_process	0.37761	1	1	317	29	19637	109639533	-|
GO:0006338	chromatin remodeling	biological_process	0.37911	1	1	317	29	19637	109636898	-|
GO:0006979	response to oxidative stress	biological_process	0.38204	1	1	317	34	19637	109631726	-|
GO:0044767	single-organism developmental process	biological_process	0.38319	1	5	317	262	19637	1.09632e+44	-|-|-|-|-|
GO:0007339	binding of sperm to zona pellucida	biological_process	0.38466	1	1	317	30	19637	109633522	-|
GO:0008037	cell recognition	biological_process	0.38466	1	1	317	30	19637	109633522	-|
GO:0009988	cell-cell recognition	biological_process	0.38466	1	1	317	30	19637	109633522	-|
GO:0035036	sperm-egg recognition	biological_process	0.38466	1	1	317	30	19637	109633522	-|
GO:0006576	cellular biogenic amine metabolic process	biological_process	0.38603	1	2	317	88	19637	1.09628e+17	-|-|
GO:0044106	cellular amine metabolic process	biological_process	0.38603	1	2	317	88	19637	1.0964e+17	-|-|
GO:0006783	heme biosynthetic process	biological_process	0.38671	1	1	317	31	19637	109627156	-|
GO:0051130	positive regulation of cellular component organization	biological_process	0.38893	1	1	317	32	19637	109641710	-|
GO:0008654	phospholipid biosynthetic process	biological_process	0.38923	1	2	317	87	19637	1.0964e+17	-|-|
GO:0009607	response to biotic stimulus	biological_process	0.39043	1	4	317	206	19637	1.09629e+35	-|-|-|-|
GO:0006396	RNA processing	biological_process	0.39286	1	9	317	518	19637	1.09639e+80	-|-|-|-|-|-|-|-|-|
GO:0003724	RNA helicase activity	molecular_function	0.39289	1	2	317	85	19637	1.09638e+17	-|-|
GO:0008324	cation transmembrane transporter activity	molecular_function	0.39412	1	16	317	961	19637	1.09629e+143	-|-|-|-|-|-|-|-|-|-|-|-|-|-|-|-|
GO:0006357	regulation of transcription from RNA polymerase II promoter	biological_process	0.39453	1	3	317	149	19637	1.0964e+26	-|-|-|
GO:0070469	respiratory chain	cellular_component	0.39454	1	1	317	33	19637	109634895	-|
GO:0005635	nuclear envelope	cellular_component	0.39803	1	1	317	33	19637	109634783	-|
GO:0016702	oxidoreductase activity, acting on single donors with incorporation of molecular oxygen, incorporation of two atoms of oxygen	molecular_function	0.39864	1	1	317	32	19637	109627147	-|
GO:0016788	hydrolase activity, acting on ester bonds	molecular_function	0.40001	1	17	317	1006	19637	1.09632e+152	-|-|-|-|-|-|-|-|-|-|-|-|-|-|-|-|-|
GO:0043229	intracellular organelle	cellular_component	0.40108	1	62	317	3924	19637	109641643,109627707,109631323,109637755,109638731,109631726,109638682,109625964,109640133,109628738,109638269,109629032,109641438,109637552,109627536,109645752,109632274,109638320,109634946,109642165,109628299,109627055,109637452,109630899,109632452,109631303,109638258,109630982,109638335,109642398,109640113,109641710,109628133,109626764,109634697,109636757,109637488,109636860,109631069,109638753…	-|-|-|-|-|-|-|-|-|-|-|-|-|-|-|-|-|-|-|-|-|-|-|-|-|-|-|-|-|-|-|-|-|-|-|-|-|-|-|-|-|-|-|-|-|-|-|-|-|-|-|-|-|-|-|-|-|-|-|-|-|-|
GO:0051276	chromosome organization	biological_process	0.40135	1	4	317	210	19637	1.09638e+35	-|-|-|-|
GO:0006096	glycolysis	biological_process	0.40488	1	1	317	33	19637	109626258	-|
GO:0043038	amino acid activation	biological_process	0.40668	1	2	317	89	19637	1.09632e+17	-|-|
GO:0043039	tRNA aminoacylation	biological_process	0.40668	1	2	317	89	19637	1.09632e+17	-|-|
GO:0030529	ribonucleoprotein complex	cellular_component	0.40673	1	9	317	542	19637	1.09628e+80	-|-|-|-|-|-|-|-|-|
GO:0009235	cobalamin metabolic process	biological_process	0.40796	1	1	317	34	19637	109638296	-|
GO:0071103	DNA conformation change	biological_process	0.40804	1	2	317	90	19637	1.0964e+17	-|-|
GO:0000921	septin ring assembly	biological_process	0.4085	1	1	317	34	19637	109645423	-|
GO:0005940	septin ring	cellular_component	0.4085	1	1	317	34	19637	109645423	-|
GO:0031106	septin ring organization	biological_process	0.4085	1	1	317	34	19637	109645423	-|
GO:0032156	septin cytoskeleton	cellular_component	0.4085	1	1	317	34	19637	109645423	-|
GO:0032185	septin cytoskeleton organization	biological_process	0.4085	1	1	317	34	19637	109645423	-|
GO:0019866	organelle inner membrane	cellular_component	0.40884	1	3	317	153	19637	1.09635e+26	-|-|-|
GO:0015297	antiporter activity	molecular_function	0.40944	1	1	317	35	19637	109626326	-|
GO:0032886	regulation of microtubule-based process	biological_process	0.41012	1	1	317	34	19637	109641710	-|
GO:0070507	regulation of microtubule cytoskeleton organization	biological_process	0.41012	1	1	317	34	19637	109641710	-|
GO:0044431	Golgi apparatus part	cellular_component	0.4134	1	2	317	91	19637	1.09632e+17	-|-|
GO:0005840	ribosome	cellular_component	0.41602	1	6	317	358	19637	1.09628e+53	-|-|-|-|-|-|
GO:0006814	sodium ion transport	biological_process	0.41662	1	2	317	91	19637	1.09626e+17	-|-|
GO:0004930	G-protein coupled receptor activity	molecular_function	0.41664	1	11	317	732	19637	1.09625e+98	-|-|-|-|-|-|-|-|-|-|-|
GO:0005242	inward rectifier potassium channel activity	molecular_function	0.41694	1	1	317	36	19637	109634914	-|
GO:0032879	regulation of localization	biological_process	0.41724	1	2	317	91	19637	1.09637e+17	-|-|
GO:0004672	protein kinase activity	molecular_function	0.41733	1	16	317	937	19637	1.09638e+143	-|-|-|-|-|-|-|-|-|-|-|-|-|-|-|-|
GO:0046906	tetrapyrrole binding	molecular_function	0.41802	1	3	317	161	19637	1.09627e+26	-|-|-|
GO:0008200	ion channel inhibitor activity	molecular_function	0.41833	1	2	317	92	19637	1.09634e+17	-|-|
GO:0016248	channel inhibitor activity	molecular_function	0.41833	1	2	317	92	19637	1.09629e+17	-|-|
GO:0051179	localization	biological_process	0.42094	1	53	317	3328	19637	109636864,109639505,109640115,109631160,109637514,109642603,109626262,109627158,109636898,109626326,109638980,109647324,109644546,109636716,109648132,109638335,109627419,109628547,109638271,109628133,109640182,109640172,109625973,109634895,109645305,109627645,109624295,109629032,109644196,109634914,109626261,109630899,109637452,109641822,109627624,109631303,109628413,109628545,109642602,109638278…	-|-|-|-|-|-|-|-|-|-|-|-|-|-|-|-|-|-|-|-|-|-|-|-|-|-|-|-|-|-|-|-|-|-|-|-|-|-|-|-|-|-|-|-|-|-|-|-|-|-|-|-|-|
GO:0006633	fatty acid biosynthetic process	biological_process	0.42095	1	1	317	38	19637	109630899	-|
GO:0005272	sodium channel activity	molecular_function	0.42126	1	1	317	33	19637	109628545	-|
GO:0006468	protein phosphorylation	biological_process	0.42186	1	14	317	818	19637	1.09639e+125	-|-|-|-|-|-|-|-|-|-|-|-|-|-|
GO:0003916	DNA topoisomerase activity	molecular_function	0.42295	1	1	317	34	19637	109631728	-|
GO:0043093	cytokinesis by binary fission	biological_process	0.42335	1	2	317	96	19637	1.09638e+17	-|-|
GO:0032787	monocarboxylic acid metabolic process	biological_process	0.42379	1	2	317	96	19637	1.09638e+17	-|-|
GO:0044260	cellular macromolecule metabolic process	biological_process	0.42699	1	89	317	5739	19637	109632268,109640521,109640128,109640114,109631395,109630795,109627147,109627158,109629305,109628932,109640138,109630918,109626326,109632564,109626548,109627181,109631725,109630678,109629869,109632510,109641710,109638271,109640116,109638753,109631069,109625986,109637488,109634895,109638270,109645305,109642399,109626574,109638320,109645752,109645284,109637985,109639649,109641709,109630484,109624644…	-|-|-|-|-|-|-|-|-|-|-|-|-|-|-|-|-|-|-|-|-|-|-|-|-|-|-|-|-|-|-|-|-|-|-|-|-|-|-|-|-|-|-|-|-|-|-|-|-|-|-|-|-|-|-|-|-|-|-|-|-|-|-|-|-|-|-|-|-|-|-|-|-|-|-|-|-|-|-|-|-|-|-|-|-|-|-|-|-|
GO:0004197	cysteine-type endopeptidase activity	molecular_function	0.42769	1	3	317	153	19637	1.09646e+26	-|-|-|
GO:0046873	metal ion transmembrane transporter activity	molecular_function	0.42838	1	10	317	592	19637	1.09635e+89	-|-|-|-|-|-|-|-|-|-|
GO:0016567	protein ubiquitination	biological_process	0.42838	1	2	317	100	19637	1.09631e+17	-|-|
GO:0019205	nucleobase-containing compound kinase activity	molecular_function	0.42849	1	2	317	99	19637	1.0964e+17	-|-|
GO:0043231	intracellular membrane-bounded organelle	cellular_component	0.42959	1	50	317	3171	19637	109630982,109638335,109640113,109641710,109634697,109626764,109628133,109638753,109631069,109636860,109625973,109634895,109627587,109624098,109632321,109627645,109640521,109645035,109631395,109638280,109642603,109630918,109636898,109626326,109626680,109627181,109634783,109647324,109641643,109637755,109631323,109627707,109631726,109638731,109638682,109628738,109640133,109625964,109637552,109641438…	-|-|-|-|-|-|-|-|-|-|-|-|-|-|-|-|-|-|-|-|-|-|-|-|-|-|-|-|-|-|-|-|-|-|-|-|-|-|-|-|-|-|-|-|-|-|-|-|-|-|
GO:0006644	phospholipid metabolic process	biological_process	0.43026	1	3	317	154	19637	1.0964e+26	-|-|-|
GO:0006007	glucose catabolic process	biological_process	0.43162	1	1	317	36	19637	109626258	-|
GO:0019320	hexose catabolic process	biological_process	0.43162	1	1	317	36	19637	109626258	-|
GO:0042623	ATPase activity, coupled	molecular_function	0.43234	1	3	317	151	19637	1.0964e+26	-|-|-|
GO:0032505	reproduction of a single-celled organism	biological_process	0.43357	1	2	317	98	19637	1.09627e+17	-|-|
GO:0046915	transition metal ion transmembrane transporter activity	molecular_function	0.43472	1	3	317	159	19637	1.09642e+26	-|-|-|
GO:0042254	ribosome biogenesis	biological_process	0.43614	1	2	317	99	19637	1.09627e+17	-|-|
GO:0000160	phosphorelay signal transduction system	biological_process	0.43644	1	1	317	36	19637	109640182	-|
GO:0008565	protein transporter activity	molecular_function	0.43651	1	2	317	95	19637	1.09627e+17	-|-|
GO:0030203	glycosaminoglycan metabolic process	biological_process	0.4374	1	1	317	37	19637	109643096	-|
GO:0004713	protein tyrosine kinase activity	molecular_function	0.43808	1	1	317	36	19637	109628857	-|
GO:0003896	DNA primase activity	molecular_function	0.43907	1	1	317	36	19637	109632268	-|
GO:0015035	protein disulfide oxidoreductase activity	molecular_function	0.43937	1	1	317	40	19637	109640053	-|
GO:0015036	disulfide oxidoreductase activity	molecular_function	0.43937	1	1	317	40	19637	109640053	-|
GO:0097159	organic cyclic compound binding	molecular_function	0.43961	1	87	317	5589	19637	109640133,109624097,109625964,109639503,109627707,109638731,109627156,109631724,109638682,109626761,109631723,109638258,109638278,109642600,109633210,109631722,109628299,109639501,109626258,109627055,109645076,109628857,109636757,109627587,109631728,109642398,109641333,109640061,109640113,109626680,109626681,109627360,109629335,109636864,109639671,109633211,109637514,109636872,109628738,109638269…	-|-|-|-|-|-|-|-|-|-|-|-|-|-|-|-|-|-|-|-|-|-|-|-|-|-|-|-|-|-|-|-|-|-|-|-|-|-|-|-|-|-|-|-|-|-|-|-|-|-|-|-|-|-|-|-|-|-|-|-|-|-|-|-|-|-|-|-|-|-|-|-|-|-|-|-|-|-|-|-|-|-|-|-|-|-|-|
GO:1901363	heterocyclic compound binding	molecular_function	0.43961	1	87	317	5589	19637	109638271,109640116,109636814,109643099,109631725,109632510,109629869,109645305,109639534,109631490,109637488,109634895,109638270,109631395,109638382,109638280,109630795,109637219,109644933,109627158,109629305,109632268,109640521,109640114,109636898,109640138,109630918,109626548,109627181,109624096,109626659,109640191,109640042,109624644,109628277,109631323,109638269,109629242,109632418,109636872…	-|-|-|-|-|-|-|-|-|-|-|-|-|-|-|-|-|-|-|-|-|-|-|-|-|-|-|-|-|-|-|-|-|-|-|-|-|-|-|-|-|-|-|-|-|-|-|-|-|-|-|-|-|-|-|-|-|-|-|-|-|-|-|-|-|-|-|-|-|-|-|-|-|-|-|-|-|-|-|-|-|-|-|-|-|-|-|
GO:0000166	nucleotide binding	molecular_function	0.4397	1	41	317	2541	19637	109624097,109636872,109629242,109638269,109631323,109628277,109624644,109627156,109624096,109638731,109629333,109642399,109627055,109639649,109639501,109638270,109627587,109637488,109636757,109628857,109639534,109645305,109642398,109631725,109643099,109640116,109638271,109640113,109626548,109640138,109630918,109627360,109639671,109640114,109629335,109640521,109629305,109644933,109637514,109630795…	-|-|-|-|-|-|-|-|-|-|-|-|-|-|-|-|-|-|-|-|-|-|-|-|-|-|-|-|-|-|-|-|-|-|-|-|-|-|-|-|-|
GO:1901265	nucleoside phosphate binding	molecular_function	0.4397	1	41	317	2541	19637	109638271,109640116,109640113,109642398,109643099,109631725,109645305,109627587,109638270,109639534,109628857,109637488,109636757,109637514,109644933,109629305,109638280,109630795,109639671,109640114,109640521,109629335,109627360,109640138,109630918,109626548,109624096,109638731,109627156,109628277,109631323,109624644,109638269,109629242,109636872,109624097,109627055,109639649,109639501,109642399…	-|-|-|-|-|-|-|-|-|-|-|-|-|-|-|-|-|-|-|-|-|-|-|-|-|-|-|-|-|-|-|-|-|-|-|-|-|-|-|-|-|
GO:0030474	spindle pole body duplication	biological_process	0.43981	1	1	317	38	19637	109642165	-|
GO:0051300	spindle pole body organization	biological_process	0.43981	1	1	317	38	19637	109642165	-|
GO:0007264	small GTPase mediated signal transduction	biological_process	0.44074	1	9	317	528	19637	1.09637e+80	-|-|-|-|-|-|-|-|-|
GO:0006952	defense response	biological_process	0.44089	1	5	317	279	19637	1.09641e+44	-|-|-|-|-|
GO:0003774	motor activity	molecular_function	0.44107	1	4	317	210	19637	1.09645e+35	-|-|-|-|
GO:0016888	endodeoxyribonuclease activity, producing 5'-phosphomonoesters	molecular_function	0.44172	1	1	317	37	19637	109629027	-|
GO:0008026	ATP-dependent helicase activity	molecular_function	0.44728	1	1	317	37	19637	109640113	-|
GO:0070035	purine NTP-dependent helicase activity	molecular_function	0.44728	1	1	317	37	19637	109640113	-|
GO:0008509	anion transmembrane transporter activity	molecular_function	0.44827	1	3	317	155	19637	1.09639e+26	-|-|-|
GO:0003008	system process	biological_process	0.44837	1	2	317	109	19637	1.09629e+17	-|-|
GO:0033692	cellular polysaccharide biosynthetic process	biological_process	0.449	1	1	317	39	19637	109643098	-|
GO:0003712	transcription cofactor activity	molecular_function	0.44946	1	3	317	161	19637	1.0964e+26	-|-|-|
GO:0004675	transmembrane receptor protein serine/threonine kinase activity	molecular_function	0.44957	1	1	317	38	19637	109629242	-|
GO:0032446	protein modification by small protein conjugation	biological_process	0.45044	1	2	317	104	19637	1.09631e+17	-|-|
GO:0005874	microtubule	cellular_component	0.45174	1	1	317	38	19637	109637452	-|
GO:0000989	transcription factor binding transcription factor activity	molecular_function	0.45278	1	3	317	162	19637	1.0964e+26	-|-|-|
GO:0045202	synapse	cellular_component	0.45294	1	1	317	37	19637	109637378	-|
GO:0008175	tRNA methyltransferase activity	molecular_function	0.45438	1	1	317	41	19637	109640191	-|
GO:0022890	inorganic cation transmembrane transporter activity	molecular_function	0.45608	1	13	317	807	19637	1.09631e+116	-|-|-|-|-|-|-|-|-|-|-|-|-|
GO:0015077	monovalent inorganic cation transmembrane transporter activity	molecular_function	0.45699	1	9	317	547	19637	1.09639e+80	-|-|-|-|-|-|-|-|-|
GO:0046365	monosaccharide catabolic process	biological_process	0.46055	1	1	317	39	19637	109626258	-|
GO:0033014	tetrapyrrole biosynthetic process	biological_process	0.46128	1	2	317	100	19637	1.09627e+17	-|-|
GO:0043531	ADP binding	molecular_function	0.46313	1	1	317	38	19637	109638269	-|
GO:0006302	double-strand break repair	biological_process	0.46385	1	1	317	40	19637	109627181	-|
GO:0003676	nucleic acid binding	molecular_function	0.466	1	54	317	3497	19637	109638682,109631724,109640191,109626659,109640042,109631323,109627707,109628277,109638269,109632418,109640133,109625964,109628738,109645284,109628299,109627055,109624445,109626258,109637985,109633210,109631722,109638278,109638258,109642600,109641709,109631723,109632452,109626761,109640113,109640061,109636814,109640116,109641333,109629869,109632510,109642398,109631490,109645076,109634895,109631728…	-|-|-|-|-|-|-|-|-|-|-|-|-|-|-|-|-|-|-|-|-|-|-|-|-|-|-|-|-|-|-|-|-|-|-|-|-|-|-|-|-|-|-|-|-|-|-|-|-|-|-|-|-|-|
GO:0001510	RNA methylation	biological_process	0.4662	1	1	317	44	19637	109627587	-|
GO:0009308	amine metabolic process	biological_process	0.46631	1	2	317	103	19637	1.09628e+17	-|-|
GO:0022892	substrate-specific transporter activity	molecular_function	0.46725	1	25	317	1570	19637	1.09645e+224	-|-|-|-|-|-|-|-|-|-|-|-|-|-|-|-|-|-|-|-|-|-|-|-|-|
GO:0000917	barrier septum assembly	biological_process	0.46871	1	2	317	104	19637	1.09627e+17	-|-|
GO:0032506	cytokinetic process	biological_process	0.46871	1	2	317	104	19637	1.09638e+17	-|-|
GO:0090529	cell septum assembly	biological_process	0.46871	1	2	317	104	19637	1.09638e+17	-|-|
GO:0000041	transition metal ion transport	biological_process	0.46888	1	3	317	169	19637	1.09631e+26	-|-|-|
GO:0032259	methylation	biological_process	0.47029	1	2	317	106	19637	1.09628e+17	-|-|
GO:0022603	regulation of anatomical structure morphogenesis	biological_process	0.47046	1	1	317	40	19637	109627360	-|
GO:0003924	GTPase activity	molecular_function	0.47619	1	7	317	432	19637	1.09629e+62	-|-|-|-|-|-|-|
GO:0007338	single fertilization	biological_process	0.47669	1	1	317	41	19637	109633522	-|
GO:0009566	fertilization	biological_process	0.47669	1	1	317	41	19637	109633522	-|
GO:0048856	anatomical structure development	biological_process	0.4791	1	5	317	292	19637	1.09627e+44	-|-|-|-|-|
GO:0031023	microtubule organizing center organization	biological_process	0.47947	1	1	317	43	19637	109642165	-|
GO:0015031	protein transport	biological_process	0.47971	1	13	317	804	19637	1.09631e+116	-|-|-|-|-|-|-|-|-|-|-|-|-|
GO:0045184	establishment of protein localization	biological_process	0.47971	1	13	317	804	19637	1.09631e+116	-|-|-|-|-|-|-|-|-|-|-|-|-|
GO:0009166	nucleotide catabolic process	biological_process	0.48026	1	1	317	42	19637	109637514	-|
GO:0005217	intracellular ligand-gated ion channel activity	molecular_function	0.48079	1	1	317	42	19637	109627002	-|
GO:0005218	intracellular ligand-gated calcium channel activity	molecular_function	0.48079	1	1	317	42	19637	109627002	-|
GO:0005219	ryanodine-sensitive calcium-release channel activity	molecular_function	0.48079	1	1	317	42	19637	109627002	-|
GO:0015278	calcium-release channel activity	molecular_function	0.48079	1	1	317	42	19637	109627002	-|
GO:0016053	organic acid biosynthetic process	biological_process	0.48109	1	3	317	172	19637	1.09638e+26	-|-|-|
GO:0046394	carboxylic acid biosynthetic process	biological_process	0.48109	1	3	317	172	19637	1.09631e+26	-|-|-|
GO:0016701	oxidoreductase activity, acting on single donors with incorporation of molecular oxygen	molecular_function	0.48133	1	1	317	41	19637	109627147	-|
GO:0044264	cellular polysaccharide metabolic process	biological_process	0.48241	1	1	317	43	19637	109643098	-|
GO:0015078	hydrogen ion transmembrane transporter activity	molecular_function	0.48357	1	5	317	306	19637	1.0964e+44	-|-|-|-|-|
GO:0000155	phosphorelay sensor kinase activity	molecular_function	0.48475	1	1	317	41	19637	109640182	-|
GO:0034637	cellular carbohydrate biosynthetic process	biological_process	0.48481	1	1	317	43	19637	109643098	-|
GO:1901292	nucleoside phosphate catabolic process	biological_process	0.48493	1	1	317	43	19637	109637514	-|
GO:0034470	ncRNA processing	biological_process	0.48557	1	4	317	242	19637	1.0964e+35	-|-|-|-|
GO:0003899	DNA-directed RNA polymerase activity	molecular_function	0.48606	1	3	317	172	19637	1.09626e+26	-|-|-|
GO:0044283	small molecule biosynthetic process	biological_process	0.48654	1	4	317	237	19637	1.09638e+35	-|-|-|-|
GO:0000271	polysaccharide biosynthetic process	biological_process	0.48901	1	1	317	44	19637	109643098	-|
GO:0006820	anion transport	biological_process	0.48934	1	4	317	229	19637	1.09631e+35	-|-|-|-|
GO:0070838	divalent metal ion transport	biological_process	0.49025	1	3	317	171	19637	1.09627e+26	-|-|-|
GO:0008033	tRNA processing	biological_process	0.49043	1	3	317	178	19637	1.09628e+26	-|-|-|
GO:0016247	channel regulator activity	molecular_function	0.49092	1	2	317	106	19637	1.09634e+17	-|-|
GO:0030031	cell projection assembly	biological_process	0.49175	1	1	317	42	19637	109638296	-|
GO:0016192	vesicle-mediated transport	biological_process	0.49507	1	7	317	428	19637	1.09626e+62	-|-|-|-|-|-|-|
GO:0022613	ribonucleoprotein complex biogenesis	biological_process	0.49839	1	2	317	112	19637	1.09627e+17	-|-|
GO:0016628	oxidoreductase activity, acting on the CH-CH group of donors, NAD or NADP as acceptor	molecular_function	0.49915	1	1	317	45	19637	109627156	-|
GO:0043228	non-membrane-bounded organelle	cellular_component	0.50052	1	19	317	1227	19637	1.09631e+170	-|-|-|-|-|-|-|-|-|-|-|-|-|-|-|-|-|-|-|
GO:0043232	intracellular non-membrane-bounded organelle	cellular_component	0.50052	1	19	317	1227	19637	1.09642e+170	-|-|-|-|-|-|-|-|-|-|-|-|-|-|-|-|-|-|-|
GO:0006796	phosphate-containing compound metabolic process	biological_process	0.50102	1	24	317	1514	19637	1.09639e+215	-|-|-|-|-|-|-|-|-|-|-|-|-|-|-|-|-|-|-|-|-|-|-|-|
GO:0004520	endodeoxyribonuclease activity	molecular_function	0.50115	1	1	317	45	19637	109629027	-|
GO:0019637	organophosphate metabolic process	biological_process	0.50229	1	8	317	498	19637	1.09629e+71	-|-|-|-|-|-|-|-|
GO:0000226	microtubule cytoskeleton organization	biological_process	0.50259	1	3	317	172	19637	1.09642e+26	-|-|-|
GO:0070647	protein modification by small protein conjugation or removal	biological_process	0.50284	1	3	317	177	19637	1.0964e+26	-|-|-|
GO:0016627	oxidoreductase activity, acting on the CH-CH group of donors	molecular_function	0.5038	1	2	317	109	19637	1.09638e+17	-|-|
GO:0005581	collagen	cellular_component	0.50647	1	1	317	42	19637	109637483	-|
GO:0044724	single-organism carbohydrate catabolic process	biological_process	0.50669	1	1	317	45	19637	109626258	-|
GO:0008170	N-methyltransferase activity	molecular_function	0.50811	1	1	317	45	19637	109640191	-|
GO:0030054	cell junction	cellular_component	0.50838	1	1	317	46	19637	109631339	-|
GO:0005525	GTP binding	molecular_function	0.50868	1	9	317	575	19637	1.09645e+80	-|-|-|-|-|-|-|-|-|
GO:0005231	excitatory extracellular ligand-gated ion channel activity	molecular_function	0.5104	1	1	317	43	19637	109628799	-|
GO:0008757	S-adenosylmethionine-dependent methyltransferase activity	molecular_function	0.51045	1	2	317	114	19637	1.0964e+17	-|-|
GO:0004620	phospholipase activity	molecular_function	0.51085	1	1	317	43	19637	109638682	-|
GO:0015171	amino acid transmembrane transporter activity	molecular_function	0.51258	1	1	317	44	19637	109631160	-|
GO:0015144	carbohydrate transmembrane transporter activity	molecular_function	0.51362	1	1	317	45	19637	109627707	-|
GO:1901476	carbohydrate transporter activity	molecular_function	0.51362	1	1	317	45	19637	109627707	-|
GO:0042592	homeostatic process	biological_process	0.51437	1	3	317	181	19637	1.0964e+26	-|-|-|
GO:0007166	cell surface receptor signaling pathway	biological_process	0.51672	1	17	317	1178	19637	1.0963e+152	-|-|-|-|-|-|-|-|-|-|-|-|-|-|-|-|-|
GO:0035556	intracellular signal transduction	biological_process	0.51749	1	15	317	943	19637	1.0964e+134	-|-|-|-|-|-|-|-|-|-|-|-|-|-|-|
GO:0006793	phosphorus metabolic process	biological_process	0.51766	1	24	317	1527	19637	1.09629e+215	-|-|-|-|-|-|-|-|-|-|-|-|-|-|-|-|-|-|-|-|-|-|-|-|
GO:0071949	FAD binding	molecular_function	0.51863	1	1	317	45	19637	109627156	-|
GO:0044424	intracellular part	cellular_component	0.51928	1	73	317	4780	19637	109632452,109637452,109630899,109637552,109641438,109642165,109638320,109645752,109636872,109628738,109638269,109647901,109631323,109631726,109624096,109636898,109626326,109630918,109627181,109637421,109640521,109645035,109631395,109638280,109644933,109642603,109627158,109631069,109638753,109637488,109636860,109634895,109624098,109631725,109633537,109641710,109631303,109638258,109629032,109634946…	-|-|-|-|-|-|-|-|-|-|-|-|-|-|-|-|-|-|-|-|-|-|-|-|-|-|-|-|-|-|-|-|-|-|-|-|-|-|-|-|-|-|-|-|-|-|-|-|-|-|-|-|-|-|-|-|-|-|-|-|-|-|-|-|-|-|-|-|-|-|-|-|-|
GO:0006497	protein lipidation	biological_process	0.52154	1	1	317	48	19637	109626764	-|
GO:0006506	GPI anchor biosynthetic process	biological_process	0.52154	1	1	317	48	19637	109626764	-|
GO:0006661	phosphatidylinositol biosynthetic process	biological_process	0.52154	1	1	317	48	19637	109626764	-|
GO:0042158	lipoprotein biosynthetic process	biological_process	0.52154	1	1	317	48	19637	109626764	-|
GO:0032561	guanyl ribonucleotide binding	molecular_function	0.52499	1	9	317	584	19637	1.09638e+80	-|-|-|-|-|-|-|-|-|
GO:0016705	oxidoreductase activity, acting on paired donors, with incorporation or reduction of molecular oxygen	molecular_function	0.52671	1	3	317	183	19637	1.09638e+26	-|-|-|
GO:0072511	divalent inorganic cation transport	biological_process	0.52679	1	3	317	181	19637	1.09627e+26	-|-|-|
GO:0005875	microtubule associated complex	cellular_component	0.52728	1	1	317	47	19637	109631575	-|
GO:0006313	transposition, DNA-mediated	biological_process	0.52793	1	1	317	49	19637	109634893	-|
GO:0032196	transposition	biological_process	0.52793	1	1	317	49	19637	109634893	-|
GO:0034508	centromere complex assembly	biological_process	0.52888	1	1	317	51	19637	109638278	-|
GO:0016209	antioxidant activity	molecular_function	0.52891	1	1	317	52	19637	109631726	-|
GO:0005654	nucleoplasm	cellular_component	0.53457	1	5	317	316	19637	1.09641e+44	-|-|-|-|-|
GO:0044451	nucleoplasm part	cellular_component	0.53457	1	5	317	316	19637	1.0964e+44	-|-|-|-|-|
GO:0043234	protein complex	cellular_component	0.53484	1	33	317	2160	19637	109641710,109638281,109642398,109627645,109624098,109634895,109636860,109636757,109631069,109638753,109627158,109644933,109642603,109640521,109631575,109636898,109630918,109631323,109637755,109647901,109638269,109640133,109628738,109631339,109626258,109643098,109627536,109642165,109637552,109638258,109628545,109630899,109637452	-|-|-|-|-|-|-|-|-|-|-|-|-|-|-|-|-|-|-|-|-|-|-|-|-|-|-|-|-|-|-|-|-|
GO:0051028	mRNA transport	biological_process	0.53566	1	1	317	49	19637	109628133	-|
GO:0003677	DNA binding	molecular_function	0.53594	1	38	317	2529	19637	109632510,109629869,109642398,109640113,109631728,109634895,109645076,109639671,109632268,109640521,109637514,109633211,109638382,109631395,109627181,109626548,109626680,109627707,109631323,109640042,109638682,109631724,109626659,109640133,109625964,109628738,109632418,109638269,109624445,109637985,109645284,109628299,109631723,109641709,109632452,109642600,109638258,109638278	-|-|-|-|-|-|-|-|-|-|-|-|-|-|-|-|-|-|-|-|-|-|-|-|-|-|-|-|-|-|-|-|-|-|-|-|-|-|
GO:0045892	negative regulation of transcription, DNA-dependent	biological_process	0.53598	1	1	317	48	19637	109639533	-|
GO:0051253	negative regulation of RNA metabolic process	biological_process	0.53598	1	1	317	48	19637	109639533	-|
GO:0019001	guanyl nucleotide binding	molecular_function	0.53609	1	9	317	589	19637	1.09629e+80	-|-|-|-|-|-|-|-|-|
GO:0009306	protein secretion	biological_process	0.53867	1	1	317	49	19637	109631303	-|
GO:0007167	enzyme linked receptor protein signaling pathway	biological_process	0.53979	1	1	317	47	19637	109628857	-|
GO:0007169	transmembrane receptor protein tyrosine kinase signaling pathway	biological_process	0.53979	1	1	317	47	19637	109628857	-|
GO:1901360	organic cyclic compound metabolic process	biological_process	0.54164	1	66	317	4361	19637	109627745,109626681,109626680,109637514,109626257,109639671,109627587,109631728,109645076,109636757,109639533,109628547,109640113,109642398,109638335,109638296,109642600,109638278,109638258,109634893,109631723,109628299,109629032,109625964,109640133,109631724,109638731,109628679,109627156,109637755,109627181,109640138,109626326,109630918,109632564,109626548,109624730,109627147,109627158,109631395…	-|-|-|-|-|-|-|-|-|-|-|-|-|-|-|-|-|-|-|-|-|-|-|-|-|-|-|-|-|-|-|-|-|-|-|-|-|-|-|-|-|-|-|-|-|-|-|-|-|-|-|-|-|-|-|-|-|-|-|-|-|-|-|-|-|-|
GO:0033644	host cell membrane	cellular_component	0.54283	1	1	317	49	19637	109638335	-|
GO:0044420	extracellular matrix part	cellular_component	0.54367	1	1	317	47	19637	109637483	-|
GO:0006650	glycerophospholipid metabolic process	biological_process	0.54468	1	2	317	117	19637	1.09627e+17	-|-|
GO:0006874	cellular calcium ion homeostasis	biological_process	0.54628	1	1	317	50	19637	109627002	-|
GO:0055074	calcium ion homeostasis	biological_process	0.54628	1	1	317	50	19637	109627002	-|
GO:0072503	cellular divalent inorganic cation homeostasis	biological_process	0.54628	1	1	317	50	19637	109627002	-|
GO:0072507	divalent inorganic cation homeostasis	biological_process	0.54628	1	1	317	50	19637	109627002	-|
GO:0007606	sensory perception of chemical stimulus	biological_process	0.54631	1	1	317	59	19637	109628968	-|
GO:0032991	macromolecular complex	cellular_component	0.54746	1	40	317	2654	19637	109631339,109628738,109640133,109625964,109638269,109647901,109637755,109631323,109637452,109630899,109631303,109628545,109638258,109637552,109642165,109638320,109627536,109628299,109626258,109643098,109638753,109631069,109637488,109636757,109636860,109634895,109624098,109627645,109642398,109638281,109641710,109636898,109630918,109626326,109631575,109640521,109629227,109644933,109642603,109627158	-|-|-|-|-|-|-|-|-|-|-|-|-|-|-|-|-|-|-|-|-|-|-|-|-|-|-|-|-|-|-|-|-|-|-|-|-|-|-|-|
GO:0033643	host cell part	cellular_component	0.54752	1	3	317	181	19637	1.09638e+26	-|-|-|
GO:0044218	other organism cell membrane	cellular_component	0.55073	1	1	317	50	19637	109638335	-|
GO:0044279	other organism membrane	cellular_component	0.55073	1	1	317	50	19637	109638335	-|
GO:0017016	Ras GTPase binding	molecular_function	0.55144	1	1	317	49	19637	109638271	-|
GO:0031267	small GTPase binding	molecular_function	0.55144	1	1	317	49	19637	109638271	-|
GO:0051020	GTPase binding	molecular_function	0.55144	1	1	317	49	19637	109638271	-|
GO:0010629	negative regulation of gene expression	biological_process	0.55192	1	1	317	51	19637	109639533	-|
GO:0046483	heterocycle metabolic process	biological_process	0.55209	1	65	317	4307	19637	109636872,109628738,109632418,109638269,109631323,109640042,109640191,109639521,109641709,109626574,109638320,109637985,109645284,109634895,109638753,109645305,109632510,109629869,109631725,109640116,109638271,109641710,109627181,109640138,109626326,109630918,109632564,109626548,109640521,109632268,109627147,109627158,109638382,109631395,109638280,109625964,109640133,109637755,109631724,109638731…	-|-|-|-|-|-|-|-|-|-|-|-|-|-|-|-|-|-|-|-|-|-|-|-|-|-|-|-|-|-|-|-|-|-|-|-|-|-|-|-|-|-|-|-|-|-|-|-|-|-|-|-|-|-|-|-|-|-|-|-|-|-|-|-|-|
GO:0008104	protein localization	biological_process	0.55292	1	14	317	909	19637	1.09631e+125	-|-|-|-|-|-|-|-|-|-|-|-|-|-|
GO:0046474	glycerophospholipid biosynthetic process	biological_process	0.55298	1	1	317	52	19637	109626764	-|
GO:0010035	response to inorganic substance	biological_process	0.55352	1	1	317	52	19637	109638271	-|
GO:0006366	transcription from RNA polymerase II promoter	biological_process	0.55417	1	4	317	257	19637	1.09639e+35	-|-|-|-|
GO:0046486	glycerolipid metabolic process	biological_process	0.55479	1	2	317	119	19637	1.09627e+17	-|-|
GO:0045934	negative regulation of nucleobase-containing compound metabolic process	biological_process	0.55492	1	1	317	51	19637	109639533	-|
GO:0051172	negative regulation of nitrogen compound metabolic process	biological_process	0.55492	1	1	317	51	19637	109639533	-|
GO:0006006	glucose metabolic process	biological_process	0.55542	1	1	317	52	19637	109626258	-|
GO:0004112	cyclic-nucleotide phosphodiesterase activity	molecular_function	0.55613	1	1	317	50	19637	109637514	-|
GO:0052689	carboxylic ester hydrolase activity	molecular_function	0.55674	1	1	317	53	19637	109631725	-|
GO:0042600	chorion	cellular_component	0.55928	1	1	317	54	19637	109638296	-|
GO:0044711	single-organism biosynthetic process	biological_process	0.56029	1	4	317	260	19637	1.09627e+35	-|-|-|-|
GO:1901564	organonitrogen compound metabolic process	biological_process	0.56206	1	15	317	993	19637	1.09645e+134	-|-|-|-|-|-|-|-|-|-|-|-|-|-|-|
GO:0008608	attachment of spindle microtubules to kinetochore	biological_process	0.5622	1	1	317	52	19637	109637452	-|
GO:0048513	organ development	biological_process	0.56294	1	1	317	53	19637	109638269	-|
GO:0016052	carbohydrate catabolic process	biological_process	0.56727	1	1	317	54	19637	109626258	-|
GO:0005201	extracellular matrix structural constituent	molecular_function	0.56746	1	1	317	50	19637	109637483	-|
GO:0005794	Golgi apparatus	cellular_component	0.56771	1	2	317	122	19637	1.09632e+17	-|-|
GO:0045017	glycerolipid biosynthetic process	biological_process	0.56817	1	1	317	54	19637	109626764	-|
GO:0006865	amino acid transport	biological_process	0.5703	1	1	317	52	19637	109631160	-|
GO:0016310	phosphorylation	biological_process	0.5716	1	14	317	907	19637	1.09629e+125	-|-|-|-|-|-|-|-|-|-|-|-|-|-|
GO:0018995	host	cellular_component	0.57239	1	3	317	188	19637	1.09627e+26	-|-|-|
GO:0043657	host cell	cellular_component	0.57239	1	3	317	188	19637	1.09629e+26	-|-|-|
GO:0005326	neurotransmitter transporter activity	molecular_function	0.57244	1	1	317	53	19637	109628413	-|
GO:0005328	neurotransmitter:sodium symporter activity	molecular_function	0.57244	1	1	317	53	19637	109628413	-|
GO:0009187	cyclic nucleotide metabolic process	biological_process	0.57433	1	1	317	52	19637	109637514	-|
GO:0005215	transporter activity	molecular_function	0.5748	1	29	317	1918	19637	109627419,109628679,109640173,109640174,109636716,109627002,109628277,109627707,109638335,109631323,109631603,109638987,109632158,109640172,109634895,109631160,109628799,109634914,109644933,109629032,109628545,109642602,109644546,109636898,109626326,109637452,109641822,109627624,109628413	-|-|-|-|-|-|-|-|-|-|-|-|-|-|-|-|-|-|-|-|-|-|-|-|-|-|-|-|-|
GO:0043245	extraorganismal space	cellular_component	0.57632	1	3	317	189	19637	1.09638e+26	-|-|-|
GO:0044215	other organism	cellular_component	0.57632	1	3	317	189	19637	1.09638e+26	-|-|-|
GO:0044216	other organism cell	cellular_component	0.57632	1	3	317	189	19637	1.09629e+26	-|-|-|
GO:0044217	other organism part	cellular_component	0.57632	1	3	317	189	19637	1.09627e+26	-|-|-|
GO:0003735	structural constituent of ribosome	molecular_function	0.57775	1	5	317	351	19637	1.09631e+44	-|-|-|-|-|
GO:0000910	cytokinesis	biological_process	0.58134	1	2	317	128	19637	1.09627e+17	-|-|
GO:0004190	aspartic-type endopeptidase activity	molecular_function	0.58344	1	2	317	132	19637	1.09638e+17	-|-|
GO:0070001	aspartic-type peptidase activity	molecular_function	0.58344	1	2	317	132	19637	1.09632e+17	-|-|
GO:0005976	polysaccharide metabolic process	biological_process	0.58348	1	1	317	58	19637	109643098	-|
GO:0006022	aminoglycan metabolic process	biological_process	0.58474	1	1	317	57	19637	109643096	-|
GO:0009975	cyclase activity	molecular_function	0.58608	1	1	317	53	19637	109627360	-|
GO:0044270	cellular nitrogen compound catabolic process	biological_process	0.58709	1	2	317	128	19637	1.09638e+17	-|-|
GO:0046700	heterocycle catabolic process	biological_process	0.58709	1	2	317	128	19637	1.09638e+17	-|-|
GO:0051336	regulation of hydrolase activity	biological_process	0.58724	1	1	317	58	19637	109639533	-|
GO:0016298	lipase activity	molecular_function	0.58743	1	1	317	54	19637	109638682	-|
GO:0006779	porphyrin-containing compound biosynthetic process	biological_process	0.58971	1	1	317	56	19637	109627156	-|
GO:0004553	hydrolase activity, hydrolyzing O-glycosyl compounds	molecular_function	0.59152	1	3	317	198	19637	1.09639e+26	-|-|-|
GO:0015075	ion transmembrane transporter activity	molecular_function	0.59246	1	21	317	1403	19637	1.09632e+188	-|-|-|-|-|-|-|-|-|-|-|-|-|-|-|-|-|-|-|-|-|
GO:0022891	substrate-specific transmembrane transporter activity	molecular_function	0.59428	1	22	317	1470	19637	1.09629e+197	-|-|-|-|-|-|-|-|-|-|-|-|-|-|-|-|-|-|-|-|-|-|
GO:0034453	microtubule anchoring	biological_process	0.5948	1	1	317	57	19637	109637452	-|
GO:0046148	pigment biosynthetic process	biological_process	0.60171	1	1	317	58	19637	109627156	-|
GO:0044421	extracellular region part	cellular_component	0.60227	1	9	317	612	19637	1.09629e+80	-|-|-|-|-|-|-|-|-|
GO:0006725	cellular aromatic compound metabolic process	biological_process	0.60233	1	64	317	4300	19637	109638320,109626574,109645284,109637985,109641709,109640042,109631323,109639521,109640191,109636872,109628738,109638269,109632418,109632268,109640521,109638382,109631395,109627158,109627147,109632564,109626548,109624730,109630918,109640138,109626326,109627181,109631725,109632510,109629869,109641710,109638271,109640116,109638753,109634895,109629032,109628299,109631723,109634893,109638278,109638258…	-|-|-|-|-|-|-|-|-|-|-|-|-|-|-|-|-|-|-|-|-|-|-|-|-|-|-|-|-|-|-|-|-|-|-|-|-|-|-|-|-|-|-|-|-|-|-|-|-|-|-|-|-|-|-|-|-|-|-|-|-|-|-|-|
GO:0016791	phosphatase activity	molecular_function	0.607	1	6	317	401	19637	1.09629e+53	-|-|-|-|-|-|
GO:0090407	organophosphate biosynthetic process	biological_process	0.60896	1	5	317	342	19637	1.0964e+44	-|-|-|-|-|
GO:0042451	purine nucleoside biosynthetic process	biological_process	0.60969	1	2	317	135	19637	1.09631e+17	-|-|
GO:0046129	purine ribonucleoside biosynthetic process	biological_process	0.60969	1	2	317	135	19637	1.09629e+17	-|-|
GO:0030001	metal ion transport	biological_process	0.61156	1	8	317	551	19637	1.09629e+71	-|-|-|-|-|-|-|-|
GO:0006403	RNA localization	biological_process	0.61225	1	1	317	61	19637	109628133	-|
GO:0050657	nucleic acid transport	biological_process	0.61225	1	1	317	61	19637	109628133	-|
GO:0050658	RNA transport	biological_process	0.61225	1	1	317	61	19637	109628133	-|
GO:0051236	establishment of RNA localization	biological_process	0.61225	1	1	317	61	19637	109628133	-|
GO:0009451	RNA modification	biological_process	0.61429	1	2	317	144	19637	1.09628e+17	-|-|
GO:0019439	aromatic compound catabolic process	biological_process	0.61511	1	2	317	135	19637	1.09638e+17	-|-|
GO:0033178	proton-transporting two-sector ATPase complex, catalytic domain	cellular_component	0.6156	1	1	317	60	19637	109630918	-|
GO:0046434	organophosphate catabolic process	biological_process	0.61578	1	1	317	62	19637	109637514	-|
GO:0006807	nitrogen compound metabolic process	biological_process	0.61846	1	69	317	4654	19637	109637985,109645284,109626574,109638320,109641709,109640191,109639521,109628277,109631323,109640042,109632418,109638269,109636872,109628738,109627147,109627158,109638382,109631395,109638280,109640521,109632268,109627181,109626326,109640138,109630918,109632564,109626548,109624730,109638271,109640116,109641710,109632510,109629869,109631725,109645305,109634895,109638753,109628299,109643096,109639501…	-|-|-|-|-|-|-|-|-|-|-|-|-|-|-|-|-|-|-|-|-|-|-|-|-|-|-|-|-|-|-|-|-|-|-|-|-|-|-|-|-|-|-|-|-|-|-|-|-|-|-|-|-|-|-|-|-|-|-|-|-|-|-|-|-|-|-|-|-|
GO:0005216	ion channel activity	molecular_function	0.6188	1	9	317	608	19637	1.09629e+80	-|-|-|-|-|-|-|-|-|
GO:0022838	substrate-specific channel activity	molecular_function	0.6188	1	9	317	608	19637	1.09628e+80	-|-|-|-|-|-|-|-|-|
GO:0006873	cellular ion homeostasis	biological_process	0.62157	1	1	317	63	19637	109627002	-|
GO:0006875	cellular metal ion homeostasis	biological_process	0.62157	1	1	317	63	19637	109627002	-|
GO:0030003	cellular cation homeostasis	biological_process	0.62157	1	1	317	63	19637	109627002	-|
GO:0004129	cytochrome-c oxidase activity	molecular_function	0.6217	1	1	317	67	19637	109632158	-|
GO:0016675	oxidoreductase activity, acting on a heme group of donors	molecular_function	0.6217	1	1	317	67	19637	109632158	-|
GO:0016676	oxidoreductase activity, acting on a heme group of donors, oxygen as acceptor	molecular_function	0.6217	1	1	317	67	19637	109632158	-|
GO:0018193	peptidyl-amino acid modification	biological_process	0.6226	1	1	317	65	19637	109630982	-|
GO:0007017	microtubule-based process	biological_process	0.62288	1	4	317	271	19637	1.09642e+35	-|-|-|-|
GO:0006505	GPI anchor metabolic process	biological_process	0.62322	1	1	317	63	19637	109626764	-|
GO:0055065	metal ion homeostasis	biological_process	0.62654	1	1	317	64	19637	109627002	-|
GO:0020037	heme binding	molecular_function	0.62785	1	2	317	146	19637	1.09631e+17	-|-|
GO:0000988	protein binding transcription factor activity	molecular_function	0.62848	1	3	317	210	19637	1.09639e+26	-|-|-|
GO:0051082	unfolded protein binding	molecular_function	0.62853	1	2	317	142	19637	1.0964e+17	-|-|
GO:0034641	cellular nitrogen compound metabolic process	biological_process	0.62855	1	65	317	4399	19637	109631728,109627587,109645076,109636757,109642398,109638296,109638335,109639533,109628547,109640113,109626680,109627745,109639671,109626257,109637514,109625964,109640133,109637755,109631724,109628679,109638731,109627156,109634893,109631723,109642600,109638278,109638258,109629032,109628299,109639501,109634895,109638753,109629869,109632510,109631725,109638271,109640116,109641710,109627181,109640138…	-|-|-|-|-|-|-|-|-|-|-|-|-|-|-|-|-|-|-|-|-|-|-|-|-|-|-|-|-|-|-|-|-|-|-|-|-|-|-|-|-|-|-|-|-|-|-|-|-|-|-|-|-|-|-|-|-|-|-|-|-|-|-|-|-|
GO:0015931	nucleobase-containing compound transport	biological_process	0.62882	1	1	317	64	19637	109628133	-|
GO:0065004	protein-DNA complex assembly	biological_process	0.62916	1	1	317	68	19637	109638278	-|
GO:0071824	protein-DNA complex subunit organization	biological_process	0.62916	1	1	317	68	19637	109638278	-|
GO:1901361	organic cyclic compound catabolic process	biological_process	0.63015	1	2	317	138	19637	1.09638e+17	-|-|
GO:0034220	ion transmembrane transport	biological_process	0.63067	1	5	317	348	19637	1.09627e+44	-|-|-|-|-|
GO:0019031	viral envelope	cellular_component	0.63208	1	4	317	281	19637	1.09626e+35	-|-|-|-|
GO:0036338	viral membrane	cellular_component	0.63208	1	4	317	281	19637	1.0963e+35	-|-|-|-|
GO:0051493	regulation of cytoskeleton organization	biological_process	0.63237	1	1	317	65	19637	109641710	-|
GO:0019725	cellular homeostasis	biological_process	0.63239	1	2	317	143	19637	1.0964e+17	-|-|
GO:0015267	channel activity	molecular_function	0.63248	1	9	317	617	19637	1.0964e+80	-|-|-|-|-|-|-|-|-|
GO:0022803	passive transmembrane transporter activity	molecular_function	0.63248	1	9	317	617	19637	1.09635e+80	-|-|-|-|-|-|-|-|-|
GO:0015002	heme-copper terminal oxidase activity	molecular_function	0.63373	1	1	317	69	19637	109632158	-|
GO:0006886	intracellular protein transport	biological_process	0.6338	1	9	317	624	19637	1.09639e+80	-|-|-|-|-|-|-|-|-|
GO:0044765	single-organism transport	biological_process	0.63422	1	36	317	2439	19637	109636864,109642603,109631160,109640115,109636898,109626326,109644546,109638980,109638335,109648132,109628547,109634895,109625973,109640182,109640172,109627645,109644196,109629032,109634914,109628413,109631303,109641822,109637452,109630899,109626261,109642602,109638278,109628545,109631323,109627707,109628277,109627002,109628679,109640133,109624794,109638987	-|-|-|-|-|-|-|-|-|-|-|-|-|-|-|-|-|-|-|-|-|-|-|-|-|-|-|-|-|-|-|-|-|-|-|-|
GO:0005753	mitochondrial proton-transporting ATP synthase complex	cellular_component	0.63441	1	1	317	65	19637	109630918	-|
GO:0033179	proton-transporting V-type ATPase, V0 domain	cellular_component	0.63479	1	1	317	66	19637	109628545	-|
GO:0050801	ion homeostasis	biological_process	0.6353	1	1	317	66	19637	109627002	-|
GO:0055080	cation homeostasis	biological_process	0.6353	1	1	317	66	19637	109627002	-|
GO:0009615	response to virus	biological_process	0.63576	1	1	317	63	19637	109628547	-|
GO:0004867	serine-type endopeptidase inhibitor activity	molecular_function	0.63633	1	1	317	64	19637	109643096	-|
GO:0008080	N-acetyltransferase activity	molecular_function	0.63687	1	1	317	67	19637	109634891	-|
GO:0006259	DNA metabolic process	biological_process	0.63707	1	15	317	1044	19637	1.09635e+134	-|-|-|-|-|-|-|-|-|-|-|-|-|-|-|
GO:0009247	glycolipid biosynthetic process	biological_process	0.63762	1	1	317	65	19637	109626764	-|
GO:0046467	membrane lipid biosynthetic process	biological_process	0.63762	1	1	317	65	19637	109626764	-|
GO:0016070	RNA metabolic process	biological_process	0.63912	1	45	317	3081	19637	109645284,109628299,109637985,109629032,109638320,109638258,109638278,109641709,109631723,109638731,109631724,109640191,109640042,109637755,109632418,109625964,109640133,109628738,109636872,109631395,109627158,109627147,109632268,109640521,109626257,109627745,109632564,109626680,109626548,109626326,109640138,109627181,109628547,109641710,109639533,109640116,109631725,109629869,109632510,109642398…	-|-|-|-|-|-|-|-|-|-|-|-|-|-|-|-|-|-|-|-|-|-|-|-|-|-|-|-|-|-|-|-|-|-|-|-|-|-|-|-|-|-|-|-|-|
GO:0018130	heterocycle biosynthetic process	biological_process	0.64016	1	42	317	2879	19637	109641709,109631723,109638258,109638278,109629032,109638320,109645284,109628299,109637985,109625964,109640133,109628738,109632418,109640042,109637755,109627156,109639521,109628679,109631724,109626680,109626548,109630918,109627181,109640521,109632268,109626257,109638280,109631395,109627158,109627147,109636757,109645076,109638753,109634895,109645305,109632510,109638296,109629869,109642398,109641710…	-|-|-|-|-|-|-|-|-|-|-|-|-|-|-|-|-|-|-|-|-|-|-|-|-|-|-|-|-|-|-|-|-|-|-|-|-|-|-|-|-|-|
GO:0019752	carboxylic acid metabolic process	biological_process	0.64483	1	6	317	427	19637	1.09632e+53	-|-|-|-|-|-|
GO:0016836	hydro-lyase activity	molecular_function	0.64592	1	1	317	67	19637	109626258	-|
GO:0009055	electron carrier activity	molecular_function	0.64603	1	2	317	146	19637	1.09628e+17	-|-|
GO:0033646	host intracellular part	cellular_component	0.64713	1	2	317	139	19637	1.09627e+17	-|-|
GO:0043656	intracellular region of host	cellular_component	0.64713	1	2	317	139	19637	1.09629e+17	-|-|
GO:0030170	pyridoxal phosphate binding	molecular_function	0.64757	1	1	317	66	19637	109640190	-|
GO:0005743	mitochondrial inner membrane	cellular_component	0.64783	1	2	317	145	19637	1.09631e+17	-|-|
GO:0016893	endonuclease activity, active with either ribo- or deoxyribonucleic acids and producing 5'-phosphomonoesters	molecular_function	0.64851	1	1	317	67	19637	109629027	-|
GO:0016849	phosphorus-oxygen lyase activity	molecular_function	0.65219	1	1	317	65	19637	109627360	-|
GO:0009116	nucleoside metabolic process	biological_process	0.65308	1	3	317	221	19637	1.09631e+26	-|-|-|
GO:0050793	regulation of developmental process	biological_process	0.65409	1	1	317	66	19637	109627360	-|
GO:0034622	cellular macromolecular complex assembly	biological_process	0.65472	1	5	317	368	19637	1.09625e+44	-|-|-|-|-|
GO:0045454	cell redox homeostasis	biological_process	0.65498	1	1	317	71	19637	109640053	-|
GO:1901657	glycosyl compound metabolic process	biological_process	0.6565	1	3	317	222	19637	1.09631e+26	-|-|-|
GO:0048869	cellular developmental process	biological_process	0.65699	1	3	317	216	19637	1.09632e+26	-|-|-|
GO:0044262	cellular carbohydrate metabolic process	biological_process	0.65756	1	1	317	69	19637	109643098	-|
GO:0009117	nucleotide metabolic process	biological_process	0.65763	1	4	317	290	19637	1.0964e+35	-|-|-|-|
GO:0046907	intracellular transport	biological_process	0.66105	1	11	317	778	19637	1.09647e+98	-|-|-|-|-|-|-|-|-|-|-|
GO:0005515	protein binding	molecular_function	0.66153	1	106	317	7038	19637	109636757,109627587,109631397,109640165,109642398,109638335,109638328,109630796,109624095,109634697,109628133,109631645,109626680,109638980,109634783,109632355,109628969,109631575,109632415,109639671,109626257,109645423,109633211,109632509,109632068,109626262,109637514,109629109,109641644,109630513,109640133,109641643,109637237,109638943,109630661,109627004,109626628,109628679,109631159,109639513…	-|-|-|-|-|-|-|-|-|-|-|-|-|-|-|-|-|-|-|-|-|-|-|-|-|-|-|-|-|-|-|-|-|-|-|-|-|-|-|-|-|-|-|-|-|-|-|-|-|-|-|-|-|-|-|-|-|-|-|-|-|-|-|-|-|-|-|-|-|-|-|-|-|-|-|-|-|-|-|-|-|-|-|-|-|-|-|-|-|-|-|-|-|-|-|-|-|-|-|-|-|-|-|-|-|-|
GO:0016798	hydrolase activity, acting on glycosyl bonds	molecular_function	0.66175	1	3	317	221	19637	1.0964e+26	-|-|-|
GO:0006753	nucleoside phosphate metabolic process	biological_process	0.66334	1	4	317	293	19637	1.0964e+35	-|-|-|-|
GO:0055082	cellular chemical homeostasis	biological_process	0.66391	1	1	317	72	19637	109627002	-|
GO:0009966	regulation of signal transduction	biological_process	0.66401	1	4	317	283	19637	1.09629e+35	-|-|-|-|
GO:0006412	translation	biological_process	0.66524	1	7	317	525	19637	1.09637e+62	-|-|-|-|-|-|-|
GO:0009163	nucleoside biosynthetic process	biological_process	0.66583	1	2	317	151	19637	1.09631e+17	-|-|
GO:0042455	ribonucleoside biosynthetic process	biological_process	0.66583	1	2	317	151	19637	1.09629e+17	-|-|
GO:0009378	four-way junction helicase activity	molecular_function	0.66712	1	1	317	69	19637	109638269	-|
GO:0010646	regulation of cell communication	biological_process	0.66856	1	4	317	285	19637	1.09629e+35	-|-|-|-|
GO:0016655	oxidoreductase activity, acting on NAD(P)H, quinone or similar compound as acceptor	molecular_function	0.66982	1	1	317	73	19637	109643098	-|
GO:1901659	glycosyl compound biosynthetic process	biological_process	0.66987	1	2	317	152	19637	1.09631e+17	-|-|
GO:0008610	lipid biosynthetic process	biological_process	0.67038	1	3	317	227	19637	1.09627e+26	-|-|-|
GO:1901362	organic cyclic compound biosynthetic process	biological_process	0.67149	1	42	317	2914	19637	109629032,109638320,109628299,109645284,109637985,109631723,109641709,109638278,109638258,109640042,109637755,109628679,109639521,109627156,109631724,109628738,109640133,109625964,109632418,109632268,109640521,109626257,109631395,109638280,109627147,109627158,109630918,109626548,109626680,109627181,109642398,109638296,109629869,109632510,109628547,109641710,109639533,109645076,109638753,109636757…	-|-|-|-|-|-|-|-|-|-|-|-|-|-|-|-|-|-|-|-|-|-|-|-|-|-|-|-|-|-|-|-|-|-|-|-|-|-|-|-|-|-|
GO:0023051	regulation of signaling	biological_process	0.67331	1	4	317	287	19637	1.09631e+35	-|-|-|-|
GO:0016407	acetyltransferase activity	molecular_function	0.67347	1	1	317	74	19637	109634891	-|
GO:0022857	transmembrane transporter activity	molecular_function	0.67361	1	24	317	1669	19637	1.09645e+215	-|-|-|-|-|-|-|-|-|-|-|-|-|-|-|-|-|-|-|-|-|-|-|-|
GO:0003006	developmental process involved in reproduction	biological_process	0.67609	1	1	317	72	19637	109638269	-|
GO:0016055	Wnt receptor signaling pathway	biological_process	0.67706	1	1	317	74	19637	109638276	-|
GO:0005249	voltage-gated potassium channel activity	molecular_function	0.67743	1	1	317	73	19637	109634914	-|
GO:1901681	sulfur compound binding	molecular_function	0.67782	1	1	317	71	19637	109626680	-|
GO:0000778	condensed nuclear chromosome kinetochore	cellular_component	0.68025	1	1	317	72	19637	109637452	-|
GO:0000780	condensed nuclear chromosome, centromeric region	cellular_component	0.68025	1	1	317	72	19637	109637452	-|
GO:0000942	condensed nuclear chromosome outer kinetochore	cellular_component	0.68025	1	1	317	72	19637	109637452	-|
GO:0042729	DASH complex	cellular_component	0.68025	1	1	317	72	19637	109637452	-|
GO:0004725	protein tyrosine phosphatase activity	molecular_function	0.68037	1	2	317	152	19637	1.09628e+17	-|-|
GO:0006351	transcription, DNA-dependent	biological_process	0.68152	1	35	317	2455	19637	109631723,109641709,109638278,109638258,109629032,109638320,109628299,109645284,109637985,109628738,109640133,109625964,109632418,109640042,109637755,109631724,109626680,109626548,109627181,109632268,109640521,109626257,109631395,109627147,109627158,109645076,109638753,109636757,109634895,109642398,109632510,109629869,109641710,109628547,109639533	-|-|-|-|-|-|-|-|-|-|-|-|-|-|-|-|-|-|-|-|-|-|-|-|-|-|-|-|-|-|-|-|-|-|-|
GO:0006364	rRNA processing	biological_process	0.68333	1	1	317	75	19637	109627587	-|
GO:0016072	rRNA metabolic process	biological_process	0.68333	1	1	317	75	19637	109627587	-|
GO:0010558	negative regulation of macromolecule biosynthetic process	biological_process	0.68602	1	1	317	73	19637	109639533	-|
GO:0031327	negative regulation of cellular biosynthetic process	biological_process	0.68602	1	1	317	73	19637	109639533	-|
GO:2000113	negative regulation of cellular macromolecule biosynthetic process	biological_process	0.68602	1	1	317	73	19637	109639533	-|
GO:0008146	sulfotransferase activity	molecular_function	0.68642	1	1	317	77	19637	109634710	-|
GO:0015276	ligand-gated ion channel activity	molecular_function	0.68706	1	3	317	224	19637	1.09635e+26	-|-|-|
GO:0022834	ligand-gated channel activity	molecular_function	0.68706	1	3	317	224	19637	1.09627e+26	-|-|-|
GO:0006470	protein dephosphorylation	biological_process	0.68715	1	2	317	155	19637	1.09628e+17	-|-|
GO:0043436	oxoacid metabolic process	biological_process	0.68735	1	6	317	447	19637	1.09637e+53	-|-|-|-|-|-|
GO:0016579	protein deubiquitination	biological_process	0.6894	1	1	317	73	19637	109640128	-|
GO:0070646	protein modification by small protein removal	biological_process	0.6894	1	1	317	73	19637	109640128	-|
GO:0009890	negative regulation of biosynthetic process	biological_process	0.6897	1	1	317	74	19637	109639533	-|
GO:0015979	photosynthesis	biological_process	0.69048	1	2	317	147	19637	1.09628e+17	-|-|
GO:0006082	organic acid metabolic process	biological_process	0.69162	1	6	317	449	19637	1.09637e+53	-|-|-|-|-|-|
GO:0043414	macromolecule methylation	biological_process	0.69187	1	1	317	79	19637	109627587	-|
GO:0051301	cell division	biological_process	0.69452	1	2	317	158	19637	1.09638e+17	-|-|
GO:0051188	cofactor biosynthetic process	biological_process	0.69475	1	2	317	157	19637	1.09645e+17	-|-|
GO:0019048	modulation by virus of host morphology or physiology	biological_process	0.69625	1	1	317	76	19637	109631555	-|
GO:0005262	calcium channel activity	molecular_function	0.69716	1	1	317	79	19637	109627002	-|
GO:0010467	gene expression	biological_process	0.69754	1	49	317	3435	19637	109629032,109638320,109628299,109645284,109637985,109631723,109641709,109631303,109638258,109638278,109640042,109637755,109638731,109640191,109631724,109636872,109628738,109640133,109625964,109632418,109632268,109640521,109629227,109626257,109631395,109627147,109627158,109640138,109626326,109632564,109626548,109626680,109627181,109627745,109631725,109642398,109632510,109629869,109641710,109628547…	-|-|-|-|-|-|-|-|-|-|-|-|-|-|-|-|-|-|-|-|-|-|-|-|-|-|-|-|-|-|-|-|-|-|-|-|-|-|-|-|-|-|-|-|-|-|-|-|-|
GO:0000377	RNA splicing, via transesterification reactions with bulged adenosine as nucleophile	biological_process	0.69783	1	1	317	77	19637	109625964	-|
GO:0000398	mRNA splicing, via spliceosome	biological_process	0.69783	1	1	317	77	19637	109625964	-|
GO:0044455	mitochondrial membrane part	cellular_component	0.69831	1	2	317	159	19637	1.09631e+17	-|-|
GO:0044271	cellular nitrogen compound biosynthetic process	biological_process	0.7027	1	41	317	2879	19637	109632418,109628738,109640133,109625964,109628679,109639521,109627156,109631724,109640042,109637755,109638258,109638278,109641709,109631723,109628299,109645284,109637985,109629032,109638320,109638753,109645076,109636757,109634895,109628547,109641710,109639533,109642398,109629869,109638296,109632510,109630918,109626680,109626548,109627181,109631395,109638280,109627147,109627158,109640521,109632268…	-|-|-|-|-|-|-|-|-|-|-|-|-|-|-|-|-|-|-|-|-|-|-|-|-|-|-|-|-|-|-|-|-|-|-|-|-|-|-|-|-|
GO:0044255	cellular lipid metabolic process	biological_process	0.70307	1	4	317	309	19637	1.0964e+35	-|-|-|-|
GO:0046983	protein dimerization activity	molecular_function	0.70331	1	5	317	400	19637	1.09631e+44	-|-|-|-|-|
GO:0031967	organelle envelope	cellular_component	0.70407	1	4	317	318	19637	1.09635e+35	-|-|-|-|
GO:0006631	fatty acid metabolic process	biological_process	0.70489	1	1	317	81	19637	109630899	-|
GO:0051649	establishment of localization in cell	biological_process	0.70605	1	12	317	877	19637	1.09632e+107	-|-|-|-|-|-|-|-|-|-|-|-|
GO:0032774	RNA biosynthetic process	biological_process	0.70652	1	35	317	2481	19637	109634895,109638753,109645076,109636757,109642398,109632510,109629869,109639533,109641710,109628547,109627181,109626548,109626680,109626257,109632268,109640521,109627147,109627158,109631395,109628738,109625964,109640133,109632418,109637755,109640042,109631724,109641709,109631723,109638258,109638278,109638320,109629032,109637985,109628299,109645284	-|-|-|-|-|-|-|-|-|-|-|-|-|-|-|-|-|-|-|-|-|-|-|-|-|-|-|-|-|-|-|-|-|-|-|
GO:1901566	organonitrogen compound biosynthetic process	biological_process	0.71132	1	7	317	530	19637	1.09629e+62	-|-|-|-|-|-|-|
GO:0016782	transferase activity, transferring sulfur-containing groups	molecular_function	0.71146	1	1	317	82	19637	109634710	-|
GO:0043623	cellular protein complex assembly	biological_process	0.71261	1	4	317	318	19637	1.09629e+35	-|-|-|-|
GO:0016853	isomerase activity	molecular_function	0.71561	1	2	317	165	19637	1.09624e+17	-|-|
GO:0016747	transferase activity, transferring acyl groups other than amino-acyl groups	molecular_function	0.71648	1	2	317	163	19637	1.09635e+17	-|-|
GO:0031324	negative regulation of cellular metabolic process	biological_process	0.71683	1	1	317	80	19637	109639533	-|
GO:0005488	binding	molecular_function	0.71846	1	190	317	12715	19637	109638278,109642600,109631723,109627123,109627345,109634893,109631576,109628299,109627055,109640129,109626258,109633210,109641644,109624097,109625964,109627156,109628679,109627004,109638943,109626628,109641673,109639513,109641643,109637507,109640190,109627707,109637237,109638980,109632355,109626680,109631645,109645423,109629109,109632415,109631575,109639505,109639671,109636864,109645076,109629226…	-|-|-|-|-|-|-|-|-|-|-|-|-|-|-|-|-|-|-|-|-|-|-|-|-|-|-|-|-|-|-|-|-|-|-|-|-|-|-|-|-|-|-|-|-|-|-|-|-|-|-|-|-|-|-|-|-|-|-|-|-|-|-|-|-|-|-|-|-|-|-|-|-|-|-|-|-|-|-|-|-|-|-|-|-|-|-|-|-|-|-|-|-|-|-|-|-|-|-|-|-|-|-|-|-|-|-|-|-|-|-|-|-|-|-|-|-|-|-|-|-|-|-|-|-|-|-|-|-|-|-|-|-|-|-|-|-|-|-|-|-|-|-|-|-|-|-|-|-|-|-|-|-|-|-|-|-|-|-|-|-|-|-|-|-|-|-|-|-|-|-|-|-|-|-|-|-|-|-|-|-|-|-|-|-|-|-|-|-|-|
GO:0016835	carbon-oxygen lyase activity	molecular_function	0.71857	1	1	317	82	19637	109626258	-|
GO:0034062	RNA polymerase activity	molecular_function	0.72088	1	3	317	243	19637	1.09626e+26	-|-|-|
GO:0030029	actin filament-based process	biological_process	0.72151	1	1	317	82	19637	109632452	-|
GO:0030036	actin cytoskeleton organization	biological_process	0.72151	1	1	317	82	19637	109632452	-|
GO:0004721	phosphoprotein phosphatase activity	molecular_function	0.72158	1	2	317	165	19637	1.09627e+17	-|-|
GO:0034613	cellular protein localization	biological_process	0.72271	1	10	317	744	19637	1.09627e+89	-|-|-|-|-|-|-|-|-|-|
GO:0070727	cellular macromolecule localization	biological_process	0.72271	1	10	317	744	19637	1.09637e+89	-|-|-|-|-|-|-|-|-|-|
GO:0006139	nucleobase-containing compound metabolic process	biological_process	0.72272	1	59	317	4120	19637	109626257,109639671,109640521,109632268,109627147,109637514,109627158,109631395,109627181,109640138,109626326,109630918,109626548,109632564,109626680,109627745,109642398,109632510,109638335,109629869,109631725,109640116,109638271,109639533,109640113,109641710,109628547,109631728,109634895,109627587,109645076,109638753,109636757,109638320,109626574,109629032,109637985,109628299,109645284,109634893…	-|-|-|-|-|-|-|-|-|-|-|-|-|-|-|-|-|-|-|-|-|-|-|-|-|-|-|-|-|-|-|-|-|-|-|-|-|-|-|-|-|-|-|-|-|-|-|-|-|-|-|-|-|-|-|-|-|-|-|
GO:0000940	condensed chromosome outer kinetochore	cellular_component	0.72434	1	1	317	82	19637	109637452	-|
GO:0000375	RNA splicing, via transesterification reactions	biological_process	0.72476	1	1	317	83	19637	109625964	-|
GO:0016568	chromatin modification	biological_process	0.72575	1	1	317	81	19637	109636898	-|
GO:0043603	cellular amide metabolic process	biological_process	0.72643	1	1	317	83	19637	109638280	-|
GO:0010605	negative regulation of macromolecule metabolic process	biological_process	0.72658	1	1	317	83	19637	109639533	-|
GO:0009523	photosystem II	cellular_component	0.72866	1	1	317	80	19637	109647901	-|
GO:0006664	glycolipid metabolic process	biological_process	0.72921	1	1	317	84	19637	109626764	-|
GO:0034654	nucleobase-containing compound biosynthetic process	biological_process	0.72953	1	38	317	2710	19637	109626257,109632268,109640521,109627147,109627158,109631395,109627181,109630918,109626680,109626548,109642398,109632510,109629869,109639533,109641710,109628547,109634895,109638753,109645076,109636757,109638320,109629032,109637985,109628299,109645284,109631723,109641709,109638258,109638278,109637755,109640042,109631724,109639521,109628679,109628738,109625964,109640133,109632418	-|-|-|-|-|-|-|-|-|-|-|-|-|-|-|-|-|-|-|-|-|-|-|-|-|-|-|-|-|-|-|-|-|-|-|-|-|-|
GO:0009892	negative regulation of metabolic process	biological_process	0.72978	1	1	317	84	19637	109639533	-|
GO:0044448	cell cortex part	cellular_component	0.73034	1	1	317	85	19637	109645423	-|
GO:0015085	calcium ion transmembrane transporter activity	molecular_function	0.73183	1	1	317	86	19637	109627002	-|
GO:0019438	aromatic compound biosynthetic process	biological_process	0.73212	1	40	317	2848	19637	109626548,109626680,109630918,109627181,109631395,109627158,109627147,109640521,109632268,109626257,109636757,109645076,109638753,109634895,109641710,109628547,109639533,109632510,109638296,109629869,109642398,109638258,109638278,109631723,109641709,109645284,109628299,109637985,109629032,109638320,109632418,109640133,109625964,109628738,109627156,109639521,109628679,109631724,109640042,109637755	-|-|-|-|-|-|-|-|-|-|-|-|-|-|-|-|-|-|-|-|-|-|-|-|-|-|-|-|-|-|-|-|-|-|-|-|-|-|-|-|
GO:0006520	cellular amino acid metabolic process	biological_process	0.73335	1	4	317	320	19637	1.09637e+35	-|-|-|-|
GO:0044003	modification by symbiont of host morphology or physiology	biological_process	0.73553	1	1	317	85	19637	109631555	-|
GO:0004540	ribonuclease activity	molecular_function	0.73578	1	1	317	86	19637	109638731	-|
GO:0045259	proton-transporting ATP synthase complex	cellular_component	0.73628	1	1	317	86	19637	109630918	-|
GO:0022414	reproductive process	biological_process	0.73654	1	2	317	168	19637	1.09634e+17	-|-|
GO:0042278	purine nucleoside metabolic process	biological_process	0.73839	1	2	317	171	19637	1.09629e+17	-|-|
GO:0046128	purine ribonucleoside metabolic process	biological_process	0.73839	1	2	317	171	19637	1.09631e+17	-|-|
GO:0016311	dephosphorylation	biological_process	0.73906	1	2	317	171	19637	1.09628e+17	-|-|
GO:0006400	tRNA modification	biological_process	0.74169	1	1	317	93	19637	109627745	-|
GO:0003723	RNA binding	molecular_function	0.74317	1	9	317	692	19637	1.09637e+80	-|-|-|-|-|-|-|-|-|
GO:0030695	GTPase regulator activity	molecular_function	0.74571	1	4	317	309	19637	1.09637e+35	-|-|-|-|
GO:0090304	nucleic acid metabolic process	biological_process	0.74641	1	54	317	3819	19637	109640521,109632268,109639671,109626257,109631395,109627158,109627147,109626548,109632564,109626680,109626326,109640138,109627181,109627745,109631725,109638335,109632510,109629869,109642398,109641710,109628547,109639533,109638271,109640116,109636757,109645076,109638753,109634895,109627587,109631728,109629032,109638320,109626574,109645284,109628299,109637985,109641709,109631723,109634893,109638258…	-|-|-|-|-|-|-|-|-|-|-|-|-|-|-|-|-|-|-|-|-|-|-|-|-|-|-|-|-|-|-|-|-|-|-|-|-|-|-|-|-|-|-|-|-|-|-|-|-|-|-|-|-|-|
GO:0031981	nuclear lumen	cellular_component	0.74684	1	6	317	477	19637	1.09641e+53	-|-|-|-|-|-|
GO:0005576	extracellular region	cellular_component	0.74778	1	21	317	1562	19637	1.09627e+188	-|-|-|-|-|-|-|-|-|-|-|-|-|-|-|-|-|-|-|-|-|
GO:0006352	DNA-dependent transcription, initiation	biological_process	0.74814	1	2	317	176	19637	1.09642e+17	-|-|
GO:0000777	condensed chromosome kinetochore	cellular_component	0.7486	1	1	317	88	19637	109637452	-|
GO:0000779	condensed chromosome, centromeric region	cellular_component	0.7486	1	1	317	88	19637	109637452	-|
GO:0000794	condensed nuclear chromosome	cellular_component	0.74939	1	1	317	89	19637	109637452	-|
GO:0044445	cytosolic part	cellular_component	0.7499	1	1	317	94	19637	109626258	-|
GO:0016410	N-acyltransferase activity	molecular_function	0.75056	1	1	317	91	19637	109634891	-|
GO:0051817	modification of morphology or physiology of other organism involved in symbiotic interaction	biological_process	0.75189	1	1	317	91	19637	109631555	-|
GO:0005829	cytosol	cellular_component	0.75419	1	1	317	95	19637	109626258	-|
GO:0035821	modification of morphology or physiology of other organism	biological_process	0.75618	1	1	317	92	19637	109631555	-|
GO:0030234	enzyme regulator activity	molecular_function	0.76082	1	9	317	690	19637	1.09637e+80	-|-|-|-|-|-|-|-|-|
GO:0033176	proton-transporting V-type ATPase complex	cellular_component	0.76255	1	1	317	92	19637	109628545	-|
GO:0006643	membrane lipid metabolic process	biological_process	0.76274	1	1	317	92	19637	109626764	-|
GO:0009108	coenzyme biosynthetic process	biological_process	0.76325	1	1	317	94	19637	109645305	-|
GO:0016043	cellular component organization	biological_process	0.76334	1	24	317	1768	19637	1.09642e+215	-|-|-|-|-|-|-|-|-|-|-|-|-|-|-|-|-|-|-|-|-|-|-|-|
GO:0016763	transferase activity, transferring pentosyl groups	molecular_function	0.76404	1	1	317	99	19637	109627745	-|
GO:0055086	nucleobase-containing small molecule metabolic process	biological_process	0.76591	1	4	317	339	19637	1.0964e+35	-|-|-|-|
GO:0048583	regulation of response to stimulus	biological_process	0.766	1	4	317	327	19637	1.09629e+35	-|-|-|-|
GO:0006754	ATP biosynthetic process	biological_process	0.76693	1	1	317	95	19637	109630918	-|
GO:0051641	cellular localization	biological_process	0.77236	1	13	317	995	19637	1.0964e+116	-|-|-|-|-|-|-|-|-|-|-|-|-|
GO:0030246	carbohydrate binding	molecular_function	0.7767	1	1	317	103	19637	109645035	-|
GO:0031975	envelope	cellular_component	0.77905	1	4	317	353	19637	1.09635e+35	-|-|-|-|
GO:0051128	regulation of cellular component organization	biological_process	0.77908	1	2	317	188	19637	1.09642e+17	-|-|
GO:0032507	maintenance of protein location in cell	biological_process	0.78014	1	1	317	96	19637	109637452	-|
GO:0045185	maintenance of protein location	biological_process	0.78014	1	1	317	96	19637	109637452	-|
GO:0051235	maintenance of location	biological_process	0.78014	1	1	317	96	19637	109637452	-|
GO:0051651	maintenance of location in cell	biological_process	0.78014	1	1	317	96	19637	109637452	-|
GO:0000003	reproduction	biological_process	0.78077	1	5	317	427	19637	1.09634e+44	-|-|-|-|-|
GO:0022402	cell cycle process	biological_process	0.78199	1	4	317	351	19637	1.09642e+35	-|-|-|-|
GO:0009119	ribonucleoside metabolic process	biological_process	0.78322	1	2	317	189	19637	1.09631e+17	-|-|
GO:1901607	alpha-amino acid biosynthetic process	biological_process	0.78357	1	1	317	100	19637	109626681	-|
GO:0006511	ubiquitin-dependent protein catabolic process	biological_process	0.78393	1	1	317	99	19637	109638250	-|
GO:0019941	modification-dependent protein catabolic process	biological_process	0.78393	1	1	317	99	19637	109638250	-|
GO:0043632	modification-dependent macromolecule catabolic process	biological_process	0.78393	1	1	317	99	19637	109638250	-|
GO:0072522	purine-containing compound biosynthetic process	biological_process	0.78542	1	2	317	185	19637	1.09629e+17	-|-|
GO:0007018	microtubule-based movement	biological_process	0.78634	1	1	317	93	19637	109631575	-|
GO:0046034	ATP metabolic process	biological_process	0.78733	1	1	317	101	19637	109630918	-|
GO:0032502	developmental process	biological_process	0.78899	1	7	317	575	19637	1.09642e+62	-|-|-|-|-|-|-|
GO:0050660	flavin adenine dinucleotide binding	molecular_function	0.78941	1	1	317	98	19637	109627156	-|
GO:0005667	transcription factor complex	cellular_component	0.78987	1	1	317	101	19637	109637755	-|
GO:0007155	cell adhesion	biological_process	0.79069	1	6	317	516	19637	1.09637e+53	-|-|-|-|-|-|
GO:0005938	cell cortex	cellular_component	0.79251	1	1	317	102	19637	109645423	-|
GO:0007049	cell cycle	biological_process	0.79251	1	6	317	519	19637	1.09627e+53	-|-|-|-|-|-|
GO:0030030	cell projection organization	biological_process	0.79341	1	1	317	98	19637	109638296	-|
GO:0030312	external encapsulating structure	cellular_component	0.79379	1	1	317	103	19637	109638296	-|
GO:0071840	cellular component organization or biogenesis	biological_process	0.79433	1	25	317	1874	19637	1.09625e+224	-|-|-|-|-|-|-|-|-|-|-|-|-|-|-|-|-|-|-|-|-|-|-|-|-|
GO:0006091	generation of precursor metabolites and energy	biological_process	0.79608	1	2	317	189	19637	1.09626e+17	-|-|
GO:0046488	phosphatidylinositol metabolic process	biological_process	0.79626	1	1	317	102	19637	109626764	-|
GO:0006325	chromatin organization	biological_process	0.79631	1	1	317	102	19637	109636898	-|
GO:0044281	small molecule metabolic process	biological_process	0.79741	1	11	317	879	19637	1.09625e+98	-|-|-|-|-|-|-|-|-|-|-|
GO:0014070	response to organic cyclic compound	biological_process	0.79874	1	1	317	99	19637	109628799	-|
GO:0006914	autophagy	biological_process	0.80046	1	3	317	282	19637	1.09645e+26	-|-|-|
GO:0005740	mitochondrial envelope	cellular_component	0.80157	1	3	317	285	19637	1.09635e+26	-|-|-|
GO:0070925	organelle assembly	biological_process	0.80282	1	1	317	107	19637	109645423	-|
GO:0006955	immune response	biological_process	0.80343	1	2	317	208	19637	1.09633e+17	-|-|
GO:0043233	organelle lumen	cellular_component	0.80367	1	6	317	514	19637	1.09638e+53	-|-|-|-|-|-|
GO:0070013	intracellular organelle lumen	cellular_component	0.80367	1	6	317	514	19637	1.09638e+53	-|-|-|-|-|-|
GO:0022610	biological adhesion	biological_process	0.80754	1	6	317	527	19637	1.09637e+53	-|-|-|-|-|-|
GO:0034655	nucleobase-containing compound catabolic process	biological_process	0.80855	1	1	317	106	19637	109637514	-|
GO:0050790	regulation of catalytic activity	biological_process	0.80869	1	1	317	108	19637	109639533	-|
GO:0015093	ferrous iron transmembrane transporter activity	molecular_function	0.81025	1	1	317	109	19637	109628277	-|
GO:0015684	ferrous iron transport	biological_process	0.81025	1	1	317	109	19637	109628277	-|
GO:0022843	voltage-gated cation channel activity	molecular_function	0.81058	1	1	317	105	19637	109634914	-|
GO:0009142	nucleoside triphosphate biosynthetic process	biological_process	0.81113	1	1	317	110	19637	109630918	-|
GO:0009145	purine nucleoside triphosphate biosynthetic process	biological_process	0.81113	1	1	317	110	19637	109630918	-|
GO:0009201	ribonucleoside triphosphate biosynthetic process	biological_process	0.81113	1	1	317	110	19637	109630918	-|
GO:0009206	purine ribonucleoside triphosphate biosynthetic process	biological_process	0.81113	1	1	317	110	19637	109630918	-|
GO:0008134	transcription factor binding	molecular_function	0.81228	1	2	317	198	19637	1.09642e+17	-|-|
GO:0031974	membrane-enclosed lumen	cellular_component	0.81329	1	6	317	522	19637	1.09641e+53	-|-|-|-|-|-|
GO:1901565	organonitrogen compound catabolic process	biological_process	0.81344	1	1	317	109	19637	109638382	-|
GO:0032940	secretion by cell	biological_process	0.81418	1	1	317	109	19637	109631303	-|
GO:0006629	lipid metabolic process	biological_process	0.81465	1	6	317	521	19637	1.0964e+53	-|-|-|-|-|-|
GO:0044248	cellular catabolic process	biological_process	0.81471	1	7	317	603	19637	1.09634e+62	-|-|-|-|-|-|-|
GO:0046903	secretion	biological_process	0.81739	1	1	317	110	19637	109631303	-|
GO:0016469	proton-transporting two-sector ATPase complex	cellular_component	0.81942	1	2	317	202	19637	1.09629e+17	-|-|
GO:0009521	photosystem	cellular_component	0.8198	1	1	317	105	19637	109647901	-|
GO:0019067	viral assembly, maturation, egress, and release	biological_process	0.82037	1	1	317	111	19637	109638335	-|
GO:0006397	mRNA processing	biological_process	0.82106	1	2	317	198	19637	1.09639e+17	-|-|
GO:0023052	signaling	biological_process	0.82173	1	38	317	2859	19637	109645036,109637452,109641822,109627345,109637220,109629333,109639501,109631068,109643098,109639649,109630513,109640133,109627003,109628870,109637237,109628277,109638276,109629643,109629558,109640060,109632355,109632268,109629335,109628919,109632354,109628968,109632509,109644933,109629305,109640182,109628857,109624570,109637488,109638270,109626827,109638281,109627419,109640061	-|-|-|-|-|-|-|-|-|-|-|-|-|-|-|-|-|-|-|-|-|-|-|-|-|-|-|-|-|-|-|-|-|-|-|-|-|-|
GO:0044454	nuclear chromosome part	cellular_component	0.82218	1	1	317	110	19637	109637452	-|
GO:0051701	interaction with host	biological_process	0.82441	1	2	317	204	19637	1.09632e+17	-|-|
GO:0005381	iron ion transmembrane transporter activity	molecular_function	0.82512	1	1	317	115	19637	109628277	-|
GO:0060589	nucleoside-triphosphatase regulator activity	molecular_function	0.82606	1	4	317	355	19637	1.09629e+35	-|-|-|-|
GO:0006826	iron ion transport	biological_process	0.8272	1	1	317	116	19637	109628277	-|
GO:0016591	DNA-directed RNA polymerase II, holoenzyme	cellular_component	0.82828	1	1	317	114	19637	109638258	-|
GO:1901575	organic substance catabolic process	biological_process	0.82925	1	5	317	453	19637	1.09638e+44	-|-|-|-|-|
GO:0000793	condensed chromosome	cellular_component	0.83092	1	1	317	115	19637	109637452	-|
GO:0006732	coenzyme metabolic process	biological_process	0.8315	1	1	317	116	19637	109645305	-|
GO:0044257	cellular protein catabolic process	biological_process	0.83234	1	1	317	118	19637	109638250	-|
GO:0051603	proteolysis involved in cellular protein catabolic process	biological_process	0.83234	1	1	317	118	19637	109638250	-|
GO:0003887	DNA-directed DNA polymerase activity	molecular_function	0.83361	1	1	317	114	19637	109638278	-|
GO:0010941	regulation of cell death	biological_process	0.83385	1	1	317	117	19637	109641643	-|
GO:0042981	regulation of apoptotic process	biological_process	0.83385	1	1	317	117	19637	109641643	-|
GO:0043067	regulation of programmed cell death	biological_process	0.83385	1	1	317	117	19637	109641643	-|
GO:0005267	potassium channel activity	molecular_function	0.83441	1	1	317	115	19637	109634914	-|
GO:0072509	divalent inorganic cation transmembrane transporter activity	molecular_function	0.83723	1	2	317	214	19637	1.09628e+17	-|-|
GO:0000776	kinetochore	cellular_component	0.84016	1	1	317	119	19637	109637452	-|
GO:0015988	energy coupled proton transmembrane transport, against electrochemical gradient	biological_process	0.84229	1	1	317	119	19637	109628545	-|
GO:0015991	ATP hydrolysis coupled proton transport	biological_process	0.84229	1	1	317	119	19637	109628545	-|
GO:0065009	regulation of molecular function	biological_process	0.84378	1	1	317	121	19637	109639533	-|
GO:0005634	nucleus	cellular_component	0.84427	1	29	317	2205	19637	109631323,109627707,109637755,109641710,109640113,109628133,109638682,109634697,109636860,109638753,109631069,109625964,109640133,109628738,109624098,109629032,109637552,109640521,109638320,109638280,109628299,109631395,109627055,109637452,109626326,109636898,109627181,109638258,109634783	-|-|-|-|-|-|-|-|-|-|-|-|-|-|-|-|-|-|-|-|-|-|-|-|-|-|-|-|-|
GO:0007010	cytoskeleton organization	biological_process	0.84456	1	6	317	533	19637	1.09632e+53	-|-|-|-|-|-|
GO:0004519	endonuclease activity	molecular_function	0.84526	1	1	317	121	19637	109629027	-|
GO:0019899	enzyme binding	molecular_function	0.84618	1	1	317	117	19637	109638271	-|
GO:0007165	signal transduction	biological_process	0.8463	1	37	317	2829	19637	109644933,109629305,109632509,109632354,109628919,109628968,109632268,109629335,109632355,109640060,109627419,109640061,109638281,109626827,109638270,109640182,109628857,109624570,109637488,109631068,109643098,109639649,109639501,109637220,109629333,109627345,109641822,109645036,109637452,109638276,109629643,109628277,109637237,109628870,109627003,109640133,109630513	-|-|-|-|-|-|-|-|-|-|-|-|-|-|-|-|-|-|-|-|-|-|-|-|-|-|-|-|-|-|-|-|-|-|-|-|-|
GO:0007154	cell communication	biological_process	0.84866	1	38	317	2905	19637	109638270,109637488,109628857,109640182,109624570,109638281,109626827,109627419,109640061,109640060,109632355,109628968,109632354,109628919,109629335,109632268,109629305,109644933,109632509,109640133,109631339,109630513,109627003,109628277,109637237,109628870,109629643,109638276,109627345,109641822,109637452,109645036,109629333,109637220,109639649,109631068,109643098,109639501	-|-|-|-|-|-|-|-|-|-|-|-|-|-|-|-|-|-|-|-|-|-|-|-|-|-|-|-|-|-|-|-|-|-|-|-|-|-|
GO:0016820	hydrolase activity, acting on acid anhydrides, catalyzing transmembrane movement of substances	molecular_function	0.84964	1	1	317	119	19637	109644933	-|
GO:0015079	potassium ion transmembrane transporter activity	molecular_function	0.84968	1	1	317	121	19637	109634914	-|
GO:0033043	regulation of organelle organization	biological_process	0.84971	1	1	317	122	19637	109641710	-|
GO:0000278	mitotic cell cycle	biological_process	0.8514	1	1	317	123	19637	109626692	-|
GO:0042025	host cell nucleus	cellular_component	0.853	1	1	317	119	19637	109627147	-|
GO:0048731	system development	biological_process	0.85343	1	1	317	120	19637	109638269	-|
GO:0016482	cytoplasmic transport	biological_process	0.8538	1	3	317	309	19637	1.09643e+26	-|-|-|
GO:0006811	ion transport	biological_process	0.85468	1	17	317	1367	19637	1.09637e+152	-|-|-|-|-|-|-|-|-|-|-|-|-|-|-|-|-|
GO:0034357	photosynthetic membrane	cellular_component	0.8552	1	1	317	118	19637	109647901	-|
GO:0030163	protein catabolic process	biological_process	0.85682	1	1	317	128	19637	109638250	-|
GO:0044702	single organism reproductive process	biological_process	0.85785	1	1	317	126	19637	109633522	-|
GO:0044700	single organism signaling	biological_process	0.85798	1	37	317	2850	19637	109628857,109640182,109624570,109637488,109638270,109626827,109638281,109640061,109627419,109640060,109632355,109632268,109629335,109632354,109628919,109628968,109632509,109644933,109629305,109630513,109640133,109627003,109628870,109628277,109637237,109638276,109629643,109645036,109637452,109641822,109627345,109637220,109629333,109639501,109643098,109631068,109639649	-|-|-|-|-|-|-|-|-|-|-|-|-|-|-|-|-|-|-|-|-|-|-|-|-|-|-|-|-|-|-|-|-|-|-|-|-|
GO:0008652	cellular amino acid biosynthetic process	biological_process	0.8582	1	1	317	126	19637	109626681	-|
GO:0044423	virion part	cellular_component	0.86041	1	7	317	630	19637	1.09637e+62	-|-|-|-|-|-|-|
GO:0044429	mitochondrial part	cellular_component	0.86054	1	3	317	322	19637	1.09635e+26	-|-|-|
GO:0000428	DNA-directed RNA polymerase complex	cellular_component	0.86085	1	1	317	128	19637	109638258	-|
GO:0030880	RNA polymerase complex	cellular_component	0.86085	1	1	317	128	19637	109638258	-|
GO:0055029	nuclear DNA-directed RNA polymerase complex	cellular_component	0.86085	1	1	317	128	19637	109638258	-|
GO:0008138	protein tyrosine/serine/threonine phosphatase activity	molecular_function	0.86661	1	1	317	130	19637	109627745	-|
GO:0033647	host intracellular organelle	cellular_component	0.86917	1	1	317	127	19637	109627147	-|
GO:0033648	host intracellular membrane-bounded organelle	cellular_component	0.86917	1	1	317	127	19637	109627147	-|
GO:0006355	regulation of transcription, DNA-dependent	biological_process	0.86968	1	27	317	2133	19637	109629032,109640521,109626257,109638320,109645284,109631395,109628299,109637985,109627147,109641709,109626548,109626680,109631723,109627181,109640042,109629869,109637755,109642398,109628547,109639533,109631724,109636757,109638753,109640133,109628738,109634895,109632418	-|-|-|-|-|-|-|-|-|-|-|-|-|-|-|-|-|-|-|-|-|-|-|-|-|-|-|
GO:0009165	nucleotide biosynthetic process	biological_process	0.87151	1	2	317	229	19637	1.0964e+17	-|-|
GO:1901293	nucleoside phosphate biosynthetic process	biological_process	0.87151	1	2	317	229	19637	1.09631e+17	-|-|
GO:2001141	regulation of RNA biosynthetic process	biological_process	0.87162	1	27	317	2136	19637	109640133,109634895,109628738,109636757,109638753,109632418,109629869,109642398,109637755,109640042,109639533,109631724,109628547,109627181,109626548,109641709,109626680,109631723,109626257,109638320,109629032,109640521,109627147,109637985,109645284,109628299,109631395	-|-|-|-|-|-|-|-|-|-|-|-|-|-|-|-|-|-|-|-|-|-|-|-|-|-|-|
GO:0008238	exopeptidase activity	molecular_function	0.87256	1	1	317	130	19637	109638272	-|
GO:0009057	macromolecule catabolic process	biological_process	0.8728	1	2	317	233	19637	1.09638e+17	-|-|
GO:0051252	regulation of RNA metabolic process	biological_process	0.87287	1	27	317	2138	19637	109628547,109639533,109631724,109640042,109642398,109637755,109629869,109632418,109638753,109636757,109634895,109628738,109640133,109628299,109631395,109645284,109637985,109627147,109640521,109629032,109638320,109626257,109626548,109641709,109631723,109626680,109627181	-|-|-|-|-|-|-|-|-|-|-|-|-|-|-|-|-|-|-|-|-|-|-|-|-|-|-|
GO:0000228	nuclear chromosome	cellular_component	0.8731	1	1	317	132	19637	109637452	-|
GO:0072521	purine-containing compound metabolic process	biological_process	0.87367	1	2	317	229	19637	1.09631e+17	-|-|
GO:0034061	DNA polymerase activity	molecular_function	0.8765	1	1	317	133	19637	109638278	-|
GO:0009719	response to endogenous stimulus	biological_process	0.87692	1	1	317	130	19637	109628799	-|
GO:0019953	sexual reproduction	biological_process	0.87793	1	1	317	136	19637	109633522	-|
GO:0065008	regulation of biological quality	biological_process	0.8789	1	6	317	581	19637	1.09627e+53	-|-|-|-|-|-|
GO:0009056	catabolic process	biological_process	0.87931	1	8	317	738	19637	1.09638e+71	-|-|-|-|-|-|-|-|
GO:0006813	potassium ion transport	biological_process	0.8794	1	1	317	135	19637	109634914	-|
GO:0006950	response to stress	biological_process	0.87966	1	11	317	971	19637	1.09641e+98	-|-|-|-|-|-|-|-|-|-|-|
GO:0005244	voltage-gated ion channel activity	molecular_function	0.88109	1	1	317	138	19637	109634914	-|
GO:0022832	voltage-gated channel activity	molecular_function	0.88109	1	1	317	138	19637	109634914	-|
GO:0009987	cellular process	biological_process	0.8876	1	164	317	11456	19637	109645036,109626261,109632452,109641709,109637452,109645284,109642165,109642399,109626574,109627003,109638269,109640053,109629242,109632158,109628738,109638276,109631323,109640042,109631555,109626326,109628932,109630918,109624730,109642603,109627147,109629305,109638382,109638280,109630795,109640128,109640114,109627491,109634895,109638270,109638753,109631069,109636860,109640116,109638271,109636814…	-|-|-|-|-|-|-|-|-|-|-|-|-|-|-|-|-|-|-|-|-|-|-|-|-|-|-|-|-|-|-|-|-|-|-|-|-|-|-|-|-|-|-|-|-|-|-|-|-|-|-|-|-|-|-|-|-|-|-|-|-|-|-|-|-|-|-|-|-|-|-|-|-|-|-|-|-|-|-|-|-|-|-|-|-|-|-|-|-|-|-|-|-|-|-|-|-|-|-|-|-|-|-|-|-|-|-|-|-|-|-|-|-|-|-|-|-|-|-|-|-|-|-|-|-|-|-|-|-|-|-|-|-|-|-|-|-|-|-|-|-|-|-|-|-|-|-|-|-|-|-|-|-|-|-|-|-|-|-|-|-|-|-|-|
GO:0004252	serine-type endopeptidase activity	molecular_function	0.88809	1	2	317	245	19637	1.0964e+17	-|-|
GO:0033177	proton-transporting two-sector ATPase complex, proton-transporting domain	cellular_component	0.88872	1	1	317	143	19637	109628545	-|
GO:0055085	transmembrane transport	biological_process	0.88925	1	13	317	1115	19637	1.09643e+116	-|-|-|-|-|-|-|-|-|-|-|-|-|
GO:0009144	purine nucleoside triphosphate metabolic process	biological_process	0.88956	1	1	317	144	19637	109630918	-|
GO:0009199	ribonucleoside triphosphate metabolic process	biological_process	0.88956	1	1	317	144	19637	109630918	-|
GO:0009205	purine ribonucleoside triphosphate metabolic process	biological_process	0.88956	1	1	317	144	19637	109630918	-|
GO:2000112	regulation of cellular macromolecule biosynthetic process	biological_process	0.8898	1	27	317	2170	19637	109628299,109631395,109645284,109637985,109627147,109640521,109629032,109638320,109626257,109641709,109626548,109631723,109626680,109627181,109628547,109639533,109631724,109640042,109642398,109637755,109629869,109632418,109638753,109636757,109628738,109634895,109640133	-|-|-|-|-|-|-|-|-|-|-|-|-|-|-|-|-|-|-|-|-|-|-|-|-|-|-|
GO:0010556	regulation of macromolecule biosynthetic process	biological_process	0.8915	1	27	317	2173	19637	109632418,109636757,109638753,109640133,109628738,109634895,109628547,109639533,109631724,109640042,109629869,109642398,109637755,109626548,109641709,109626680,109631723,109627181,109645284,109628299,109631395,109637985,109627147,109629032,109640521,109626257,109638320	-|-|-|-|-|-|-|-|-|-|-|-|-|-|-|-|-|-|-|-|-|-|-|-|-|-|-|
GO:0031326	regulation of cellular biosynthetic process	biological_process	0.8915	1	27	317	2173	19637	109632418,109640133,109634895,109628738,109636757,109638753,109631724,109639533,109628547,109629869,109637755,109642398,109640042,109627181,109626680,109641709,109626548,109631723,109627147,109637985,109645284,109631395,109628299,109626257,109638320,109629032,109640521	-|-|-|-|-|-|-|-|-|-|-|-|-|-|-|-|-|-|-|-|-|-|-|-|-|-|-|
GO:0009889	regulation of biosynthetic process	biological_process	0.89189	1	27	317	2174	19637	109642398,109637755,109629869,109640042,109631724,109639533,109628547,109634895,109628738,109640133,109638753,109636757,109632418,109638320,109626257,109640521,109629032,109637985,109627147,109631395,109628299,109645284,109627181,109626680,109641709,109631723,109626548	-|-|-|-|-|-|-|-|-|-|-|-|-|-|-|-|-|-|-|-|-|-|-|-|-|-|-|
GO:0009141	nucleoside triphosphate metabolic process	biological_process	0.89399	1	1	317	147	19637	109630918	-|
GO:0002376	immune system process	biological_process	0.89403	1	2	317	257	19637	1.09633e+17	-|-|
GO:0009579	thylakoid	cellular_component	0.89496	1	1	317	138	19637	109647901	-|
GO:0044436	thylakoid part	cellular_component	0.89496	1	1	317	138	19637	109647901	-|
GO:0007599	hemostasis	biological_process	0.8969	1	1	317	150	19637	109633210	-|
GO:0050817	coagulation	biological_process	0.8969	1	1	317	150	19637	109633210	-|
GO:0050878	regulation of body fluid levels	biological_process	0.8969	1	1	317	150	19637	109633210	-|
GO:0019219	regulation of nucleobase-containing compound metabolic process	biological_process	0.89695	1	27	317	2183	19637	109638320,109626257,109640521,109629032,109637985,109627147,109631395,109628299,109645284,109627181,109626680,109641709,109631723,109626548,109642398,109637755,109629869,109640042,109631724,109639533,109628547,109634895,109628738,109640133,109638753,109636757,109632418	-|-|-|-|-|-|-|-|-|-|-|-|-|-|-|-|-|-|-|-|-|-|-|-|-|-|-|
GO:0051171	regulation of nitrogen compound metabolic process	biological_process	0.89695	1	27	317	2183	19637	109629032,109640521,109626257,109638320,109645284,109628299,109631395,109637985,109627147,109631723,109641709,109626680,109626548,109627181,109640042,109629869,109637755,109642398,109628547,109639533,109631724,109636757,109638753,109640133,109634895,109628738,109632418	-|-|-|-|-|-|-|-|-|-|-|-|-|-|-|-|-|-|-|-|-|-|-|-|-|-|-|
GO:0006915	apoptotic process	biological_process	0.89838	1	1	317	149	19637	109641643	-|
GO:0012501	programmed cell death	biological_process	0.89838	1	1	317	149	19637	109641643	-|
GO:0005506	iron ion binding	molecular_function	0.8991	1	1	317	154	19637	109645035	-|
GO:0005694	chromosome	cellular_component	0.89916	1	3	317	343	19637	1.09638e+26	-|-|-|
GO:0019012	virion	cellular_component	0.90014	1	7	317	671	19637	1.0963e+62	-|-|-|-|-|-|-|
GO:0016829	lyase activity	molecular_function	0.90132	1	3	317	340	19637	1.09629e+26	-|-|-|
GO:0006812	cation transport	biological_process	0.90174	1	9	317	843	19637	1.09642e+80	-|-|-|-|-|-|-|-|-|
GO:0010033	response to organic substance	biological_process	0.90359	1	1	317	146	19637	109628799	-|
GO:0005198	structural molecule activity	molecular_function	0.90423	1	10	317	933	19637	1.09631e+89	-|-|-|-|-|-|-|-|-|-|
GO:0010468	regulation of gene expression	biological_process	0.9047	1	27	317	2199	19637	109641709,109626548,109626680,109631723,109627181,109628299,109631395,109645284,109627147,109637985,109640521,109629032,109638320,109626257,109632418,109638753,109636757,109634895,109628738,109640133,109628547,109639533,109631724,109640042,109642398,109637755,109629869	-|-|-|-|-|-|-|-|-|-|-|-|-|-|-|-|-|-|-|-|-|-|-|-|-|-|-|
GO:0031966	mitochondrial membrane	cellular_component	0.90564	1	2	317	261	19637	1.09631e+17	-|-|
GO:0016071	mRNA metabolic process	biological_process	0.90716	1	2	317	251	19637	1.09639e+17	-|-|
GO:0005230	extracellular ligand-gated ion channel activity	molecular_function	0.90729	1	1	317	147	19637	109628799	-|
GO:0007156	homophilic cell adhesion	biological_process	0.90781	1	1	317	158	19637	109637421	-|
GO:1901605	alpha-amino acid metabolic process	biological_process	0.90849	1	1	317	155	19637	109626681	-|
GO:0008083	growth factor activity	molecular_function	0.91658	1	1	317	167	19637	109638269	-|
GO:0050896	response to stimulus	biological_process	0.91694	1	50	317	3900	19637	109640060,109627181,109632355,109628919,109632354,109628968,109632268,109629335,109644933,109633012,109629305,109631160,109632509,109638270,109628857,109640182,109624570,109637488,109638281,109626827,109638271,109628547,109627419,109640061,109627345,109641822,109645036,109637452,109637220,109629333,109633210,109641438,109643098,109631068,109639649,109645284,109639501,109628799,109637566,109640133…	-|-|-|-|-|-|-|-|-|-|-|-|-|-|-|-|-|-|-|-|-|-|-|-|-|-|-|-|-|-|-|-|-|-|-|-|-|-|-|-|-|-|-|-|-|-|-|-|-|-|
GO:0022836	gated channel activity	molecular_function	0.92039	1	3	317	358	19637	1.09629e+26	-|-|-|
GO:0022839	ion gated channel activity	molecular_function	0.92039	1	3	317	358	19637	1.09635e+26	-|-|-|
GO:0009405	pathogenesis	biological_process	0.92055	1	3	317	359	19637	1.09629e+26	-|-|-|
GO:0004536	deoxyribonuclease activity	molecular_function	0.92109	1	1	317	166	19637	109629027	-|
GO:0060255	regulation of macromolecule metabolic process	biological_process	0.92141	1	27	317	2240	19637	109640521,109629032,109638320,109626257,109628299,109631395,109645284,109627147,109637985,109626548,109641709,109626680,109631723,109627181,109640042,109637755,109642398,109629869,109628547,109639533,109631724,109638753,109636757,109634895,109628738,109640133,109632418	-|-|-|-|-|-|-|-|-|-|-|-|-|-|-|-|-|-|-|-|-|-|-|-|-|-|-|
GO:0042060	wound healing	biological_process	0.92389	1	1	317	170	19637	109633210	-|
GO:0006281	DNA repair	biological_process	0.9254	1	3	317	370	19637	1.09638e+26	-|-|-|
GO:0080090	regulation of primary metabolic process	biological_process	0.92661	1	27	317	2253	19637	109638320,109626257,109640521,109629032,109627147,109637985,109631395,109628299,109645284,109627181,109626548,109641709,109631723,109626680,109637755,109642398,109629869,109640042,109639533,109631724,109628547,109628738,109634895,109640133,109638753,109636757,109632418	-|-|-|-|-|-|-|-|-|-|-|-|-|-|-|-|-|-|-|-|-|-|-|-|-|-|-|
GO:0048519	negative regulation of biological process	biological_process	0.92706	1	2	317	278	19637	1.09637e+17	-|-|
GO:0008219	cell death	biological_process	0.92869	1	1	317	171	19637	109641643	-|
GO:0016265	death	biological_process	0.92869	1	1	317	171	19637	109641643	-|
GO:0065007	biological regulation	biological_process	0.92949	1	72	317	5475	19637	109638281,109638335,109642398,109639533,109640061,109628547,109636757,109628857,109626257,109628968,109628919,109636864,109632354,109629335,109632509,109626680,109627360,109632355,109637237,109637755,109628870,109641643,109631724,109629643,109640133,109630513,109629032,109633210,109643098,109639501,109628299,109627345,109631723,109629869,109626827,109641710,109627419,109638270,109634895,109637488…	-|-|-|-|-|-|-|-|-|-|-|-|-|-|-|-|-|-|-|-|-|-|-|-|-|-|-|-|-|-|-|-|-|-|-|-|-|-|-|-|-|-|-|-|-|-|-|-|-|-|-|-|-|-|-|-|-|-|-|-|-|-|-|-|-|-|-|-|-|-|-|-|
GO:0051716	cellular response to stimulus	biological_process	0.93256	1	40	317	3237	19637	109631068,109643098,109639649,109639501,109645284,109637220,109629333,109627345,109641822,109645036,109637452,109638276,109629643,109628277,109637237,109628870,109627003,109638269,109640133,109630513,109644933,109629305,109632509,109632354,109628919,109628968,109632268,109629335,109632355,109627181,109640060,109627419,109640061,109638281,109626827,109638270,109624570,109628857,109640182,109637488	-|-|-|-|-|-|-|-|-|-|-|-|-|-|-|-|-|-|-|-|-|-|-|-|-|-|-|-|-|-|-|-|-|-|-|-|-|-|-|-|
GO:0016779	nucleotidyltransferase activity	molecular_function	0.93334	1	4	317	468	19637	1.09633e+35	-|-|-|-|
GO:0009152	purine ribonucleotide biosynthetic process	biological_process	0.93391	1	1	317	173	19637	109630918	-|
GO:0044427	chromosomal part	cellular_component	0.9361	1	2	317	288	19637	1.09638e+17	-|-|
GO:0009260	ribonucleotide biosynthetic process	biological_process	0.93619	1	1	317	175	19637	109630918	-|
GO:0046390	ribose phosphate biosynthetic process	biological_process	0.93619	1	1	317	175	19637	109630918	-|
GO:0050789	regulation of biological process	biological_process	0.93764	1	69	317	5301	19637	109630513,109640133,109641643,109628870,109637237,109637755,109629643,109631724,109631723,109627345,109629032,109639501,109628299,109643098,109636757,109628857,109638281,109638335,109642398,109640061,109628547,109639533,109626680,109627360,109632355,109629335,109626257,109628968,109628919,109632354,109636864,109632509,109628738,109640053,109632418,109627003,109640042,109628277,109638276,109637452…	-|-|-|-|-|-|-|-|-|-|-|-|-|-|-|-|-|-|-|-|-|-|-|-|-|-|-|-|-|-|-|-|-|-|-|-|-|-|-|-|-|-|-|-|-|-|-|-|-|-|-|-|-|-|-|-|-|-|-|-|-|-|-|-|-|-|-|-|-|
GO:0050794	regulation of cellular process	biological_process	0.93797	1	67	317	5166	19637	109641822,109641709,109637452,109645036,109629333,109637220,109638320,109639649,109631068,109637985,109645284,109628738,109632418,109627003,109640053,109628277,109640042,109638276,109640060,109627181,109626548,109632268,109640521,109629305,109644933,109627147,109631395,109638270,109634895,109637488,109638753,109640182,109624570,109629869,109626827,109641710,109627419,109627345,109631723,109629032…	-|-|-|-|-|-|-|-|-|-|-|-|-|-|-|-|-|-|-|-|-|-|-|-|-|-|-|-|-|-|-|-|-|-|-|-|-|-|-|-|-|-|-|-|-|-|-|-|-|-|-|-|-|-|-|-|-|-|-|-|-|-|-|-|-|-|-|
GO:0006928	cellular component movement	biological_process	0.93887	1	2	317	284	19637	1.0964e+17	-|-|
GO:0006164	purine nucleotide biosynthetic process	biological_process	0.93912	1	1	317	178	19637	109630918	-|
GO:0044699	single-organism process	biological_process	0.93963	1	103	317	7577	19637	109638980,109644546,109647324,109632355,109627360,109631908,109645423,109640115,109632509,109637514,109631575,109629335,109632354,109636864,109628919,109639505,109639671,109628968,109627645,109640172,109628857,109627587,109625973,109640061,109628547,109648132,109638281,109638296,109638335,109628545,109638278,109642602,109634893,109627345,109631303,109639501,109643098,109626692,109633210,109629032…	-|-|-|-|-|-|-|-|-|-|-|-|-|-|-|-|-|-|-|-|-|-|-|-|-|-|-|-|-|-|-|-|-|-|-|-|-|-|-|-|-|-|-|-|-|-|-|-|-|-|-|-|-|-|-|-|-|-|-|-|-|-|-|-|-|-|-|-|-|-|-|-|-|-|-|-|-|-|-|-|-|-|-|-|-|-|-|-|-|-|-|-|-|-|-|-|-|-|-|-|-|-|-|
GO:0044265	cellular macromolecule catabolic process	biological_process	0.93991	1	1	317	183	19637	109638250	-|
GO:0048522	positive regulation of cellular process	biological_process	0.94112	1	2	317	295	19637	1.09642e+17	-|-|
GO:0016746	transferase activity, transferring acyl groups	molecular_function	0.94207	1	2	317	290	19637	1.09628e+17	-|-|
GO:0016337	cell-cell adhesion	biological_process	0.94283	1	1	317	198	19637	109637421	-|
GO:0009611	response to wounding	biological_process	0.94452	1	1	317	191	19637	109633210	-|
GO:0007275	multicellular organismal development	biological_process	0.94599	1	3	317	394	19637	1.09638e+26	-|-|-|
GO:0006996	organelle organization	biological_process	0.95144	1	10	317	1006	19637	1.09632e+89	-|-|-|-|-|-|-|-|-|-|
GO:0044707	single-multicellular organism process	biological_process	0.95169	1	7	317	774	19637	1.09634e+62	-|-|-|-|-|-|-|
GO:0031323	regulation of cellular metabolic process	biological_process	0.95226	1	27	317	2333	19637	109640042,109629869,109637755,109642398,109628547,109631724,109639533,109636757,109638753,109640133,109634895,109628738,109632418,109629032,109640521,109626257,109638320,109645284,109631395,109628299,109637985,109627147,109631723,109641709,109626548,109626680,109627181	-|-|-|-|-|-|-|-|-|-|-|-|-|-|-|-|-|-|-|-|-|-|-|-|-|-|-|
GO:0044763	single-organism cellular process	biological_process	0.95458	1	89	317	6707	19637	109640133,109630513,109627707,109637237,109637755,109628870,109641643,109629643,109638731,109628679,109634893,109627345,109631303,109642602,109638278,109628545,109644196,109626692,109643098,109639501,109627587,109625973,109628857,109640172,109627645,109638296,109638281,109648132,109640061,109627360,109644546,109647324,109632355,109628968,109639671,109639505,109632354,109628919,109629335,109631575…	-|-|-|-|-|-|-|-|-|-|-|-|-|-|-|-|-|-|-|-|-|-|-|-|-|-|-|-|-|-|-|-|-|-|-|-|-|-|-|-|-|-|-|-|-|-|-|-|-|-|-|-|-|-|-|-|-|-|-|-|-|-|-|-|-|-|-|-|-|-|-|-|-|-|-|-|-|-|-|-|-|-|-|-|-|-|-|-|-|
GO:0005739	mitochondrion	cellular_component	0.95485	1	3	317	430	19637	1.09635e+26	-|-|-|
GO:0006974	response to DNA damage stimulus	biological_process	0.95493	1	3	317	415	19637	1.09627e+26	-|-|-|
GO:0000775	chromosome, centromeric region	cellular_component	0.95528	1	1	317	200	19637	109637452	-|
GO:0019867	outer membrane	cellular_component	0.95793	1	1	317	207	19637	109638296	-|
GO:0003993	acid phosphatase activity	molecular_function	0.95943	1	1	317	194	19637	109640046	-|
GO:0008236	serine-type peptidase activity	molecular_function	0.96082	1	2	317	328	19637	1.0964e+17	-|-|
GO:0017171	serine hydrolase activity	molecular_function	0.96082	1	2	317	328	19637	1.09624e+17	-|-|
GO:0048518	positive regulation of biological process	biological_process	0.96125	1	2	317	326	19637	1.09642e+17	-|-|
GO:0004518	nuclease activity	molecular_function	0.96192	1	2	317	329	19637	1.09629e+17	-|-|
GO:0044403	symbiosis, encompassing mutualism through parasitism	biological_process	0.96205	1	5	317	614	19637	1.09626e+44	-|-|-|-|-|
GO:0005615	extracellular space	cellular_component	0.96251	1	1	317	216	19637	109641709	-|
GO:0009150	purine ribonucleotide metabolic process	biological_process	0.96276	1	1	317	209	19637	109630918	-|
GO:0009259	ribonucleotide metabolic process	biological_process	0.96404	1	1	317	211	19637	109630918	-|
GO:0019693	ribose phosphate metabolic process	biological_process	0.96404	1	1	317	211	19637	109630918	-|
GO:0044419	interspecies interaction between organisms	biological_process	0.96451	1	5	317	621	19637	1.09638e+44	-|-|-|-|-|
GO:0042221	response to chemical stimulus	biological_process	0.96494	1	2	317	329	19637	1.09638e+17	-|-|
GO:0005102	receptor binding	molecular_function	0.96566	1	6	317	751	19637	1.09629e+53	-|-|-|-|-|-|
GO:0006818	hydrogen transport	biological_process	0.96883	1	1	317	223	19637	109628545	-|
GO:0015992	proton transport	biological_process	0.96883	1	1	317	223	19637	109628545	-|
GO:0015672	monovalent inorganic cation transport	biological_process	0.96896	1	3	317	445	19637	1.09626e+26	-|-|-|
GO:0006163	purine nucleotide metabolic process	biological_process	0.9696	1	1	317	222	19637	109630918	-|
GO:0019222	regulation of metabolic process	biological_process	0.97052	1	27	317	2417	19637	109639533,109631724,109628547,109629869,109637755,109642398,109640042,109632418,109640133,109634895,109628738,109636757,109638753,109627147,109637985,109645284,109628299,109631395,109626257,109638320,109629032,109640521,109627181,109626680,109641709,109626548,109631723	-|-|-|-|-|-|-|-|-|-|-|-|-|-|-|-|-|-|-|-|-|-|-|-|-|-|-|
GO:0033554	cellular response to stress	biological_process	0.97229	1	3	317	461	19637	1.09627e+26	-|-|-|
GO:0048523	negative regulation of cellular process	biological_process	0.97452	1	1	317	237	19637	109639533	-|
GO:0001071	nucleic acid binding transcription factor activity	molecular_function	0.97472	1	8	317	928	19637	1.09638e+71	-|-|-|-|-|-|-|-|
GO:0003700	sequence-specific DNA binding transcription factor activity	molecular_function	0.97472	1	8	317	928	19637	1.09638e+71	-|-|-|-|-|-|-|-|
GO:0048610	cellular process involved in reproduction	biological_process	0.97686	1	1	317	244	19637	109633522	-|
GO:0003779	actin binding	molecular_function	0.97823	1	2	317	358	19637	1.09642e+17	-|-|
GO:0032501	multicellular organismal process	biological_process	0.97853	1	7	317	864	19637	1.09638e+62	-|-|-|-|-|-|-|
GO:0043565	sequence-specific DNA binding	molecular_function	0.98082	1	4	317	596	19637	1.09639e+35	-|-|-|-|
GO:0019058	viral infectious cycle	biological_process	0.98375	1	1	317	261	19637	109638335	-|
GO:0051704	multi-organism process	biological_process	0.98631	1	10	317	1154	19637	1.09629e+89	-|-|-|-|-|-|-|-|-|-|
GO:0048037	cofactor binding	molecular_function	0.98917	1	2	317	419	19637	1.0964e+17	-|-|
GO:0016032	viral process	biological_process	0.99274	1	3	317	559	19637	1.09626e+26	-|-|-|
GO:0050662	coenzyme binding	molecular_function	0.99422	1	1	317	333	19637	109627156	-|
GO:0008092	cytoskeletal protein binding	molecular_function	0.99546	1	3	317	585	19637	1.09632e+26	-|-|-|
GO:0044764	multi-organism cellular process	biological_process	0.99625	1	3	317	611	19637	1.09626e+26	-|-|-|
GO:0019028	viral capsid	cellular_component	0.99893	1	1	317	436	19637	109638258	-|

## Sheet: H8_vs_H0.GO_Enrichment_result
GO_accession	Description	Term_type	Over_represented_pValue	Corrected_pValue	CAD_item	CAD_list	Bg_item	Bg_list	Gene_names	Gene_description
GO:0016655	oxidoreductase activity, acting on NAD(P)H, quinone or similar compound as acceptor	molecular_function	0.0010049	1	3	52	73	19637	1.09643e+26	-|-|-|
GO:0004334	fumarylacetoacetase activity	molecular_function	0.0048916	1	1	52	2	19637	109624730	-|
GO:0016822	hydrolase activity, acting on acid carbon-carbon bonds	molecular_function	0.0048916	1	1	52	2	19637	109624730	-|
GO:0016823	hydrolase activity, acting on acid carbon-carbon bonds, in ketonic substances	molecular_function	0.0048916	1	1	52	2	19637	109624730	-|
GO:0048306	calcium-dependent protein binding	molecular_function	0.0052282	1	1	52	2	19637	109636622	-|
GO:0016651	oxidoreductase activity, acting on NAD(P)H	molecular_function	0.0090157	1	3	52	162	19637	1.09643e+26	-|-|-|
GO:0022611	dormancy process	biological_process	0.010014	1	1	52	4	19637	109638902	-|
GO:0007605	sensory perception of sound	biological_process	0.010423	1	1	52	4	19637	109640046	-|
GO:0050954	sensory perception of mechanical stimulus	biological_process	0.010423	1	1	52	4	19637	109640046	-|
GO:0000148	1,3-beta-D-glucan synthase complex	cellular_component	0.011596	1	1	52	5	19637	109643098	-|
GO:0003843	1,3-beta-D-glucan synthase activity	molecular_function	0.011596	1	1	52	5	19637	109643098	-|
GO:0006074	(1->3)-beta-D-glucan metabolic process	biological_process	0.011596	1	1	52	5	19637	109643098	-|
GO:0006075	(1->3)-beta-D-glucan biosynthetic process	biological_process	0.011596	1	1	52	5	19637	109643098	-|
GO:0006551	leucine metabolic process	biological_process	0.012295	1	1	52	5	19637	109638888	-|
GO:0009098	leucine biosynthetic process	biological_process	0.012295	1	1	52	5	19637	109638888	-|
GO:0030212	hyaluronan metabolic process	biological_process	0.014279	1	1	52	6	19637	109643096	-|
GO:0008140	cAMP response element binding protein binding	molecular_function	0.016159	1	1	52	6	19637	109636684	-|
GO:0051289	protein homotetramerization	biological_process	0.016159	1	1	52	6	19637	109636684	-|
GO:0016758	transferase activity, transferring hexosyl groups	molecular_function	0.016688	1	3	52	215	19637	1.09637e+26	-|-|-|
GO:0051260	protein homooligomerization	biological_process	0.018276	1	2	52	82	19637	1.09637e+17	-|-|
GO:0016149	translation release factor activity, codon specific	molecular_function	0.020673	1	1	52	9	19637	109638903	-|
GO:0009081	branched-chain amino acid metabolic process	biological_process	0.021989	1	1	52	9	19637	109638888	-|
GO:0009082	branched-chain amino acid biosynthetic process	biological_process	0.021989	1	1	52	9	19637	109638888	-|
GO:0044459	plasma membrane part	cellular_component	0.024786	1	3	52	243	19637	1.09643e+26	-|-|-|
GO:0047396	glycosylphosphatidylinositol diacylglycerol-lyase activity	molecular_function	0.027002	1	1	52	11	19637	109627360	-|
GO:0000917	barrier septum assembly	biological_process	0.02714	1	2	52	104	19637	1.09637e+17	-|-|
GO:0032506	cytokinetic process	biological_process	0.02714	1	2	52	104	19637	1.09639e+17	-|-|
GO:0090529	cell septum assembly	biological_process	0.02714	1	2	52	104	19637	1.09639e+17	-|-|
GO:0019722	calcium-mediated signaling	biological_process	0.028157	1	1	52	11	19637	109640061	-|
GO:0019932	second-messenger-mediated signaling	biological_process	0.028157	1	1	52	11	19637	109640061	-|
GO:0031683	G-protein beta/gamma-subunit complex binding	molecular_function	0.02853	1	2	52	108	19637	1.09639e+17	-|-|
GO:0001733	galactosylceramide sulfotransferase activity	molecular_function	0.030431	1	1	52	12	19637	109627347	-|
GO:0050694	galactose 3-O-sulfotransferase activity	molecular_function	0.030431	1	1	52	12	19637	109627347	-|
GO:0005929	cilium	cellular_component	0.031016	1	2	52	107	19637	1.09627e+17	-|-|
GO:0031514	motile cilium	cellular_component	0.031016	1	2	52	107	19637	1.09627e+17	-|-|
GO:0008360	regulation of cell shape	biological_process	0.031972	1	1	52	13	19637	109627360	-|
GO:0009878	nodule morphogenesis	biological_process	0.032058	1	1	52	13	19637	109627531	-|
GO:0009886	post-embryonic morphogenesis	biological_process	0.032058	1	1	52	13	19637	109627531	-|
GO:0044111	development involved in symbiotic interaction	biological_process	0.032058	1	1	52	13	19637	109627531	-|
GO:0004602	glutathione peroxidase activity	molecular_function	0.032884	1	1	52	14	19637	109640940	-|
GO:0003747	translation release factor activity	molecular_function	0.034757	1	1	52	15	19637	109638903	-|
GO:0008079	translation termination factor activity	molecular_function	0.034757	1	1	52	15	19637	109638903	-|
GO:0051274	beta-glucan biosynthetic process	biological_process	0.034885	1	1	52	14	19637	109643098	-|
GO:0009432	SOS response	biological_process	0.035487	1	1	52	15	19637	109638902	-|
GO:0016043	cellular component organization	biological_process	0.035828	1	9	52	1768	19637	1.09625e+80	-|-|-|-|-|-|-|-|-|
GO:0022604	regulation of cell morphogenesis	biological_process	0.03873	1	1	52	16	19637	109627360	-|
GO:0035251	UDP-glucosyltransferase activity	molecular_function	0.038798	1	1	52	16	19637	109643098	-|
GO:0009791	post-embryonic development	biological_process	0.038848	1	1	52	16	19637	109627531	-|
GO:0051273	beta-glucan metabolic process	biological_process	0.039498	1	1	52	16	19637	109643098	-|
GO:0000910	cytokinesis	biological_process	0.040481	1	2	52	128	19637	1.09637e+17	-|-|
GO:0006415	translational termination	biological_process	0.043644	1	1	52	19	19637	109638903	-|
GO:0032403	protein complex binding	molecular_function	0.044064	1	2	52	135	19637	1.09639e+17	-|-|
GO:0019083	viral transcription	biological_process	0.044465	1	1	52	17	19637	109641210	-|
GO:0016482	cytoplasmic transport	biological_process	0.044486	1	3	52	309	19637	1.09628e+26	-|-|-|
GO:0042995	cell projection	cellular_component	0.046543	1	2	52	133	19637	1.09627e+17	-|-|
GO:0004601	peroxidase activity	molecular_function	0.046596	1	1	52	19	19637	109640940	-|
GO:0016684	oxidoreductase activity, acting on peroxide as acceptor	molecular_function	0.046596	1	1	52	19	19637	109640940	-|
GO:0044723	single-organism carbohydrate metabolic process	biological_process	0.047334	1	3	52	323	19637	1.09643e+26	-|-|-|
GO:0071822	protein complex subunit organization	biological_process	0.047642	1	4	52	548	19637	1.09639e+35	-|-|-|-|
GO:0030414	peptidase inhibitor activity	molecular_function	0.048114	1	2	52	137	19637	1.0964e+17	-|-|
GO:0061134	peptidase regulator activity	molecular_function	0.048114	1	2	52	137	19637	1.09643e+17	-|-|
GO:0022607	cellular component assembly	biological_process	0.048421	1	5	52	791	19637	1.09637e+44	-|-|-|-|-|
GO:0005253	anion channel activity	molecular_function	0.048626	1	1	52	19	19637	109638902	-|
GO:0071840	cellular component organization or biogenesis	biological_process	0.049061	1	9	52	1874	19637	1.09627e+80	-|-|-|-|-|-|-|-|-|
GO:0016011	dystroglycan complex	cellular_component	0.050369	1	1	52	18	19637	109627472	-|
GO:0016012	sarcoglycan complex	cellular_component	0.050369	1	1	52	18	19637	109627472	-|
GO:0009250	glucan biosynthetic process	biological_process	0.050613	1	1	52	21	19637	109643098	-|
GO:0051259	protein oligomerization	biological_process	0.052479	1	2	52	148	19637	1.09637e+17	-|-|
GO:0005525	GTP binding	molecular_function	0.055054	1	4	52	575	19637	1.09628e+35	-|-|-|-|
GO:0046527	glucosyltransferase activity	molecular_function	0.056728	1	1	52	24	19637	109643098	-|
GO:0032561	guanyl ribonucleotide binding	molecular_function	0.057446	1	4	52	584	19637	1.09628e+35	-|-|-|-|
GO:0048870	cell motility	biological_process	0.057837	1	2	52	156	19637	1.09639e+17	-|-|
GO:0051674	localization of cell	biological_process	0.057837	1	2	52	156	19637	1.09627e+17	-|-|
GO:0019001	guanyl nucleotide binding	molecular_function	0.058994	1	4	52	589	19637	1.09643e+35	-|-|-|-|
GO:0051301	cell division	biological_process	0.059446	1	2	52	158	19637	1.09639e+17	-|-|
GO:0006073	cellular glucan metabolic process	biological_process	0.059723	1	1	52	25	19637	109643098	-|
GO:0044042	glucan metabolic process	biological_process	0.059723	1	1	52	25	19637	109643098	-|
GO:0009072	aromatic amino acid family metabolic process	biological_process	0.05989	1	1	52	24	19637	109624730	-|
GO:0032502	developmental process	biological_process	0.061961	1	4	52	575	19637	1.09639e+35	-|-|-|-|
GO:0043933	macromolecular complex subunit organization	biological_process	0.062074	1	4	52	600	19637	1.09639e+35	-|-|-|-|
GO:0051262	protein tetramerization	biological_process	0.062106	1	1	52	24	19637	109636684	-|
GO:0005975	carbohydrate metabolic process	biological_process	0.06313	1	4	52	593	19637	1.09643e+35	-|-|-|-|
GO:0009877	nodulation	biological_process	0.064774	1	1	52	25	19637	109627531	-|
GO:0016757	transferase activity, transferring glycosyl groups	molecular_function	0.069202	1	3	52	378	19637	1.09643e+26	-|-|-|
GO:0003873	6-phosphofructo-2-kinase activity	molecular_function	0.070418	1	1	52	31	19637	109643099	-|
GO:0006000	fructose metabolic process	biological_process	0.070418	1	1	52	31	19637	109643099	-|
GO:0003713	transcription coactivator activity	molecular_function	0.073915	1	1	52	28	19637	109636684	-|
GO:0008484	sulfuric ester hydrolase activity	molecular_function	0.075885	1	1	52	31	19637	109640051	-|
GO:0044085	cellular component biogenesis	biological_process	0.07698	1	5	52	903	19637	1.09637e+44	-|-|-|-|-|
GO:0016010	dystrophin-associated glycoprotein complex	cellular_component	0.077367	1	1	52	29	19637	109627472	-|
GO:0017004	cytochrome complex assembly	biological_process	0.079126	1	1	52	33	19637	109624794	-|
GO:0043624	cellular protein complex disassembly	biological_process	0.080294	1	1	52	35	19637	109638903	-|
GO:0005886	plasma membrane	cellular_component	0.081834	1	3	52	397	19637	1.09639e+26	-|-|-|
GO:0006979	response to oxidative stress	biological_process	0.083647	1	1	52	34	19637	109640940	-|
GO:0016891	endoribonuclease activity, producing 5'-phosphomonoesters	molecular_function	0.08395	1	1	52	30	19637	109636684	-|
GO:0009653	anatomical structure morphogenesis	biological_process	0.084325	1	2	52	189	19637	1.09628e+17	-|-|
GO:0015886	heme transport	biological_process	0.084618	1	1	52	34	19637	109624794	-|
GO:1901678	iron coordination entity transport	biological_process	0.084618	1	1	52	34	19637	109624794	-|
GO:0008443	phosphofructokinase activity	molecular_function	0.086752	1	1	52	38	19637	109643099	-|
GO:0051181	cofactor transport	biological_process	0.086984	1	1	52	35	19637	109624794	-|
GO:0019200	carbohydrate kinase activity	molecular_function	0.089096	1	1	52	39	19637	109643099	-|
GO:0051321	meiotic cell cycle	biological_process	0.091001	1	1	52	38	19637	109638902	-|
GO:0033692	cellular polysaccharide biosynthetic process	biological_process	0.092389	1	1	52	39	19637	109643098	-|
GO:0006119	oxidative phosphorylation	biological_process	0.096764	1	1	52	38	19637	109636576	-|
GO:0042773	ATP synthesis coupled electron transport	biological_process	0.096764	1	1	52	38	19637	109636576	-|
GO:0019080	viral genome expression	biological_process	0.096909	1	1	52	39	19637	109641210	-|
GO:0030203	glycosaminoglycan metabolic process	biological_process	0.097719	1	1	52	37	19637	109643096	-|
GO:0015035	protein disulfide oxidoreductase activity	molecular_function	0.097794	1	1	52	40	19637	109640053	-|
GO:0015036	disulfide oxidoreductase activity	molecular_function	0.097794	1	1	52	40	19637	109640053	-|
GO:0022603	regulation of anatomical structure morphogenesis	biological_process	0.09825	1	1	52	40	19637	109627360	-|
GO:0008378	galactosyltransferase activity	molecular_function	0.098662	1	1	52	43	19637	109636623	-|
GO:0043241	protein complex disassembly	biological_process	0.09968	1	1	52	43	19637	109638903	-|
GO:0004222	metalloendopeptidase activity	molecular_function	0.099763	1	2	52	203	19637	1.09638e+17	-|-|
GO:0044264	cellular polysaccharide metabolic process	biological_process	0.10111	1	1	52	43	19637	109643098	-|
GO:0034637	cellular carbohydrate biosynthetic process	biological_process	0.10134	1	1	52	43	19637	109643098	-|
GO:0000271	polysaccharide biosynthetic process	biological_process	0.10347	1	1	52	44	19637	109643098	-|
GO:0048869	cellular developmental process	biological_process	0.10391	1	2	52	216	19637	1.09627e+17	-|-|
GO:0004521	endoribonuclease activity	molecular_function	0.10597	1	1	52	40	19637	109636684	-|
GO:0032984	macromolecular complex disassembly	biological_process	0.10682	1	1	52	46	19637	109638903	-|
GO:0009991	response to extracellular stimulus	biological_process	0.1118	1	1	52	50	19637	109638902	-|
GO:0031668	cellular response to extracellular stimulus	biological_process	0.1118	1	1	52	50	19637	109638902	-|
GO:0071496	cellular response to external stimulus	biological_process	0.1118	1	1	52	50	19637	109638902	-|
GO:0004857	enzyme inhibitor activity	molecular_function	0.11363	1	2	52	224	19637	1.0964e+17	-|-|
GO:0022411	cellular component disassembly	biological_process	0.11625	1	1	52	50	19637	109638903	-|
GO:0012507	ER to Golgi transport vesicle membrane	cellular_component	0.11928	1	1	52	52	19637	109627645	-|
GO:0030127	COPII vesicle coat	cellular_component	0.11928	1	1	52	52	19637	109627645	-|
GO:0030134	ER to Golgi transport vesicle	cellular_component	0.11928	1	1	52	52	19637	109627645	-|
GO:0016209	antioxidant activity	molecular_function	0.12015	1	1	52	52	19637	109640940	-|
GO:0006614	SRP-dependent cotranslational protein targeting to membrane	biological_process	0.12242	1	1	52	48	19637	109627531	-|
GO:0045047	protein targeting to ER	biological_process	0.12242	1	1	52	48	19637	109627531	-|
GO:0072599	establishment of protein localization to endoplasmic reticulum	biological_process	0.12242	1	1	52	48	19637	109627531	-|
GO:0008137	NADH dehydrogenase (ubiquinone) activity	molecular_function	0.12549	1	1	52	52	19637	109636576	-|
GO:0050136	NADH dehydrogenase (quinone) activity	molecular_function	0.12549	1	1	52	52	19637	109636576	-|
GO:0009975	cyclase activity	molecular_function	0.12852	1	1	52	53	19637	109627360	-|
GO:0004674	protein serine/threonine kinase activity	molecular_function	0.12985	1	2	52	233	19637	1.09637e+17	-|-|
GO:0008270	zinc ion binding	molecular_function	0.13032	1	7	52	1650	19637	1.09647e+62	-|-|-|-|-|-|-|
GO:0006461	protein complex assembly	biological_process	0.1324	1	3	52	505	19637	1.09637e+26	-|-|-|
GO:0033365	protein localization to organelle	biological_process	0.13262	1	2	52	244	19637	1.09628e+17	-|-|
GO:0006888	ER to Golgi vesicle-mediated transport	biological_process	0.1332	1	1	52	59	19637	109627645	-|
GO:0003954	NADH dehydrogenase activity	molecular_function	0.13356	1	1	52	56	19637	109636576	-|
GO:0005976	polysaccharide metabolic process	biological_process	0.1336	1	1	52	58	19637	109643098	-|
GO:0070271	protein complex biogenesis	biological_process	0.13455	1	3	52	509	19637	1.09637e+26	-|-|-|
GO:0006605	protein targeting	biological_process	0.13523	1	2	52	248	19637	1.09639e+17	-|-|
GO:0070972	protein localization to endoplasmic reticulum	biological_process	0.13772	1	1	52	55	19637	109627531	-|
GO:0030658	transport vesicle membrane	cellular_component	0.1408	1	1	52	61	19637	109627645	-|
GO:0022904	respiratory electron transport chain	biological_process	0.14094	1	1	52	56	19637	109636576	-|
GO:0006613	cotranslational protein targeting to membrane	biological_process	0.14123	1	1	52	56	19637	109627531	-|
GO:0008237	metallopeptidase activity	molecular_function	0.14279	1	2	52	253	19637	1.09625e+17	-|-|
GO:0006612	protein targeting to membrane	biological_process	0.14526	1	1	52	58	19637	109627531	-|
GO:0006022	aminoglycan metabolic process	biological_process	0.14649	1	1	52	57	19637	109643096	-|
GO:0016849	phosphorus-oxygen lyase activity	molecular_function	0.15341	1	1	52	65	19637	109627360	-|
GO:0050793	regulation of developmental process	biological_process	0.15592	1	1	52	66	19637	109627360	-|
GO:0004867	serine-type endopeptidase inhibitor activity	molecular_function	0.15606	1	1	52	64	19637	109643096	-|
GO:0044262	cellular carbohydrate metabolic process	biological_process	0.15691	1	1	52	69	19637	109643098	-|
GO:0007264	small GTPase mediated signal transduction	biological_process	0.15771	1	3	52	528	19637	1.09641e+26	-|-|-|
GO:0007600	sensory perception	biological_process	0.15807	1	1	52	71	19637	109640046	-|
GO:0030120	vesicle coat	cellular_component	0.15876	1	1	52	69	19637	109627645	-|
GO:0030135	coated vesicle	cellular_component	0.15876	1	1	52	69	19637	109627645	-|
GO:0030662	coated vesicle membrane	cellular_component	0.15876	1	1	52	69	19637	109627645	-|
GO:0065003	macromolecular complex assembly	biological_process	0.16021	1	3	52	554	19637	1.09637e+26	-|-|-|
GO:0030659	cytoplasmic vesicle membrane	cellular_component	0.16303	1	1	52	71	19637	109627645	-|
GO:0003824	catalytic activity	molecular_function	0.16433	1	24	52	7816	19637	1.0964e+215	-|-|-|-|-|-|-|-|-|-|-|-|-|-|-|-|-|-|-|-|-|-|-|-|
GO:0030133	transport vesicle	cellular_component	0.16474	1	1	52	73	19637	109627645	-|
GO:0045454	cell redox homeostasis	biological_process	0.16575	1	1	52	71	19637	109640053	-|
GO:0016893	endonuclease activity, active with either ribo- or deoxyribonucleic acids and producing 5'-phosphomonoesters	molecular_function	0.16721	1	1	52	67	19637	109636684	-|
GO:0006928	cellular component movement	biological_process	0.16773	1	2	52	284	19637	1.09639e+17	-|-|
GO:0048856	anatomical structure development	biological_process	0.17041	1	2	52	292	19637	1.09627e+17	-|-|
GO:0040011	locomotion	biological_process	0.17425	1	2	52	296	19637	1.09627e+17	-|-|
GO:0012506	vesicle membrane	cellular_component	0.17756	1	1	52	77	19637	109627645	-|
GO:0044433	cytoplasmic vesicle part	cellular_component	0.17898	1	1	52	79	19637	109627645	-|
GO:0008146	sulfotransferase activity	molecular_function	0.18173	1	1	52	77	19637	109627347	-|
GO:0019898	extrinsic to membrane	cellular_component	0.19088	1	1	52	82	19637	109638888	-|
GO:0006520	cellular amino acid metabolic process	biological_process	0.19226	1	2	52	320	19637	1.09639e+17	-|-|
GO:0016782	transferase activity, transferring sulfur-containing groups	molecular_function	0.19391	1	1	52	82	19637	109627347	-|
GO:0071944	cell periphery	cellular_component	0.1957	1	3	52	592	19637	1.09643e+26	-|-|-|
GO:0008194	UDP-glycosyltransferase activity	molecular_function	0.20093	1	1	52	87	19637	109643098	-|
GO:0016740	transferase activity	molecular_function	0.2041	1	10	52	2899	19637	1.09637e+89	-|-|-|-|-|-|-|-|-|-|
GO:0045333	cellular respiration	biological_process	0.20504	1	1	52	85	19637	109636576	-|
GO:0050877	neurological system process	biological_process	0.20655	1	1	52	92	19637	109640046	-|
GO:0008092	cytoskeletal protein binding	molecular_function	0.20763	1	3	52	585	19637	1.09627e+26	-|-|-|
GO:0007186	G-protein coupled receptor signaling pathway	biological_process	0.209	1	4	52	956	19637	1.09643e+35	-|-|-|-|
GO:0022900	electron transport chain	biological_process	0.20935	1	1	52	90	19637	109636576	-|
GO:0004540	ribonuclease activity	molecular_function	0.21094	1	1	52	86	19637	109636684	-|
GO:0043093	cytokinesis by binary fission	biological_process	0.21096	1	1	52	96	19637	109638902	-|
GO:0000902	cell morphogenesis	biological_process	0.21311	1	1	52	94	19637	109627360	-|
GO:0032989	cellular component morphogenesis	biological_process	0.21311	1	1	52	94	19637	109627360	-|
GO:0019318	hexose metabolic process	biological_process	0.21425	1	1	52	97	19637	109643099	-|
GO:0072594	establishment of protein localization to organelle	biological_process	0.21439	1	1	52	91	19637	109627531	-|
GO:0032505	reproduction of a single-celled organism	biological_process	0.21462	1	1	52	98	19637	109638902	-|
GO:0031012	extracellular matrix	cellular_component	0.21607	1	2	52	311	19637	1.09625e+17	-|-|
GO:0032040	small-subunit processome	cellular_component	0.21764	1	1	52	94	19637	109638893	-|
GO:0006886	intracellular protein transport	biological_process	0.21919	1	3	52	624	19637	1.09628e+26	-|-|-|
GO:0008135	translation factor activity, nucleic acid binding	molecular_function	0.22042	1	1	52	100	19637	109638903	-|
GO:0016567	protein ubiquitination	biological_process	0.22318	1	1	52	100	19637	109646564	-|
GO:1901607	alpha-amino acid biosynthetic process	biological_process	0.22346	1	1	52	100	19637	109638888	-|
GO:0022402	cell cycle process	biological_process	0.22377	1	2	52	351	19637	1.09637e+17	-|-|
GO:0016051	carbohydrate biosynthetic process	biological_process	0.22592	1	1	52	100	19637	109643098	-|
GO:0015980	energy derivation by oxidation of organic compounds	biological_process	0.22799	1	1	52	97	19637	109636576	-|
GO:0032446	protein modification by small protein conjugation	biological_process	0.23097	1	1	52	104	19637	109646564	-|
GO:0000287	magnesium ion binding	molecular_function	0.23154	1	1	52	105	19637	109636622	-|
GO:0015093	ferrous iron transmembrane transporter activity	molecular_function	0.23228	1	1	52	109	19637	109640940	-|
GO:0015684	ferrous iron transport	biological_process	0.23228	1	1	52	109	19637	109640940	-|
GO:0019954	asexual reproduction	biological_process	0.23397	1	1	52	108	19637	109638902	-|
GO:0035556	intracellular signal transduction	biological_process	0.23491	1	4	52	943	19637	1.09641e+35	-|-|-|-|
GO:0016491	oxidoreductase activity	molecular_function	0.2359	1	5	52	1303	19637	1.09641e+44	-|-|-|-|-|
GO:0044710	single-organism metabolic process	biological_process	0.23615	1	8	52	2319	19637	1.09637e+71	-|-|-|-|-|-|-|-|
GO:0003008	system process	biological_process	0.23877	1	1	52	109	19637	109640046	-|
GO:0016023	cytoplasmic membrane-bounded vesicle	cellular_component	0.2393	1	1	52	109	19637	109627645	-|
GO:0005996	monosaccharide metabolic process	biological_process	0.23981	1	1	52	110	19637	109643099	-|
GO:0005381	iron ion transmembrane transporter activity	molecular_function	0.24288	1	1	52	115	19637	109640940	-|
GO:0006826	iron ion transport	biological_process	0.24459	1	1	52	116	19637	109640940	-|
GO:0046914	transition metal ion binding	molecular_function	0.2454	1	7	52	1980	19637	1.09647e+62	-|-|-|-|-|-|-|
GO:0030684	preribosome	cellular_component	0.24618	1	1	52	108	19637	109638893	-|
GO:0004866	endopeptidase inhibitor activity	molecular_function	0.24618	1	1	52	110	19637	109643096	-|
GO:0061135	endopeptidase regulator activity	molecular_function	0.24618	1	1	52	110	19637	109643096	-|
GO:0031988	membrane-bounded vesicle	cellular_component	0.25253	1	1	52	115	19637	109627645	-|
GO:0006486	protein glycosylation	biological_process	0.25606	1	1	52	118	19637	109636623	-|
GO:0043413	macromolecule glycosylation	biological_process	0.25606	1	1	52	118	19637	109636623	-|
GO:0003779	actin binding	molecular_function	0.25898	1	2	52	358	19637	1.09627e+17	-|-|
GO:0070085	glycosylation	biological_process	0.26197	1	1	52	121	19637	109636623	-|
GO:0006508	proteolysis	biological_process	0.26308	1	3	52	706	19637	1.09625e+26	-|-|-|
GO:0006650	glycerophospholipid metabolic process	biological_process	0.26534	1	1	52	117	19637	109627360	-|
GO:0005794	Golgi apparatus	cellular_component	0.26824	1	1	52	122	19637	109627347	-|
GO:0046486	glycerolipid metabolic process	biological_process	0.26908	1	1	52	119	19637	109627360	-|
GO:0031410	cytoplasmic vesicle	cellular_component	0.26941	1	1	52	126	19637	109627645	-|
GO:0007266	Rho protein signal transduction	biological_process	0.26967	1	1	52	108	19637	109638892	-|
GO:0035023	regulation of Rho protein signal transduction	biological_process	0.26967	1	1	52	108	19637	109638892	-|
GO:0004519	endonuclease activity	molecular_function	0.27267	1	1	52	121	19637	109636684	-|
GO:0008652	cellular amino acid biosynthetic process	biological_process	0.27299	1	1	52	126	19637	109638888	-|
GO:0009101	glycoprotein biosynthetic process	biological_process	0.27316	1	1	52	127	19637	109636623	-|
GO:0006606	protein import into nucleus	biological_process	0.27606	1	1	52	125	19637	109638888	-|
GO:0034504	protein localization to nucleus	biological_process	0.27606	1	1	52	125	19637	109638888	-|
GO:0044744	protein targeting to nucleus	biological_process	0.27606	1	1	52	125	19637	109638888	-|
GO:0051170	nuclear import	biological_process	0.27606	1	1	52	125	19637	109638888	-|
GO:0030234	enzyme regulator activity	molecular_function	0.27977	1	3	52	690	19637	1.09643e+26	-|-|-|
GO:0009100	glycoprotein metabolic process	biological_process	0.28025	1	1	52	131	19637	109636623	-|
GO:0031982	vesicle	cellular_component	0.28212	1	1	52	132	19637	109627645	-|
GO:0000152	nuclear ubiquitin ligase complex	cellular_component	0.28308	1	1	52	131	19637	109646564	-|
GO:0005680	anaphase-promoting complex	cellular_component	0.28308	1	1	52	131	19637	109646564	-|
GO:0031461	cullin-RING ubiquitin ligase complex	cellular_component	0.28308	1	1	52	131	19637	109646564	-|
GO:0005887	integral to plasma membrane	cellular_component	0.28389	1	1	52	130	19637	109638902	-|
GO:0009605	response to external stimulus	biological_process	0.28396	1	1	52	131	19637	109638902	-|
GO:0016667	oxidoreductase activity, acting on a sulfur group of donors	molecular_function	0.28503	1	1	52	128	19637	109640053	-|
GO:0000151	ubiquitin ligase complex	cellular_component	0.28839	1	1	52	134	19637	109646564	-|
GO:0019752	carboxylic acid metabolic process	biological_process	0.28954	1	2	52	427	19637	1.09639e+17	-|-|
GO:0003924	GTPase activity	molecular_function	0.28994	1	2	52	432	19637	1.09641e+17	-|-|
GO:0031226	intrinsic to plasma membrane	cellular_component	0.29068	1	1	52	134	19637	109638902	-|
GO:0005088	Ras guanyl-nucleotide exchange factor activity	molecular_function	0.29401	1	1	52	121	19637	109638892	-|
GO:0005089	Rho guanyl-nucleotide exchange factor activity	molecular_function	0.29401	1	1	52	121	19637	109638892	-|
GO:0034613	cellular protein localization	biological_process	0.30733	1	3	52	744	19637	1.09628e+26	-|-|-|
GO:0070727	cellular macromolecule localization	biological_process	0.30733	1	3	52	744	19637	1.09628e+26	-|-|-|
GO:0043436	oxoacid metabolic process	biological_process	0.30756	1	2	52	447	19637	1.09625e+17	-|-|
GO:0006082	organic acid metabolic process	biological_process	0.30947	1	2	52	449	19637	1.09625e+17	-|-|
GO:0005743	mitochondrial inner membrane	cellular_component	0.31342	1	1	52	145	19637	109636576	-|
GO:0006913	nucleocytoplasmic transport	biological_process	0.31378	1	1	52	147	19637	109638888	-|
GO:0051169	nuclear transport	biological_process	0.31378	1	1	52	147	19637	109638888	-|
GO:0007265	Ras protein signal transduction	biological_process	0.31592	1	1	52	131	19637	109638892	-|
GO:0046578	regulation of Ras protein signal transduction	biological_process	0.31592	1	1	52	131	19637	109638892	-|
GO:0019725	cellular homeostasis	biological_process	0.31699	1	1	52	143	19637	109640053	-|
GO:0046915	transition metal ion transmembrane transporter activity	molecular_function	0.32376	1	1	52	159	19637	109640940	-|
GO:0046907	intracellular transport	biological_process	0.32597	1	3	52	778	19637	1.09639e+26	-|-|-|
GO:0071702	organic substance transport	biological_process	0.32697	1	4	52	1126	19637	1.09628e+35	-|-|-|-|
GO:0019866	organelle inner membrane	cellular_component	0.32758	1	1	52	153	19637	109636576	-|
GO:1901605	alpha-amino acid metabolic process	biological_process	0.3281	1	1	52	155	19637	109638888	-|
GO:0009055	electron carrier activity	molecular_function	0.33013	1	1	52	146	19637	109640053	-|
GO:0006644	phospholipid metabolic process	biological_process	0.33021	1	1	52	154	19637	109627360	-|
GO:0030154	cell differentiation	biological_process	0.33454	1	1	52	160	19637	109640940	-|
GO:0008509	anion transmembrane transporter activity	molecular_function	0.33505	1	1	52	155	19637	109638902	-|
GO:0017038	protein import	biological_process	0.33865	1	1	52	160	19637	109638888	-|
GO:0000041	transition metal ion transport	biological_process	0.33942	1	1	52	169	19637	109640940	-|
GO:0007166	cell surface receptor signaling pathway	biological_process	0.34245	1	4	52	1178	19637	1.09641e+35	-|-|-|-|
GO:0015031	protein transport	biological_process	0.34464	1	3	52	804	19637	1.09628e+26	-|-|-|
GO:0045184	establishment of protein localization	biological_process	0.34464	1	3	52	804	19637	1.09628e+26	-|-|-|
GO:0016747	transferase activity, transferring acyl groups other than amino-acyl groups	molecular_function	0.34609	1	1	52	163	19637	109627627	-|
GO:0005083	small GTPase regulator activity	molecular_function	0.34673	1	1	52	149	19637	109638892	-|
GO:0003712	transcription cofactor activity	molecular_function	0.34749	1	1	52	161	19637	109636684	-|
GO:0000989	transcription factor binding transcription factor activity	molecular_function	0.34898	1	1	52	162	19637	109636684	-|
GO:0016053	organic acid biosynthetic process	biological_process	0.35144	1	1	52	172	19637	109638888	-|
GO:0046394	carboxylic acid biosynthetic process	biological_process	0.35144	1	1	52	172	19637	109638888	-|
GO:0051056	regulation of small GTPase mediated signal transduction	biological_process	0.35166	1	1	52	148	19637	109638892	-|
GO:0003674	molecular_function	molecular_function	0.35305	1	46	52	17416	19637	109627532,109643097,109636519,109625219,109643096,109627645,109643020,109641211,109627627,109636623,109640046,109636558,109638904,109640060,109640042,109640051,109627347,109643098,109638907,109638892,109627358,109643099,109641209,109637704,109638902,109636576,109640935,109637676,109627644,109636709,109640053,109636622,109638884,109636684,109640940,109627360,109627531,109646564,109638888,109627344…	-|-|-|-|-|-|-|-|-|-|-|-|-|-|-|-|-|-|-|-|-|-|-|-|-|-|-|-|-|-|-|-|-|-|-|-|-|-|-|-|-|-|-|-|-|-|
GO:0030117	membrane coat	cellular_component	0.35724	1	1	52	168	19637	109627645	-|
GO:0048475	coated membrane	cellular_component	0.35724	1	1	52	168	19637	109627645	-|
GO:0070838	divalent metal ion transport	biological_process	0.35816	1	1	52	171	19637	109640940	-|
GO:0048193	Golgi vesicle transport	biological_process	0.35941	1	1	52	175	19637	109627645	-|
GO:0070647	protein modification by small protein conjugation or removal	biological_process	0.36017	1	1	52	177	19637	109646564	-|
GO:0055114	oxidation-reduction process	biological_process	0.36531	1	4	52	1199	19637	1.09637e+35	-|-|-|-|
GO:0016773	phosphotransferase activity, alcohol group as acceptor	molecular_function	0.36651	1	4	52	1159	19637	1.09639e+35	-|-|-|-|
GO:0072511	divalent inorganic cation transport	biological_process	0.37489	1	1	52	181	19637	109640940	-|
GO:0004871	signal transducer activity	molecular_function	0.37982	1	4	52	1213	19637	1.09643e+35	-|-|-|-|
GO:0060089	molecular transducer activity	molecular_function	0.37982	1	4	52	1213	19637	1.0964e+35	-|-|-|-|
GO:0007049	cell cycle	biological_process	0.38047	1	2	52	519	19637	1.09637e+17	-|-|
GO:0051128	regulation of cellular component organization	biological_process	0.38086	1	1	52	188	19637	109627360	-|
GO:0042592	homeostatic process	biological_process	0.38195	1	1	52	181	19637	109640053	-|
GO:0006091	generation of precursor metabolites and energy	biological_process	0.3866	1	1	52	189	19637	109636576	-|
GO:0006629	lipid metabolic process	biological_process	0.38697	1	2	52	521	19637	1.09627e+17	-|-|
GO:0006412	translation	biological_process	0.38837	1	2	52	525	19637	1.09628e+17	-|-|
GO:0071705	nitrogen compound transport	biological_process	0.38928	1	1	52	190	19637	109624794	-|
GO:0051649	establishment of localization in cell	biological_process	0.39766	1	3	52	877	19637	1.09628e+26	-|-|-|
GO:0030529	ribonucleoprotein complex	cellular_component	0.40426	1	2	52	542	19637	1.09628e+17	-|-|
GO:0005085	guanyl-nucleotide exchange factor activity	molecular_function	0.40712	1	1	52	182	19637	109638892	-|
GO:0007010	cytoskeleton organization	biological_process	0.4214	1	2	52	533	19637	1.09627e+17	-|-|
GO:0072509	divalent inorganic cation transmembrane transporter activity	molecular_function	0.42339	1	1	52	214	19637	109640940	-|
GO:0008104	protein localization	biological_process	0.42402	1	3	52	909	19637	1.09628e+26	-|-|-|
GO:0000988	protein binding transcription factor activity	molecular_function	0.42507	1	1	52	210	19637	109636684	-|
GO:0008152	metabolic process	biological_process	0.43233	1	24	52	8971	19637	1.09639e+215	-|-|-|-|-|-|-|-|-|-|-|-|-|-|-|-|-|-|-|-|-|-|-|-|
GO:0004842	ubiquitin-protein ligase activity	molecular_function	0.43719	1	1	52	226	19637	109646564	-|
GO:0019787	small conjugating protein ligase activity	molecular_function	0.43719	1	1	52	226	19637	109646564	-|
GO:0065008	regulation of biological quality	biological_process	0.44898	1	2	52	581	19637	1.0964e+17	-|-|
GO:0044283	small molecule biosynthetic process	biological_process	0.45279	1	1	52	237	19637	109638888	-|
GO:1901135	carbohydrate derivative metabolic process	biological_process	0.45297	1	2	52	591	19637	1.09637e+17	-|-|
GO:0017111	nucleoside-triphosphatase activity	molecular_function	0.46459	1	3	52	974	19637	1.09628e+26	-|-|-|
GO:1901564	organonitrogen compound metabolic process	biological_process	0.46701	1	3	52	993	19637	1.09625e+26	-|-|-|
GO:0016462	pyrophosphatase activity	molecular_function	0.47189	1	3	52	985	19637	1.09641e+26	-|-|-|
GO:0044403	symbiosis, encompassing mutualism through parasitism	biological_process	0.48018	1	2	52	614	19637	1.09641e+17	-|-|
GO:0003993	acid phosphatase activity	molecular_function	0.48061	1	1	52	194	19637	109640046	-|
GO:0048610	cellular process involved in reproduction	biological_process	0.48287	1	1	52	244	19637	109638902	-|
GO:0051641	cellular localization	biological_process	0.48339	1	3	52	995	19637	1.09628e+26	-|-|-|
GO:0044419	interspecies interaction between organisms	biological_process	0.48601	1	2	52	621	19637	1.09628e+17	-|-|
GO:0031966	mitochondrial membrane	cellular_component	0.48655	1	1	52	261	19637	109636576	-|
GO:0044711	single-organism biosynthetic process	biological_process	0.48722	1	1	52	260	19637	109638888	-|
GO:0016881	acid-amino acid ligase activity	molecular_function	0.4888	1	1	52	260	19637	109646564	-|
GO:0044767	single-organism developmental process	biological_process	0.4893	1	1	52	262	19637	109627360	-|
GO:0031090	organelle membrane	cellular_component	0.48993	1	2	52	632	19637	1.09637e+17	-|-|
GO:0019058	viral infectious cycle	biological_process	0.49922	1	1	52	261	19637	109641210	-|
GO:0005216	ion channel activity	molecular_function	0.50451	1	2	52	608	19637	1.09639e+17	-|-|
GO:0022838	substrate-specific channel activity	molecular_function	0.50451	1	2	52	608	19637	1.09639e+17	-|-|
GO:0016818	hydrolase activity, acting on acid anhydrides, in phosphorus-containing anhydrides	molecular_function	0.50789	1	3	52	1040	19637	1.09628e+26	-|-|-|
GO:0015267	channel activity	molecular_function	0.51126	1	2	52	617	19637	1.09639e+17	-|-|
GO:0022803	passive transmembrane transporter activity	molecular_function	0.51126	1	2	52	617	19637	1.09639e+17	-|-|
GO:0033036	macromolecule localization	biological_process	0.51301	1	3	52	1048	19637	1.09628e+26	-|-|-|
GO:0005515	protein binding	molecular_function	0.51359	1	19	52	7038	19637	1.09639e+170	-|-|-|-|-|-|-|-|-|-|-|-|-|-|-|-|-|-|-|
GO:0005740	mitochondrial envelope	cellular_component	0.51546	1	1	52	285	19637	109636576	-|
GO:0035639	purine ribonucleoside triphosphate binding	molecular_function	0.52196	1	6	52	2214	19637	1.09639e+53	-|-|-|-|-|-|
GO:0005737	cytoplasm	cellular_component	0.52252	1	6	52	2252	19637	1.09627e+53	-|-|-|-|-|-|
GO:0001883	purine nucleoside binding	molecular_function	0.52342	1	6	52	2217	19637	1.09628e+53	-|-|-|-|-|-|
GO:0032549	ribonucleoside binding	molecular_function	0.52342	1	6	52	2217	19637	1.09628e+53	-|-|-|-|-|-|
GO:0032550	purine ribonucleoside binding	molecular_function	0.52342	1	6	52	2217	19637	1.09639e+53	-|-|-|-|-|-|
GO:0001882	nucleoside binding	molecular_function	0.52649	1	6	52	2224	19637	1.09628e+53	-|-|-|-|-|-|
GO:0032555	purine ribonucleotide binding	molecular_function	0.52709	1	6	52	2226	19637	1.09641e+53	-|-|-|-|-|-|
GO:0046872	metal ion binding	molecular_function	0.52961	1	10	52	3712	19637	1.09641e+89	-|-|-|-|-|-|-|-|-|-|
GO:0016746	transferase activity, transferring acyl groups	molecular_function	0.53027	1	1	52	290	19637	109627627	-|
GO:0016788	hydrolase activity, acting on ester bonds	molecular_function	0.5355	1	3	52	1006	19637	1.0964e+26	-|-|-|
GO:0008168	methyltransferase activity	molecular_function	0.53552	1	1	52	298	19637	109641211	-|
GO:0032553	ribonucleotide binding	molecular_function	0.53632	1	6	52	2244	19637	1.09628e+53	-|-|-|-|-|-|
GO:0017076	purine nucleotide binding	molecular_function	0.53694	1	6	52	2249	19637	1.09628e+53	-|-|-|-|-|-|
GO:0043169	cation binding	molecular_function	0.53728	1	10	52	3733	19637	1.0964e+89	-|-|-|-|-|-|-|-|-|-|
GO:0016879	ligase activity, forming carbon-nitrogen bonds	molecular_function	0.54555	1	1	52	304	19637	109646564	-|
GO:0044255	cellular lipid metabolic process	biological_process	0.54721	1	1	52	309	19637	109627360	-|
GO:0004930	G-protein coupled receptor activity	molecular_function	0.54758	1	2	52	732	19637	1.09643e+17	-|-|
GO:0016741	transferase activity, transferring one-carbon groups	molecular_function	0.54842	1	1	52	309	19637	109641211	-|
GO:0009966	regulation of signal transduction	biological_process	0.54918	1	1	52	283	19637	109638892	-|
GO:0043623	cellular protein complex assembly	biological_process	0.55097	1	1	52	318	19637	109624794	-|
GO:0010646	regulation of cell communication	biological_process	0.55166	1	1	52	285	19637	109638892	-|
GO:0023051	regulation of signaling	biological_process	0.55398	1	1	52	287	19637	109638892	-|
GO:0031967	organelle envelope	cellular_component	0.55406	1	1	52	318	19637	109636576	-|
GO:0044429	mitochondrial part	cellular_component	0.55927	1	1	52	322	19637	109636576	-|
GO:0016817	hydrolase activity, acting on acid anhydrides	molecular_function	0.56652	1	3	52	1129	19637	1.09628e+26	-|-|-|
GO:0004175	endopeptidase activity	molecular_function	0.57006	1	2	52	741	19637	1.09638e+17	-|-|
GO:0004518	nuclease activity	molecular_function	0.58084	1	1	52	329	19637	109636684	-|
GO:0030695	GTPase regulator activity	molecular_function	0.5821	1	1	52	309	19637	109638892	-|
GO:0016829	lyase activity	molecular_function	0.58322	1	1	52	340	19637	109627360	-|
GO:0008150	biological_process	biological_process	0.59132	1	36	52	14143	19637	109640042,109640051,109643098,109627347,109638907,109624794,109638892,109643099,109643097,109625219,109643096,109627645,109643020,109636623,109640046,109636558,109640060,109627531,109640044,109646564,109638888,109627344,109638903,109641210,109640061,109624730,109627346,109637674,109638893,109638902,109636576,109640053,109636622,109636684,109640940,109627360	-|-|-|-|-|-|-|-|-|-|-|-|-|-|-|-|-|-|-|-|-|-|-|-|-|-|-|-|-|-|-|-|-|-|-|-|
GO:0031975	envelope	cellular_component	0.59235	1	1	52	353	19637	109636576	-|
GO:0003735	structural constituent of ribosome	molecular_function	0.59579	1	1	52	351	19637	109627645	-|
GO:0016787	hydrolase activity	molecular_function	0.5992	1	9	52	3528	19637	1.09625e+80	-|-|-|-|-|-|-|-|-|
GO:0048583	regulation of response to stimulus	biological_process	0.60079	1	1	52	327	19637	109638892	-|
GO:0005840	ribosome	cellular_component	0.60199	1	1	52	358	19637	109627645	-|
GO:0034622	cellular macromolecular complex assembly	biological_process	0.60313	1	1	52	368	19637	109624794	-|
GO:0044707	single-multicellular organism process	biological_process	0.60443	1	2	52	774	19637	1.09628e+17	-|-|
GO:0044763	single-organism cellular process	biological_process	0.60714	1	17	52	6707	19637	1.09639e+152	-|-|-|-|-|-|-|-|-|-|-|-|-|-|-|-|-|
GO:0044765	single-organism transport	biological_process	0.61324	1	6	52	2439	19637	1.09628e+53	-|-|-|-|-|-|
GO:0012505	endomembrane system	cellular_component	0.62319	1	1	52	369	19637	109627645	-|
GO:0060589	nucleoside-triphosphatase regulator activity	molecular_function	0.62844	1	1	52	355	19637	109638892	-|
GO:0044425	membrane part	cellular_component	0.62881	1	10	52	4106	19637	1.09641e+89	-|-|-|-|-|-|-|-|-|-|
GO:0044699	single-organism process	biological_process	0.63258	1	19	52	7577	19637	1.09639e+170	-|-|-|-|-|-|-|-|-|-|-|-|-|-|-|-|-|-|-|
GO:0016301	kinase activity	molecular_function	0.64189	1	3	52	1248	19637	1.09643e+26	-|-|-|
GO:0007154	cell communication	biological_process	0.64977	1	7	52	2905	19637	1.09639e+62	-|-|-|-|-|-|-|
GO:0007275	multicellular organismal development	biological_process	0.65039	1	1	52	394	19637	109627531	-|
GO:0044281	small molecule metabolic process	biological_process	0.65773	1	2	52	879	19637	1.09639e+17	-|-|
GO:0000166	nucleotide binding	molecular_function	0.65943	1	6	52	2541	19637	1.09628e+53	-|-|-|-|-|-|
GO:1901265	nucleoside phosphate binding	molecular_function	0.65943	1	6	52	2541	19637	1.09639e+53	-|-|-|-|-|-|
GO:0005739	mitochondrion	cellular_component	0.66304	1	1	52	430	19637	109636576	-|
GO:0032501	multicellular organismal process	biological_process	0.66632	1	2	52	864	19637	1.09628e+17	-|-|
GO:0016874	ligase activity	molecular_function	0.66691	1	1	52	426	19637	109646564	-|
GO:1901137	carbohydrate derivative biosynthetic process	biological_process	0.6732	1	1	52	433	19637	109636623	-|
GO:0016192	vesicle-mediated transport	biological_process	0.67375	1	1	52	428	19637	109627645	-|
GO:0036094	small molecule binding	molecular_function	0.67382	1	6	52	2579	19637	1.09627e+53	-|-|-|-|-|-|
GO:0019538	protein metabolic process	biological_process	0.67776	1	7	52	3021	19637	1.09625e+62	-|-|-|-|-|-|-|
GO:0000003	reproduction	biological_process	0.68024	1	1	52	427	19637	109638902	-|
GO:0016021	integral to membrane	cellular_component	0.68134	1	8	52	3455	19637	1.09627e+71	-|-|-|-|-|-|-|-|
GO:0016887	ATPase activity	molecular_function	0.68183	1	1	52	421	19637	109627531	-|
GO:0019028	viral capsid	cellular_component	0.68345	1	1	52	436	19637	109646564	-|
GO:0004888	transmembrane signaling receptor activity	molecular_function	0.68553	1	2	52	912	19637	1.0964e+17	-|-|
GO:0031224	intrinsic to membrane	cellular_component	0.68931	1	8	52	3479	19637	1.09627e+71	-|-|-|-|-|-|-|-|
GO:0006260	DNA replication	biological_process	0.69318	1	1	52	460	19637	109638902	-|
GO:0033554	cellular response to stress	biological_process	0.69323	1	1	52	461	19637	109638902	-|
GO:0043168	anion binding	molecular_function	0.69353	1	6	52	2628	19637	1.09628e+53	-|-|-|-|-|-|
GO:0016310	phosphorylation	biological_process	0.69957	1	2	52	907	19637	1.09637e+17	-|-|
GO:0001071	nucleic acid binding transcription factor activity	molecular_function	0.7004	1	2	52	928	19637	1.0964e+17	-|-|
GO:0003700	sequence-specific DNA binding transcription factor activity	molecular_function	0.7004	1	2	52	928	19637	1.0964e+17	-|-|
GO:0016791	phosphatase activity	molecular_function	0.70227	1	1	52	401	19637	109640046	-|
GO:0016772	transferase activity, transferring phosphorus-containing groups	molecular_function	0.7026	1	4	52	1806	19637	1.09627e+35	-|-|-|-|
GO:0070011	peptidase activity, acting on L-amino acid peptides	molecular_function	0.71185	1	2	52	958	19637	1.09625e+17	-|-|
GO:0006950	response to stress	biological_process	0.7191	1	2	52	971	19637	1.09639e+17	-|-|
GO:0004672	protein kinase activity	molecular_function	0.72015	1	2	52	937	19637	1.09627e+17	-|-|
GO:0015075	ion transmembrane transporter activity	molecular_function	0.72327	1	3	52	1403	19637	1.09639e+26	-|-|-|
GO:0019637	organophosphate metabolic process	biological_process	0.72663	1	1	52	498	19637	109627360	-|
GO:0038023	signaling receptor activity	molecular_function	0.73092	1	2	52	986	19637	1.0964e+17	-|-|
GO:0071704	organic substance metabolic process	biological_process	0.73099	1	18	52	7677	19637	1.09643e+161	-|-|-|-|-|-|-|-|-|-|-|-|-|-|-|-|-|-|
GO:0043231	intracellular membrane-bounded organelle	cellular_component	0.73446	1	7	52	3171	19637	1.09647e+62	-|-|-|-|-|-|-|
GO:0043167	ion binding	molecular_function	0.73575	1	14	52	5968	19637	1.09647e+125	-|-|-|-|-|-|-|-|-|-|-|-|-|-|
GO:0043227	membrane-bounded organelle	cellular_component	0.73631	1	7	52	3176	19637	1.09628e+62	-|-|-|-|-|-|-|
GO:1901566	organonitrogen compound biosynthetic process	biological_process	0.74466	1	1	52	530	19637	109638888	-|
GO:0044267	cellular protein metabolic process	biological_process	0.7502	1	5	52	2374	19637	1.09637e+44	-|-|-|-|-|
GO:0006996	organelle organization	biological_process	0.7505	1	2	52	1006	19637	1.09627e+17	-|-|
GO:0022891	substrate-specific transmembrane transporter activity	molecular_function	0.75223	1	3	52	1470	19637	1.09639e+26	-|-|-|
GO:0008233	peptidase activity	molecular_function	0.75302	1	2	52	1038	19637	1.09638e+17	-|-|
GO:0044238	primary metabolic process	biological_process	0.75369	1	17	52	7371	19637	1.0964e+152	-|-|-|-|-|-|-|-|-|-|-|-|-|-|-|-|-|
GO:0005524	ATP binding	molecular_function	0.75538	1	4	52	1923	19637	1.09643e+35	-|-|-|-|
GO:0032559	adenyl ribonucleotide binding	molecular_function	0.75656	1	4	52	1926	19637	1.09628e+35	-|-|-|-|
GO:0051716	cellular response to stimulus	biological_process	0.75866	1	7	52	3237	19637	1.0964e+62	-|-|-|-|-|-|-|
GO:0030554	adenyl nucleotide binding	molecular_function	0.76373	1	4	52	1947	19637	1.09637e+35	-|-|-|-|
GO:0007155	cell adhesion	biological_process	0.76417	1	1	52	516	19637	109638888	-|
GO:0030001	metal ion transport	biological_process	0.76555	1	1	52	551	19637	109640940	-|
GO:0004872	receptor activity	molecular_function	0.76636	1	2	52	1060	19637	1.09643e+17	-|-|
GO:0007165	signal transduction	biological_process	0.7671	1	6	52	2829	19637	1.0964e+53	-|-|-|-|-|-|
GO:0022610	biological adhesion	biological_process	0.771	1	1	52	527	19637	109638888	-|
GO:0044700	single organism signaling	biological_process	0.77362	1	6	52	2850	19637	1.09643e+53	-|-|-|-|-|-|
GO:0016032	viral process	biological_process	0.77442	1	1	52	559	19637	109641210	-|
GO:0006796	phosphate-containing compound metabolic process	biological_process	0.77706	1	3	52	1514	19637	1.09637e+26	-|-|-|
GO:0023052	signaling	biological_process	0.77725	1	6	52	2859	19637	1.09641e+53	-|-|-|-|-|-|
GO:0051179	localization	biological_process	0.77952	1	7	52	3328	19637	1.09628e+62	-|-|-|-|-|-|-|
GO:0009058	biosynthetic process	biological_process	0.78044	1	9	52	4215	19637	1.09639e+80	-|-|-|-|-|-|-|-|-|
GO:0006793	phosphorus metabolic process	biological_process	0.78178	1	3	52	1527	19637	1.09637e+26	-|-|-|
GO:0042578	phosphoric ester hydrolase activity	molecular_function	0.78409	1	1	52	509	19637	109640046	-|
GO:0046873	metal ion transmembrane transporter activity	molecular_function	0.79086	1	1	52	592	19637	109640940	-|
GO:0022892	substrate-specific transporter activity	molecular_function	0.79102	1	3	52	1570	19637	1.09639e+26	-|-|-|
GO:0009059	macromolecule biosynthetic process	biological_process	0.80268	1	7	52	3432	19637	1.09637e+62	-|-|-|-|-|-|-|
GO:0044764	multi-organism cellular process	biological_process	0.80501	1	1	52	611	19637	109641210	-|
GO:0006464	cellular protein modification process	biological_process	0.81073	1	3	52	1629	19637	1.09647e+26	-|-|-|
GO:0036211	protein modification process	biological_process	0.81073	1	3	52	1629	19637	1.09637e+26	-|-|-|
GO:0044423	virion part	cellular_component	0.81403	1	1	52	630	19637	109646564	-|
GO:0097159	organic cyclic compound binding	molecular_function	0.8141	1	12	52	5589	19637	1.09639e+107	-|-|-|-|-|-|-|-|-|-|-|-|
GO:1901363	heterocyclic compound binding	molecular_function	0.8141	1	12	52	5589	19637	1.09639e+107	-|-|-|-|-|-|-|-|-|-|-|-|
GO:0051704	multi-organism process	biological_process	0.81617	1	2	52	1154	19637	1.09641e+17	-|-|
GO:0022857	transmembrane transporter activity	molecular_function	0.82379	1	3	52	1669	19637	1.09641e+26	-|-|-|
GO:0043234	protein complex	cellular_component	0.82399	1	4	52	2160	19637	1.09628e+35	-|-|-|-|
GO:0016020	membrane	cellular_component	0.82506	1	14	52	6377	19637	1.09643e+125	-|-|-|-|-|-|-|-|-|-|-|-|-|-|
GO:0044444	cytoplasmic part	cellular_component	0.83026	1	3	52	1725	19637	1.09627e+26	-|-|-|
GO:0032991	macromolecular complex	cellular_component	0.83159	1	5	52	2654	19637	1.09643e+44	-|-|-|-|-|
GO:0019012	virion	cellular_component	0.83343	1	1	52	671	19637	109646564	-|
GO:0044249	cellular biosynthetic process	biological_process	0.83559	1	8	52	4015	19637	1.09639e+71	-|-|-|-|-|-|-|-|
GO:0003723	RNA binding	molecular_function	0.83781	1	1	52	692	19637	109638903	-|
GO:0006810	transport	biological_process	0.84409	1	6	52	3150	19637	1.09628e+53	-|-|-|-|-|-|
GO:0051234	establishment of localization	biological_process	0.8445	1	6	52	3152	19637	1.09625e+53	-|-|-|-|-|-|
GO:0005488	binding	molecular_function	0.84785	1	30	52	12715	19637	109638884,109643020,109627360,109640060,109640046,109640940,109638904,109636519,109627532,109640935,109636622,109627645,109637676,109640053,109636709,109625219,109638903,109627358,109627346,109640061,109637704,109637674,109638893,109643099,109641209,109646564,109640042,109627531,109627344,109638888	-|-|-|-|-|-|-|-|-|-|-|-|-|-|-|-|-|-|-|-|-|-|-|-|-|-|-|-|-|-|
GO:0043412	macromolecule modification	biological_process	0.84786	1	3	52	1753	19637	1.09647e+26	-|-|-|
GO:0005623	cell	cellular_component	0.85098	1	11	52	5353	19637	1.09627e+98	-|-|-|-|-|-|-|-|-|-|-|
GO:0044464	cell part	cellular_component	0.85098	1	11	52	5353	19637	1.09647e+98	-|-|-|-|-|-|-|-|-|-|-|
GO:1901576	organic substance biosynthetic process	biological_process	0.85213	1	8	52	4095	19637	1.09641e+71	-|-|-|-|-|-|-|-|
GO:0044428	nuclear part	cellular_component	0.85758	1	1	52	735	19637	109646564	-|
GO:0022890	inorganic cation transmembrane transporter activity	molecular_function	0.87954	1	1	52	807	19637	109640940	-|
GO:0006811	ion transport	biological_process	0.88081	1	2	52	1367	19637	1.09637e+17	-|-|
GO:0005215	transporter activity	molecular_function	0.88823	1	3	52	1918	19637	1.09637e+26	-|-|-|
GO:0034645	cellular macromolecule biosynthetic process	biological_process	0.88969	1	6	52	3393	19637	1.0964e+53	-|-|-|-|-|-|
GO:0044446	intracellular organelle part	cellular_component	0.89112	1	3	52	1945	19637	1.09647e+26	-|-|-|
GO:0006812	cation transport	biological_process	0.89161	1	1	52	843	19637	109640940	-|
GO:0006468	protein phosphorylation	biological_process	0.892	1	1	52	818	19637	109636622	-|
GO:0044422	organelle part	cellular_component	0.89405	1	3	52	1959	19637	1.09628e+26	-|-|-|
GO:0050794	regulation of cellular process	biological_process	0.89567	1	10	52	5166	19637	1.09639e+89	-|-|-|-|-|-|-|-|-|-|
GO:0044424	intracellular part	cellular_component	0.89921	1	9	52	4780	19637	1.09627e+80	-|-|-|-|-|-|-|-|-|
GO:0050896	response to stimulus	biological_process	0.9036	1	7	52	3900	19637	1.09639e+62	-|-|-|-|-|-|-|
GO:0003676	nucleic acid binding	molecular_function	0.90609	1	6	52	3497	19637	1.09641e+53	-|-|-|-|-|-|
GO:0043229	intracellular organelle	cellular_component	0.90664	1	7	52	3924	19637	1.09627e+62	-|-|-|-|-|-|-|
GO:0043226	organelle	cellular_component	0.90749	1	7	52	3929	19637	1.09639e+62	-|-|-|-|-|-|-|
GO:0050789	regulation of biological process	biological_process	0.91374	1	10	52	5301	19637	1.0964e+89	-|-|-|-|-|-|-|-|-|-|
GO:0005198	structural molecule activity	molecular_function	0.91858	1	1	52	933	19637	109627645	-|
GO:0008324	cation transmembrane transporter activity	molecular_function	0.92034	1	1	52	961	19637	109640940	-|
GO:0005576	extracellular region	cellular_component	0.92183	1	2	52	1562	19637	1.0964e+17	-|-|
GO:0005622	intracellular	cellular_component	0.92331	1	9	52	4975	19637	1.09639e+80	-|-|-|-|-|-|-|-|-|
GO:0043170	macromolecule metabolic process	biological_process	0.93096	1	12	52	6360	19637	1.09639e+107	-|-|-|-|-|-|-|-|-|-|-|-|
GO:0065007	biological regulation	biological_process	0.93383	1	10	52	5475	19637	1.0964e+89	-|-|-|-|-|-|-|-|-|-|
GO:0006259	DNA metabolic process	biological_process	0.93608	1	1	52	1044	19637	109638902	-|
GO:0055085	transmembrane transport	biological_process	0.94961	1	1	52	1115	19637	109636558	-|
GO:0044237	cellular metabolic process	biological_process	0.95212	1	13	52	7044	19637	1.09639e+116	-|-|-|-|-|-|-|-|-|-|-|-|-|
GO:0010467	gene expression	biological_process	0.95495	1	5	52	3435	19637	1.09628e+44	-|-|-|-|-|
GO:0043228	non-membrane-bounded organelle	cellular_component	0.96265	1	1	52	1227	19637	109627645	-|
GO:0043232	intracellular non-membrane-bounded organelle	cellular_component	0.96265	1	1	52	1227	19637	109627645	-|
GO:0032774	RNA biosynthetic process	biological_process	0.96357	1	3	52	2481	19637	1.09641e+26	-|-|-|
GO:0003677	DNA binding	molecular_function	0.96585	1	3	52	2529	19637	1.09638e+26	-|-|-|
GO:0009987	cellular process	biological_process	0.97628	1	23	52	11456	19637	1.09641e+206	-|-|-|-|-|-|-|-|-|-|-|-|-|-|-|-|-|-|-|-|-|-|-|
GO:0034654	nucleobase-containing compound biosynthetic process	biological_process	0.97772	1	3	52	2710	19637	1.09639e+26	-|-|-|
GO:0044260	cellular macromolecule metabolic process	biological_process	0.9783	1	9	52	5739	19637	1.0964e+80	-|-|-|-|-|-|-|-|-|
GO:0006355	regulation of transcription, DNA-dependent	biological_process	0.97945	1	2	52	2133	19637	1.0964e+17	-|-|
GO:2001141	regulation of RNA biosynthetic process	biological_process	0.97959	1	2	52	2136	19637	1.09639e+17	-|-|
GO:0051252	regulation of RNA metabolic process	biological_process	0.97969	1	2	52	2138	19637	1.09639e+17	-|-|
GO:2000112	regulation of cellular macromolecule biosynthetic process	biological_process	0.98122	1	2	52	2170	19637	1.09639e+17	-|-|
GO:0010556	regulation of macromolecule biosynthetic process	biological_process	0.98135	1	2	52	2173	19637	1.09639e+17	-|-|
GO:0031326	regulation of cellular biosynthetic process	biological_process	0.98135	1	2	52	2173	19637	1.0964e+17	-|-|
GO:0009889	regulation of biosynthetic process	biological_process	0.98139	1	2	52	2174	19637	1.09639e+17	-|-|
GO:0019219	regulation of nucleobase-containing compound metabolic process	biological_process	0.98196	1	2	52	2183	19637	1.09639e+17	-|-|
GO:0051171	regulation of nitrogen compound metabolic process	biological_process	0.98196	1	2	52	2183	19637	1.09639e+17	-|-|
GO:0010468	regulation of gene expression	biological_process	0.98253	1	2	52	2199	19637	1.0964e+17	-|-|
GO:0005634	nucleus	cellular_component	0.98335	1	2	52	2205	19637	1.09647e+17	-|-|
GO:0019438	aromatic compound biosynthetic process	biological_process	0.98361	1	3	52	2848	19637	1.09641e+26	-|-|-|
GO:0060255	regulation of macromolecule metabolic process	biological_process	0.98421	1	2	52	2240	19637	1.09639e+17	-|-|
GO:0018130	heterocycle biosynthetic process	biological_process	0.98469	1	3	52	2879	19637	1.09639e+26	-|-|-|
GO:0080090	regulation of primary metabolic process	biological_process	0.98478	1	2	52	2253	19637	1.09639e+17	-|-|
GO:0044271	cellular nitrogen compound biosynthetic process	biological_process	0.98487	1	3	52	2879	19637	1.09641e+26	-|-|-|
GO:1901362	organic cyclic compound biosynthetic process	biological_process	0.98583	1	3	52	2914	19637	1.09639e+26	-|-|-|
GO:0031323	regulation of cellular metabolic process	biological_process	0.9875	1	2	52	2333	19637	1.0964e+17	-|-|
GO:0006807	nitrogen compound metabolic process	biological_process	0.9888	1	6	52	4654	19637	1.09641e+53	-|-|-|-|-|-|
GO:0019222	regulation of metabolic process	biological_process	0.98991	1	2	52	2417	19637	1.09639e+17	-|-|
GO:0005575	cellular_component	cellular_component	0.98994	1	20	52	10728	19637	1.09627e+179	-|-|-|-|-|-|-|-|-|-|-|-|-|-|-|-|-|-|-|-|
GO:0016070	RNA metabolic process	biological_process	0.99044	1	3	52	3081	19637	1.09641e+26	-|-|-|
GO:0006351	transcription, DNA-dependent	biological_process	0.99068	1	2	52	2455	19637	1.0964e+17	-|-|
GO:0006725	cellular aromatic compound metabolic process	biological_process	0.99787	1	4	52	4300	19637	1.09625e+35	-|-|-|-|
GO:1901360	organic cyclic compound metabolic process	biological_process	0.99815	1	4	52	4361	19637	1.09641e+35	-|-|-|-|
GO:0090304	nucleic acid metabolic process	biological_process	0.99845	1	3	52	3819	19637	1.09641e+26	-|-|-|
GO:0006139	nucleobase-containing compound metabolic process	biological_process	0.9993	1	3	52	4120	19637	1.0964e+26	-|-|-|
GO:0046483	heterocycle metabolic process	biological_process	0.99957	1	3	52	4307	19637	1.09639e+26	-|-|-|
GO:0034641	cellular nitrogen compound metabolic process	biological_process	0.99967	1	3	52	4399	19637	1.09639e+26	-|-|-|

## Sheet: H12_vs_H0.GO_Enrichment_result
GO_accession	Description	Term_type	Over_represented_pValue	Corrected_pValue	CAD_item	CAD_list	Bg_item	Bg_list	Gene_names	Gene_description
GO:0019538	protein metabolic process	biological_process	0.0033985	1	22	78	3021	19637	1.0963e+197	-|-|-|-|-|-|-|-|-|-|-|-|-|-|-|-|-|-|-|-|-|-|
GO:0015725	gluconate transport	biological_process	0.0049675	1	1	78	1	19637	109627707	-|
GO:0035429	gluconate transmembrane transport	biological_process	0.0049675	1	1	78	1	19637	109627707	-|
GO:0018196	peptidyl-asparagine modification	biological_process	0.0052439	1	1	78	2	19637	109630982	-|
GO:0018279	protein N-linked glycosylation via asparagine	biological_process	0.0052439	1	1	78	2	19637	109630982	-|
GO:0008121	ubiquinol-cytochrome-c reductase activity	molecular_function	0.0058854	1	2	78	29	19637	1.09632e+17	-|-|
GO:0016681	oxidoreductase activity, acting on diphenols and related substances as donors, cytochrome as acceptor	molecular_function	0.0058854	1	2	78	29	19637	1.0964e+17	-|-|
GO:0070475	rRNA base methylation	biological_process	0.0073529	1	1	78	2	19637	109627587	-|
GO:0019060	intracellular transport of viral proteins in host cell	biological_process	0.0082814	1	1	78	2	19637	109631555	-|
GO:0030581	symbiont intracellular protein transport in host	biological_process	0.0082814	1	1	78	2	19637	109631555	-|
GO:0046719	regulation by virus of viral protein levels in host cell	biological_process	0.0082814	1	1	78	2	19637	109631555	-|
GO:0051708	intracellular protein transport in other organism involved in symbiotic interaction	biological_process	0.0082814	1	1	78	2	19637	109631555	-|
GO:0004334	fumarylacetoacetase activity	molecular_function	0.0096635	1	1	78	2	19637	109624730	-|
GO:0016822	hydrolase activity, acting on acid carbon-carbon bonds	molecular_function	0.0096635	1	1	78	2	19637	109624730	-|
GO:0016823	hydrolase activity, acting on acid carbon-carbon bonds, in ketonic substances	molecular_function	0.0096635	1	1	78	2	19637	109624730	-|
GO:0008028	monocarboxylic acid transmembrane transporter activity	molecular_function	0.0099107	1	1	78	2	19637	109627707	-|
GO:0015128	gluconate transmembrane transporter activity	molecular_function	0.0099107	1	1	78	2	19637	109627707	-|
GO:0042873	aldonate transport	biological_process	0.0099107	1	1	78	2	19637	109627707	-|
GO:0042879	aldonate transmembrane transporter activity	molecular_function	0.0099107	1	1	78	2	19637	109627707	-|
GO:0016679	oxidoreductase activity, acting on diphenols and related substances as donors	molecular_function	0.012213	1	2	78	41	19637	1.09632e+17	-|-|
GO:0010257	NADH dehydrogenase complex assembly	biological_process	0.012741	1	1	78	3	19637	109626690	-|
GO:0032981	mitochondrial respiratory chain complex I assembly	biological_process	0.012741	1	1	78	3	19637	109626690	-|
GO:0097031	mitochondrial respiratory chain complex I biogenesis	biological_process	0.012741	1	1	78	3	19637	109626690	-|
GO:0030695	GTPase regulator activity	molecular_function	0.013194	1	5	78	309	19637	1.09631e+44	-|-|-|-|-|
GO:0010833	telomere maintenance via telomere lengthening	biological_process	0.013313	1	1	78	3	19637	109639991	-|
GO:0004809	tRNA (guanine-N2-)-methyltransferase activity	molecular_function	0.013762	1	1	78	4	19637	109640191	-|
GO:0009101	glycoprotein biosynthetic process	biological_process	0.013766	1	3	78	127	19637	1.09632e+26	-|-|-|
GO:0004832	valine-tRNA ligase activity	molecular_function	0.014038	1	1	78	4	19637	109631725	-|
GO:0006438	valyl-tRNA aminoacylation	biological_process	0.014038	1	1	78	4	19637	109631725	-|
GO:0034219	carbohydrate transmembrane transport	biological_process	0.014197	1	1	78	3	19637	109627707	-|
GO:0007266	Rho protein signal transduction	biological_process	0.014567	1	3	78	108	19637	1.09629e+26	-|-|-|
GO:0035023	regulation of Rho protein signal transduction	biological_process	0.014567	1	3	78	108	19637	1.09629e+26	-|-|-|
GO:0046914	transition metal ion binding	molecular_function	0.014712	1	15	78	1980	19637	1.09627e+134	-|-|-|-|-|-|-|-|-|-|-|-|-|-|-|
GO:0008770	[acyl-carrier-protein] phosphodiesterase activity	molecular_function	0.014746	1	1	78	3	19637	109630899	-|
GO:0009100	glycoprotein metabolic process	biological_process	0.015001	1	3	78	131	19637	1.09632e+26	-|-|-|
GO:0000782	telomere cap complex	cellular_component	0.016	1	1	78	4	19637	109639991	-|
GO:0000783	nuclear telomere cap complex	cellular_component	0.016	1	1	78	4	19637	109639991	-|
GO:0070188	Stn1-Ten1 complex	cellular_component	0.016	1	1	78	4	19637	109639991	-|
GO:0000087	M phase of mitotic cell cycle	biological_process	0.01779	1	1	78	4	19637	109626692	-|
GO:0005088	Ras guanyl-nucleotide exchange factor activity	molecular_function	0.018704	1	3	78	121	19637	1.09629e+26	-|-|-|
GO:0005089	Rho guanyl-nucleotide exchange factor activity	molecular_function	0.018704	1	3	78	121	19637	1.09629e+26	-|-|-|
GO:0008455	alpha-1,6-mannosylglycoprotein 2-beta-N-acetylglucosaminyltransferase activity	molecular_function	0.020057	1	1	78	5	19637	109631726	-|
GO:0060589	nucleoside-triphosphatase regulator activity	molecular_function	0.02081	1	5	78	355	19637	1.09629e+44	-|-|-|-|-|
GO:0008173	RNA methyltransferase activity	molecular_function	0.02101	1	2	78	60	19637	1.0964e+17	-|-|
GO:0042578	phosphoric ester hydrolase activity	molecular_function	0.02382	1	6	78	509	19637	1.09628e+53	-|-|-|-|-|-|
GO:0007264	small GTPase mediated signal transduction	biological_process	0.023891	1	6	78	528	19637	1.09629e+53	-|-|-|-|-|-|
GO:0007265	Ras protein signal transduction	biological_process	0.024362	1	3	78	131	19637	1.09629e+26	-|-|-|
GO:0046578	regulation of Ras protein signal transduction	biological_process	0.024362	1	3	78	131	19637	1.09629e+26	-|-|-|
GO:0046872	metal ion binding	molecular_function	0.024605	1	23	78	3712	19637	1.09627e+206	-|-|-|-|-|-|-|-|-|-|-|-|-|-|-|-|-|-|-|-|-|-|-|
GO:0006013	mannose metabolic process	biological_process	0.025356	1	1	78	6	19637	109640173	-|
GO:0043169	cation binding	molecular_function	0.026051	1	23	78	3733	19637	1.09627e+206	-|-|-|-|-|-|-|-|-|-|-|-|-|-|-|-|-|-|-|-|-|-|-|
GO:0002161	aminoacyl-tRNA editing activity	molecular_function	0.026682	1	1	78	6	19637	109631725	-|
GO:0044267	cellular protein metabolic process	biological_process	0.027104	1	16	78	2374	19637	1.0963e+143	-|-|-|-|-|-|-|-|-|-|-|-|-|-|-|-|
GO:0019199	transmembrane receptor protein kinase activity	molecular_function	0.027512	1	2	78	60	19637	1.09629e+17	-|-|
GO:0043047	single-stranded telomeric DNA binding	molecular_function	0.027948	1	1	78	6	19637	109639991	-|
GO:0005083	small GTPase regulator activity	molecular_function	0.032252	1	3	78	149	19637	1.09629e+26	-|-|-|
GO:0006858	extracellular transport	biological_process	0.032497	1	1	78	8	19637	109631555	-|
GO:0045156	electron transporter, transferring electrons within the cyclic electron transport pathway of photosynthesis activity	molecular_function	0.032656	1	1	78	8	19637	109627536	-|
GO:0030077	plasma membrane light-harvesting complex	cellular_component	0.032704	1	1	78	8	19637	109627536	-|
GO:0042716	plasma membrane-derived chromatophore	cellular_component	0.032704	1	1	78	8	19637	109627536	-|
GO:0051056	regulation of small GTPase mediated signal transduction	biological_process	0.032842	1	3	78	148	19637	1.09629e+26	-|-|-|
GO:0000784	nuclear chromosome, telomeric region	cellular_component	0.033144	1	1	78	8	19637	109639991	-|
GO:0008649	rRNA methyltransferase activity	molecular_function	0.033366	1	1	78	9	19637	109627587	-|
GO:0004176	ATP-dependent peptidase activity	molecular_function	0.038796	1	1	78	8	19637	109629341	-|
GO:0008270	zinc ion binding	molecular_function	0.0404	1	12	78	1650	19637	1.09631e+107	-|-|-|-|-|-|-|-|-|-|-|-|
GO:0007160	cell-matrix adhesion	biological_process	0.041103	1	1	78	11	19637	109627491	-|
GO:0000781	chromosome, telomeric region	cellular_component	0.041245	1	1	78	10	19637	109639991	-|
GO:0044723	single-organism carbohydrate metabolic process	biological_process	0.041285	1	4	78	323	19637	1.09632e+35	-|-|-|-|
GO:0044433	cytoplasmic vesicle part	cellular_component	0.041484	1	2	78	79	19637	1.09631e+17	-|-|
GO:0006029	proteoglycan metabolic process	biological_process	0.041629	1	1	78	9	19637	109639984	-|
GO:0015012	heparan sulfate proteoglycan biosynthetic process	biological_process	0.041629	1	1	78	9	19637	109639984	-|
GO:0030166	proteoglycan biosynthetic process	biological_process	0.041629	1	1	78	9	19637	109639984	-|
GO:0030201	heparan sulfate proteoglycan metabolic process	biological_process	0.041629	1	1	78	9	19637	109639984	-|
GO:0034660	ncRNA metabolic process	biological_process	0.042468	1	4	78	329	19637	1.09628e+35	-|-|-|-|
GO:0030436	asexual sporulation	biological_process	0.042845	1	1	78	12	19637	109631908	-|
GO:0044766	multi-organism transport	biological_process	0.044785	1	1	78	10	19637	109631555	-|
GO:0004602	glutathione peroxidase activity	molecular_function	0.04607	1	1	78	14	19637	109631726	-|
GO:0006487	protein N-linked glycosylation	biological_process	0.046184	1	1	78	11	19637	109630982	-|
GO:0006869	lipid transport	biological_process	0.046834	1	2	78	89	19637	1.09629e+17	-|-|
GO:0042162	telomeric DNA binding	molecular_function	0.048513	1	1	78	11	19637	109639991	-|
GO:0030248	cellulose binding	molecular_function	0.052295	1	1	78	14	19637	109644195	-|
GO:0031589	cell-substrate adhesion	biological_process	0.052563	1	1	78	14	19637	109627491	-|
GO:0000275	mitochondrial proton-transporting ATP synthase complex, catalytic core F(1)	cellular_component	0.052891	1	1	78	13	19637	109630918	-|
GO:0009878	nodule morphogenesis	biological_process	0.053168	1	1	78	13	19637	109628857	-|
GO:0009886	post-embryonic morphogenesis	biological_process	0.053168	1	1	78	13	19637	109628857	-|
GO:0044111	development involved in symbiotic interaction	biological_process	0.053168	1	1	78	13	19637	109628857	-|
GO:0005085	guanyl-nucleotide exchange factor activity	molecular_function	0.053654	1	3	78	182	19637	1.09629e+26	-|-|-|
GO:0033108	mitochondrial respiratory chain complex assembly	biological_process	0.054449	1	1	78	14	19637	109626690	-|
GO:0043412	macromolecule modification	biological_process	0.054862	1	12	78	1753	19637	1.09631e+107	-|-|-|-|-|-|-|-|-|-|-|-|
GO:0003747	translation release factor activity	molecular_function	0.055432	1	1	78	15	19637	109626795	-|
GO:0008079	translation termination factor activity	molecular_function	0.055432	1	1	78	15	19637	109626795	-|
GO:0015718	monocarboxylic acid transport	biological_process	0.05749	1	1	78	13	19637	109627707	-|
GO:0044238	primary metabolic process	biological_process	0.057998	1	37	78	7371	19637	109629333,109640173,109639999,109630484,109627587,109627745,109634463,109626795,109630796,109627128,109625219,109640191,109631725,109630918,109644195,109639991,109624730,109629227,109627624,109628857,109634563,109629341,109631908,109630678,109629032,109626692,109631726,109627164,109630982,109630899,109628932,109639984,109629305,109629242,109631728,109626690,109630795	-|-|-|-|-|-|-|-|-|-|-|-|-|-|-|-|-|-|-|-|-|-|-|-|-|-|-|-|-|-|-|-|-|-|-|-|-|
GO:0019318	hexose metabolic process	biological_process	0.058529	1	2	78	97	19637	1.09629e+17	-|-|
GO:0008565	protein transporter activity	molecular_function	0.060099	1	2	78	95	19637	1.0964e+17	-|-|
GO:0016788	hydrolase activity, acting on ester bonds	molecular_function	0.060842	1	8	78	1006	19637	1.09631e+71	-|-|-|-|-|-|-|-|
GO:0005795	Golgi stack	cellular_component	0.06321	1	1	78	15	19637	109631726	-|
GO:0007031	peroxisome organization	biological_process	0.064695	1	1	78	17	19637	109627587	-|
GO:0009791	post-embryonic development	biological_process	0.06475	1	1	78	16	19637	109628857	-|
GO:0032259	methylation	biological_process	0.064836	1	2	78	106	19637	1.09628e+17	-|-|
GO:0010876	lipid localization	biological_process	0.066185	1	2	78	108	19637	1.09627e+17	-|-|
GO:0008061	chitin binding	molecular_function	0.066212	1	1	78	19	19637	109628969	-|
GO:0004601	peroxidase activity	molecular_function	0.066596	1	1	78	19	19637	109631726	-|
GO:0016684	oxidoreductase activity, acting on peroxide as acceptor	molecular_function	0.066596	1	1	78	19	19637	109631726	-|
GO:0000154	rRNA modification	biological_process	0.068199	1	1	78	19	19637	109627587	-|
GO:0031167	rRNA methylation	biological_process	0.068199	1	1	78	19	19637	109627587	-|
GO:0034470	ncRNA processing	biological_process	0.068896	1	3	78	242	19637	1.0964e+26	-|-|-|
GO:0006415	translational termination	biological_process	0.069019	1	1	78	19	19637	109626795	-|
GO:0000279	M phase	biological_process	0.069333	1	1	78	18	19637	109626692	-|
GO:0022403	cell cycle phase	biological_process	0.069333	1	1	78	18	19637	109626692	-|
GO:0030076	light-harvesting complex	cellular_component	0.069478	1	1	78	16	19637	109627536	-|
GO:0045261	proton-transporting ATP synthase complex, catalytic core F(1)	cellular_component	0.072116	1	1	78	18	19637	109630918	-|
GO:0005544	calcium-dependent phospholipid binding	molecular_function	0.072248	1	1	78	19	19637	109639991	-|
GO:0006464	cellular protein modification process	biological_process	0.072534	1	11	78	1629	19637	1.09629e+98	-|-|-|-|-|-|-|-|-|-|-|
GO:0036211	protein modification process	biological_process	0.072534	1	11	78	1629	19637	1.09629e+98	-|-|-|-|-|-|-|-|-|-|-|
GO:0005996	monosaccharide metabolic process	biological_process	0.073685	1	2	78	110	19637	1.0964e+17	-|-|
GO:0008757	S-adenosylmethionine-dependent methyltransferase activity	molecular_function	0.074265	1	2	78	114	19637	1.09628e+17	-|-|
GO:0030234	enzyme regulator activity	molecular_function	0.074603	1	6	78	690	19637	1.09629e+53	-|-|-|-|-|-|
GO:0006486	protein glycosylation	biological_process	0.076709	1	2	78	118	19637	1.09632e+17	-|-|
GO:0043413	macromolecule glycosylation	biological_process	0.076709	1	2	78	118	19637	1.09631e+17	-|-|
GO:0004559	alpha-mannosidase activity	molecular_function	0.07709	1	1	78	18	19637	109640173	-|
GO:0005096	GTPase activator activity	molecular_function	0.078811	1	2	78	107	19637	1.09635e+17	-|-|
GO:0043934	sporulation	biological_process	0.079007	1	1	78	21	19637	109631908	-|
GO:0015923	mannosidase activity	molecular_function	0.079147	1	1	78	19	19637	109640173	-|
GO:0070085	glycosylation	biological_process	0.080962	1	2	78	121	19637	1.09632e+17	-|-|
GO:0003887	DNA-directed DNA polymerase activity	molecular_function	0.082236	1	2	78	114	19637	1.09635e+17	-|-|
GO:0016423	tRNA (guanine) methyltransferase activity	molecular_function	0.08472	1	1	78	23	19637	109640191	-|
GO:0019988	charged-tRNA amino acid modification	biological_process	0.084867	1	1	78	26	19637	109627745	-|
GO:0043399	tRNA A64-2'-O-ribosylphosphate transferase activity	molecular_function	0.084867	1	1	78	26	19637	109627745	-|
GO:0005816	spindle pole body	cellular_component	0.086556	1	1	78	22	19637	109642165	-|
GO:0005823	central plaque of spindle pole body	cellular_component	0.086556	1	1	78	22	19637	109642165	-|
GO:0044450	microtubule organizing center part	cellular_component	0.086556	1	1	78	22	19637	109642165	-|
GO:0031410	cytoplasmic vesicle	cellular_component	0.08863	1	2	78	126	19637	1.09631e+17	-|-|
GO:0006399	tRNA metabolic process	biological_process	0.089068	1	3	78	265	19637	1.09632e+26	-|-|-|
GO:0005319	lipid transporter activity	molecular_function	0.090817	1	1	78	24	19637	109629032	-|
GO:0004714	transmembrane receptor protein tyrosine kinase activity	molecular_function	0.091852	1	1	78	22	19637	109628857	-|
GO:0005777	peroxisome	cellular_component	0.093645	1	1	78	24	19637	109627587	-|
GO:0042579	microbody	cellular_component	0.093645	1	1	78	24	19637	109627587	-|
GO:0005975	carbohydrate metabolic process	biological_process	0.093811	1	5	78	593	19637	1.09631e+44	-|-|-|-|-|
GO:0016791	phosphatase activity	molecular_function	0.094384	1	4	78	401	19637	1.09627e+35	-|-|-|-|
GO:0006023	aminoglycan biosynthetic process	biological_process	0.094524	1	1	78	23	19637	109639984	-|
GO:0006024	glycosaminoglycan biosynthetic process	biological_process	0.094524	1	1	78	23	19637	109639984	-|
GO:0031982	vesicle	cellular_component	0.095474	1	2	78	132	19637	1.09628e+17	-|-|
GO:0071702	organic substance transport	biological_process	0.096425	1	8	78	1126	19637	1.09631e+71	-|-|-|-|-|-|-|-|
GO:0009072	aromatic amino acid family metabolic process	biological_process	0.097415	1	1	78	24	19637	109624730	-|
GO:0009451	RNA modification	biological_process	0.098856	1	2	78	144	19637	1.09628e+17	-|-|
GO:0071704	organic substance metabolic process	biological_process	0.099188	1	37	78	7677	19637	109624730,109628857,109627624,109629227,109625219,109644195,109639991,109630918,109640191,109631725,109627745,109634463,109627587,109630796,109627128,109626795,109640173,109629333,109630484,109639999,109631728,109629242,109629305,109630795,109626690,109630899,109639984,109628932,109629032,109630982,109627164,109631726,109626692,109630678,109631908,109629341,109634563	-|-|-|-|-|-|-|-|-|-|-|-|-|-|-|-|-|-|-|-|-|-|-|-|-|-|-|-|-|-|-|-|-|-|-|-|-|
GO:1901137	carbohydrate derivative biosynthetic process	biological_process	0.099252	1	4	78	433	19637	1.09631e+35	-|-|-|-|
GO:0000723	telomere maintenance	biological_process	0.10061	1	1	78	24	19637	109639991	-|
GO:0032200	telomere organization	biological_process	0.10061	1	1	78	24	19637	109639991	-|
GO:0060249	anatomical structure homeostasis	biological_process	0.10061	1	1	78	24	19637	109639991	-|
GO:0004659	prenyltransferase activity	molecular_function	0.10132	1	1	78	28	19637	109630494	-|
GO:0009877	nodulation	biological_process	0.10166	1	1	78	25	19637	109628857	-|
GO:0034061	DNA polymerase activity	molecular_function	0.10632	1	2	78	133	19637	1.09644e+17	-|-|
GO:0035556	intracellular signal transduction	biological_process	0.10695	1	7	78	943	19637	1.09629e+62	-|-|-|-|-|-|-|
GO:0008152	metabolic process	biological_process	0.10835	1	42	78	8971	19637	109630899,109639984,109628932,109637182,109631728,109629242,109629305,109630795,109626690,109630678,109631908,109629341,109634563,109629032,109630982,109627164,109631726,109626692,109626972,109625219,109644195,109639991,109630918,109640190,109640191,109631725,109624730,109628857,109627624,109629227,109640173,109629333,109630484,109631603,109627536,109639999,109627745,109634463,109627587,109627128…	-|-|-|-|-|-|-|-|-|-|-|-|-|-|-|-|-|-|-|-|-|-|-|-|-|-|-|-|-|-|-|-|-|-|-|-|-|-|-|-|-|-|
GO:0043436	oxoacid metabolic process	biological_process	0.11116	1	4	78	447	19637	1.09625e+35	-|-|-|-|
GO:0003873	6-phosphofructo-2-kinase activity	molecular_function	0.11215	1	1	78	31	19637	109629333	-|
GO:0006000	fructose metabolic process	biological_process	0.11215	1	1	78	31	19637	109629333	-|
GO:0006082	organic acid metabolic process	biological_process	0.11256	1	4	78	449	19637	1.09631e+35	-|-|-|-|
GO:0032993	protein-DNA complex	cellular_component	0.11295	1	1	78	30	19637	109639991	-|
GO:0008168	methyltransferase activity	molecular_function	0.11376	1	3	78	298	19637	1.09628e+26	-|-|-|
GO:0008375	acetylglucosaminyltransferase activity	molecular_function	0.11489	1	1	78	32	19637	109631726	-|
GO:0006979	response to oxidative stress	biological_process	0.11544	1	1	78	34	19637	109631726	-|
GO:0005200	structural constituent of cytoskeleton	molecular_function	0.11587	1	1	78	30	19637	109642165	-|
GO:0003697	single-stranded DNA binding	molecular_function	0.11663	1	1	78	30	19637	109639991	-|
GO:0043170	macromolecule metabolic process	biological_process	0.1193	1	31	78	6360	19637	109629305,109631728,109629242,109626690,109629227,109630795,109628857,109625219,109639984,109640191,109631725,109628932,109639991,109644195,109630918,109627587,109629032,109634463,109627745,109627164,109626692,109631726,109626795,109630982,109630796,109629341,109634563,109630678,109631908,109630484,109639999	-|-|-|-|-|-|-|-|-|-|-|-|-|-|-|-|-|-|-|-|-|-|-|-|-|-|-|-|-|-|-|
GO:0019684	photosynthesis, light reaction	biological_process	0.11936	1	1	78	28	19637	109627536	-|
GO:0009312	oligosaccharide biosynthetic process	biological_process	0.12268	1	1	78	30	19637	109631726	-|
GO:0016741	transferase activity, transferring one-carbon groups	molecular_function	0.12332	1	3	78	309	19637	1.09628e+26	-|-|-|
GO:0000922	spindle pole	cellular_component	0.12471	1	1	78	31	19637	109642165	-|
GO:0008047	enzyme activator activity	molecular_function	0.1266	1	2	78	145	19637	1.09627e+17	-|-|
GO:0009966	regulation of signal transduction	biological_process	0.12795	1	3	78	283	19637	1.09629e+26	-|-|-|
GO:0043167	ion binding	molecular_function	0.12807	1	30	78	5968	19637	109629242,109627419,109637182,109634632,109629305,109628857,109630795,109629226,109626690,109627491,109630899,109625219,109629335,109628919,109630918,109644195,109639991,109631725,109640191,109640190,109627587,109630796,109626795,109626692,109629333,109640173,109627707,109630484,109626790,109627076	-|-|-|-|-|-|-|-|-|-|-|-|-|-|-|-|-|-|-|-|-|-|-|-|-|-|-|-|-|-|
GO:0017004	cytochrome complex assembly	biological_process	0.12809	1	1	78	33	19637	109624794	-|
GO:0016787	hydrolase activity	molecular_function	0.12827	1	19	78	3528	19637	1.09629e+170	-|-|-|-|-|-|-|-|-|-|-|-|-|-|-|-|-|-|-|
GO:0015886	heme transport	biological_process	0.12865	1	1	78	34	19637	109624794	-|
GO:1901678	iron coordination entity transport	biological_process	0.12865	1	1	78	34	19637	109624794	-|
GO:0043624	cellular protein complex disassembly	biological_process	0.12884	1	1	78	35	19637	109626795	-|
GO:0010646	regulation of cell communication	biological_process	0.12953	1	3	78	285	19637	1.09631e+26	-|-|-|
GO:0006633	fatty acid biosynthetic process	biological_process	0.13096	1	1	78	38	19637	109630899	-|
GO:0023051	regulation of signaling	biological_process	0.13119	1	3	78	287	19637	1.09631e+26	-|-|-|
GO:0004725	protein tyrosine phosphatase activity	molecular_function	0.13147	1	2	78	152	19637	1.09627e+17	-|-|
GO:0051181	cofactor transport	biological_process	0.13298	1	1	78	35	19637	109624794	-|
GO:0006470	protein dephosphorylation	biological_process	0.13327	1	2	78	155	19637	1.09628e+17	-|-|
GO:0001871	pattern binding	molecular_function	0.13737	1	1	78	41	19637	109644195	-|
GO:0030247	polysaccharide binding	molecular_function	0.13737	1	1	78	41	19637	109644195	-|
GO:0003916	DNA topoisomerase activity	molecular_function	0.13897	1	1	78	34	19637	109631728	-|
GO:0030474	spindle pole body duplication	biological_process	0.13952	1	1	78	38	19637	109642165	-|
GO:0051300	spindle pole body organization	biological_process	0.13952	1	1	78	38	19637	109642165	-|
GO:0008443	phosphofructokinase activity	molecular_function	0.14106	1	1	78	38	19637	109629333	-|
GO:0000160	phosphorelay signal transduction system	biological_process	0.14311	1	1	78	36	19637	109640182	-|
GO:0030203	glycosaminoglycan metabolic process	biological_process	0.14355	1	1	78	37	19637	109639984	-|
GO:0016888	endodeoxyribonuclease activity, producing 5'-phosphomonoesters	molecular_function	0.1437	1	1	78	37	19637	109629027	-|
GO:0009311	oligosaccharide metabolic process	biological_process	0.14403	1	1	78	36	19637	109631726	-|
GO:0008175	tRNA methyltransferase activity	molecular_function	0.14461	1	1	78	41	19637	109640191	-|
GO:0019200	carbohydrate kinase activity	molecular_function	0.14534	1	1	78	39	19637	109629333	-|
GO:0004713	protein tyrosine kinase activity	molecular_function	0.14536	1	1	78	36	19637	109628857	-|
GO:0044710	single-organism metabolic process	biological_process	0.14552	1	13	78	2319	19637	1.09632e+116	-|-|-|-|-|-|-|-|-|-|-|-|-|
GO:0072330	monocarboxylic acid biosynthetic process	biological_process	0.14724	1	1	78	43	19637	109630899	-|
GO:0001510	RNA methylation	biological_process	0.14728	1	1	78	44	19637	109627587	-|
GO:0004721	phosphoprotein phosphatase activity	molecular_function	0.14831	1	2	78	165	19637	1.09627e+17	-|-|
GO:0006412	translation	biological_process	0.14847	1	4	78	525	19637	1.09629e+35	-|-|-|-|
GO:0004675	transmembrane receptor protein serine/threonine kinase activity	molecular_function	0.14993	1	1	78	38	19637	109629242	-|
GO:0008033	tRNA processing	biological_process	0.15092	1	2	78	178	19637	1.09628e+17	-|-|
GO:0048193	Golgi vesicle transport	biological_process	0.15402	1	2	78	175	19637	1.0964e+17	-|-|
GO:0031023	microtubule organizing center organization	biological_process	0.15597	1	1	78	43	19637	109642165	-|
GO:0043241	protein complex disassembly	biological_process	0.15644	1	1	78	43	19637	109626795	-|
GO:0016311	dephosphorylation	biological_process	0.15658	1	2	78	171	19637	1.09628e+17	-|-|
GO:0042592	homeostatic process	biological_process	0.16235	1	2	78	181	19637	1.0964e+17	-|-|
GO:0000155	phosphorelay sensor kinase activity	molecular_function	0.1651	1	1	78	41	19637	109640182	-|
GO:0005694	chromosome	cellular_component	0.16614	1	3	78	343	19637	1.09628e+26	-|-|-|
GO:0032984	macromolecular complex disassembly	biological_process	0.16742	1	1	78	46	19637	109626795	-|
GO:0004520	endodeoxyribonuclease activity	molecular_function	0.1678	1	1	78	45	19637	109629027	-|
GO:0048583	regulation of response to stimulus	biological_process	0.17095	1	3	78	327	19637	1.09631e+26	-|-|-|
GO:0071822	protein complex subunit organization	biological_process	0.17209	1	4	78	548	19637	1.09627e+35	-|-|-|-|
GO:0008170	N-methyltransferase activity	molecular_function	0.17349	1	1	78	45	19637	109640191	-|
GO:0016209	antioxidant activity	molecular_function	0.17398	1	1	78	52	19637	109631726	-|
GO:0044272	sulfur compound biosynthetic process	biological_process	0.17426	1	1	78	43	19637	109639984	-|
GO:0015144	carbohydrate transmembrane transporter activity	molecular_function	0.17758	1	1	78	45	19637	109627707	-|
GO:1901476	carbohydrate transporter activity	molecular_function	0.17758	1	1	78	45	19637	109627707	-|
GO:0016668	oxidoreductase activity, acting on a sulfur group of donors, NAD(P) as acceptor	molecular_function	0.17766	1	1	78	45	19637	109629305	-|
GO:0047134	protein-disulfide reductase activity	molecular_function	0.17766	1	1	78	45	19637	109629305	-|
GO:0007606	sensory perception of chemical stimulus	biological_process	0.17858	1	1	78	59	19637	109628968	-|
GO:0016765	transferase activity, transferring alkyl or aryl (other than methyl) groups	molecular_function	0.17994	1	1	78	50	19637	109630494	-|
GO:0022411	cellular component disassembly	biological_process	0.18089	1	1	78	50	19637	109626795	-|
GO:0012507	ER to Golgi transport vesicle membrane	cellular_component	0.18371	1	1	78	52	19637	109630899	-|
GO:0030127	COPII vesicle coat	cellular_component	0.18371	1	1	78	52	19637	109630899	-|
GO:0030134	ER to Golgi transport vesicle	cellular_component	0.18371	1	1	78	52	19637	109630899	-|
GO:0052689	carboxylic ester hydrolase activity	molecular_function	0.19201	1	1	78	53	19637	109631725	-|
GO:0007167	enzyme linked receptor protein signaling pathway	biological_process	0.19376	1	1	78	47	19637	109628857	-|
GO:0007169	transmembrane receptor protein tyrosine kinase signaling pathway	biological_process	0.19376	1	1	78	47	19637	109628857	-|
GO:0006888	ER to Golgi vesicle-mediated transport	biological_process	0.19988	1	1	78	59	19637	109630899	-|
GO:0006022	aminoglycan metabolic process	biological_process	0.20901	1	1	78	57	19637	109639984	-|
GO:0004222	metalloendopeptidase activity	molecular_function	0.20926	1	2	78	203	19637	1.09631e+17	-|-|
GO:0016740	transferase activity	molecular_function	0.21042	1	15	78	2899	19637	1.09628e+134	-|-|-|-|-|-|-|-|-|-|-|-|-|-|-|
GO:0051276	chromosome organization	biological_process	0.21259	1	2	78	210	19637	1.09628e+17	-|-|
GO:0007600	sensory perception	biological_process	0.21304	1	1	78	71	19637	109628968	-|
GO:0043933	macromolecular complex subunit organization	biological_process	0.21342	1	4	78	600	19637	1.09627e+35	-|-|-|-|
GO:0030658	transport vesicle membrane	cellular_component	0.21762	1	1	78	61	19637	109630899	-|
GO:1901135	carbohydrate derivative metabolic process	biological_process	0.21827	1	4	78	591	19637	1.0964e+35	-|-|-|-|
GO:0017111	nucleoside-triphosphatase activity	molecular_function	0.22072	1	6	78	974	19637	1.09631e+53	-|-|-|-|-|-|
GO:0008643	carbohydrate transport	biological_process	0.22237	1	1	78	58	19637	109627707	-|
GO:0018193	peptidyl-amino acid modification	biological_process	0.22366	1	1	78	65	19637	109630982	-|
GO:0033178	proton-transporting two-sector ATPase complex, catalytic domain	cellular_component	0.22579	1	1	78	60	19637	109630918	-|
GO:0043228	non-membrane-bounded organelle	cellular_component	0.22765	1	7	78	1227	19637	1.09628e+62	-|-|-|-|-|-|-|
GO:0043232	intracellular non-membrane-bounded organelle	cellular_component	0.22765	1	7	78	1227	19637	1.09628e+62	-|-|-|-|-|-|-|
GO:0016462	pyrophosphatase activity	molecular_function	0.22804	1	6	78	985	19637	1.09629e+53	-|-|-|-|-|-|
GO:0005753	mitochondrial proton-transporting ATP synthase complex	cellular_component	0.23437	1	1	78	65	19637	109630918	-|
GO:0030170	pyridoxal phosphate binding	molecular_function	0.24292	1	1	78	66	19637	109640190	-|
GO:0016893	endonuclease activity, active with either ribo- or deoxyribonucleic acids and producing 5'-phosphomonoesters	molecular_function	0.24297	1	1	78	67	19637	109629027	-|
GO:0030120	vesicle coat	cellular_component	0.24483	1	1	78	69	19637	109630899	-|
GO:0030135	coated vesicle	cellular_component	0.24483	1	1	78	69	19637	109630899	-|
GO:0030662	coated vesicle membrane	cellular_component	0.24483	1	1	78	69	19637	109630899	-|
GO:0004673	protein histidine kinase activity	molecular_function	0.24545	1	1	78	63	19637	109640182	-|
GO:0016775	phosphotransferase activity, nitrogenous group as acceptor	molecular_function	0.24545	1	1	78	63	19637	109640182	-|
GO:0044444	cytoplasmic part	cellular_component	0.24642	1	9	78	1725	19637	1.09628e+80	-|-|-|-|-|-|-|-|-|
GO:0030133	transport vesicle	cellular_component	0.24828	1	1	78	73	19637	109630899	-|
GO:0005342	organic acid transmembrane transporter activity	molecular_function	0.25196	1	1	78	65	19637	109627707	-|
GO:0046943	carboxylic acid transmembrane transporter activity	molecular_function	0.25196	1	1	78	65	19637	109627707	-|
GO:0030659	cytoplasmic vesicle membrane	cellular_component	0.25231	1	1	78	71	19637	109630899	-|
GO:0016407	acetyltransferase activity	molecular_function	0.25384	1	1	78	74	19637	109634542	-|
GO:0019752	carboxylic acid metabolic process	biological_process	0.25524	1	3	78	427	19637	1.09631e+26	-|-|-|
GO:0097367	carbohydrate derivative binding	molecular_function	0.25841	1	1	78	74	19637	109628969	-|
GO:0006364	rRNA processing	biological_process	0.26135	1	1	78	75	19637	109627587	-|
GO:0016072	rRNA metabolic process	biological_process	0.26135	1	1	78	75	19637	109627587	-|
GO:0008514	organic anion transmembrane transporter activity	molecular_function	0.2614	1	1	78	68	19637	109627707	-|
GO:0043414	macromolecule methylation	biological_process	0.26478	1	1	78	79	19637	109627587	-|
GO:0048878	chemical homeostasis	biological_process	0.26486	1	1	78	78	19637	109631555	-|
GO:0016887	ATPase activity	molecular_function	0.26659	1	3	78	421	19637	1.09628e+26	-|-|-|
GO:0016818	hydrolase activity, acting on acid anhydrides, in phosphorus-containing anhydrides	molecular_function	0.26704	1	6	78	1040	19637	1.09631e+53	-|-|-|-|-|-|
GO:0003824	catalytic activity	molecular_function	0.26886	1	35	78	7816	19637	109629027,109629341,109634563,109631908,109626692,109631726,109631787,109630899,109640174,109646305,109630795,109634542,109629305,109631728,109637182,109629242,109627076,109627536,109639999,109631603,109640173,109629333,109630796,109627587,109627745,109640191,109631725,109644195,109630494,109630918,109625219,109629335,109640182,109628857,109624730	-|-|-|-|-|-|-|-|-|-|-|-|-|-|-|-|-|-|-|-|-|-|-|-|-|-|-|-|-|-|-|-|-|-|-|
GO:0012506	vesicle membrane	cellular_component	0.26895	1	1	78	77	19637	109630899	-|
GO:0050877	neurological system process	biological_process	0.27139	1	1	78	92	19637	109628968	-|
GO:0033036	macromolecule localization	biological_process	0.27202	1	6	78	1048	19637	1.09627e+53	-|-|-|-|-|-|
GO:0006631	fatty acid metabolic process	biological_process	0.27338	1	1	78	81	19637	109630899	-|
GO:0004674	protein serine/threonine kinase activity	molecular_function	0.27365	1	2	78	233	19637	1.09629e+17	-|-|
GO:0019048	modulation by virus of host morphology or physiology	biological_process	0.27394	1	1	78	76	19637	109631555	-|
GO:0044260	cellular macromolecule metabolic process	biological_process	0.27784	1	26	78	5739	19637	109630918,109644195,109639991,109631725,109628932,109640191,109639984,109628857,109630795,109629227,109629242,109631728,109629305,109639999,109630484,109630678,109634563,109626795,109630982,109626692,109631726,109627164,109629032,109634463,109627745,109627587	-|-|-|-|-|-|-|-|-|-|-|-|-|-|-|-|-|-|-|-|-|-|-|-|-|-|
GO:0004812	aminoacyl-tRNA ligase activity	molecular_function	0.28049	1	1	78	77	19637	109631725	-|
GO:0043566	structure-specific DNA binding	molecular_function	0.28197	1	1	78	85	19637	109639991	-|
GO:0009896	positive regulation of catabolic process	biological_process	0.28271	1	1	78	84	19637	109626972	-|
GO:0010508	positive regulation of autophagy	biological_process	0.28271	1	1	78	84	19637	109626972	-|
GO:0031331	positive regulation of cellular catabolic process	biological_process	0.28271	1	1	78	84	19637	109626972	-|
GO:0006418	tRNA aminoacylation for protein translation	biological_process	0.28564	1	1	78	78	19637	109631725	-|
GO:0008237	metallopeptidase activity	molecular_function	0.28869	1	2	78	253	19637	1.09625e+17	-|-|
GO:0005737	cytoplasm	cellular_component	0.28888	1	11	78	2252	19637	1.09629e+98	-|-|-|-|-|-|-|-|-|-|-|
GO:0044281	small molecule metabolic process	biological_process	0.29159	1	5	78	879	19637	1.09631e+44	-|-|-|-|-|
GO:0006400	tRNA modification	biological_process	0.2935	1	1	78	93	19637	109627745	-|
GO:0008194	UDP-glycosyltransferase activity	molecular_function	0.29602	1	1	78	87	19637	109631726	-|
GO:0038023	signaling receptor activity	molecular_function	0.29681	1	5	78	986	19637	1.09629e+44	-|-|-|-|-|
GO:0006790	sulfur compound metabolic process	biological_process	0.29714	1	1	78	80	19637	109639984	-|
GO:0045259	proton-transporting ATP synthase complex	cellular_component	0.29772	1	1	78	86	19637	109630918	-|
GO:0044003	modification by symbiont of host morphology or physiology	biological_process	0.29955	1	1	78	85	19637	109631555	-|
GO:0004871	signal transducer activity	molecular_function	0.30192	1	6	78	1213	19637	1.09627e+53	-|-|-|-|-|-|
GO:0060089	molecular transducer activity	molecular_function	0.30192	1	6	78	1213	19637	1.09627e+53	-|-|-|-|-|-|
GO:0005815	microtubule organizing center	cellular_component	0.30396	1	1	78	85	19637	109642165	-|
GO:0016875	ligase activity, forming carbon-oxygen bonds	molecular_function	0.30754	1	1	78	87	19637	109631725	-|
GO:0016876	ligase activity, forming aminoacyl-tRNA and related compounds	molecular_function	0.30754	1	1	78	87	19637	109631725	-|
GO:0016151	nickel cation binding	molecular_function	0.30894	1	1	78	99	19637	109630484	-|
GO:0051817	modification of morphology or physiology of other organism involved in symbiotic interaction	biological_process	0.30922	1	1	78	91	19637	109631555	-|
GO:0003682	chromatin binding	molecular_function	0.30991	1	1	78	86	19637	109634563	-|
GO:0016763	transferase activity, transferring pentosyl groups	molecular_function	0.31158	1	1	78	99	19637	109627745	-|
GO:0006508	proteolysis	biological_process	0.31184	1	4	78	706	19637	1.09632e+35	-|-|-|-|
GO:0035821	modification of morphology or physiology of other organism	biological_process	0.31267	1	1	78	92	19637	109631555	-|
GO:0043038	amino acid activation	biological_process	0.31393	1	1	78	89	19637	109631725	-|
GO:0043039	tRNA aminoacylation	biological_process	0.31393	1	1	78	89	19637	109631725	-|
GO:0016567	protein ubiquitination	biological_process	0.3142	1	1	78	100	19637	109630918	-|
GO:0044431	Golgi apparatus part	cellular_component	0.31713	1	1	78	91	19637	109631726	-|
GO:0032787	monocarboxylic acid metabolic process	biological_process	0.31755	1	1	78	96	19637	109630899	-|
GO:0006754	ATP biosynthetic process	biological_process	0.31921	1	1	78	95	19637	109630918	-|
GO:0030246	carbohydrate binding	molecular_function	0.31957	1	1	78	103	19637	109644195	-|
GO:0008200	ion channel inhibitor activity	molecular_function	0.32026	1	1	78	92	19637	109628857	-|
GO:0016248	channel inhibitor activity	molecular_function	0.32026	1	1	78	92	19637	109628857	-|
GO:0042254	ribosome biogenesis	biological_process	0.32289	1	1	78	99	19637	109627587	-|
GO:0003008	system process	biological_process	0.32357	1	1	78	109	19637	109628968	-|
GO:0006461	protein complex assembly	biological_process	0.32494	1	3	78	505	19637	1.09627e+26	-|-|-|
GO:0022892	substrate-specific transporter activity	molecular_function	0.32564	1	8	78	1570	19637	1.09627e+71	-|-|-|-|-|-|-|-|
GO:0008289	lipid binding	molecular_function	0.3259	1	2	78	277	19637	1.09627e+17	-|-|
GO:0032446	protein modification by small protein conjugation	biological_process	0.32629	1	1	78	104	19637	109630918	-|
GO:0044427	chromosomal part	cellular_component	0.32752	1	2	78	288	19637	1.09635e+17	-|-|
GO:0070271	protein complex biogenesis	biological_process	0.32946	1	3	78	509	19637	1.09625e+26	-|-|-|
GO:0008135	translation factor activity, nucleic acid binding	molecular_function	0.33065	1	1	78	100	19637	109626795	-|
GO:0046034	ATP metabolic process	biological_process	0.33489	1	1	78	101	19637	109630918	-|
GO:0016817	hydrolase activity, acting on acid anhydrides	molecular_function	0.33599	1	6	78	1129	19637	1.09628e+53	-|-|-|-|-|-|
GO:0042157	lipoprotein metabolic process	biological_process	0.33631	1	1	78	103	19637	109626690	-|
GO:0016051	carbohydrate biosynthetic process	biological_process	0.3389	1	1	78	100	19637	109631726	-|
GO:0015078	hydrogen ion transmembrane transporter activity	molecular_function	0.34011	1	2	78	306	19637	1.0964e+17	-|-|
GO:0010506	regulation of autophagy	biological_process	0.344	1	1	78	105	19637	109626972	-|
GO:0019954	asexual reproduction	biological_process	0.34777	1	1	78	108	19637	109631908	-|
GO:0031683	G-protein beta/gamma-subunit complex binding	molecular_function	0.34803	1	1	78	108	19637	109629333	-|
GO:0070011	peptidase activity, acting on L-amino acid peptides	molecular_function	0.35062	1	5	78	958	19637	1.0964e+44	-|-|-|-|-|
GO:0004175	endopeptidase activity	molecular_function	0.35074	1	4	78	741	19637	1.09625e+35	-|-|-|-|
GO:0016023	cytoplasmic membrane-bounded vesicle	cellular_component	0.35183	1	1	78	109	19637	109630899	-|
GO:0006396	RNA processing	biological_process	0.35202	1	3	78	518	19637	1.09628e+26	-|-|-|
GO:0009142	nucleoside triphosphate biosynthetic process	biological_process	0.35338	1	1	78	110	19637	109630918	-|
GO:0009145	purine nucleoside triphosphate biosynthetic process	biological_process	0.35338	1	1	78	110	19637	109630918	-|
GO:0009201	ribonucleoside triphosphate biosynthetic process	biological_process	0.35338	1	1	78	110	19637	109630918	-|
GO:0009206	purine ribonucleoside triphosphate biosynthetic process	biological_process	0.35338	1	1	78	110	19637	109630918	-|
GO:0055114	oxidation-reduction process	biological_process	0.35352	1	6	78	1199	19637	1.09632e+53	-|-|-|-|-|-|
GO:0022613	ribonucleoprotein complex biogenesis	biological_process	0.35553	1	1	78	112	19637	109627587	-|
GO:0004872	receptor activity	molecular_function	0.35837	1	5	78	1060	19637	1.09629e+44	-|-|-|-|-|
GO:0016247	channel regulator activity	molecular_function	0.35947	1	1	78	106	19637	109628857	-|
GO:0006629	lipid metabolic process	biological_process	0.36034	1	3	78	521	19637	1.09631e+26	-|-|-|
GO:0006457	protein folding	biological_process	0.36291	1	1	78	122	19637	109628932	-|
GO:0044425	membrane part	cellular_component	0.36529	1	18	78	4106	19637	1.09627e+161	-|-|-|-|-|-|-|-|-|-|-|-|-|-|-|-|-|-|
GO:0031988	membrane-bounded vesicle	cellular_component	0.36628	1	1	78	115	19637	109630899	-|
GO:0043623	cellular protein complex assembly	biological_process	0.3664	1	2	78	318	19637	1.09627e+17	-|-|
GO:0004866	endopeptidase inhibitor activity	molecular_function	0.36678	1	1	78	110	19637	109644197	-|
GO:0061135	endopeptidase regulator activity	molecular_function	0.36678	1	1	78	110	19637	109644197	-|
GO:0044454	nuclear chromosome part	cellular_component	0.36862	1	1	78	110	19637	109639991	-|
GO:0008081	phosphoric diester hydrolase activity	molecular_function	0.37218	1	1	78	101	19637	109630899	-|
GO:0015849	organic acid transport	biological_process	0.37515	1	1	78	109	19637	109627707	-|
GO:0046942	carboxylic acid transport	biological_process	0.37515	1	1	78	109	19637	109627707	-|
GO:0031012	extracellular matrix	cellular_component	0.3766	1	2	78	311	19637	1.09625e+17	-|-|
GO:0065003	macromolecular complex assembly	biological_process	0.37721	1	3	78	554	19637	1.09642e+26	-|-|-|
GO:0007005	mitochondrion organization	biological_process	0.38126	1	1	78	122	19637	109626690	-|
GO:0003735	structural constituent of ribosome	molecular_function	0.38173	1	2	78	351	19637	1.09634e+17	-|-|
GO:0016459	myosin complex	cellular_component	0.38289	1	1	78	107	19637	109630899	-|
GO:0006520	cellular amino acid metabolic process	biological_process	0.38303	1	2	78	320	19637	1.09632e+17	-|-|
GO:0015711	organic anion transport	biological_process	0.38305	1	1	78	112	19637	109627707	-|
GO:0004672	protein kinase activity	molecular_function	0.38417	1	5	78	937	19637	1.09629e+44	-|-|-|-|-|
GO:0016773	phosphotransferase activity, alcohol group as acceptor	molecular_function	0.3856	1	6	78	1159	19637	1.09631e+53	-|-|-|-|-|-|
GO:0016021	integral to membrane	cellular_component	0.38961	1	15	78	3455	19637	1.09627e+134	-|-|-|-|-|-|-|-|-|-|-|-|-|-|-|
GO:0005840	ribosome	cellular_component	0.38988	1	2	78	358	19637	1.09634e+17	-|-|
GO:0001076	RNA polymerase II transcription factor binding transcription factor activity	molecular_function	0.38999	1	1	78	122	19637	109639999	-|
GO:0001104	RNA polymerase II transcription cofactor activity	molecular_function	0.38999	1	1	78	122	19637	109639999	-|
GO:0004519	endonuclease activity	molecular_function	0.39023	1	1	78	121	19637	109629027	-|
GO:0016592	mediator complex	cellular_component	0.39174	1	1	78	123	19637	109639999	-|
GO:0005819	spindle	cellular_component	0.39683	1	1	78	119	19637	109642165	-|
GO:0044446	intracellular organelle part	cellular_component	0.3977	1	9	78	1945	19637	1.09642e+80	-|-|-|-|-|-|-|-|-|
GO:0000278	mitotic cell cycle	biological_process	0.39862	1	1	78	123	19637	109626692	-|
GO:0004190	aspartic-type endopeptidase activity	molecular_function	0.39972	1	1	78	132	19637	109631908	-|
GO:0070001	aspartic-type peptidase activity	molecular_function	0.39972	1	1	78	132	19637	109631908	-|
GO:0031224	intrinsic to membrane	cellular_component	0.4001	1	15	78	3479	19637	1.0964e+134	-|-|-|-|-|-|-|-|-|-|-|-|-|-|-|
GO:0016667	oxidoreductase activity, acting on a sulfur group of donors	molecular_function	0.40076	1	1	78	128	19637	109629305	-|
GO:0005794	Golgi apparatus	cellular_component	0.40186	1	1	78	122	19637	109631726	-|
GO:0044237	cellular metabolic process	biological_process	0.40235	1	30	78	7044	19637	109626692,109631726,109627164,109626795,109630982,109627587,109627745,109634463,109629032,109639999,109627536,109630484,109634563,109630678,109629227,109628857,109630795,109629305,109629242,109624730,109631728,109631725,109628932,109640191,109639984,109630918,109639991,109644195,109626972,109630899	-|-|-|-|-|-|-|-|-|-|-|-|-|-|-|-|-|-|-|-|-|-|-|-|-|-|-|-|-|-|
GO:0044422	organelle part	cellular_component	0.40565	1	9	78	1959	19637	1.0964e+80	-|-|-|-|-|-|-|-|-|
GO:0005525	GTP binding	molecular_function	0.4079	1	3	78	575	19637	1.09627e+26	-|-|-|
GO:0008233	peptidase activity	molecular_function	0.41287	1	5	78	1038	19637	1.09632e+44	-|-|-|-|-|
GO:0022402	cell cycle process	biological_process	0.41462	1	2	78	351	19637	1.09642e+17	-|-|
GO:0016491	oxidoreductase activity	molecular_function	0.4153	1	6	78	1303	19637	1.09637e+53	-|-|-|-|-|-|
GO:0032561	guanyl ribonucleotide binding	molecular_function	0.41602	1	3	78	584	19637	1.09627e+26	-|-|-|
GO:0032403	protein complex binding	molecular_function	0.41682	1	1	78	135	19637	109629333	-|
GO:0008138	protein tyrosine/serine/threonine phosphatase activity	molecular_function	0.41733	1	1	78	130	19637	109627745	-|
GO:0008150	biological_process	biological_process	0.4188	1	58	78	14143	19637	109628919,109627491,109630899,109628932,109639984,109629305,109629242,109631555,109637182,109631728,109640174,109628870,109626690,109630513,109630795,109634563,109629341,109631908,109630678,109627707,109640172,109629032,109631726,109626692,109642165,109627164,109630982,109625219,109629335,109626972,109640182,109631725,109640191,109640190,109630918,109628968,109639991,109644195,109627419,109624730…	-|-|-|-|-|-|-|-|-|-|-|-|-|-|-|-|-|-|-|-|-|-|-|-|-|-|-|-|-|-|-|-|-|-|-|-|-|-|-|-|-|-|-|-|-|-|-|-|-|-|-|-|-|-|-|-|-|-|
GO:0042451	purine nucleoside biosynthetic process	biological_process	0.41955	1	1	78	135	19637	109630918	-|
GO:0046129	purine ribonucleoside biosynthetic process	biological_process	0.41955	1	1	78	135	19637	109630918	-|
GO:0004888	transmembrane signaling receptor activity	molecular_function	0.42096	1	4	78	912	19637	1.09629e+35	-|-|-|-|
GO:0019001	guanyl nucleotide binding	molecular_function	0.42201	1	3	78	589	19637	1.09629e+26	-|-|-|
GO:0000228	nuclear chromosome	cellular_component	0.42233	1	1	78	132	19637	109639991	-|
GO:0006270	DNA replication initiation	biological_process	0.42742	1	1	78	136	19637	109631728	-|
GO:0005543	phospholipid binding	molecular_function	0.4291	1	1	78	129	19637	109639991	-|
GO:0034622	cellular macromolecular complex assembly	biological_process	0.43409	1	2	78	368	19637	1.09625e+17	-|-|
GO:0030414	peptidase inhibitor activity	molecular_function	0.43421	1	1	78	137	19637	109644197	-|
GO:0061134	peptidase regulator activity	molecular_function	0.43421	1	1	78	137	19637	109644197	-|
GO:0015031	protein transport	biological_process	0.43427	1	4	78	804	19637	1.09632e+35	-|-|-|-|
GO:0045184	establishment of protein localization	biological_process	0.43427	1	4	78	804	19637	1.09627e+35	-|-|-|-|
GO:0016757	transferase activity, transferring glycosyl groups	molecular_function	0.43539	1	2	78	378	19637	1.09632e+17	-|-|
GO:0043168	anion binding	molecular_function	0.43594	1	12	78	2628	19637	1.09631e+107	-|-|-|-|-|-|-|-|-|-|-|-|
GO:0031329	regulation of cellular catabolic process	biological_process	0.43972	1	1	78	142	19637	109626972	-|
GO:0009144	purine nucleoside triphosphate metabolic process	biological_process	0.44016	1	1	78	144	19637	109630918	-|
GO:0009199	ribonucleoside triphosphate metabolic process	biological_process	0.44016	1	1	78	144	19637	109630918	-|
GO:0009205	purine ribonucleoside triphosphate metabolic process	biological_process	0.44016	1	1	78	144	19637	109630918	-|
GO:0009055	electron carrier activity	molecular_function	0.44025	1	1	78	146	19637	109627536	-|
GO:0009894	regulation of catabolic process	biological_process	0.44416	1	1	78	144	19637	109626972	-|
GO:0012505	endomembrane system	cellular_component	0.44457	1	2	78	369	19637	1.09631e+17	-|-|
GO:0016301	kinase activity	molecular_function	0.44464	1	6	78	1248	19637	1.09629e+53	-|-|-|-|-|-|
GO:0005743	mitochondrial inner membrane	cellular_component	0.44469	1	1	78	145	19637	109630918	-|
GO:0009141	nucleoside triphosphate metabolic process	biological_process	0.44583	1	1	78	147	19637	109630918	-|
GO:0005506	iron ion binding	molecular_function	0.44681	1	1	78	154	19637	109637182	-|
GO:0009163	nucleoside biosynthetic process	biological_process	0.45183	1	1	78	151	19637	109630918	-|
GO:0042455	ribonucleoside biosynthetic process	biological_process	0.45183	1	1	78	151	19637	109630918	-|
GO:0006357	regulation of transcription from RNA polymerase II promoter	biological_process	0.45347	1	1	78	149	19637	109639999	-|
GO:1901659	glycosyl compound biosynthetic process	biological_process	0.45458	1	1	78	152	19637	109630918	-|
GO:0006796	phosphate-containing compound metabolic process	biological_process	0.46078	1	7	78	1514	19637	1.09629e+62	-|-|-|-|-|-|-|
GO:0019866	organelle inner membrane	cellular_component	0.4619	1	1	78	153	19637	109630918	-|
GO:0035639	purine ribonucleoside triphosphate binding	molecular_function	0.46568	1	10	78	2214	19637	1.09632e+89	-|-|-|-|-|-|-|-|-|-|
GO:0001883	purine nucleoside binding	molecular_function	0.46772	1	10	78	2217	19637	1.09632e+89	-|-|-|-|-|-|-|-|-|-|
GO:0032549	ribonucleoside binding	molecular_function	0.46772	1	10	78	2217	19637	1.09631e+89	-|-|-|-|-|-|-|-|-|-|
GO:0032550	purine ribonucleoside binding	molecular_function	0.46772	1	10	78	2217	19637	1.09631e+89	-|-|-|-|-|-|-|-|-|-|
GO:0006793	phosphorus metabolic process	biological_process	0.46936	1	7	78	1527	19637	1.09631e+62	-|-|-|-|-|-|-|
GO:0044403	symbiosis, encompassing mutualism through parasitism	biological_process	0.46948	1	3	78	614	19637	1.09635e+26	-|-|-|
GO:0031090	organelle membrane	cellular_component	0.46964	1	3	78	632	19637	1.09631e+26	-|-|-|
GO:0006261	DNA-dependent DNA replication	biological_process	0.47069	1	1	78	155	19637	109631728	-|
GO:0001882	nucleoside binding	molecular_function	0.47175	1	10	78	2224	19637	1.09628e+89	-|-|-|-|-|-|-|-|-|-|
GO:0032555	purine ribonucleotide binding	molecular_function	0.47193	1	10	78	2226	19637	1.09632e+89	-|-|-|-|-|-|-|-|-|-|
GO:0006468	protein phosphorylation	biological_process	0.47588	1	4	78	818	19637	1.09629e+35	-|-|-|-|
GO:0044419	interspecies interaction between organisms	biological_process	0.47644	1	3	78	621	19637	1.09629e+26	-|-|-|
GO:0044455	mitochondrial membrane part	cellular_component	0.47712	1	1	78	159	19637	109630918	-|
GO:0016651	oxidoreductase activity, acting on NAD(P)H	molecular_function	0.48154	1	1	78	162	19637	109629305	-|
GO:0032553	ribonucleotide binding	molecular_function	0.48267	1	10	78	2244	19637	1.09631e+89	-|-|-|-|-|-|-|-|-|-|
GO:0015979	photosynthesis	biological_process	0.48279	1	1	78	147	19637	109627536	-|
GO:0042623	ATPase activity, coupled	molecular_function	0.48341	1	1	78	151	19637	109629341	-|
GO:0017076	purine nucleotide binding	molecular_function	0.48369	1	10	78	2249	19637	1.09628e+89	-|-|-|-|-|-|-|-|-|-|
GO:0003712	transcription cofactor activity	molecular_function	0.48593	1	1	78	161	19637	109639999	-|
GO:0016853	isomerase activity	molecular_function	0.48686	1	1	78	165	19637	109631728	-|
GO:0000989	transcription factor binding transcription factor activity	molecular_function	0.48742	1	1	78	162	19637	109639999	-|
GO:0004536	deoxyribonuclease activity	molecular_function	0.48776	1	1	78	166	19637	109629027	-|
GO:0016747	transferase activity, transferring acyl groups other than amino-acyl groups	molecular_function	0.48925	1	1	78	163	19637	109634542	-|
GO:0044085	cellular component biogenesis	biological_process	0.49079	1	4	78	903	19637	1.09628e+35	-|-|-|-|
GO:0008509	anion transmembrane transporter activity	molecular_function	0.49216	1	1	78	155	19637	109627707	-|
GO:0009893	positive regulation of metabolic process	biological_process	0.4948	1	1	78	172	19637	109626972	-|
GO:0031325	positive regulation of cellular metabolic process	biological_process	0.4948	1	1	78	172	19637	109626972	-|
GO:0016053	organic acid biosynthetic process	biological_process	0.49634	1	1	78	172	19637	109630899	-|
GO:0046394	carboxylic acid biosynthetic process	biological_process	0.49634	1	1	78	172	19637	109630899	-|
GO:0016772	transferase activity, transferring phosphorus-containing groups	molecular_function	0.49847	1	8	78	1806	19637	1.09635e+71	-|-|-|-|-|-|-|-|
GO:0042278	purine nucleoside metabolic process	biological_process	0.50257	1	1	78	171	19637	109630918	-|
GO:0046128	purine ribonucleoside metabolic process	biological_process	0.50257	1	1	78	171	19637	109630918	-|
GO:0007154	cell communication	biological_process	0.50362	1	12	78	2905	19637	1.09629e+107	-|-|-|-|-|-|-|-|-|-|-|-|
GO:0005179	hormone activity	molecular_function	0.50813	1	1	78	188	19637	109628969	-|
GO:0070647	protein modification by small protein conjugation or removal	biological_process	0.51035	1	1	78	177	19637	109630918	-|
GO:0015629	actin cytoskeleton	cellular_component	0.51281	1	1	78	168	19637	109630899	-|
GO:0000226	microtubule cytoskeleton organization	biological_process	0.51499	1	1	78	172	19637	109642165	-|
GO:0009152	purine ribonucleotide biosynthetic process	biological_process	0.51542	1	1	78	173	19637	109630918	-|
GO:0003924	GTPase activity	molecular_function	0.51543	1	2	78	432	19637	1.09629e+17	-|-|
GO:0030117	membrane coat	cellular_component	0.51967	1	1	78	168	19637	109630899	-|
GO:0048475	coated membrane	cellular_component	0.51967	1	1	78	168	19637	109630899	-|
GO:0009260	ribonucleotide biosynthetic process	biological_process	0.52025	1	1	78	175	19637	109630918	-|
GO:0046390	ribose phosphate biosynthetic process	biological_process	0.52025	1	1	78	175	19637	109630918	-|
GO:0016337	cell-cell adhesion	biological_process	0.52509	1	1	78	198	19637	109639985	-|
GO:0006164	purine nucleotide biosynthetic process	biological_process	0.52601	1	1	78	178	19637	109630918	-|
GO:0016874	ligase activity	molecular_function	0.52654	1	2	78	426	19637	1.09631e+17	-|-|
GO:0008104	protein localization	biological_process	0.5319	1	4	78	909	19637	1.09627e+35	-|-|-|-|
GO:0009119	ribonucleoside metabolic process	biological_process	0.53362	1	1	78	189	19637	109630918	-|
GO:0016192	vesicle-mediated transport	biological_process	0.5361	1	2	78	428	19637	1.0964e+17	-|-|
GO:0072522	purine-containing compound biosynthetic process	biological_process	0.54023	1	1	78	185	19637	109630918	-|
GO:0071705	nitrogen compound transport	biological_process	0.54488	1	1	78	190	19637	109624794	-|
GO:0005215	transporter activity	molecular_function	0.54622	1	8	78	1918	19637	1.09628e+71	-|-|-|-|-|-|-|-|
GO:0009653	anatomical structure morphogenesis	biological_process	0.55048	1	1	78	189	19637	109628857	-|
GO:0006091	generation of precursor metabolites and energy	biological_process	0.55073	1	1	78	189	19637	109627536	-|
GO:0016310	phosphorylation	biological_process	0.55179	1	4	78	907	19637	1.09629e+35	-|-|-|-|
GO:0004553	hydrolase activity, hydrolyzing O-glycosyl compounds	molecular_function	0.5613	1	1	78	198	19637	109640173	-|
GO:0000775	chromosome, centromeric region	cellular_component	0.56292	1	1	78	200	19637	109634563	-|
GO:0016469	proton-transporting two-sector ATPase complex	cellular_component	0.56636	1	1	78	202	19637	109630918	-|
GO:0009987	cellular process	biological_process	0.56656	1	46	78	11456	19637	109634563,109630678,109640172,109627707,109629032,109642165,109627164,109626692,109631726,109630982,109628919,109627491,109630899,109639984,109628932,109629305,109631728,109631555,109629242,109628870,109626690,109630795,109630513,109629333,109627076,109630484,109639999,109627536,109639985,109627587,109627745,109634463,109626795,109626972,109629335,109640182,109640191,109631725,109639991,109628968…	-|-|-|-|-|-|-|-|-|-|-|-|-|-|-|-|-|-|-|-|-|-|-|-|-|-|-|-|-|-|-|-|-|-|-|-|-|-|-|-|-|-|-|-|-|-|
GO:0016758	transferase activity, transferring hexosyl groups	molecular_function	0.57021	1	1	78	215	19637	109631726	-|
GO:0051701	interaction with host	biological_process	0.57229	1	1	78	204	19637	109631555	-|
GO:0016779	nucleotidyltransferase activity	molecular_function	0.58035	1	2	78	468	19637	1.09644e+17	-|-|
GO:0000988	protein binding transcription factor activity	molecular_function	0.58037	1	1	78	210	19637	109639999	-|
GO:1901564	organonitrogen compound metabolic process	biological_process	0.58378	1	4	78	993	19637	1.0964e+35	-|-|-|-|
GO:0009150	purine ribonucleotide metabolic process	biological_process	0.58488	1	1	78	209	19637	109630918	-|
GO:0005524	ATP binding	molecular_function	0.58835	1	8	78	1923	19637	1.09629e+71	-|-|-|-|-|-|-|-|
GO:0003993	acid phosphatase activity	molecular_function	0.58858	1	1	78	194	19637	109627076	-|
GO:0031981	nuclear lumen	cellular_component	0.58882	1	2	78	477	19637	1.0964e+17	-|-|
GO:0009259	ribonucleotide metabolic process	biological_process	0.58903	1	1	78	211	19637	109630918	-|
GO:0019693	ribose phosphate metabolic process	biological_process	0.58903	1	1	78	211	19637	109630918	-|
GO:0009116	nucleoside metabolic process	biological_process	0.58966	1	1	78	221	19637	109630918	-|
GO:0032559	adenyl ribonucleotide binding	molecular_function	0.59043	1	8	78	1926	19637	1.09629e+71	-|-|-|-|-|-|-|-|
GO:1901657	glycosyl compound metabolic process	biological_process	0.59172	1	1	78	222	19637	109630918	-|
GO:0007165	signal transduction	biological_process	0.59369	1	11	78	2829	19637	1.09629e+98	-|-|-|-|-|-|-|-|-|-|-|
GO:0004842	ubiquitin-protein ligase activity	molecular_function	0.59824	1	1	78	226	19637	109630918	-|
GO:0019787	small conjugating protein ligase activity	molecular_function	0.59824	1	1	78	226	19637	109630918	-|
GO:0016798	hydrolase activity, acting on glycosyl bonds	molecular_function	0.5989	1	1	78	221	19637	109640173	-|
GO:0008610	lipid biosynthetic process	biological_process	0.59949	1	1	78	227	19637	109630899	-|
GO:0030554	adenyl nucleotide binding	molecular_function	0.60106	1	8	78	1947	19637	1.09629e+71	-|-|-|-|-|-|-|-|
GO:0004857	enzyme inhibitor activity	molecular_function	0.60365	1	1	78	224	19637	109644197	-|
GO:0044700	single organism signaling	biological_process	0.60377	1	11	78	2850	19637	1.09629e+98	-|-|-|-|-|-|-|-|-|-|-|
GO:0016020	membrane	cellular_component	0.60529	1	25	78	6377	19637	1.09629e+224	-|-|-|-|-|-|-|-|-|-|-|-|-|-|-|-|-|-|-|-|-|-|-|-|-|
GO:0006996	organelle organization	biological_process	0.60588	1	4	78	1006	19637	1.09628e+35	-|-|-|-|
GO:0006163	purine nucleotide metabolic process	biological_process	0.6068	1	1	78	222	19637	109630918	-|
GO:0005789	endoplasmic reticulum membrane	cellular_component	0.60727	1	1	78	230	19637	109630982	-|
GO:0023052	signaling	biological_process	0.60872	1	11	78	2859	19637	1.09629e+98	-|-|-|-|-|-|-|-|-|-|-|
GO:0044432	endoplasmic reticulum part	cellular_component	0.61118	1	1	78	232	19637	109630982	-|
GO:0007049	cell cycle	biological_process	0.61228	1	2	78	519	19637	1.09642e+17	-|-|
GO:0003774	motor activity	molecular_function	0.61272	1	1	78	210	19637	109630899	-|
GO:0042175	nuclear outer membrane-endoplasmic reticulum membrane network	cellular_component	0.61343	1	1	78	234	19637	109630982	-|
GO:0009165	nucleotide biosynthetic process	biological_process	0.61447	1	1	78	229	19637	109630918	-|
GO:1901293	nucleoside phosphate biosynthetic process	biological_process	0.61447	1	1	78	229	19637	109630918	-|
GO:0007155	cell adhesion	biological_process	0.61612	1	2	78	516	19637	1.0964e+17	-|-|
GO:0044283	small molecule biosynthetic process	biological_process	0.61682	1	1	78	237	19637	109630899	-|
GO:0034645	cellular macromolecule biosynthetic process	biological_process	0.61743	1	13	78	3393	19637	1.09644e+116	-|-|-|-|-|-|-|-|-|-|-|-|-|
GO:0022607	cellular component assembly	biological_process	0.61854	1	3	78	791	19637	1.09642e+26	-|-|-|
GO:0072521	purine-containing compound metabolic process	biological_process	0.61863	1	1	78	229	19637	109630918	-|
GO:0044430	cytoskeletal part	cellular_component	0.62039	1	2	78	499	19637	1.09642e+17	-|-|
GO:0030529	ribonucleoprotein complex	cellular_component	0.62357	1	2	78	542	19637	1.09634e+17	-|-|
GO:0043233	organelle lumen	cellular_component	0.62628	1	2	78	514	19637	1.0964e+17	-|-|
GO:0070013	intracellular organelle lumen	cellular_component	0.62628	1	2	78	514	19637	1.0964e+17	-|-|
GO:0015630	microtubule cytoskeleton	cellular_component	0.62663	1	1	78	230	19637	109642165	-|
GO:0006820	anion transport	biological_process	0.62811	1	1	78	229	19637	109627707	-|
GO:0022610	biological adhesion	biological_process	0.62843	1	2	78	527	19637	1.0964e+17	-|-|
GO:0004252	serine-type endopeptidase activity	molecular_function	0.63048	1	1	78	245	19637	109640174	-|
GO:0046907	intracellular transport	biological_process	0.63157	1	3	78	778	19637	1.09632e+26	-|-|-|
GO:0031974	membrane-enclosed lumen	cellular_component	0.63274	1	2	78	522	19637	1.0964e+17	-|-|
GO:0009059	macromolecule biosynthetic process	biological_process	0.63496	1	13	78	3432	19637	1.09635e+116	-|-|-|-|-|-|-|-|-|-|-|-|-|
GO:0007166	cell surface receptor signaling pathway	biological_process	0.63907	1	4	78	1178	19637	1.09629e+35	-|-|-|-|
GO:0009058	biosynthetic process	biological_process	0.64396	1	16	78	4215	19637	1.09632e+143	-|-|-|-|-|-|-|-|-|-|-|-|-|-|-|-|
GO:1901566	organonitrogen compound biosynthetic process	biological_process	0.64463	1	2	78	530	19637	1.09631e+17	-|-|
GO:0000166	nucleotide binding	molecular_function	0.64628	1	10	78	2541	19637	1.09631e+89	-|-|-|-|-|-|-|-|-|-|
GO:1901265	nucleoside phosphate binding	molecular_function	0.64628	1	10	78	2541	19637	1.09631e+89	-|-|-|-|-|-|-|-|-|-|
GO:0031966	mitochondrial membrane	cellular_component	0.64963	1	1	78	261	19637	109630918	-|
GO:0043229	intracellular organelle	cellular_component	0.65106	1	15	78	3924	19637	1.09631e+134	-|-|-|-|-|-|-|-|-|-|-|-|-|-|-|
GO:0044711	single-organism biosynthetic process	biological_process	0.65202	1	1	78	260	19637	109630899	-|
GO:0006366	transcription from RNA polymerase II promoter	biological_process	0.65217	1	1	78	257	19637	109639999	-|
GO:0043226	organelle	cellular_component	0.65298	1	15	78	3929	19637	1.0964e+134	-|-|-|-|-|-|-|-|-|-|-|-|-|-|-|
GO:0016881	acid-amino acid ligase activity	molecular_function	0.65668	1	1	78	260	19637	109630918	-|
GO:0015077	monovalent inorganic cation transmembrane transporter activity	molecular_function	0.6579	1	2	78	547	19637	1.0964e+17	-|-|
GO:0036094	small molecule binding	molecular_function	0.66392	1	10	78	2579	19637	1.09631e+89	-|-|-|-|-|-|-|-|-|-|
GO:0044249	cellular biosynthetic process	biological_process	0.66736	1	15	78	4015	19637	1.09632e+134	-|-|-|-|-|-|-|-|-|-|-|-|-|-|-|
GO:0044767	single-organism developmental process	biological_process	0.66788	1	1	78	262	19637	109631908	-|
GO:0007186	G-protein coupled receptor signaling pathway	biological_process	0.67112	1	3	78	956	19637	1.09629e+26	-|-|-|
GO:0006914	autophagy	biological_process	0.67763	1	1	78	282	19637	109626972	-|
GO:0005740	mitochondrial envelope	cellular_component	0.6787	1	1	78	285	19637	109630918	-|
GO:0016032	viral process	biological_process	0.68138	1	2	78	559	19637	1.09632e+17	-|-|
GO:0005856	cytoskeleton	cellular_component	0.68287	1	2	78	558	19637	1.09631e+17	-|-|
GO:0065008	regulation of biological quality	biological_process	0.68528	1	2	78	581	19637	1.0964e+17	-|-|
GO:0019031	viral envelope	cellular_component	0.69071	1	1	78	281	19637	109630484	-|
GO:0036338	viral membrane	cellular_component	0.69071	1	1	78	281	19637	109630484	-|
GO:0007017	microtubule-based process	biological_process	0.69147	1	1	78	271	19637	109642165	-|
GO:0032502	developmental process	biological_process	0.69528	1	2	78	575	19637	1.09629e+17	-|-|
GO:1901576	organic substance biosynthetic process	biological_process	0.69769	1	15	78	4095	19637	1.09627e+134	-|-|-|-|-|-|-|-|-|-|-|-|-|-|-|
GO:0048522	positive regulation of cellular process	biological_process	0.70051	1	1	78	295	19637	109626972	-|
GO:0015075	ion transmembrane transporter activity	molecular_function	0.70095	1	5	78	1403	19637	1.09628e+44	-|-|-|-|-|
GO:0009117	nucleotide metabolic process	biological_process	0.70167	1	1	78	290	19637	109630918	-|
GO:0006928	cellular component movement	biological_process	0.70386	1	1	78	284	19637	109640182	-|
GO:0006753	nucleoside phosphate metabolic process	biological_process	0.70394	1	1	78	293	19637	109630918	-|
GO:0016746	transferase activity, transferring acyl groups	molecular_function	0.70658	1	1	78	290	19637	109634542	-|
GO:0051649	establishment of localization in cell	biological_process	0.71038	1	3	78	877	19637	1.0964e+26	-|-|-|
GO:0048856	anatomical structure development	biological_process	0.71068	1	1	78	292	19637	109628857	-|
GO:0016879	ligase activity, forming carbon-nitrogen bonds	molecular_function	0.71554	1	1	78	304	19637	109630918	-|
GO:0016482	cytoplasmic transport	biological_process	0.71931	1	1	78	309	19637	109630899	-|
GO:0031967	organelle envelope	cellular_component	0.71981	1	1	78	318	19637	109630918	-|
GO:0044429	mitochondrial part	cellular_component	0.72024	1	1	78	322	19637	109630918	-|
GO:0005783	endoplasmic reticulum	cellular_component	0.72243	1	1	78	314	19637	109630982	-|
GO:0044255	cellular lipid metabolic process	biological_process	0.72253	1	1	78	309	19637	109630899	-|
GO:0004930	G-protein coupled receptor activity	molecular_function	0.72389	1	2	78	732	19637	1.09629e+17	-|-|
GO:0044764	multi-organism cellular process	biological_process	0.72714	1	2	78	611	19637	1.09632e+17	-|-|
GO:0005654	nucleoplasm	cellular_component	0.73032	1	1	78	316	19637	109639999	-|
GO:0044451	nucleoplasm part	cellular_component	0.73032	1	1	78	316	19637	109639999	-|
GO:0005198	structural molecule activity	molecular_function	0.7328	1	3	78	933	19637	1.09642e+26	-|-|-|
GO:0008236	serine-type peptidase activity	molecular_function	0.73739	1	1	78	328	19637	109640174	-|
GO:0017171	serine hydrolase activity	molecular_function	0.73739	1	1	78	328	19637	109640174	-|
GO:0005216	ion channel activity	molecular_function	0.73792	1	2	78	608	19637	1.0964e+17	-|-|
GO:0022838	substrate-specific channel activity	molecular_function	0.73792	1	2	78	608	19637	1.0964e+17	-|-|
GO:0048518	positive regulation of biological process	biological_process	0.73887	1	1	78	326	19637	109626972	-|
GO:0006886	intracellular protein transport	biological_process	0.73894	1	2	78	624	19637	1.09631e+17	-|-|
GO:0004518	nuclease activity	molecular_function	0.73973	1	1	78	329	19637	109629027	-|
GO:0022891	substrate-specific transmembrane transporter activity	molecular_function	0.73993	1	5	78	1470	19637	1.09628e+44	-|-|-|-|-|
GO:0016043	cellular component organization	biological_process	0.74288	1	6	78	1768	19637	1.09625e+53	-|-|-|-|-|-|
GO:0015267	channel activity	molecular_function	0.7431	1	2	78	617	19637	1.09628e+17	-|-|
GO:0022803	passive transmembrane transporter activity	molecular_function	0.7431	1	2	78	617	19637	1.0964e+17	-|-|
GO:0044423	virion part	cellular_component	0.74426	1	2	78	630	19637	1.0963e+17	-|-|
GO:0010467	gene expression	biological_process	0.74537	1	12	78	3435	19637	1.09629e+107	-|-|-|-|-|-|-|-|-|-|-|-|
GO:0055086	nucleobase-containing small molecule metabolic process	biological_process	0.753	1	1	78	339	19637	109630918	-|
GO:0005622	intracellular	cellular_component	0.75636	1	18	78	4975	19637	1.0964e+161	-|-|-|-|-|-|-|-|-|-|-|-|-|-|-|-|-|-|
GO:0031975	envelope	cellular_component	0.75828	1	1	78	353	19637	109630918	-|
GO:0090407	organophosphate biosynthetic process	biological_process	0.75858	1	1	78	342	19637	109630918	-|
GO:0043231	intracellular membrane-bounded organelle	cellular_component	0.76622	1	11	78	3171	19637	1.09632e+98	-|-|-|-|-|-|-|-|-|-|-|
GO:0043227	membrane-bounded organelle	cellular_component	0.76792	1	11	78	3176	19637	1.0964e+98	-|-|-|-|-|-|-|-|-|-|-|
GO:0034220	ion transmembrane transport	biological_process	0.77011	1	1	78	348	19637	109627707	-|
GO:0051716	cellular response to stimulus	biological_process	0.77219	1	11	78	3237	19637	1.09627e+98	-|-|-|-|-|-|-|-|-|-|-|
GO:0006810	transport	biological_process	0.77447	1	11	78	3150	19637	1.0964e+98	-|-|-|-|-|-|-|-|-|-|-|
GO:0051234	establishment of localization	biological_process	0.77514	1	11	78	3152	19637	1.09631e+98	-|-|-|-|-|-|-|-|-|-|-|
GO:0019012	virion	cellular_component	0.77695	1	2	78	671	19637	1.09627e+17	-|-|
GO:0044424	intracellular part	cellular_component	0.77747	1	17	78	4780	19637	1.09634e+152	-|-|-|-|-|-|-|-|-|-|-|-|-|-|-|-|-|
GO:0003723	RNA binding	molecular_function	0.78302	1	2	78	692	19637	1.09627e+17	-|-|
GO:0009405	pathogenesis	biological_process	0.78319	1	1	78	359	19637	109628857	-|
GO:0051641	cellular localization	biological_process	0.78935	1	3	78	995	19637	1.0964e+26	-|-|-|
GO:0046983	protein dimerization activity	molecular_function	0.7906	1	1	78	400	19637	109630661	-|
GO:0005575	cellular_component	cellular_component	0.79082	1	40	78	10728	19637	109640182,109625219,109628968,109644195,109639991,109630494,109630918,109631725,109627419,109628857,109630661,109627624,109629227,109629355,109630484,109639999,109627536,109624794,109627076,109634463,109639985,109627587,109630796,109627491,109630899,109628969,109639984,109629242,109637202,109626690,109640174,109646305,109634563,109640172,109627707,109629032,109630982,109642165,109631726,109626692	-|-|-|-|-|-|-|-|-|-|-|-|-|-|-|-|-|-|-|-|-|-|-|-|-|-|-|-|-|-|-|-|-|-|-|-|-|-|-|-|
GO:0071840	cellular component organization or biogenesis	biological_process	0.79098	1	6	78	1874	19637	1.09642e+53	-|-|-|-|-|-|
GO:0005623	cell	cellular_component	0.79343	1	19	78	5353	19637	1.09629e+170	-|-|-|-|-|-|-|-|-|-|-|-|-|-|-|-|-|-|-|
GO:0044464	cell part	cellular_component	0.79343	1	19	78	5353	19637	1.09628e+170	-|-|-|-|-|-|-|-|-|-|-|-|-|-|-|-|-|-|-|
GO:0005509	calcium ion binding	molecular_function	0.80696	1	2	78	732	19637	1.0964e+17	-|-|
GO:0005886	plasma membrane	cellular_component	0.80731	1	1	78	397	19637	109640174	-|
GO:0044428	nuclear part	cellular_component	0.80869	1	2	78	735	19637	1.0964e+17	-|-|
GO:0007275	multicellular organismal development	biological_process	0.81254	1	1	78	394	19637	109628857	-|
GO:0044763	single-organism cellular process	biological_process	0.81454	1	24	78	6707	19637	1.09627e+215	-|-|-|-|-|-|-|-|-|-|-|-|-|-|-|-|-|-|-|-|-|-|-|-|
GO:0005739	mitochondrion	cellular_component	0.81477	1	1	78	430	19637	109630918	-|
GO:0034613	cellular protein localization	biological_process	0.82292	1	2	78	744	19637	1.09631e+17	-|-|
GO:0070727	cellular macromolecule localization	biological_process	0.82292	1	2	78	744	19637	1.09631e+17	-|-|
GO:0048037	cofactor binding	molecular_function	0.82374	1	1	78	419	19637	109640190	-|
GO:0044707	single-multicellular organism process	biological_process	0.82679	1	2	78	774	19637	1.09629e+17	-|-|
GO:0000003	reproduction	biological_process	0.82758	1	1	78	427	19637	109631908	-|
GO:0022857	transmembrane transporter activity	molecular_function	0.83274	1	5	78	1669	19637	1.09628e+44	-|-|-|-|-|
GO:0051179	localization	biological_process	0.83365	1	11	78	3328	19637	1.09631e+98	-|-|-|-|-|-|-|-|-|-|-|
GO:0019028	viral capsid	cellular_component	0.83876	1	1	78	436	19637	109626690	-|
GO:0044699	single-organism process	biological_process	0.84089	1	27	78	7577	19637	109631555,109627419,109629305,109628857,109630513,109628870,109626690,109640182,109627491,109630899,109629335,109626972,109628919,109639991,109628968,109629032,109627587,109639985,109626795,109626692,109642165,109629333,109631908,109627707,109640172,109624794,109627076	-|-|-|-|-|-|-|-|-|-|-|-|-|-|-|-|-|-|-|-|-|-|-|-|-|-|-|
GO:0022890	inorganic cation transmembrane transporter activity	molecular_function	0.84397	1	2	78	807	19637	1.0964e+17	-|-|
GO:0006260	DNA replication	biological_process	0.8531	1	1	78	460	19637	109631728	-|
GO:0032991	macromolecular complex	cellular_component	0.8585	1	8	78	2654	19637	1.09642e+71	-|-|-|-|-|-|-|-|
GO:0051704	multi-organism process	biological_process	0.86732	1	3	78	1154	19637	1.09629e+26	-|-|-|
GO:0032501	multicellular organismal process	biological_process	0.87023	1	2	78	864	19637	1.09629e+17	-|-|
GO:0019637	organophosphate metabolic process	biological_process	0.87486	1	1	78	498	19637	109630918	-|
GO:0003674	molecular_function	molecular_function	0.8781	1	67	78	17416	19637	109628857,109629227,109624730,109634632,109630918,109640191,109640190,109625219,109626795,109630796,109627745,109634463,109627587,109627123,109631603,109630484,109629333,109640173,109630795,109629226,109646305,109626690,109646306,109629242,109626691,109629109,109627535,109644197,109630899,109631787,109631490,109631908,109634563,109629341,109630661,109627624,109627419,109630494,109628968,109644195…	-|-|-|-|-|-|-|-|-|-|-|-|-|-|-|-|-|-|-|-|-|-|-|-|-|-|-|-|-|-|-|-|-|-|-|-|-|-|-|-|-|-|-|-|-|-|-|-|-|-|-|-|-|-|-|-|-|-|-|-|-|-|-|-|-|-|-|
GO:0050896	response to stimulus	biological_process	0.883	1	12	78	3900	19637	1.09629e+107	-|-|-|-|-|-|-|-|-|-|-|-|
GO:0005576	extracellular region	cellular_component	0.88571	1	4	78	1562	19637	1.09627e+35	-|-|-|-|
GO:0044765	single-organism transport	biological_process	0.89095	1	7	78	2439	19637	1.09627e+62	-|-|-|-|-|-|-|
GO:0016070	RNA metabolic process	biological_process	0.89377	1	9	78	3081	19637	1.09635e+80	-|-|-|-|-|-|-|-|-|
GO:0007010	cytoskeleton organization	biological_process	0.89936	1	1	78	533	19637	109642165	-|
GO:0005634	nucleus	cellular_component	0.90555	1	6	78	2205	19637	1.09629e+53	-|-|-|-|-|-|
GO:0008324	cation transmembrane transporter activity	molecular_function	0.90706	1	2	78	961	19637	1.09632e+17	-|-|
GO:0043565	sequence-specific DNA binding	molecular_function	0.91235	1	1	78	596	19637	109639991	-|
GO:0006725	cellular aromatic compound metabolic process	biological_process	0.91266	1	13	78	4300	19637	1.09627e+116	-|-|-|-|-|-|-|-|-|-|-|-|-|
GO:0071944	cell periphery	cellular_component	0.91481	1	1	78	592	19637	109640174	-|
GO:0044248	cellular catabolic process	biological_process	0.91637	1	1	78	603	19637	109626972	-|
GO:0065007	biological regulation	biological_process	0.91981	1	17	78	5475	19637	1.09629e+152	-|-|-|-|-|-|-|-|-|-|-|-|-|-|-|-|-|
GO:1901360	organic cyclic compound metabolic process	biological_process	0.92223	1	13	78	4361	19637	1.09628e+116	-|-|-|-|-|-|-|-|-|-|-|-|-|
GO:0006807	nitrogen compound metabolic process	biological_process	0.92431	1	14	78	4654	19637	1.09635e+125	-|-|-|-|-|-|-|-|-|-|-|-|-|-|
GO:0090304	nucleic acid metabolic process	biological_process	0.92497	1	11	78	3819	19637	1.09627e+98	-|-|-|-|-|-|-|-|-|-|-|
GO:0006139	nucleobase-containing compound metabolic process	biological_process	0.9284	1	12	78	4120	19637	1.09627e+107	-|-|-|-|-|-|-|-|-|-|-|-|
GO:0006259	DNA metabolic process	biological_process	0.93122	1	2	78	1044	19637	1.09632e+17	-|-|
GO:0097159	organic cyclic compound binding	molecular_function	0.94477	1	17	78	5589	19637	1.0964e+152	-|-|-|-|-|-|-|-|-|-|-|-|-|-|-|-|-|
GO:1901363	heterocyclic compound binding	molecular_function	0.94477	1	17	78	5589	19637	1.09629e+152	-|-|-|-|-|-|-|-|-|-|-|-|-|-|-|-|-|
GO:0005102	receptor binding	molecular_function	0.94727	1	1	78	751	19637	109628969	-|
GO:0050794	regulation of cellular process	biological_process	0.94904	1	15	78	5166	19637	1.09629e+134	-|-|-|-|-|-|-|-|-|-|-|-|-|-|-|
GO:0043234	protein complex	cellular_component	0.95021	1	5	78	2160	19637	1.0964e+44	-|-|-|-|-|
GO:0055085	transmembrane transport	biological_process	0.95158	1	2	78	1115	19637	1.0964e+17	-|-|
GO:0046483	heterocycle metabolic process	biological_process	0.95168	1	12	78	4307	19637	1.09631e+107	-|-|-|-|-|-|-|-|-|-|-|-|
GO:0009056	catabolic process	biological_process	0.95312	1	1	78	738	19637	109626972	-|
GO:0005488	binding	molecular_function	0.95842	1	45	78	12715	19637	109634563,109627707,109626790,109631490,109626692,109627491,109630899,109628919,109628969,109629109,109627535,109637182,109631728,109646306,109629242,109626691,109629305,109630795,109630513,109634542,109626690,109629226,109640173,109629333,109630484,109631603,109627076,109627123,109627587,109640165,109626795,109630796,109640182,109629335,109625219,109644195,109639991,109630918,109640190,109640191…	-|-|-|-|-|-|-|-|-|-|-|-|-|-|-|-|-|-|-|-|-|-|-|-|-|-|-|-|-|-|-|-|-|-|-|-|-|-|-|-|-|-|-|-|-|
GO:0034641	cellular nitrogen compound metabolic process	biological_process	0.96062	1	12	78	4399	19637	1.0964e+107	-|-|-|-|-|-|-|-|-|-|-|-|
GO:0050789	regulation of biological process	biological_process	0.96195	1	15	78	5301	19637	1.09629e+134	-|-|-|-|-|-|-|-|-|-|-|-|-|-|-|
GO:0031323	regulation of cellular metabolic process	biological_process	0.96745	1	5	78	2333	19637	1.09629e+44	-|-|-|-|-|
GO:0034654	nucleobase-containing compound biosynthetic process	biological_process	0.97113	1	6	78	2710	19637	1.09627e+53	-|-|-|-|-|-|
GO:0019222	regulation of metabolic process	biological_process	0.97463	1	5	78	2417	19637	1.09635e+44	-|-|-|-|-|
GO:0006351	transcription, DNA-dependent	biological_process	0.97652	1	5	78	2455	19637	1.09627e+44	-|-|-|-|-|
GO:0032774	RNA biosynthetic process	biological_process	0.97835	1	5	78	2481	19637	1.09629e+44	-|-|-|-|-|
GO:0006355	regulation of transcription, DNA-dependent	biological_process	0.97875	1	4	78	2133	19637	1.09627e+35	-|-|-|-|
GO:2001141	regulation of RNA biosynthetic process	biological_process	0.97898	1	4	78	2136	19637	1.09629e+35	-|-|-|-|
GO:0051252	regulation of RNA metabolic process	biological_process	0.97913	1	4	78	2138	19637	1.09627e+35	-|-|-|-|
GO:0003677	DNA binding	molecular_function	0.9796	1	5	78	2529	19637	1.09632e+44	-|-|-|-|-|
GO:0003676	nucleic acid binding	molecular_function	0.98018	1	8	78	3497	19637	1.0964e+71	-|-|-|-|-|-|-|-|
GO:0006811	ion transport	biological_process	0.9804	1	2	78	1367	19637	1.09628e+17	-|-|
GO:0019438	aromatic compound biosynthetic process	biological_process	0.98055	1	6	78	2848	19637	1.09627e+53	-|-|-|-|-|-|
GO:2000112	regulation of cellular macromolecule biosynthetic process	biological_process	0.98103	1	4	78	2170	19637	1.09629e+35	-|-|-|-|
GO:0010556	regulation of macromolecule biosynthetic process	biological_process	0.98124	1	4	78	2173	19637	1.09635e+35	-|-|-|-|
GO:0031326	regulation of cellular biosynthetic process	biological_process	0.98124	1	4	78	2173	19637	1.09635e+35	-|-|-|-|
GO:0009889	regulation of biosynthetic process	biological_process	0.98128	1	4	78	2174	19637	1.09635e+35	-|-|-|-|
GO:0019219	regulation of nucleobase-containing compound metabolic process	biological_process	0.98195	1	4	78	2183	19637	1.09627e+35	-|-|-|-|
GO:0051171	regulation of nitrogen compound metabolic process	biological_process	0.98195	1	4	78	2183	19637	1.09629e+35	-|-|-|-|
GO:0018130	heterocycle biosynthetic process	biological_process	0.98221	1	6	78	2879	19637	1.09629e+53	-|-|-|-|-|-|
GO:0044271	cellular nitrogen compound biosynthetic process	biological_process	0.98239	1	6	78	2879	19637	1.09627e+53	-|-|-|-|-|-|
GO:0006950	response to stress	biological_process	0.98257	1	1	78	971	19637	109631726	-|
GO:0005515	protein binding	molecular_function	0.98273	1	21	78	7038	19637	1.09631e+188	-|-|-|-|-|-|-|-|-|-|-|-|-|-|-|-|-|-|-|-|-|
GO:0010468	regulation of gene expression	biological_process	0.98284	1	4	78	2199	19637	1.0964e+35	-|-|-|-|
GO:1901362	organic cyclic compound biosynthetic process	biological_process	0.98387	1	6	78	2914	19637	1.09629e+53	-|-|-|-|-|-|
GO:0060255	regulation of macromolecule metabolic process	biological_process	0.98481	1	4	78	2240	19637	1.09635e+35	-|-|-|-|
GO:0080090	regulation of primary metabolic process	biological_process	0.98551	1	4	78	2253	19637	1.09635e+35	-|-|-|-|
