# Supplementary material for: Identification and Characterization of Long Non-coding RNAs in the Intestine of Olive Flounder (Paralichthys olivaceus) During Edwardsiella tarda Infection
Source: Front Immunol. 2021 Mar 31;12:623764. doi: 10.3389/fimmu.2021.623764 (PMC8044400; doi:10.3389/fimmu.2021.623764)
Supplement: Supplementary file 5 [file Table_5.XLSX]

## Sheet: H2_vs_H0.GO_Enrichment_result
GO_accession	Description	Term_type	Over_represented_pValue	Corrected_pValue	CAD_item	CAD_list	Bg_item	Bg_list	Gene_names	Gene_description
GO:0004866	endopeptidase inhibitor activity	molecular_function	5.0653e-07	0.0011311	10	247	110	19637	1.09646e+89	-|-|-|-|-|-|-|-|-|-|
GO:0061135	endopeptidase regulator activity	molecular_function	5.0653e-07	0.0011311	10	247	110	19637	1.09635e+89	-|-|-|-|-|-|-|-|-|-|
GO:0030414	peptidase inhibitor activity	molecular_function	3.8325e-06	0.004279	10	247	137	19637	1.09635e+89	-|-|-|-|-|-|-|-|-|-|
GO:0061134	peptidase regulator activity	molecular_function	3.8325e-06	0.004279	10	247	137	19637	1.09635e+89	-|-|-|-|-|-|-|-|-|-|
GO:0046849	bone remodeling	biological_process	2.4963e-05	0.018581	3	247	6	19637	1.0963e+26	-|-|-|
GO:0048771	tissue remodeling	biological_process	2.4963e-05	0.018581	3	247	6	19637	1.0963e+26	-|-|-|
GO:0005576	extracellular region	cellular_component	9.2593e-05	0.059074	35	247	1562	19637	109630524,109641898,109636794,109632010,109632102,109624842,109640459,109642467,109625730,109634513,109643487,109624212,109626043,109638547,109640233,109630111,109627599,109645495,109637739,109625341,109634753,109643586,109629806,109641665,109646742,109635678,109640192,109645569,109623565,109630564,109648054,109638419,109642379,109628895,109634642	-|-|-|-|-|-|-|-|-|-|-|-|-|-|-|-|-|-|-|-|-|-|-|-|-|-|-|-|-|-|-|-|-|-|-|
GO:0004252	serine-type endopeptidase activity	molecular_function	0.0001195	0.06671	11	247	245	19637	1.09644e+98	-|-|-|-|-|-|-|-|-|-|-|
GO:0006508	proteolysis	biological_process	0.00015176	0.075307	20	247	706	19637	1.0963e+179	-|-|-|-|-|-|-|-|-|-|-|-|-|-|-|-|-|-|-|-|
GO:0004857	enzyme inhibitor activity	molecular_function	0.00026184	0.11694	10	247	224	19637	1.09647e+89	-|-|-|-|-|-|-|-|-|-|
GO:0004869	cysteine-type endopeptidase inhibitor activity	molecular_function	0.00032976	0.13388	3	247	13	19637	1.0964e+26	-|-|-|
GO:0008236	serine-type peptidase activity	molecular_function	0.0004017	0.138	12	247	328	19637	1.09645e+107	-|-|-|-|-|-|-|-|-|-|-|-|
GO:0017171	serine hydrolase activity	molecular_function	0.0004017	0.138	12	247	328	19637	1.09643e+107	-|-|-|-|-|-|-|-|-|-|-|-|
GO:0016861	intramolecular oxidoreductase activity, interconverting aldoses and ketoses	molecular_function	0.0011121	0.35476	3	247	19	19637	1.09625e+26	-|-|-|
GO:0070011	peptidase activity, acting on L-amino acid peptides	molecular_function	0.0013792	0.41063	22	247	958	19637	1.09635e+197	-|-|-|-|-|-|-|-|-|-|-|-|-|-|-|-|-|-|-|-|-|-|
GO:0030212	hyaluronan metabolic process	biological_process	0.0017552	0.48992	2	247	6	19637	1.09629e+17	-|-|
GO:0004175	endopeptidase activity	molecular_function	0.0020395	0.5358	18	247	741	19637	1.09637e+161	-|-|-|-|-|-|-|-|-|-|-|-|-|-|-|-|-|-|
GO:0005615	extracellular space	cellular_component	0.0031943	0.783	8	247	216	19637	1.09628e+71	-|-|-|-|-|-|-|-|
GO:0030493	bacteriochlorophyll metabolic process	biological_process	0.0036671	0.783	2	247	8	19637	1.09633e+17	-|-|
GO:0030494	bacteriochlorophyll biosynthetic process	biological_process	0.0036671	0.783	2	247	8	19637	1.09633e+17	-|-|
GO:0008233	peptidase activity	molecular_function	0.0036818	0.783	22	247	1038	19637	1.09635e+197	-|-|-|-|-|-|-|-|-|-|-|-|-|-|-|-|-|-|-|-|-|-|
GO:0016860	intramolecular oxidoreductase activity	molecular_function	0.0038929	0.79025	3	247	29	19637	1.09625e+26	-|-|-|
GO:0006022	aminoglycan metabolic process	biological_process	0.0043487	0.8444	4	247	57	19637	1.09627e+35	-|-|-|-|
GO:0015995	chlorophyll biosynthetic process	biological_process	0.0045949	0.85504	2	247	9	19637	1.09638e+17	-|-|
GO:0008312	7S RNA binding	molecular_function	0.0054432	0.93498	2	247	10	19637	1.09633e+17	-|-|
GO:0048500	signal recognition particle	cellular_component	0.0054432	0.93498	2	247	10	19637	1.09633e+17	-|-|
GO:0065008	regulation of biological quality	biological_process	0.0070569	1	14	247	581	19637	1.09629e+125	-|-|-|-|-|-|-|-|-|-|-|-|-|-|
GO:0009074	aromatic amino acid family catabolic process	biological_process	0.0076717	1	2	247	12	19637	1.09644e+17	-|-|
GO:0008483	transaminase activity	molecular_function	0.0076769	1	2	247	12	19637	1.09635e+17	-|-|
GO:0016054	organic acid catabolic process	biological_process	0.0087784	1	3	247	38	19637	1.09644e+26	-|-|-|
GO:0046395	carboxylic acid catabolic process	biological_process	0.0087784	1	3	247	38	19637	1.09644e+26	-|-|-|
GO:0030203	glycosaminoglycan metabolic process	biological_process	0.0089591	1	3	247	37	19637	1.09647e+26	-|-|-|
GO:0016769	transferase activity, transferring nitrogenous groups	molecular_function	0.0089623	1	2	247	13	19637	1.09635e+17	-|-|
GO:0044282	small molecule catabolic process	biological_process	0.009406	1	3	247	39	19637	1.09638e+26	-|-|-|
GO:0044712	single-organism catabolic process	biological_process	0.009406	1	3	247	39	19637	1.09625e+26	-|-|-|
GO:0046365	monosaccharide catabolic process	biological_process	0.0095689	1	3	247	39	19637	1.09638e+26	-|-|-|
GO:0016853	isomerase activity	molecular_function	0.011055	1	6	247	165	19637	1.09647e+53	-|-|-|-|-|-|
GO:0046917	triphosphoribosyl-dephospho-CoA synthase activity	molecular_function	0.011075	1	1	247	1	19637	109634462	-|
GO:0015994	chlorophyll metabolic process	biological_process	0.012148	1	2	247	15	19637	1.09633e+17	-|-|
GO:0016866	intramolecular transferase activity	molecular_function	0.013102	1	3	247	44	19637	1.09647e+26	-|-|-|
GO:0044724	single-organism carbohydrate catabolic process	biological_process	0.014024	1	3	247	45	19637	1.09636e+26	-|-|-|
GO:0015658	branched-chain amino acid transmembrane transporter activity	molecular_function	0.014864	1	1	247	1	19637	109635974	-|
GO:0015803	branched-chain amino acid transport	biological_process	0.014864	1	1	247	1	19637	109635974	-|
GO:0016868	intramolecular transferase activity, phosphotransferases	molecular_function	0.014921	1	2	247	17	19637	1.09647e+17	-|-|
GO:0000139	Golgi membrane	cellular_component	0.014996	1	3	247	45	19637	1.09647e+26	-|-|-|
GO:0030234	enzyme regulator activity	molecular_function	0.015224	1	15	247	690	19637	1.09635e+134	-|-|-|-|-|-|-|-|-|-|-|-|-|-|-|
GO:0005507	copper ion binding	molecular_function	0.015438	1	4	247	84	19637	1.09644e+35	-|-|-|-|
GO:0006952	defense response	biological_process	0.015615	1	8	247	279	19637	1.0964e+71	-|-|-|-|-|-|-|-|
GO:0030145	manganese ion binding	molecular_function	0.018836	1	2	247	18	19637	1.09636e+17	-|-|
GO:0006026	aminoglycan catabolic process	biological_process	0.018916	1	2	247	18	19637	1.09627e+17	-|-|
GO:0048609	multicellular organismal reproductive process	biological_process	0.020284	1	4	247	90	19637	1.09626e+35	-|-|-|-|
GO:0047961	glycine N-acyltransferase activity	molecular_function	0.021228	1	1	247	2	19637	109632903	-|
GO:0032501	multicellular organismal process	biological_process	0.021478	1	17	247	864	19637	1.09627e+152	-|-|-|-|-|-|-|-|-|-|-|-|-|-|-|-|-|
GO:0004619	phosphoglycerate mutase activity	molecular_function	0.021787	1	1	247	2	19637	109636455	-|
GO:0004833	tryptophan 2,3-dioxygenase activity	molecular_function	0.02186	1	1	247	2	19637	109625472	-|
GO:0030682	evasion or tolerance of host defense response	biological_process	0.021918	1	2	247	21	19637	1.09642e+17	-|-|
GO:0044413	avoidance of host defenses	biological_process	0.021918	1	2	247	21	19637	1.09627e+17	-|-|
GO:0044415	evasion or tolerance of host defenses	biological_process	0.021918	1	2	247	21	19637	1.09627e+17	-|-|
GO:0051807	evasion or tolerance of defense response of other organism involved in symbiotic interaction	biological_process	0.021918	1	2	247	21	19637	1.09627e+17	-|-|
GO:0051832	avoidance of defenses of other organism involved in symbiotic interaction	biological_process	0.021918	1	2	247	21	19637	1.09642e+17	-|-|
GO:0051834	evasion or tolerance of defenses of other organism involved in symbiotic interaction	biological_process	0.021918	1	2	247	21	19637	1.09627e+17	-|-|
GO:0052173	response to defenses of other organism involved in symbiotic interaction	biological_process	0.021918	1	2	247	21	19637	1.09642e+17	-|-|
GO:0052200	response to host defenses	biological_process	0.021918	1	2	247	21	19637	1.09627e+17	-|-|
GO:0075136	response to host	biological_process	0.021918	1	2	247	21	19637	1.09642e+17	-|-|
GO:0008200	ion channel inhibitor activity	molecular_function	0.022195	1	4	247	92	19637	1.09628e+35	-|-|-|-|
GO:0016248	channel inhibitor activity	molecular_function	0.022195	1	4	247	92	19637	1.09631e+35	-|-|-|-|
GO:0008880	glucuronate isomerase activity	molecular_function	0.022693	1	1	247	2	19637	109637827	-|
GO:0016052	carbohydrate catabolic process	biological_process	0.022729	1	3	247	54	19637	1.09636e+26	-|-|-|
GO:0006779	porphyrin-containing compound biosynthetic process	biological_process	0.025001	1	3	247	56	19637	1.09633e+26	-|-|-|
GO:0001518	voltage-gated sodium channel complex	cellular_component	0.026074	1	2	247	21	19637	1.09643e+17	-|-|
GO:0005248	voltage-gated sodium channel activity	molecular_function	0.026074	1	2	247	21	19637	1.09633e+17	-|-|
GO:0034706	sodium channel complex	cellular_component	0.026074	1	2	247	21	19637	1.09633e+17	-|-|
GO:0016811	hydrolase activity, acting on carbon-nitrogen (but not peptide) bonds, in linear amides	molecular_function	0.0261	1	2	247	23	19637	1.09627e+17	-|-|
GO:0000003	reproduction	biological_process	0.02618	1	10	247	427	19637	1.09638e+89	-|-|-|-|-|-|-|-|-|-|
GO:0046148	pigment biosynthetic process	biological_process	0.027145	1	3	247	58	19637	1.09638e+26	-|-|-|
GO:0019087	transformation of host cell by virus	biological_process	0.027174	1	2	247	22	19637	1.09629e+17	-|-|
GO:0008237	metallopeptidase activity	molecular_function	0.027339	1	7	247	253	19637	1.09632e+62	-|-|-|-|-|-|-|
GO:0032504	multicellular organism reproduction	biological_process	0.027494	1	4	247	99	19637	1.09642e+35	-|-|-|-|
GO:0051701	interaction with host	biological_process	0.029431	1	6	247	204	19637	1.09636e+53	-|-|-|-|-|-|
GO:0009072	aromatic amino acid family metabolic process	biological_process	0.030306	1	2	247	24	19637	1.09625e+17	-|-|
GO:0008745	N-acetylmuramoyl-L-alanine amidase activity	molecular_function	0.031686	1	1	247	3	19637	109627296	-|
GO:0004347	glucose-6-phosphate isomerase activity	molecular_function	0.031819	1	1	247	3	19637	109624733	-|
GO:0009607	response to biotic stimulus	biological_process	0.032232	1	6	247	206	19637	1.09642e+53	-|-|-|-|-|-|
GO:0006569	tryptophan catabolic process	biological_process	0.032276	1	1	247	3	19637	109625472	-|
GO:0009310	amine catabolic process	biological_process	0.032276	1	1	247	3	19637	109625472	-|
GO:0019441	tryptophan catabolic process to kynurenine	biological_process	0.032276	1	1	247	3	19637	109625472	-|
GO:0042402	cellular biogenic amine catabolic process	biological_process	0.032276	1	1	247	3	19637	109625472	-|
GO:0042436	indole-containing compound catabolic process	biological_process	0.032276	1	1	247	3	19637	109625472	-|
GO:0046218	indolalkylamine catabolic process	biological_process	0.032276	1	1	247	3	19637	109625472	-|
GO:0070189	kynurenine metabolic process	biological_process	0.032276	1	1	247	3	19637	109625472	-|
GO:0019956	chemokine binding	molecular_function	0.032353	1	1	247	3	19637	109632502	-|
GO:0005786	signal recognition particle, endoplasmic reticulum targeting	cellular_component	0.032384	1	1	247	3	19637	109629136	-|
GO:0030942	endoplasmic reticulum signal peptide binding	molecular_function	0.032384	1	1	247	3	19637	109629136	-|
GO:0004984	olfactory receptor activity	molecular_function	0.032657	1	1	247	3	19637	109631310	-|
GO:0019954	asexual reproduction	biological_process	0.032885	1	4	247	108	19637	1.09635e+35	-|-|-|-|
GO:0034450	ubiquitin-ubiquitin ligase activity	molecular_function	0.033151	1	1	247	3	19637	109630367	-|
GO:0006063	uronic acid metabolic process	biological_process	0.034667	1	1	247	3	19637	109637827	-|
GO:0006064	glucuronate catabolic process	biological_process	0.034667	1	1	247	3	19637	109637827	-|
GO:0019585	glucuronate metabolic process	biological_process	0.034667	1	1	247	3	19637	109637827	-|
GO:0042624	ATPase activity, uncoupled	molecular_function	0.034759	1	1	247	3	19637	109628641	-|
GO:0022607	cellular component assembly	biological_process	0.034782	1	15	247	791	19637	1.09635e+134	-|-|-|-|-|-|-|-|-|-|-|-|-|-|-|
GO:0016247	channel regulator activity	molecular_function	0.034846	1	4	247	106	19637	1.09632e+35	-|-|-|-|
GO:1901575	organic substance catabolic process	biological_process	0.035028	1	10	247	453	19637	1.09634e+89	-|-|-|-|-|-|-|-|-|-|
GO:0000786	nucleosome	cellular_component	0.035799	1	2	247	26	19637	1.09644e+17	-|-|
GO:0008241	peptidyl-dipeptidase activity	molecular_function	0.035972	1	1	247	3	19637	109626948	-|
GO:1901565	organonitrogen compound catabolic process	biological_process	0.036627	1	4	247	109	19637	1.09644e+35	-|-|-|-|
GO:0030904	retromer complex	cellular_component	0.037694	1	1	247	3	19637	109626821	-|
GO:0030170	pyridoxal phosphate binding	molecular_function	0.038043	1	3	247	66	19637	1.09641e+26	-|-|-|
GO:0009063	cellular amino acid catabolic process	biological_process	0.038453	1	2	247	28	19637	1.09625e+17	-|-|
GO:0005198	structural molecule activity	molecular_function	0.040059	1	17	247	933	19637	1.09645e+152	-|-|-|-|-|-|-|-|-|-|-|-|-|-|-|-|-|
GO:0005549	odorant binding	molecular_function	0.042863	1	1	247	4	19637	109631310	-|
GO:0016715	oxidoreductase activity, acting on paired donors, with incorporation or reduction of molecular oxygen, reduced ascorbate as one donor, and incorporation of one atom of oxygen	molecular_function	0.04324	1	1	247	4	19637	109643891	-|
GO:0042537	benzene-containing compound metabolic process	biological_process	0.043577	1	1	247	4	19637	109625472	-|
GO:0019073	viral DNA genome packaging	biological_process	0.044305	1	1	247	4	19637	109638337	-|
GO:0005751	mitochondrial respiratory chain complex IV	cellular_component	0.044372	1	1	247	4	19637	109639282	-|
GO:0045277	respiratory chain complex IV	cellular_component	0.044372	1	1	247	4	19637	109639282	-|
GO:0051707	response to other organism	biological_process	0.044612	1	5	247	167	19637	1.09627e+44	-|-|-|-|-|
GO:0030529	ribonucleoprotein complex	cellular_component	0.044652	1	11	247	542	19637	1.09633e+98	-|-|-|-|-|-|-|-|-|-|-|
GO:0044599	AP-5 adaptor complex	cellular_component	0.044945	1	1	247	4	19637	109626821	-|
GO:0005876	spindle microtubule	cellular_component	0.045321	1	2	247	29	19637	1.09629e+17	-|-|
GO:0018142	protein-DNA covalent cross-linking	biological_process	0.045727	1	1	247	4	19637	109628641	-|
GO:0032993	protein-DNA complex	cellular_component	0.046222	1	2	247	30	19637	1.09636e+17	-|-|
GO:0042440	pigment metabolic process	biological_process	0.048149	1	3	247	73	19637	1.09629e+26	-|-|-|
GO:0005737	cytoplasm	cellular_component	0.049554	1	34	247	2252	19637	109647316,109632502,109626676,109643837,109624893,109646898,109635051,109635787,109632903,109631733,109635217,109639055,109638337,109645323,109647684,109627318,109639282,109630278,109634290,109628179,109631324,109627176,109637421,109638497,109629943,109635974,109632869,109626821,109636615,109629136,109638329,109642158,109636455,109633243	-|-|-|-|-|-|-|-|-|-|-|-|-|-|-|-|-|-|-|-|-|-|-|-|-|-|-|-|-|-|-|-|-|-|
GO:0009617	response to bacterium	biological_process	0.050945	1	3	247	71	19637	1.09642e+26	-|-|-|
GO:0042742	defense response to bacterium	biological_process	0.050945	1	3	247	71	19637	1.09642e+26	-|-|-|
GO:0044421	extracellular region part	cellular_component	0.052209	1	12	247	612	19637	1.09635e+107	-|-|-|-|-|-|-|-|-|-|-|-|
GO:0016810	hydrolase activity, acting on carbon-nitrogen (but not peptide) bonds	molecular_function	0.05326	1	3	247	74	19637	1.09627e+26	-|-|-|
GO:0044444	cytoplasmic part	cellular_component	0.05367	1	27	247	1725	19637	109638337,109636615,109629136,109639055,109631733,109632903,109632869,109635787,109626821,109646898,109635051,109639282,109627318,109633243,109642158,109645323,109626676,109643837,109628179,109632502,109630278,109647316,109635974,109629943,109624893,109638497,109627176	-|-|-|-|-|-|-|-|-|-|-|-|-|-|-|-|-|-|-|-|-|-|-|-|-|-|-|
GO:0000785	chromatin	cellular_component	0.053919	1	2	247	33	19637	1.09636e+17	-|-|
GO:0005134	interleukin-2 receptor binding	molecular_function	0.056517	1	1	247	5	19637	109642379	-|
GO:0019048	modulation by virus of host morphology or physiology	biological_process	0.056537	1	3	247	76	19637	1.09636e+26	-|-|-|
GO:0018143	nucleic acid-protein covalent cross-linking	biological_process	0.057004	1	1	247	5	19637	109628641	-|
GO:0042752	regulation of circadian rhythm	biological_process	0.058083	1	1	247	5	19637	109634609	-|
GO:0042754	negative regulation of circadian rhythm	biological_process	0.058083	1	1	247	5	19637	109634609	-|
GO:0003779	actin binding	molecular_function	0.060733	1	8	247	358	19637	1.09635e+71	-|-|-|-|-|-|-|-|
GO:0006007	glucose catabolic process	biological_process	0.061658	1	2	247	36	19637	1.09625e+17	-|-|
GO:0019320	hexose catabolic process	biological_process	0.061658	1	2	247	36	19637	1.09636e+17	-|-|
GO:0005179	hormone activity	molecular_function	0.062905	1	5	247	188	19637	1.09639e+44	-|-|-|-|-|
GO:0016482	cytoplasmic transport	biological_process	0.06313	1	7	247	309	19637	1.09642e+62	-|-|-|-|-|-|-|
GO:0001765	membrane raft assembly	biological_process	0.063173	1	1	247	6	19637	109628921	-|
GO:0031579	membrane raft organization	biological_process	0.063173	1	1	247	6	19637	109628921	-|
GO:0070836	caveola assembly	biological_process	0.063173	1	1	247	6	19637	109628921	-|
GO:0005272	sodium channel activity	molecular_function	0.06331	1	2	247	33	19637	1.09643e+17	-|-|
GO:0000372	Group I intron splicing	biological_process	0.064531	1	1	247	6	19637	109631382	-|
GO:0000376	RNA splicing, via transesterification reactions with guanosine as nucleophile	biological_process	0.064531	1	1	247	6	19637	109631382	-|
GO:0006778	porphyrin-containing compound metabolic process	biological_process	0.064918	1	3	247	82	19637	1.09629e+26	-|-|-|
GO:0004838	L-tyrosine:2-oxoglutarate aminotransferase activity	molecular_function	0.065612	1	1	247	6	19637	109644307	-|
GO:0070547	L-tyrosine aminotransferase activity	molecular_function	0.065612	1	1	247	6	19637	109644307	-|
GO:0006027	glycosaminoglycan catabolic process	biological_process	0.06598	1	1	247	6	19637	109627296	-|
GO:0009253	peptidoglycan catabolic process	biological_process	0.06598	1	1	247	6	19637	109627296	-|
GO:0033057	multicellular organismal reproductive behavior	biological_process	0.067297	1	1	247	5	19637	109642379	-|
GO:0044706	multi-multicellular organism process	biological_process	0.067297	1	1	247	5	19637	109642379	-|
GO:0045297	post-mating behavior	biological_process	0.067297	1	1	247	5	19637	109642379	-|
GO:0045924	regulation of female receptivity	biological_process	0.067297	1	1	247	5	19637	109642379	-|
GO:0046008	regulation of female receptivity, post-mating	biological_process	0.067297	1	1	247	5	19637	109642379	-|
GO:0060180	female mating behavior	biological_process	0.067297	1	1	247	5	19637	109642379	-|
GO:0030474	spindle pole body duplication	biological_process	0.067333	1	2	247	38	19637	1.09642e+17	-|-|
GO:0051300	spindle pole body organization	biological_process	0.067333	1	2	247	38	19637	1.09642e+17	-|-|
GO:0006906	vesicle fusion	biological_process	0.068883	1	1	247	6	19637	109638337	-|
GO:0048280	vesicle fusion with Golgi apparatus	biological_process	0.068883	1	1	247	6	19637	109638337	-|
GO:0042147	retrograde transport, endosome to Golgi	biological_process	0.069676	1	1	247	6	19637	109626821	-|
GO:0006568	tryptophan metabolic process	biological_process	0.070009	1	1	247	6	19637	109625472	-|
GO:0006586	indolalkylamine metabolic process	biological_process	0.070009	1	1	247	6	19637	109625472	-|
GO:0042430	indole-containing compound metabolic process	biological_process	0.070009	1	1	247	6	19637	109625472	-|
GO:0005874	microtubule	cellular_component	0.072428	1	2	247	38	19637	1.0963e+17	-|-|
GO:0007276	gamete generation	biological_process	0.072977	1	3	247	85	19637	1.09626e+26	-|-|-|
GO:0004180	carboxypeptidase activity	molecular_function	0.073131	1	2	247	39	19637	1.09632e+17	-|-|
GO:0044003	modification by symbiont of host morphology or physiology	biological_process	0.073213	1	3	247	85	19637	1.09636e+26	-|-|-|
GO:0007608	sensory perception of smell	biological_process	0.073825	1	1	247	7	19637	109631310	-|
GO:0005213	structural constituent of chorion	molecular_function	0.074877	1	2	247	40	19637	1.09626e+17	-|-|
GO:0007292	female gamete generation	biological_process	0.074877	1	2	247	40	19637	1.09644e+17	-|-|
GO:0007304	chorion-containing eggshell formation	biological_process	0.074877	1	2	247	40	19637	1.09626e+17	-|-|
GO:0030703	eggshell formation	biological_process	0.074877	1	2	247	40	19637	1.09644e+17	-|-|
GO:0030707	ovarian follicle cell development	biological_process	0.074877	1	2	247	40	19637	1.09626e+17	-|-|
GO:0048477	oogenesis	biological_process	0.074877	1	2	247	40	19637	1.09644e+17	-|-|
GO:0019229	regulation of vasoconstriction	biological_process	0.075032	1	1	247	7	19637	109637739	-|
GO:0042310	vasoconstriction	biological_process	0.075032	1	1	247	7	19637	109637739	-|
GO:0070070	proton-transporting V-type ATPase complex assembly	biological_process	0.0755	1	1	247	7	19637	109636615	-|
GO:0070072	vacuolar proton-transporting V-type ATPase complex assembly	biological_process	0.0755	1	1	247	7	19637	109636615	-|
GO:0019955	cytokine binding	molecular_function	0.076018	1	1	247	7	19637	109632502	-|
GO:0006948	induction by virus of host cell-cell fusion	biological_process	0.076756	1	1	247	7	19637	109635787	-|
GO:0009056	catabolic process	biological_process	0.077293	1	13	247	738	19637	1.09625e+116	-|-|-|-|-|-|-|-|-|-|-|-|-|
GO:0010109	regulation of photosynthesis	biological_process	0.078389	1	1	247	7	19637	109636615	-|
GO:0042548	regulation of photosynthesis, light reaction	biological_process	0.078389	1	1	247	7	19637	109636615	-|
GO:0042549	photosystem II stabilization	biological_process	0.078389	1	1	247	7	19637	109636615	-|
GO:0043467	regulation of generation of precursor metabolites and energy	biological_process	0.078389	1	1	247	7	19637	109636615	-|
GO:0007596	blood coagulation	biological_process	0.079884	1	4	247	144	19637	1.09642e+35	-|-|-|-|
GO:0004013	adenosylhomocysteinase activity	molecular_function	0.079953	1	1	247	7	19637	109629339	-|
GO:0016801	hydrolase activity, acting on ether bonds	molecular_function	0.079953	1	1	247	7	19637	109629339	-|
GO:0016802	trialkylsulfonium hydrolase activity	molecular_function	0.079953	1	1	247	7	19637	109629339	-|
GO:0044431	Golgi apparatus part	cellular_component	0.08464	1	3	247	91	19637	1.09638e+26	-|-|-|
GO:0046813	virion attachment, binding of host cell surface receptor	biological_process	0.084818	1	1	247	8	19637	109629339	-|
GO:0051817	modification of morphology or physiology of other organism involved in symbiotic interaction	biological_process	0.084888	1	3	247	91	19637	1.09636e+26	-|-|-|
GO:0031023	microtubule organizing center organization	biological_process	0.085222	1	2	247	43	19637	1.09642e+17	-|-|
GO:0070071	proton-transporting two-sector ATPase complex assembly	biological_process	0.085401	1	1	247	8	19637	109636615	-|
GO:0006919	activation of cysteine-type endopeptidase activity involved in apoptotic process	biological_process	0.086159	1	1	247	8	19637	109624842	-|
GO:0010950	positive regulation of endopeptidase activity	biological_process	0.086159	1	1	247	8	19637	109624842	-|
GO:0010952	positive regulation of peptidase activity	biological_process	0.086159	1	1	247	8	19637	109624842	-|
GO:0043280	positive regulation of cysteine-type endopeptidase activity involved in apoptotic process	biological_process	0.086159	1	1	247	8	19637	109624842	-|
GO:0097202	activation of cysteine-type endopeptidase activity	biological_process	0.086159	1	1	247	8	19637	109624842	-|
GO:2001056	positive regulation of cysteine-type endopeptidase activity	biological_process	0.086159	1	1	247	8	19637	109624842	-|
GO:0044085	cellular component biogenesis	biological_process	0.08725	1	15	247	903	19637	1.09642e+134	-|-|-|-|-|-|-|-|-|-|-|-|-|-|-|
GO:0035821	modification of morphology or physiology of other organism	biological_process	0.087324	1	3	247	92	19637	1.09636e+26	-|-|-|
GO:0034613	cellular protein localization	biological_process	0.08736	1	13	247	744	19637	1.0963e+116	-|-|-|-|-|-|-|-|-|-|-|-|-|
GO:0070727	cellular macromolecule localization	biological_process	0.08736	1	13	247	744	19637	1.09633e+116	-|-|-|-|-|-|-|-|-|-|-|-|-|
GO:0050853	B cell receptor signaling pathway	biological_process	0.088799	1	1	247	8	19637	109635041	-|
GO:0007599	hemostasis	biological_process	0.089485	1	4	247	150	19637	1.09635e+35	-|-|-|-|
GO:0050817	coagulation	biological_process	0.089485	1	4	247	150	19637	1.09642e+35	-|-|-|-|
GO:0050878	regulation of body fluid levels	biological_process	0.089485	1	4	247	150	19637	1.09635e+35	-|-|-|-|
GO:0019538	protein metabolic process	biological_process	0.091943	1	42	247	3021	19637	109628349,109626948,109646091,109633244,109635974,109634471,109632412,109643485,109628641,109624800,109624842,109642158,109633301,109636615,109632399,109636886,109624893,109641881,109643571,109626032,109648054,109648009,109647904,109632502,109644141,109639032,109643837,109630371,109626207,109635678,109643586,109631382,109646898,109635805,109635051,109645495,109635979,109634615,109638547,109639055…	-|-|-|-|-|-|-|-|-|-|-|-|-|-|-|-|-|-|-|-|-|-|-|-|-|-|-|-|-|-|-|-|-|-|-|-|-|-|-|-|-|-|
GO:0046872	metal ion binding	molecular_function	0.091956	1	51	247	3712	19637	109646322,109633243,109636455,109641244,109638207,109644717,109634462,109633027,109642586,109638329,109638936,109638237,109630110,109639148,109629943,109635974,109634633,109637421,109624212,109644447,109636657,109630317,109628641,109643485,109626651,109634290,109635373,109642912,109644431,109639282,109641528,109643586,109629806,109635678,109632351,109628131,109631733,109644508,109640621,109635787…	-|-|-|-|-|-|-|-|-|-|-|-|-|-|-|-|-|-|-|-|-|-|-|-|-|-|-|-|-|-|-|-|-|-|-|-|-|-|-|-|-|-|-|-|-|-|-|-|-|-|-|
GO:0043093	cytokinesis by binary fission	biological_process	0.09236	1	3	247	96	19637	1.09631e+26	-|-|-|
GO:0004359	glutaminase activity	molecular_function	0.095322	1	1	247	9	19637	109647400	-|
GO:0065003	macromolecular complex assembly	biological_process	0.095335	1	10	247	554	19637	1.09642e+89	-|-|-|-|-|-|-|-|-|-|
GO:0071704	organic substance metabolic process	biological_process	0.095611	1	97	247	7677	19637	109641091,109627451,109644307,109636886,109628895,109643837,109647729,109648009,109632502,109648054,109625472,109642575,109630367,109638337,109635217,109639055,109638547,109634615,109637739,109630601,109646898,109635051,109634513,109624212,109626948,109625583,109646091,109628349,109636384,109628641,109642444,109632412,109632019,109634290,109634471,109637827,109629339,109632010,109627296,109633243…	-|-|-|-|-|-|-|-|-|-|-|-|-|-|-|-|-|-|-|-|-|-|-|-|-|-|-|-|-|-|-|-|-|-|-|-|-|-|-|-|-|-|-|-|-|-|-|-|-|-|-|-|-|-|-|-|-|-|-|-|-|-|-|-|-|-|-|-|-|-|-|-|-|-|-|-|-|-|-|-|-|-|-|-|-|-|-|-|-|-|-|-|-|-|-|-|-|
GO:0032505	reproduction of a single-celled organism	biological_process	0.09664	1	3	247	98	19637	1.09631e+26	-|-|-|
GO:0001836	release of cytochrome c from mitochondria	biological_process	0.09753	1	1	247	9	19637	109624842	-|
GO:0008637	apoptotic mitochondrial changes	biological_process	0.09753	1	1	247	9	19637	109624842	-|
GO:0097190	apoptotic signaling pathway	biological_process	0.09753	1	1	247	9	19637	109624842	-|
GO:0043169	cation binding	molecular_function	0.099046	1	51	247	3733	19637	109623565,109632377,109647904,109640131,109643891,109638180,109628895,109640621,109644508,109631733,109628131,109635787,109635051,109630601,109641597,109645495,109639282,109641528,109643586,109629806,109632351,109635678,109628641,109634290,109626651,109643485,109635373,109644431,109642912,109634633,109635974,109629943,109637421,109624212,109644447,109630317,109636657,109638237,109638936,109630110…	-|-|-|-|-|-|-|-|-|-|-|-|-|-|-|-|-|-|-|-|-|-|-|-|-|-|-|-|-|-|-|-|-|-|-|-|-|-|-|-|-|-|-|-|-|-|-|-|-|-|-|
GO:0034702	ion channel complex	cellular_component	0.10033	1	2	247	45	19637	1.09633e+17	-|-|
GO:0034703	cation channel complex	cellular_component	0.10033	1	2	247	45	19637	1.09633e+17	-|-|
GO:0019072	viral genome packaging	biological_process	0.10044	1	1	247	9	19637	109638337	-|
GO:0005905	coated pit	cellular_component	0.10166	1	1	247	9	19637	109626676	-|
GO:0012510	trans-Golgi network transport vesicle membrane	cellular_component	0.10166	1	1	247	9	19637	109626676	-|
GO:0030125	clathrin vesicle coat	cellular_component	0.10166	1	1	247	9	19637	109626676	-|
GO:0030130	clathrin coat of trans-Golgi network vesicle	cellular_component	0.10166	1	1	247	9	19637	109626676	-|
GO:0030132	clathrin coat of coated pit	cellular_component	0.10166	1	1	247	9	19637	109626676	-|
GO:0030136	clathrin-coated vesicle	cellular_component	0.10166	1	1	247	9	19637	109626676	-|
GO:0030140	trans-Golgi network transport vesicle	cellular_component	0.10166	1	1	247	9	19637	109626676	-|
GO:0030665	clathrin-coated vesicle membrane	cellular_component	0.10166	1	1	247	9	19637	109626676	-|
GO:0050852	T cell receptor signaling pathway	biological_process	0.1017	1	1	247	9	19637	109635041	-|
GO:0005802	trans-Golgi network	cellular_component	0.10181	1	1	247	9	19637	109628179	-|
GO:0006893	Golgi to plasma membrane transport	biological_process	0.10181	1	1	247	9	19637	109628179	-|
GO:0032386	regulation of intracellular transport	biological_process	0.10181	1	1	247	9	19637	109628179	-|
GO:0032388	positive regulation of intracellular transport	biological_process	0.10181	1	1	247	9	19637	109628179	-|
GO:0033157	regulation of intracellular protein transport	biological_process	0.10181	1	1	247	9	19637	109628179	-|
GO:0042996	regulation of Golgi to plasma membrane protein transport	biological_process	0.10181	1	1	247	9	19637	109628179	-|
GO:0042998	positive regulation of Golgi to plasma membrane protein transport	biological_process	0.10181	1	1	247	9	19637	109628179	-|
GO:0043001	Golgi to plasma membrane protein transport	biological_process	0.10181	1	1	247	9	19637	109628179	-|
GO:0051050	positive regulation of transport	biological_process	0.10181	1	1	247	9	19637	109628179	-|
GO:0051222	positive regulation of protein transport	biological_process	0.10181	1	1	247	9	19637	109628179	-|
GO:0071253	connexin binding	molecular_function	0.10181	1	1	247	9	19637	109628179	-|
GO:0090316	positive regulation of intracellular protein transport	biological_process	0.10181	1	1	247	9	19637	109628179	-|
GO:0015934	large ribosomal subunit	cellular_component	0.10324	1	1	247	9	19637	109635051	-|
GO:0006886	intracellular protein transport	biological_process	0.1033	1	11	247	624	19637	1.09627e+98	-|-|-|-|-|-|-|-|-|-|-|
GO:0000990	core RNA polymerase binding transcription factor activity	molecular_function	0.10363	1	2	247	48	19637	1.09632e+17	-|-|
GO:0000996	core DNA-dependent RNA polymerase binding promoter specificity activity	molecular_function	0.10363	1	2	247	48	19637	1.09632e+17	-|-|
GO:0016987	sigma factor activity	molecular_function	0.10363	1	2	247	48	19637	1.09632e+17	-|-|
GO:0003735	structural constituent of ribosome	molecular_function	0.10391	1	7	247	351	19637	1.09635e+62	-|-|-|-|-|-|-|
GO:0033014	tetrapyrrole biosynthetic process	biological_process	0.10409	1	3	247	100	19637	1.09638e+26	-|-|-|
GO:0005351	sugar:hydrogen symporter activity	molecular_function	0.106	1	1	247	10	19637	109647316	-|
GO:0015295	solute:hydrogen symporter activity	molecular_function	0.106	1	1	247	10	19637	109647316	-|
GO:0005048	signal sequence binding	molecular_function	0.10619	1	1	247	10	19637	109629136	-|
GO:0006614	SRP-dependent cotranslational protein targeting to membrane	biological_process	0.10853	1	2	247	48	19637	1.09629e+17	-|-|
GO:0045047	protein targeting to ER	biological_process	0.10853	1	2	247	48	19637	1.09629e+17	-|-|
GO:0072599	establishment of protein localization to endoplasmic reticulum	biological_process	0.10853	1	2	247	48	19637	1.09629e+17	-|-|
GO:0044707	single-multicellular organism process	biological_process	0.10872	1	13	247	774	19637	1.09638e+116	-|-|-|-|-|-|-|-|-|-|-|-|-|
GO:0072329	monocarboxylic acid catabolic process	biological_process	0.10901	1	1	247	10	19637	109637827	-|
GO:0000917	barrier septum assembly	biological_process	0.11077	1	3	247	104	19637	1.09627e+26	-|-|-|
GO:0032506	cytokinetic process	biological_process	0.11077	1	3	247	104	19637	1.09631e+26	-|-|-|
GO:0090529	cell septum assembly	biological_process	0.11077	1	3	247	104	19637	1.09631e+26	-|-|-|
GO:0016787	hydrolase activity	molecular_function	0.11093	1	48	247	3528	19637	109643571,109641881,109641091,109631136,109632399,109627451,109638180,109636886,109643891,109632377,109647400,109630371,109640179,109648054,109648009,109627318,109646555,109635678,109643586,109638547,109631733,109642575,109634631,109645495,109634615,109624212,109637421,109638497,109633244,109628349,109636384,109626948,109632412,109643485,109634290,109628641,109628184,109635823,109627296,109629339…	-|-|-|-|-|-|-|-|-|-|-|-|-|-|-|-|-|-|-|-|-|-|-|-|-|-|-|-|-|-|-|-|-|-|-|-|-|-|-|-|-|-|-|-|-|-|-|-|
GO:0000781	chromosome, telomeric region	cellular_component	0.11116	1	1	247	10	19637	109639032	-|
GO:0030312	external encapsulating structure	cellular_component	0.11243	1	3	247	103	19637	1.09644e+26	-|-|-|
GO:0006313	transposition, DNA-mediated	biological_process	0.11247	1	2	247	49	19637	1.09644e+17	-|-|
GO:0032196	transposition	biological_process	0.11247	1	2	247	49	19637	1.09636e+17	-|-|
GO:0060341	regulation of cellular localization	biological_process	0.11416	1	1	247	10	19637	109628179	-|
GO:0051345	positive regulation of hydrolase activity	biological_process	0.11615	1	1	247	11	19637	109624842	-|
GO:0006006	glucose metabolic process	biological_process	0.11619	1	2	247	52	19637	1.09636e+17	-|-|
GO:0005402	cation:sugar symporter activity	molecular_function	0.11644	1	1	247	11	19637	109647316	-|
GO:0047396	glycosylphosphatidylinositol diacylglycerol-lyase activity	molecular_function	0.11687	1	1	247	11	19637	109625583	-|
GO:0006461	protein complex assembly	biological_process	0.11689	1	9	247	505	19637	1.09642e+80	-|-|-|-|-|-|-|-|-|
GO:0051704	multi-organism process	biological_process	0.11703	1	18	247	1154	19637	1.0964e+161	-|-|-|-|-|-|-|-|-|-|-|-|-|-|-|-|-|-|
GO:0004652	polynucleotide adenylyltransferase activity	molecular_function	0.12035	1	1	247	11	19637	109634642	-|
GO:0070271	protein complex biogenesis	biological_process	0.12091	1	9	247	509	19637	1.09637e+80	-|-|-|-|-|-|-|-|-|
GO:0006730	one-carbon metabolic process	biological_process	0.121	1	1	247	11	19637	109629339	-|
GO:0002429	immune response-activating cell surface receptor signaling pathway	biological_process	0.12141	1	1	247	11	19637	109635041	-|
GO:0002757	immune response-activating signal transduction	biological_process	0.12141	1	1	247	11	19637	109635041	-|
GO:0002768	immune response-regulating cell surface receptor signaling pathway	biological_process	0.12141	1	1	247	11	19637	109635041	-|
GO:0050851	antigen receptor-mediated signaling pathway	biological_process	0.12141	1	1	247	11	19637	109635041	-|
GO:0042162	telomeric DNA binding	molecular_function	0.12151	1	1	247	11	19637	109639032	-|
GO:0022843	voltage-gated cation channel activity	molecular_function	0.122	1	3	247	105	19637	1.09634e+26	-|-|-|
GO:0060627	regulation of vesicle-mediated transport	biological_process	0.12267	1	1	247	11	19637	109628179	-|
GO:0003008	system process	biological_process	0.12315	1	3	247	109	19637	1.09638e+26	-|-|-|
GO:0008608	attachment of spindle microtubules to kinetochore	biological_process	0.12443	1	2	247	52	19637	1.0963e+17	-|-|
GO:0020012	evasion or tolerance of host immune response	biological_process	0.12531	1	1	247	12	19637	109642379	-|
GO:0051805	evasion or tolerance of immune response of other organism involved in symbiotic interaction	biological_process	0.12531	1	1	247	12	19637	109642379	-|
GO:0052564	response to immune response of other organism involved in symbiotic interaction	biological_process	0.12531	1	1	247	12	19637	109642379	-|
GO:0052572	response to host immune response	biological_process	0.12531	1	1	247	12	19637	109642379	-|
GO:0043281	regulation of cysteine-type endopeptidase activity involved in apoptotic process	biological_process	0.12537	1	1	247	12	19637	109624842	-|
GO:2000116	regulation of cysteine-type endopeptidase activity	biological_process	0.12537	1	1	247	12	19637	109624842	-|
GO:0030436	asexual sporulation	biological_process	0.12582	1	1	247	12	19637	109636886	-|
GO:0005996	monosaccharide metabolic process	biological_process	0.1259	1	3	247	110	19637	1.09636e+26	-|-|-|
GO:0042060	wound healing	biological_process	0.12594	1	4	247	170	19637	1.09648e+35	-|-|-|-|
GO:0006094	gluconeogenesis	biological_process	0.12701	1	1	247	12	19637	109624733	-|
GO:0019319	hexose biosynthetic process	biological_process	0.12701	1	1	247	12	19637	109624733	-|
GO:0046364	monosaccharide biosynthetic process	biological_process	0.12701	1	1	247	12	19637	109624733	-|
GO:0042600	chorion	cellular_component	0.12721	1	2	247	54	19637	1.09644e+17	-|-|
GO:0022412	cellular process involved in reproduction in multicellular organism	biological_process	0.1274	1	2	247	55	19637	1.09626e+17	-|-|
GO:0004185	serine-type carboxypeptidase activity	molecular_function	0.12782	1	1	247	12	19637	109631733	-|
GO:0042151	nematocyst	cellular_component	0.12912	1	1	247	11	19637	109628179	-|
GO:0009986	cell surface	cellular_component	0.12919	1	1	247	12	19637	109643571	-|
GO:0019062	viral attachment to host cell	biological_process	0.1306	1	1	247	12	19637	109629339	-|
GO:0044650	adhesion of symbiont to host cell	biological_process	0.1306	1	1	247	12	19637	109629339	-|
GO:0006892	post-Golgi vesicle-mediated transport	biological_process	0.13071	1	1	247	12	19637	109628179	-|
GO:0003674	molecular_function	molecular_function	0.13114	1	203	247	17416	19637	109643485,109644431,109639750,109628184,109635823,109629991,109635373,109629943,109633244,109634633,109641908,109630524,109639436,109638936,109638237,109634420,109637271,109639148,109626821,109646322,109642158,109632102,109633301,109634462,109644717,109627572,109634619,109648153,109627252,109644141,109643406,109645108,109640179,109636826,109629398,109641881,109643571,109626032,109634642,109638180…	-|-|-|-|-|-|-|-|-|-|-|-|-|-|-|-|-|-|-|-|-|-|-|-|-|-|-|-|-|-|-|-|-|-|-|-|-|-|-|-|-|-|-|-|-|-|-|-|-|-|-|-|-|-|-|-|-|-|-|-|-|-|-|-|-|-|-|-|-|-|-|-|-|-|-|-|-|-|-|-|-|-|-|-|-|-|-|-|-|-|-|-|-|-|-|-|-|-|-|-|-|-|-|-|-|-|-|-|-|-|-|-|-|-|-|-|-|-|-|-|-|-|-|-|-|-|-|-|-|-|-|-|-|-|-|-|-|-|-|-|-|-|-|-|-|-|-|-|-|-|-|-|-|-|-|-|-|-|-|-|-|-|-|-|-|-|-|-|-|-|-|-|-|-|-|-|-|-|-|-|-|-|-|-|-|-|-|-|-|-|-|-|-|-|-|-|-|-|-|-…
GO:0012505	endomembrane system	cellular_component	0.13175	1	7	247	369	19637	1.09627e+62	-|-|-|-|-|-|-|
GO:0002764	immune response-regulating signaling pathway	biological_process	0.1328	1	1	247	12	19637	109635041	-|
GO:0070972	protein localization to endoplasmic reticulum	biological_process	0.13462	1	2	247	55	19637	1.09633e+17	-|-|
GO:0046912	transferase activity, transferring acyl groups, acyl groups converted into alkyl on transfer	molecular_function	0.13468	1	1	247	12	19637	109640621	-|
GO:0004668	protein-arginine deiminase activity	molecular_function	0.13486	1	1	247	12	19637	109637421	-|
GO:0046914	transition metal ion binding	molecular_function	0.13487	1	28	247	1980	19637	109631733,109628131,109640621,109638936,109638237,109641597,109630601,109635051,109630110,109635787,109646322,109636455,109633243,109644717,109638207,109638329,109642586,109632351,109641244,109643485,109626651,109635373,109629943,109636657,109628895,109630317,109638180,109643891	-|-|-|-|-|-|-|-|-|-|-|-|-|-|-|-|-|-|-|-|-|-|-|-|-|-|-|-|
GO:0000226	microtubule cytoskeleton organization	biological_process	0.13544	1	4	247	172	19637	1.09642e+35	-|-|-|-|
GO:0008150	biological_process	biological_process	0.13611	1	168	247	14143	19637	109641091,109625245,109628895,109636886,109643891,109644307,109627451,109643837,109633185,109634409,109648054,109630564,109632502,109648009,109644445,109628921,109634753,109630617,109632351,109645135,109643595,109639055,109638547,109630367,109638337,109642575,109648247,109635051,109646898,109637739,109625341,109640233,109637421,109624212,109634513,109646091,109635841,109625583,109634290,109632019…	-|-|-|-|-|-|-|-|-|-|-|-|-|-|-|-|-|-|-|-|-|-|-|-|-|-|-|-|-|-|-|-|-|-|-|-|-|-|-|-|-|-|-|-|-|-|-|-|-|-|-|-|-|-|-|-|-|-|-|-|-|-|-|-|-|-|-|-|-|-|-|-|-|-|-|-|-|-|-|-|-|-|-|-|-|-|-|-|-|-|-|-|-|-|-|-|-|-|-|-|-|-|-|-|-|-|-|-|-|-|-|-|-|-|-|-|-|-|-|-|-|-|-|-|-|-|-|-|-|-|-|-|-|-|-|-|-|-|-|-|-|-|-|-|-|-|-|-|-|-|-|-|-|-|-|-|-|-|-|-|-|-|-|-|-|-|-|-|
GO:0022414	reproductive process	biological_process	0.13622	1	4	247	168	19637	1.09626e+35	-|-|-|-|
GO:0048193	Golgi vesicle transport	biological_process	0.13635	1	4	247	175	19637	1.09638e+35	-|-|-|-|
GO:0006032	chitin catabolic process	biological_process	0.13636	1	1	247	12	19637	109630601	-|
GO:0046348	amino sugar catabolic process	biological_process	0.13636	1	1	247	12	19637	109630601	-|
GO:1901072	glucosamine-containing compound catabolic process	biological_process	0.13636	1	1	247	12	19637	109630601	-|
GO:0004674	protein serine/threonine kinase activity	molecular_function	0.1379	1	5	247	233	19637	1.09633e+44	-|-|-|-|-|
GO:0007606	sensory perception of chemical stimulus	biological_process	0.13817	1	2	247	59	19637	1.09631e+17	-|-|
GO:0030151	molybdenum ion binding	molecular_function	0.13844	1	1	247	13	19637	109641244	-|
GO:0043933	macromolecular complex subunit organization	biological_process	0.13847	1	10	247	600	19637	1.09627e+89	-|-|-|-|-|-|-|-|-|-|
GO:0006613	cotranslational protein targeting to membrane	biological_process	0.13969	1	2	247	56	19637	1.09629e+17	-|-|
GO:0006950	response to stress	biological_process	0.14047	1	15	247	971	19637	1.0964e+134	-|-|-|-|-|-|-|-|-|-|-|-|-|-|-|
GO:0051090	regulation of sequence-specific DNA binding transcription factor activity	biological_process	0.14109	1	1	247	13	19637	109630524	-|
GO:0015232	heme transporter activity	molecular_function	0.14183	1	1	247	13	19637	109637739	-|
GO:0034453	microtubule anchoring	biological_process	0.14286	1	2	247	57	19637	1.0963e+17	-|-|
GO:0071702	organic substance transport	biological_process	0.14318	1	17	247	1126	19637	1.09628e+152	-|-|-|-|-|-|-|-|-|-|-|-|-|-|-|-|-|
GO:0003013	circulatory system process	biological_process	0.14406	1	1	247	14	19637	109637739	-|
GO:0003018	vascular process in circulatory system	biological_process	0.14406	1	1	247	14	19637	109637739	-|
GO:0008015	blood circulation	biological_process	0.14406	1	1	247	14	19637	109637739	-|
GO:0035150	regulation of tube size	biological_process	0.14406	1	1	247	14	19637	109637739	-|
GO:0050880	regulation of blood vessel size	biological_process	0.14406	1	1	247	14	19637	109637739	-|
GO:0007266	Rho protein signal transduction	biological_process	0.14446	1	3	247	108	19637	1.09638e+26	-|-|-|
GO:0035023	regulation of Rho protein signal transduction	biological_process	0.14446	1	3	247	108	19637	1.09648e+26	-|-|-|
GO:0006323	DNA packaging	biological_process	0.14609	1	2	247	59	19637	1.09638e+17	-|-|
GO:0006879	cellular iron ion homeostasis	biological_process	0.1469	1	1	247	13	19637	109632102	-|
GO:0046916	cellular transition metal ion homeostasis	biological_process	0.1469	1	1	247	13	19637	109632102	-|
GO:0055072	iron ion homeostasis	biological_process	0.1469	1	1	247	13	19637	109632102	-|
GO:0043167	ion binding	molecular_function	0.14712	1	76	247	5968	19637	109640179,109623565,109632377,109639032,109647904,109631136,109626032,109641881,109643571,109640131,109638180,109644508,109635787,109635805,109641597,109645495,109639282,109631382,109643586,109629806,109635678,109626207,109643485,109635373,109635823,109629991,109644431,109634633,109635974,109629943,109626957,109638237,109638936,109630524,109639148,109636455,109646322,109648153,109641244,109633027…	-|-|-|-|-|-|-|-|-|-|-|-|-|-|-|-|-|-|-|-|-|-|-|-|-|-|-|-|-|-|-|-|-|-|-|-|-|-|-|-|-|-|-|-|-|-|-|-|-|-|-|-|-|-|-|-|-|-|-|-|-|-|-|-|-|-|-|-|-|-|-|-|-|-|-|-|
GO:0006612	protein targeting to membrane	biological_process	0.14718	1	2	247	58	19637	1.09629e+17	-|-|
GO:0005509	calcium ion binding	molecular_function	0.14847	1	12	247	732	19637	1.09644e+107	-|-|-|-|-|-|-|-|-|-|-|-|
GO:0033365	protein localization to organelle	biological_process	0.14894	1	5	247	244	19637	1.09642e+44	-|-|-|-|-|
GO:0030658	transport vesicle membrane	cellular_component	0.14937	1	2	247	61	19637	1.09636e+17	-|-|
GO:0007617	mating behavior	biological_process	0.14943	1	1	247	13	19637	109642379	-|
GO:0007618	mating	biological_process	0.14943	1	1	247	13	19637	109642379	-|
GO:0019098	reproductive behavior	biological_process	0.14943	1	1	247	13	19637	109642379	-|
GO:0044703	multi-organism reproductive process	biological_process	0.14943	1	1	247	13	19637	109642379	-|
GO:0003746	translation elongation factor activity	molecular_function	0.15081	1	1	247	15	19637	109644141	-|
GO:0000270	peptidoglycan metabolic process	biological_process	0.15194	1	1	247	14	19637	109627296	-|
GO:0016813	hydrolase activity, acting on carbon-nitrogen (but not peptide) bonds, in linear amidines	molecular_function	0.15374	1	1	247	14	19637	109637421	-|
GO:0009279	cell outer membrane	cellular_component	0.15465	1	1	247	15	19637	109634171	-|
GO:0005575	cellular_component	cellular_component	0.15474	1	130	247	10728	19637	109627599,109645495,109634631,109635787,109630111,109632903,109627318,109626207,109635678,109631382,109647684,109643586,109627252,109644141,109643406,109629398,109643571,109641881,109634642,109638180,109630524,109638936,109638237,109626821,109642158,109646322,109632102,109644717,109634619,109640459,109639750,109629991,109630278,109635823,109629943,109627176,109639055,109638547,109634539,109630367…	-|-|-|-|-|-|-|-|-|-|-|-|-|-|-|-|-|-|-|-|-|-|-|-|-|-|-|-|-|-|-|-|-|-|-|-|-|-|-|-|-|-|-|-|-|-|-|-|-|-|-|-|-|-|-|-|-|-|-|-|-|-|-|-|-|-|-|-|-|-|-|-|-|-|-|-|-|-|-|-|-|-|-|-|-|-|-|-|-|-|-|-|-|-|-|-|-|-|-|-|-|-|-|-|-|-|-|-|-|-|-|-|-|-|-|-|-|-|-|-|-|-|-|-|-|-|-|-|-|-|
GO:0006605	protein targeting	biological_process	0.1554	1	5	247	248	19637	1.09629e+44	-|-|-|-|-|
GO:0055076	transition metal ion homeostasis	biological_process	0.15603	1	1	247	14	19637	109632102	-|
GO:0005819	spindle	cellular_component	0.15684	1	3	247	119	19637	1.0963e+26	-|-|-|
GO:0008104	protein localization	biological_process	0.16085	1	14	247	909	19637	1.09629e+125	-|-|-|-|-|-|-|-|-|-|-|-|-|-|
GO:0043631	RNA polyadenylation	biological_process	0.16091	1	1	247	15	19637	109634642	-|
GO:0005794	Golgi apparatus	cellular_component	0.16195	1	3	247	122	19637	1.09647e+26	-|-|-|
GO:0042277	peptide binding	molecular_function	0.16279	1	1	247	16	19637	109629136	-|
GO:0044406	adhesion to host	biological_process	0.16298	1	1	247	15	19637	109629339	-|
GO:0051825	adhesion to other organism involved in symbiotic interaction	biological_process	0.16298	1	1	247	15	19637	109629339	-|
GO:0048309	endoplasmic reticulum inheritance	biological_process	0.16308	1	1	247	16	19637	109627318	-|
GO:0016197	endosomal transport	biological_process	0.16339	1	1	247	15	19637	109626821	-|
GO:0065009	regulation of molecular function	biological_process	0.16352	1	3	247	121	19637	1.09625e+26	-|-|-|
GO:0071822	protein complex subunit organization	biological_process	0.1646	1	9	247	548	19637	1.09642e+80	-|-|-|-|-|-|-|-|-|
GO:0006575	cellular modified amino acid metabolic process	biological_process	0.16533	1	2	247	65	19637	1.09629e+17	-|-|
GO:0051119	sugar transmembrane transporter activity	molecular_function	0.16543	1	1	247	16	19637	109647316	-|
GO:0007010	cytoskeleton organization	biological_process	0.1678	1	9	247	533	19637	1.09627e+80	-|-|-|-|-|-|-|-|-|
GO:0004867	serine-type endopeptidase inhibitor activity	molecular_function	0.16832	1	2	247	64	19637	1.09629e+17	-|-|
GO:0009611	response to wounding	biological_process	0.16946	1	4	247	191	19637	1.09648e+35	-|-|-|-|
GO:0006873	cellular ion homeostasis	biological_process	0.16997	1	2	247	63	19637	1.09632e+17	-|-|
GO:0006875	cellular metal ion homeostasis	biological_process	0.16997	1	2	247	63	19637	1.09632e+17	-|-|
GO:0030003	cellular cation homeostasis	biological_process	0.16997	1	2	247	63	19637	1.09632e+17	-|-|
GO:0006275	regulation of DNA replication	biological_process	0.17009	1	1	247	16	19637	109632010	-|
GO:0006606	protein import into nucleus	biological_process	0.1705	1	3	247	125	19637	1.09642e+26	-|-|-|
GO:0034504	protein localization to nucleus	biological_process	0.1705	1	3	247	125	19637	1.09642e+26	-|-|-|
GO:0044744	protein targeting to nucleus	biological_process	0.1705	1	3	247	125	19637	1.09627e+26	-|-|-|
GO:0051170	nuclear import	biological_process	0.1705	1	3	247	125	19637	1.09627e+26	-|-|-|
GO:0048308	organelle inheritance	biological_process	0.17218	1	1	247	17	19637	109627318	-|
GO:0044380	protein localization to cytoskeleton	biological_process	0.17298	1	1	247	17	19637	109641665	-|
GO:0071988	protein localization to spindle pole body	biological_process	0.17298	1	1	247	17	19637	109641665	-|
GO:0052547	regulation of peptidase activity	biological_process	0.17353	1	1	247	17	19637	109624842	-|
GO:0052548	regulation of endopeptidase activity	biological_process	0.17353	1	1	247	17	19637	109624842	-|
GO:0055065	metal ion homeostasis	biological_process	0.17378	1	2	247	64	19637	1.09632e+17	-|-|
GO:0000910	cytokinesis	biological_process	0.17413	1	3	247	128	19637	1.09631e+26	-|-|-|
GO:0016780	phosphotransferase activity, for other substituted phosphate groups	molecular_function	0.17426	1	1	247	17	19637	109634462	-|
GO:0008152	metabolic process	biological_process	0.17446	1	109	247	8971	19637	109643485,109635373,109633244,109626957,109629943,109635974,109631324,109634420,109638936,109630524,109632869,109633301,109642158,109646322,109636455,109624800,109648153,109634462,109643406,109630371,109640179,109644141,109632377,109639032,109634609,109647400,109627741,109647904,109631310,109641881,109643571,109631136,109626032,109629398,109624893,109632399,109634642,109647051,109625060,109642173…	-|-|-|-|-|-|-|-|-|-|-|-|-|-|-|-|-|-|-|-|-|-|-|-|-|-|-|-|-|-|-|-|-|-|-|-|-|-|-|-|-|-|-|-|-|-|-|-|-|-|-|-|-|-|-|-|-|-|-|-|-|-|-|-|-|-|-|-|-|-|-|-|-|-|-|-|-|-|-|-|-|-|-|-|-|-|-|-|-|-|-|-|-|-|-|-|-|-|-|-|-|-|-|-|-|-|-|-|-|
GO:0008013	beta-catenin binding	molecular_function	0.17482	1	1	247	17	19637	109643595	-|
GO:0016426	tRNA (adenine) methyltransferase activity	molecular_function	0.17792	1	1	247	18	19637	109632502	-|
GO:0016429	tRNA (adenine-N1-)-methyltransferase activity	molecular_function	0.17792	1	1	247	18	19637	109632502	-|
GO:0006414	translational elongation	biological_process	0.1782	1	1	247	18	19637	109644141	-|
GO:0030488	tRNA methylation	biological_process	0.17848	1	1	247	18	19637	109632502	-|
GO:0031515	tRNA (m1A) methyltransferase complex	cellular_component	0.17848	1	1	247	18	19637	109632502	-|
GO:0034708	methyltransferase complex	cellular_component	0.17848	1	1	247	18	19637	109632502	-|
GO:0043527	tRNA methyltransferase complex	cellular_component	0.17848	1	1	247	18	19637	109632502	-|
GO:0030001	metal ion transport	biological_process	0.17895	1	9	247	551	19637	1.09629e+80	-|-|-|-|-|-|-|-|-|
GO:0046907	intracellular transport	biological_process	0.17961	1	12	247	778	19637	1.09642e+107	-|-|-|-|-|-|-|-|-|-|-|-|
GO:0050830	defense response to Gram-positive bacterium	biological_process	0.18034	1	1	247	17	19637	109641874	-|
GO:0005088	Ras guanyl-nucleotide exchange factor activity	molecular_function	0.18046	1	3	247	121	19637	1.09638e+26	-|-|-|
GO:0005089	Rho guanyl-nucleotide exchange factor activity	molecular_function	0.18046	1	3	247	121	19637	1.09635e+26	-|-|-|
GO:0050801	ion homeostasis	biological_process	0.18141	1	2	247	66	19637	1.09636e+17	-|-|
GO:0055080	cation homeostasis	biological_process	0.18141	1	2	247	66	19637	1.09632e+17	-|-|
GO:0043170	macromolecule metabolic process	biological_process	0.18149	1	79	247	6360	19637	109630601,109635051,109646898,109634615,109635217,109638547,109639055,109630367,109642575,109638337,109648054,109648009,109632502,109643837,109647729,109628895,109627451,109636886,109645613,109636615,109629136,109642586,109624842,109627296,109632010,109634471,109632412,109632019,109634290,109628641,109642444,109628349,109636384,109626948,109646091,109634513,109645495,109634631,109635979,109635805…	-|-|-|-|-|-|-|-|-|-|-|-|-|-|-|-|-|-|-|-|-|-|-|-|-|-|-|-|-|-|-|-|-|-|-|-|-|-|-|-|-|-|-|-|-|-|-|-|-|-|-|-|-|-|-|-|-|-|-|-|-|-|-|-|-|-|-|-|-|-|-|-|-|-|-|-|-|-|-|
GO:0005798	Golgi-associated vesicle	cellular_component	0.18159	1	1	247	17	19637	109626676	-|
GO:0030660	Golgi-associated vesicle membrane	cellular_component	0.18159	1	1	247	17	19637	109626676	-|
GO:0030120	vesicle coat	cellular_component	0.18211	1	2	247	69	19637	1.09627e+17	-|-|
GO:0030135	coated vesicle	cellular_component	0.18211	1	2	247	69	19637	1.09636e+17	-|-|
GO:0030662	coated vesicle membrane	cellular_component	0.18211	1	2	247	69	19637	1.09627e+17	-|-|
GO:0033013	tetrapyrrole metabolic process	biological_process	0.1841	1	3	247	131	19637	1.09633e+26	-|-|-|
GO:0005887	integral to plasma membrane	cellular_component	0.1844	1	3	247	130	19637	1.09643e+26	-|-|-|
GO:0007600	sensory perception	biological_process	0.18461	1	2	247	71	19637	1.09631e+17	-|-|
GO:0008238	exopeptidase activity	molecular_function	0.18575	1	3	247	130	19637	1.09627e+26	-|-|-|
GO:0044702	single organism reproductive process	biological_process	0.18589	1	3	247	126	19637	1.09644e+26	-|-|-|
GO:0051052	regulation of DNA metabolic process	biological_process	0.18832	1	1	247	18	19637	109632010	-|
GO:0042180	cellular ketone metabolic process	biological_process	0.18852	1	1	247	18	19637	109625472	-|
GO:0008134	transcription factor binding	molecular_function	0.18901	1	4	247	198	19637	1.09627e+35	-|-|-|-|
GO:0008061	chitin binding	molecular_function	0.18956	1	1	247	19	19637	109630601	-|
GO:0051184	cofactor transporter activity	molecular_function	0.19014	1	1	247	18	19637	109637739	-|
GO:0030659	cytoplasmic vesicle membrane	cellular_component	0.1903	1	2	247	71	19637	1.09636e+17	-|-|
GO:0051705	multi-organism behavior	biological_process	0.19191	1	1	247	17	19637	109642379	-|
GO:0044057	regulation of system process	biological_process	0.19193	1	1	247	19	19637	109637739	-|
GO:0000151	ubiquitin ligase complex	cellular_component	0.19236	1	3	247	134	19637	1.0963e+26	-|-|-|
GO:0005577	fibrinogen complex	cellular_component	0.19431	1	3	247	135	19637	1.09647e+26	-|-|-|
GO:0030168	platelet activation	biological_process	0.19431	1	3	247	135	19637	1.09642e+26	-|-|-|
GO:0004930	G-protein coupled receptor activity	molecular_function	0.19451	1	11	247	732	19637	1.09646e+98	-|-|-|-|-|-|-|-|-|-|-|
GO:0031226	intrinsic to plasma membrane	cellular_component	0.19544	1	3	247	134	19637	1.09633e+26	-|-|-|
GO:0003006	developmental process involved in reproduction	biological_process	0.19561	1	2	247	72	19637	1.09626e+17	-|-|
GO:0030133	transport vesicle	cellular_component	0.19581	1	2	247	73	19637	1.09636e+17	-|-|
GO:0033218	amide binding	molecular_function	0.19954	1	1	247	20	19637	109629136	-|
GO:0004488	methylenetetrahydrofolate dehydrogenase (NADP+) activity	molecular_function	0.19974	1	1	247	20	19637	109629339	-|
GO:1901606	alpha-amino acid catabolic process	biological_process	0.20032	1	1	247	20	19637	109625472	-|
GO:0004559	alpha-mannosidase activity	molecular_function	0.20058	1	1	247	18	19637	109641091	-|
GO:0009982	pseudouridine synthase activity	molecular_function	0.20099	1	1	247	20	19637	109638547	-|
GO:0006334	nucleosome assembly	biological_process	0.20187	1	1	247	20	19637	109636455	-|
GO:0031497	chromatin assembly	biological_process	0.20187	1	1	247	20	19637	109636455	-|
GO:0034728	nucleosome organization	biological_process	0.20187	1	1	247	20	19637	109636455	-|
GO:0016055	Wnt receptor signaling pathway	biological_process	0.2025	1	2	247	74	19637	1.09646e+17	-|-|
GO:0000778	condensed nuclear chromosome kinetochore	cellular_component	0.20289	1	2	247	72	19637	1.09629e+17	-|-|
GO:0000780	condensed nuclear chromosome, centromeric region	cellular_component	0.20289	1	2	247	72	19637	1.09629e+17	-|-|
GO:0000942	condensed nuclear chromosome outer kinetochore	cellular_component	0.20289	1	2	247	72	19637	1.09629e+17	-|-|
GO:0042729	DASH complex	cellular_component	0.20289	1	2	247	72	19637	1.09629e+17	-|-|
GO:0019439	aromatic compound catabolic process	biological_process	0.20426	1	3	247	135	19637	1.09634e+26	-|-|-|
GO:0055082	cellular chemical homeostasis	biological_process	0.20508	1	2	247	72	19637	1.09632e+17	-|-|
GO:0010181	FMN binding	molecular_function	0.20543	1	1	247	19	19637	109629991	-|
GO:0004222	metalloendopeptidase activity	molecular_function	0.20658	1	4	247	203	19637	1.09632e+35	-|-|-|-|
GO:1901136	carbohydrate derivative catabolic process	biological_process	0.20693	1	2	247	73	19637	1.09627e+17	-|-|
GO:0015923	mannosidase activity	molecular_function	0.20905	1	1	247	19	19637	109641091	-|
GO:0043934	sporulation	biological_process	0.20921	1	1	247	21	19637	109636886	-|
GO:0015031	protein transport	biological_process	0.20936	1	12	247	804	19637	1.09627e+107	-|-|-|-|-|-|-|-|-|-|-|-|
GO:0045184	establishment of protein localization	biological_process	0.20936	1	12	247	804	19637	1.09636e+107	-|-|-|-|-|-|-|-|-|-|-|-|
GO:0006030	chitin metabolic process	biological_process	0.20962	1	1	247	20	19637	109630601	-|
GO:1901071	glucosamine-containing compound metabolic process	biological_process	0.20962	1	1	247	20	19637	109630601	-|
GO:0005244	voltage-gated ion channel activity	molecular_function	0.21026	1	3	247	138	19637	1.09633e+26	-|-|-|
GO:0022832	voltage-gated channel activity	molecular_function	0.21026	1	3	247	138	19637	1.09633e+26	-|-|-|
GO:0007265	Ras protein signal transduction	biological_process	0.21285	1	3	247	131	19637	1.09648e+26	-|-|-|
GO:0046578	regulation of Ras protein signal transduction	biological_process	0.21285	1	3	247	131	19637	1.09635e+26	-|-|-|
GO:1901361	organic cyclic compound catabolic process	biological_process	0.21336	1	3	247	138	19637	1.09644e+26	-|-|-|
GO:0019953	sexual reproduction	biological_process	0.21452	1	3	247	136	19637	1.09644e+26	-|-|-|
GO:0044391	ribosomal subunit	cellular_component	0.21519	1	1	247	21	19637	109635051	-|
GO:0012506	vesicle membrane	cellular_component	0.21629	1	2	247	77	19637	1.09627e+17	-|-|
GO:0033036	macromolecule localization	biological_process	0.21772	1	15	247	1048	19637	1.0963e+134	-|-|-|-|-|-|-|-|-|-|-|-|-|-|-|
GO:0070851	growth factor receptor binding	molecular_function	0.21827	1	1	247	22	19637	109642379	-|
GO:0016192	vesicle-mediated transport	biological_process	0.21834	1	7	247	428	19637	1.0964e+62	-|-|-|-|-|-|-|
GO:0005840	ribosome	cellular_component	0.21851	1	6	247	358	19637	1.09639e+53	-|-|-|-|-|-|
GO:0002253	activation of immune response	biological_process	0.21871	1	1	247	21	19637	109635041	-|
GO:0006333	chromatin assembly or disassembly	biological_process	0.21896	1	1	247	22	19637	109636455	-|
GO:0005816	spindle pole body	cellular_component	0.22034	1	1	247	22	19637	109642158	-|
GO:0005823	central plaque of spindle pole body	cellular_component	0.22034	1	1	247	22	19637	109642158	-|
GO:0044450	microtubule organizing center part	cellular_component	0.22034	1	1	247	22	19637	109642158	-|
GO:0020037	heme binding	molecular_function	0.22186	1	3	247	146	19637	1.09625e+26	-|-|-|
GO:0017080	sodium channel regulator activity	molecular_function	0.22205	1	1	247	21	19637	109634642	-|
GO:0019871	sodium channel inhibitor activity	molecular_function	0.22205	1	1	247	21	19637	109634642	-|
GO:0044433	cytoplasmic vesicle part	cellular_component	0.22244	1	2	247	79	19637	1.09636e+17	-|-|
GO:0001775	cell activation	biological_process	0.22758	1	3	247	146	19637	1.09635e+26	-|-|-|
GO:0048878	chemical homeostasis	biological_process	0.22872	1	2	247	78	19637	1.09636e+17	-|-|
GO:0009396	folic acid-containing compound biosynthetic process	biological_process	0.22945	1	1	247	23	19637	109629339	-|
GO:0034622	cellular macromolecular complex assembly	biological_process	0.23196	1	6	247	368	19637	1.09635e+53	-|-|-|-|-|-|
GO:0005319	lipid transporter activity	molecular_function	0.2323	1	1	247	24	19637	109633445	-|
GO:0009405	pathogenesis	biological_process	0.23249	1	6	247	359	19637	1.09632e+53	-|-|-|-|-|-|
GO:0006913	nucleocytoplasmic transport	biological_process	0.23264	1	3	247	147	19637	1.09642e+26	-|-|-|
GO:0051169	nuclear transport	biological_process	0.23264	1	3	247	147	19637	1.09642e+26	-|-|-|
GO:0004888	transmembrane signaling receptor activity	molecular_function	0.23306	1	13	247	912	19637	1.0963e+116	-|-|-|-|-|-|-|-|-|-|-|-|-|
GO:0071944	cell periphery	cellular_component	0.23433	1	9	247	592	19637	1.0963e+80	-|-|-|-|-|-|-|-|-|
GO:0044427	chromosomal part	cellular_component	0.23443	1	5	247	288	19637	1.09644e+44	-|-|-|-|-|
GO:0004803	transposase activity	molecular_function	0.23559	1	1	247	23	19637	109643571	-|
GO:0048646	anatomical structure formation involved in morphogenesis	biological_process	0.23701	1	2	247	81	19637	1.09644e+17	-|-|
GO:0042393	histone binding	molecular_function	0.2406	1	1	247	24	19637	109636657	-|
GO:0008092	cytoskeletal protein binding	molecular_function	0.24116	1	9	247	585	19637	1.09627e+80	-|-|-|-|-|-|-|-|-|
GO:0000723	telomere maintenance	biological_process	0.24295	1	1	247	24	19637	109648153	-|
GO:0032200	telomere organization	biological_process	0.24295	1	1	247	24	19637	109648153	-|
GO:0060249	anatomical structure homeostasis	biological_process	0.24295	1	1	247	24	19637	109648153	-|
GO:0006541	glutamine metabolic process	biological_process	0.24375	1	1	247	25	19637	109647400	-|
GO:0051262	protein tetramerization	biological_process	0.24453	1	1	247	24	19637	109624842	-|
GO:0000940	condensed chromosome outer kinetochore	cellular_component	0.24458	1	2	247	82	19637	1.09629e+17	-|-|
GO:0015979	photosynthesis	biological_process	0.24471	1	3	247	147	19637	1.09633e+26	-|-|-|
GO:0044238	primary metabolic process	biological_process	0.24557	1	89	247	7371	19637	109628895,109644307,109636886,109627451,109641091,109648054,109632502,109648009,109647729,109643837,109625472,109646898,109635051,109634615,109638547,109635217,109639055,109638337,109630367,109642575,109636384,109628349,109646091,109625583,109626948,109624212,109634513,109637827,109634471,109634290,109632412,109632019,109642444,109628641,109642586,109624842,109632010,109629339,109645613,109639273…	-|-|-|-|-|-|-|-|-|-|-|-|-|-|-|-|-|-|-|-|-|-|-|-|-|-|-|-|-|-|-|-|-|-|-|-|-|-|-|-|-|-|-|-|-|-|-|-|-|-|-|-|-|-|-|-|-|-|-|-|-|-|-|-|-|-|-|-|-|-|-|-|-|-|-|-|-|-|-|-|-|-|-|-|-|-|-|-|-|
GO:0042559	pteridine-containing compound biosynthetic process	biological_process	0.2462	1	1	247	25	19637	109629339	-|
GO:0015743	malate transport	biological_process	0.24781	1	1	247	25	19637	109638936	-|
GO:0051641	cellular localization	biological_process	0.2509	1	14	247	995	19637	1.09636e+125	-|-|-|-|-|-|-|-|-|-|-|-|-|-|
GO:0016798	hydrolase activity, acting on glycosyl bonds	molecular_function	0.25132	1	4	247	221	19637	1.09624e+35	-|-|-|-|
GO:0004842	ubiquitin-protein ligase activity	molecular_function	0.25153	1	4	247	226	19637	1.09648e+35	-|-|-|-|
GO:0019787	small conjugating protein ligase activity	molecular_function	0.25153	1	4	247	226	19637	1.09638e+35	-|-|-|-|
GO:0006812	cation transport	biological_process	0.25177	1	12	247	843	19637	1.09636e+107	-|-|-|-|-|-|-|-|-|-|-|-|
GO:0008270	zinc ion binding	molecular_function	0.25233	1	22	247	1650	19637	1.09643e+197	-|-|-|-|-|-|-|-|-|-|-|-|-|-|-|-|-|-|-|-|-|-|
GO:0019054	modulation by virus of host process	biological_process	0.25306	1	1	247	25	19637	109635787	-|
GO:0044068	modulation by symbiont of host cellular process	biological_process	0.25306	1	1	247	25	19637	109635787	-|
GO:0016050	vesicle organization	biological_process	0.2533	1	1	247	26	19637	109638337	-|
GO:0019354	siroheme biosynthetic process	biological_process	0.25399	1	1	247	26	19637	109629339	-|
GO:0043115	precorrin-2 dehydrogenase activity	molecular_function	0.25399	1	1	247	26	19637	109629339	-|
GO:0046156	siroheme metabolic process	biological_process	0.25399	1	1	247	26	19637	109629339	-|
GO:0044448	cell cortex part	cellular_component	0.25598	1	2	247	85	19637	1.09628e+17	-|-|
GO:0015740	C4-dicarboxylate transport	biological_process	0.25679	1	1	247	26	19637	109638936	-|
GO:0006869	lipid transport	biological_process	0.25719	1	2	247	89	19637	1.09633e+17	-|-|
GO:1901605	alpha-amino acid metabolic process	biological_process	0.25747	1	3	247	155	19637	1.09647e+26	-|-|-|
GO:0051188	cofactor biosynthetic process	biological_process	0.25791	1	3	247	157	19637	1.09638e+26	-|-|-|
GO:0030118	clathrin coat	cellular_component	0.25915	1	1	247	26	19637	109626676	-|
GO:0030119	AP-type membrane coat adaptor complex	cellular_component	0.25953	1	1	247	26	19637	109626821	-|
GO:0001522	pseudouridine synthesis	biological_process	0.25967	1	1	247	27	19637	109638547	-|
GO:0019068	virion assembly	biological_process	0.26032	1	2	247	86	19637	1.09644e+17	-|-|
GO:0002684	positive regulation of immune system process	biological_process	0.26051	1	1	247	26	19637	109635041	-|
GO:0050778	positive regulation of immune response	biological_process	0.26051	1	1	247	26	19637	109635041	-|
GO:0006576	cellular biogenic amine metabolic process	biological_process	0.26069	1	2	247	88	19637	1.0964e+17	-|-|
GO:0044106	cellular amine metabolic process	biological_process	0.26069	1	2	247	88	19637	1.09625e+17	-|-|
GO:0051301	cell division	biological_process	0.26284	1	3	247	158	19637	1.09631e+26	-|-|-|
GO:0000746	conjugation	biological_process	0.26327	1	1	247	26	19637	109648247	-|
GO:0030674	protein binding, bridging	molecular_function	0.26691	1	3	247	159	19637	1.09642e+26	-|-|-|
GO:0060090	binding, bridging	molecular_function	0.26691	1	3	247	159	19637	1.09635e+26	-|-|-|
GO:0004198	calcium-dependent cysteine-type endopeptidase activity	molecular_function	0.26706	1	1	247	28	19637	109648009	-|
GO:0005083	small GTPase regulator activity	molecular_function	0.26709	1	3	247	149	19637	1.09648e+26	-|-|-|
GO:0046906	tetrapyrrole binding	molecular_function	0.26735	1	3	247	161	19637	1.09632e+26	-|-|-|
GO:0004181	metallocarboxypeptidase activity	molecular_function	0.26785	1	1	247	27	19637	109643485	-|
GO:0032880	regulation of protein localization	biological_process	0.26916	1	1	247	27	19637	109628179	-|
GO:0051223	regulation of protein transport	biological_process	0.26916	1	1	247	27	19637	109628179	-|
GO:0070201	regulation of establishment of protein localization	biological_process	0.26916	1	1	247	27	19637	109628179	-|
GO:0000777	condensed chromosome kinetochore	cellular_component	0.26984	1	2	247	88	19637	1.0963e+17	-|-|
GO:0000779	condensed chromosome, centromeric region	cellular_component	0.26984	1	2	247	88	19637	1.0963e+17	-|-|
GO:0051056	regulation of small GTPase mediated signal transduction	biological_process	0.27013	1	3	247	148	19637	1.09648e+26	-|-|-|
GO:0019684	photosynthesis, light reaction	biological_process	0.27139	1	1	247	28	19637	109636615	-|
GO:0030154	cell differentiation	biological_process	0.27208	1	3	247	160	19637	1.09625e+26	-|-|-|
GO:0009057	macromolecule catabolic process	biological_process	0.27208	1	4	247	233	19637	1.09631e+35	-|-|-|-|
GO:0006760	folic acid-containing compound metabolic process	biological_process	0.27278	1	1	247	28	19637	109629339	-|
GO:0000794	condensed nuclear chromosome	cellular_component	0.27315	1	2	247	89	19637	1.09629e+17	-|-|
GO:0017038	protein import	biological_process	0.27384	1	3	247	160	19637	1.09631e+26	-|-|-|
GO:0070588	calcium ion transmembrane transport	biological_process	0.27487	1	1	247	25	19637	109635974	-|
GO:0050877	neurological system process	biological_process	0.27552	1	2	247	92	19637	1.09639e+17	-|-|
GO:0008235	metalloexopeptidase activity	molecular_function	0.27572	1	1	247	28	19637	109643485	-|
GO:0043085	positive regulation of catalytic activity	biological_process	0.27733	1	1	247	29	19637	109624842	-|
GO:0044093	positive regulation of molecular function	biological_process	0.27733	1	1	247	29	19637	109624842	-|
GO:0071103	DNA conformation change	biological_process	0.27829	1	2	247	90	19637	1.09638e+17	-|-|
GO:0061025	membrane fusion	biological_process	0.27887	1	2	247	92	19637	1.09638e+17	-|-|
GO:0004535	poly(A)-specific ribonuclease activity	molecular_function	0.28071	1	1	247	28	19637	109634290	-|
GO:0044445	cytosolic part	cellular_component	0.28099	1	2	247	94	19637	1.09638e+17	-|-|
GO:0005746	mitochondrial respiratory chain	cellular_component	0.28155	1	1	247	29	19637	109639282	-|
GO:0072594	establishment of protein localization to organelle	biological_process	0.28286	1	2	247	91	19637	1.09633e+17	-|-|
GO:0051258	protein polymerization	biological_process	0.28438	1	3	247	166	19637	1.09635e+26	-|-|-|
GO:0016043	cellular component organization	biological_process	0.28474	1	23	247	1768	19637	1.09629e+206	-|-|-|-|-|-|-|-|-|-|-|-|-|-|-|-|-|-|-|-|-|-|-|
GO:0031123	RNA 3'-end processing	biological_process	0.28495	1	1	247	29	19637	109634642	-|
GO:0007623	circadian rhythm	biological_process	0.28496	1	1	247	29	19637	109634609	-|
GO:0048511	rhythmic process	biological_process	0.28496	1	1	247	29	19637	109634609	-|
GO:0005829	cytosol	cellular_component	0.28508	1	2	247	95	19637	1.09638e+17	-|-|
GO:0043623	cellular protein complex assembly	biological_process	0.2863	1	5	247	318	19637	1.09647e+44	-|-|-|-|-|
GO:0006814	sodium ion transport	biological_process	0.28787	1	2	247	91	19637	1.09643e+17	-|-|
GO:0044462	external encapsulating structure part	cellular_component	0.28934	1	1	247	30	19637	109634171	-|
GO:0004435	phosphatidylinositol phospholipase C activity	molecular_function	0.28949	1	1	247	28	19637	109632377	-|
GO:0032040	small-subunit processome	cellular_component	0.29087	1	2	247	94	19637	1.09633e+17	-|-|
GO:0006040	amino sugar metabolic process	biological_process	0.29109	1	1	247	29	19637	109630601	-|
GO:0004672	protein kinase activity	molecular_function	0.2914	1	13	247	937	19637	1.09632e+116	-|-|-|-|-|-|-|-|-|-|-|-|-|
GO:0005200	structural constituent of cytoskeleton	molecular_function	0.29161	1	1	247	30	19637	109642158	-|
GO:0007156	homophilic cell adhesion	biological_process	0.29272	1	3	247	158	19637	1.09637e+26	-|-|-|
GO:0005773	vacuole	cellular_component	0.29288	1	1	247	30	19637	109631733	-|
GO:0006783	heme biosynthetic process	biological_process	0.29373	1	1	247	31	19637	109629339	-|
GO:0031090	organelle membrane	cellular_component	0.29445	1	9	247	632	19637	1.09636e+80	-|-|-|-|-|-|-|-|-|
GO:0061024	membrane organization	biological_process	0.29448	1	3	247	166	19637	1.09638e+26	-|-|-|
GO:0019318	hexose metabolic process	biological_process	0.29524	1	2	247	97	19637	1.09625e+17	-|-|
GO:0000922	spindle pole	cellular_component	0.29624	1	1	247	31	19637	109642158	-|
GO:0034062	RNA polymerase activity	molecular_function	0.29632	1	4	247	243	19637	1.09631e+35	-|-|-|-|
GO:0000175	3'-5'-exoribonuclease activity	molecular_function	0.29636	1	1	247	30	19637	109634290	-|
GO:0005942	phosphatidylinositol 3-kinase complex	cellular_component	0.29664	1	1	247	31	19637	109638497	-|
GO:0005944	1-phosphatidylinositol-4-phosphate 3-kinase, class IB complex	cellular_component	0.29664	1	1	247	31	19637	109638497	-|
GO:0035014	phosphatidylinositol 3-kinase regulator activity	molecular_function	0.29664	1	1	247	31	19637	109638497	-|
GO:0046935	1-phosphatidylinositol-3-kinase regulator activity	molecular_function	0.29664	1	1	247	31	19637	109638497	-|
GO:0048468	cell development	biological_process	0.29689	1	2	247	96	19637	1.09626e+17	-|-|
GO:0042558	pteridine-containing compound metabolic process	biological_process	0.29732	1	1	247	31	19637	109629339	-|
GO:0008565	protein transporter activity	molecular_function	0.29965	1	2	247	95	19637	1.09627e+17	-|-|
GO:0044459	plasma membrane part	cellular_component	0.30133	1	4	247	243	19637	1.09627e+35	-|-|-|-|
GO:0051649	establishment of localization in cell	biological_process	0.30135	1	12	247	877	19637	1.09636e+107	-|-|-|-|-|-|-|-|-|-|-|-|
GO:0030117	membrane coat	cellular_component	0.30402	1	3	247	168	19637	1.09627e+26	-|-|-|
GO:0048475	coated membrane	cellular_component	0.30402	1	3	247	168	19637	1.09627e+26	-|-|-|
GO:0004532	exoribonuclease activity	molecular_function	0.30403	1	1	247	31	19637	109634290	-|
GO:0016896	exoribonuclease activity, producing 5'-phosphomonoesters	molecular_function	0.30403	1	1	247	31	19637	109634290	-|
GO:0003899	DNA-directed RNA polymerase activity	molecular_function	0.30442	1	3	247	172	19637	1.09632e+26	-|-|-|
GO:0004629	phospholipase C activity	molecular_function	0.30487	1	1	247	30	19637	109632377	-|
GO:0003824	catalytic activity	molecular_function	0.30522	1	93	247	7816	19637	109632412,109632019,109634290,109628641,109637827,109634471,109624212,109637421,109638497,109634513,109628349,109626898,109636384,109626948,109625583,109646091,109647115,109627296,109634766,109629339,109635718,109624842,109648054,109648009,109632502,109635631,109641091,109625864,109625245,109627451,109644307,109643891,109636886,109631733,109638547,109640621,109630367,109642575,109634615,109641528…	-|-|-|-|-|-|-|-|-|-|-|-|-|-|-|-|-|-|-|-|-|-|-|-|-|-|-|-|-|-|-|-|-|-|-|-|-|-|-|-|-|-|-|-|-|-|-|-|-|-|-|-|-|-|-|-|-|-|-|-|-|-|-|-|-|-|-|-|-|-|-|-|-|-|-|-|-|-|-|-|-|-|-|-|-|-|-|-|-|-|-|-|-|
GO:0032507	maintenance of protein location in cell	biological_process	0.30601	1	2	247	96	19637	1.0963e+17	-|-|
GO:0045185	maintenance of protein location	biological_process	0.30601	1	2	247	96	19637	1.09629e+17	-|-|
GO:0051235	maintenance of location	biological_process	0.30601	1	2	247	96	19637	1.09629e+17	-|-|
GO:0051651	maintenance of location in cell	biological_process	0.30601	1	2	247	96	19637	1.09629e+17	-|-|
GO:0016702	oxidoreductase activity, acting on single donors with incorporation of molecular oxygen, incorporation of two atoms of oxygen	molecular_function	0.30636	1	1	247	32	19637	109625472	-|
GO:0016567	protein ubiquitination	biological_process	0.30868	1	2	247	100	19637	1.0963e+17	-|-|
GO:0070838	divalent metal ion transport	biological_process	0.30935	1	3	247	171	19637	1.09647e+26	-|-|-|
GO:0006096	glycolysis	biological_process	0.31205	1	1	247	33	19637	109624733	-|
GO:0070469	respiratory chain	cellular_component	0.31282	1	1	247	33	19637	109639282	-|
GO:0048610	cellular process involved in reproduction	biological_process	0.31282	1	4	247	244	19637	1.09626e+35	-|-|-|-|
GO:0004719	protein-L-isoaspartate (D-aspartate) O-methyltransferase activity	molecular_function	0.31307	1	1	247	34	19637	109632502	-|
GO:0007029	endoplasmic reticulum organization	biological_process	0.31595	1	1	247	33	19637	109627318	-|
GO:0004872	receptor activity	molecular_function	0.31627	1	14	247	1060	19637	1.09646e+125	-|-|-|-|-|-|-|-|-|-|-|-|-|-|
GO:0032991	macromolecular complex	cellular_component	0.31788	1	33	247	2654	19637	109630367,109638337,109639055,109635787,109635051,109646898,109639282,109627318,109634753,109631382,109646742,109643595,109626676,109643837,109632502,109638419,109624893,109628895,109638936,109638237,109636615,109629136,109641898,109632869,109626821,109636455,109633243,109642158,109642586,109644717,109626957,109629943,109638497	-|-|-|-|-|-|-|-|-|-|-|-|-|-|-|-|-|-|-|-|-|-|-|-|-|-|-|-|-|-|-|-|-|
GO:0070566	adenylyltransferase activity	molecular_function	0.3209	1	1	247	34	19637	109634642	-|
GO:0000921	septin ring assembly	biological_process	0.32142	1	1	247	34	19637	109627318	-|
GO:0005940	septin ring	cellular_component	0.32142	1	1	247	34	19637	109627318	-|
GO:0031106	septin ring organization	biological_process	0.32142	1	1	247	34	19637	109627318	-|
GO:0032156	septin cytoskeleton	cellular_component	0.32142	1	1	247	34	19637	109627318	-|
GO:0032185	septin cytoskeleton organization	biological_process	0.32142	1	1	247	34	19637	109627318	-|
GO:0009308	amine metabolic process	biological_process	0.32327	1	2	247	103	19637	1.09625e+17	-|-|
GO:0015886	heme transport	biological_process	0.32358	1	1	247	34	19637	109637739	-|
GO:1901678	iron coordination entity transport	biological_process	0.32358	1	1	247	34	19637	109637739	-|
GO:0016772	transferase activity, transferring phosphorus-containing groups	molecular_function	0.32468	1	23	247	1806	19637	1.09632e+206	-|-|-|-|-|-|-|-|-|-|-|-|-|-|-|-|-|-|-|-|-|-|-|
GO:0032446	protein modification by small protein conjugation	biological_process	0.32528	1	2	247	104	19637	1.0963e+17	-|-|
GO:0043228	non-membrane-bounded organelle	cellular_component	0.32595	1	16	247	1227	19637	1.09642e+143	-|-|-|-|-|-|-|-|-|-|-|-|-|-|-|-|
GO:0043232	intracellular non-membrane-bounded organelle	cellular_component	0.32595	1	16	247	1227	19637	1.09629e+143	-|-|-|-|-|-|-|-|-|-|-|-|-|-|-|-|
GO:0005938	cell cortex	cellular_component	0.32659	1	2	247	102	19637	1.09628e+17	-|-|
GO:0030313	cell envelope	cellular_component	0.32747	1	1	247	35	19637	109634171	-|
GO:0050909	sensory perception of taste	biological_process	0.32811	1	1	247	36	19637	109639273	-|
GO:0038023	signaling receptor activity	molecular_function	0.3283	1	13	247	986	19637	1.09635e+116	-|-|-|-|-|-|-|-|-|-|-|-|-|
GO:0051181	cofactor transport	biological_process	0.33136	1	1	247	35	19637	109637739	-|
GO:0005242	inward rectifier potassium channel activity	molecular_function	0.33195	1	1	247	36	19637	109634409	-|
GO:0007059	chromosome segregation	biological_process	0.33212	1	2	247	102	19637	1.09629e+17	-|-|
GO:0010876	lipid localization	biological_process	0.33445	1	2	247	108	19637	1.09642e+17	-|-|
GO:1901564	organonitrogen compound metabolic process	biological_process	0.33469	1	13	247	993	19637	1.09631e+116	-|-|-|-|-|-|-|-|-|-|-|-|-|
GO:0003896	DNA primase activity	molecular_function	0.33574	1	1	247	36	19637	109631733	-|
GO:0016646	oxidoreductase activity, acting on the CH-NH group of donors, NAD or NADP as acceptor	molecular_function	0.33901	1	1	247	37	19637	109629339	-|
GO:0015093	ferrous iron transmembrane transporter activity	molecular_function	0.33954	1	2	247	109	19637	1.09647e+17	-|-|
GO:0015684	ferrous iron transport	biological_process	0.33954	1	2	247	109	19637	1.09647e+17	-|-|
GO:0016272	prefoldin complex	cellular_component	0.33969	1	1	247	37	19637	109642158	-|
GO:0007283	spermatogenesis	biological_process	0.34001	1	1	247	36	19637	109643595	-|
GO:0048232	male gamete generation	biological_process	0.34001	1	1	247	36	19637	109643595	-|
GO:0072511	divalent inorganic cation transport	biological_process	0.34081	1	3	247	181	19637	1.09636e+26	-|-|-|
GO:0016881	acid-amino acid ligase activity	molecular_function	0.34094	1	4	247	260	19637	1.0963e+35	-|-|-|-|
GO:0045502	dynein binding	molecular_function	0.3424	1	2	247	107	19637	1.09631e+17	-|-|
GO:0008081	phosphoric diester hydrolase activity	molecular_function	0.3427	1	2	247	101	19637	1.09632e+17	-|-|
GO:0042592	homeostatic process	biological_process	0.34509	1	3	247	181	19637	1.09648e+26	-|-|-|
GO:0042168	heme metabolic process	biological_process	0.34523	1	1	247	38	19637	109629339	-|
GO:0048583	regulation of response to stimulus	biological_process	0.34526	1	5	247	327	19637	1.09648e+44	-|-|-|-|-|
GO:0016888	endodeoxyribonuclease activity, producing 5'-phosphomonoesters	molecular_function	0.3454	1	1	247	37	19637	109628641	-|
GO:0016023	cytoplasmic membrane-bounded vesicle	cellular_component	0.34736	1	2	247	109	19637	1.09636e+17	-|-|
GO:0006468	protein phosphorylation	biological_process	0.3487	1	11	247	818	19637	1.09637e+98	-|-|-|-|-|-|-|-|-|-|-|
GO:0005759	mitochondrial matrix	cellular_component	0.35044	1	1	247	38	19637	109630278	-|
GO:0030684	preribosome	cellular_component	0.35049	1	2	247	108	19637	1.09633e+17	-|-|
GO:0005739	mitochondrion	cellular_component	0.35312	1	6	247	430	19637	1.09645e+53	-|-|-|-|-|-|
GO:0050790	regulation of catalytic activity	biological_process	0.35323	1	2	247	108	19637	1.09625e+17	-|-|
GO:0005261	cation channel activity	molecular_function	0.35343	1	4	247	258	19637	1.09634e+35	-|-|-|-|
GO:0015849	organic acid transport	biological_process	0.35514	1	2	247	109	19637	1.09639e+17	-|-|
GO:0046942	carboxylic acid transport	biological_process	0.35514	1	2	247	109	19637	1.09636e+17	-|-|
GO:0005975	carbohydrate metabolic process	biological_process	0.35529	1	8	247	593	19637	1.09634e+71	-|-|-|-|-|-|-|-|
GO:0016310	phosphorylation	biological_process	0.35655	1	12	247	907	19637	1.09639e+107	-|-|-|-|-|-|-|-|-|-|-|-|
GO:0005694	chromosome	cellular_component	0.35787	1	5	247	343	19637	1.09629e+44	-|-|-|-|-|
GO:0016773	phosphotransferase activity, alcohol group as acceptor	molecular_function	0.35942	1	15	247	1159	19637	1.09632e+134	-|-|-|-|-|-|-|-|-|-|-|-|-|-|-|
GO:0016301	kinase activity	molecular_function	0.36016	1	16	247	1248	19637	1.09627e+143	-|-|-|-|-|-|-|-|-|-|-|-|-|-|-|-|
GO:0044454	nuclear chromosome part	cellular_component	0.36073	1	2	247	110	19637	1.0963e+17	-|-|
GO:0001871	pattern binding	molecular_function	0.36224	1	1	247	41	19637	109635841	-|
GO:0030247	polysaccharide binding	molecular_function	0.36224	1	1	247	41	19637	109635841	-|
GO:0005381	iron ion transmembrane transporter activity	molecular_function	0.36292	1	2	247	115	19637	1.09647e+17	-|-|
GO:0050896	response to stimulus	biological_process	0.36301	1	47	247	3900	19637	109639750,109633603,109635823,109629943,109624212,109625583,109645636,109635841,109636384,109638237,109641908,109630524,109630110,109639273,109641898,109646451,109645613,109626537,109627737,109634619,109648153,109624842,109642586,109638329,109632377,109648159,109635041,109630564,109642379,109648054,109627451,109638180,109638337,109630111,109640233,109625341,109635051,109635805,109634631,109646555…	-|-|-|-|-|-|-|-|-|-|-|-|-|-|-|-|-|-|-|-|-|-|-|-|-|-|-|-|-|-|-|-|-|-|-|-|-|-|-|-|-|-|-|-|-|-|-|
GO:0022402	cell cycle process	biological_process	0.36397	1	5	247	351	19637	1.09631e+44	-|-|-|-|-|
GO:0019067	viral assembly, maturation, egress, and release	biological_process	0.36468	1	2	247	111	19637	1.09644e+17	-|-|
GO:0005515	protein binding	molecular_function	0.36479	1	84	247	7038	19637	109645108,109647400,109639032,109627252,109632377,109627741,109631136,109643571,109640131,109626241,109634631,109645495,109627318,109643586,109635678,109634171,109628184,109634633,109635974,109629943,109625922,109638237,109631560,109638936,109639436,109630524,109641908,109637271,109642304,109636455,109642158,109634619,109648153,109638329,109633027,109644717,109647729,109632502,109630564,109629618…	-|-|-|-|-|-|-|-|-|-|-|-|-|-|-|-|-|-|-|-|-|-|-|-|-|-|-|-|-|-|-|-|-|-|-|-|-|-|-|-|-|-|-|-|-|-|-|-|-|-|-|-|-|-|-|-|-|-|-|-|-|-|-|-|-|-|-|-|-|-|-|-|-|-|-|-|-|-|-|-|-|-|-|-|
GO:0006826	iron ion transport	biological_process	0.36675	1	2	247	116	19637	1.09647e+17	-|-|
GO:0015711	organic anion transport	biological_process	0.36821	1	2	247	112	19637	1.09639e+17	-|-|
GO:0071705	nitrogen compound transport	biological_process	0.36848	1	3	247	190	19637	1.09638e+26	-|-|-|
GO:0007049	cell cycle	biological_process	0.37001	1	7	247	519	19637	1.09642e+62	-|-|-|-|-|-|-|
GO:0044248	cellular catabolic process	biological_process	0.3723	1	8	247	603	19637	1.09638e+71	-|-|-|-|-|-|-|-|
GO:0016701	oxidoreductase activity, acting on single donors with incorporation of molecular oxygen	molecular_function	0.37237	1	1	247	41	19637	109625472	-|
GO:0008175	tRNA methyltransferase activity	molecular_function	0.37247	1	1	247	41	19637	109632502	-|
GO:0006996	organelle organization	biological_process	0.37248	1	13	247	1006	19637	1.09627e+116	-|-|-|-|-|-|-|-|-|-|-|-|-|
GO:0010340	carboxyl-O-methyltransferase activity	molecular_function	0.37267	1	1	247	42	19637	109632502	-|
GO:0051998	protein carboxyl O-methyltransferase activity	molecular_function	0.37267	1	1	247	42	19637	109632502	-|
GO:0031988	membrane-bounded vesicle	cellular_component	0.37304	1	2	247	115	19637	1.09627e+17	-|-|
GO:0065007	biological regulation	biological_process	0.37581	1	65	247	5475	19637	109638329,109648153,109634619,109646322,109632102,109646451,109630524,109641908,109631324,109635974,109629943,109626957,109635823,109635199,109629806,109640125,109627318,109635805,109634631,109625625,109636330,109630111,109635787,109638180,109629398,109631136,109627741,109634609,109648159,109632377,109643406,109642586,109624842,109632010,109645613,109641898,109639273,109630110,109636615,109636384…	-|-|-|-|-|-|-|-|-|-|-|-|-|-|-|-|-|-|-|-|-|-|-|-|-|-|-|-|-|-|-|-|-|-|-|-|-|-|-|-|-|-|-|-|-|-|-|-|-|-|-|-|-|-|-|-|-|-|-|-|-|-|-|-|-|
GO:0009064	glutamine family amino acid metabolic process	biological_process	0.37656	1	1	247	42	19637	109647400	-|
GO:0005085	guanyl-nucleotide exchange factor activity	molecular_function	0.37689	1	3	247	182	19637	1.09648e+26	-|-|-|
GO:0005234	extracellular-glutamate-gated ion channel activity	molecular_function	0.37818	1	1	247	35	19637	109629991	-|
GO:0000793	condensed chromosome	cellular_component	0.37923	1	2	247	115	19637	1.0963e+17	-|-|
GO:0006412	translation	biological_process	0.38158	1	7	247	525	19637	1.09639e+62	-|-|-|-|-|-|-|
GO:0005801	cis-Golgi network	cellular_component	0.38169	1	1	247	43	19637	109627318	-|
GO:0007017	microtubule-based process	biological_process	0.38223	1	4	247	271	19637	1.0963e+35	-|-|-|-|
GO:0001510	RNA methylation	biological_process	0.38484	1	1	247	44	19637	109632502	-|
GO:0007610	behavior	biological_process	0.38691	1	1	247	42	19637	109642379	-|
GO:0006650	glycerophospholipid metabolic process	biological_process	0.38703	1	2	247	117	19637	1.09636e+17	-|-|
GO:0003723	RNA binding	molecular_function	0.38719	1	9	247	692	19637	1.09633e+80	-|-|-|-|-|-|-|-|-|
GO:0071840	cellular component organization or biogenesis	biological_process	0.38756	1	23	247	1874	19637	1.09627e+206	-|-|-|-|-|-|-|-|-|-|-|-|-|-|-|-|-|-|-|-|-|-|-|
GO:0005044	scavenger receptor activity	molecular_function	0.38867	1	1	247	44	19637	109635841	-|
GO:0038024	cargo receptor activity	molecular_function	0.38867	1	1	247	44	19637	109635841	-|
GO:0005217	intracellular ligand-gated ion channel activity	molecular_function	0.39155	1	1	247	42	19637	109635974	-|
GO:0005218	intracellular ligand-gated calcium channel activity	molecular_function	0.39155	1	1	247	42	19637	109635974	-|
GO:0005219	ryanodine-sensitive calcium-release channel activity	molecular_function	0.39155	1	1	247	42	19637	109635974	-|
GO:0015278	calcium-release channel activity	molecular_function	0.39155	1	1	247	42	19637	109635974	-|
GO:0090066	regulation of anatomical structure size	biological_process	0.39241	1	1	247	45	19637	109637739	-|
GO:0000776	kinetochore	cellular_component	0.39355	1	2	247	119	19637	1.09629e+17	-|-|
GO:0046486	glycerolipid metabolic process	biological_process	0.39506	1	2	247	119	19637	1.09636e+17	-|-|
GO:0015171	amino acid transmembrane transporter activity	molecular_function	0.39536	1	1	247	44	19637	109635974	-|
GO:0051186	cofactor metabolic process	biological_process	0.39584	1	3	247	202	19637	1.09638e+26	-|-|-|
GO:0016628	oxidoreductase activity, acting on the CH-CH group of donors, NAD or NADP as acceptor	molecular_function	0.39654	1	1	247	45	19637	109629339	-|
GO:0042025	host cell nucleus	cellular_component	0.39847	1	2	247	119	19637	1.09625e+17	-|-|
GO:0004520	endodeoxyribonuclease activity	molecular_function	0.40013	1	1	247	45	19637	109628641	-|
GO:0004553	hydrolase activity, hydrolyzing O-glycosyl compounds	molecular_function	0.40055	1	3	247	198	19637	1.09641e+26	-|-|-|
GO:0008408	3'-5' exonuclease activity	molecular_function	0.40055	1	1	247	44	19637	109634290	-|
GO:0015144	carbohydrate transmembrane transporter activity	molecular_function	0.40169	1	1	247	45	19637	109647316	-|
GO:1901476	carbohydrate transporter activity	molecular_function	0.40169	1	1	247	45	19637	109647316	-|
GO:0004519	endonuclease activity	molecular_function	0.403	1	2	247	121	19637	1.09629e+17	-|-|
GO:0007264	small GTPase mediated signal transduction	biological_process	0.40367	1	7	247	528	19637	1.09636e+62	-|-|-|-|-|-|-|
GO:0004620	phospholipase activity	molecular_function	0.40556	1	1	247	43	19637	109632377	-|
GO:0006835	dicarboxylic acid transport	biological_process	0.406	1	1	247	46	19637	109638936	-|
GO:0042398	cellular modified amino acid biosynthetic process	biological_process	0.40671	1	1	247	46	19637	109629339	-|
GO:0007165	signal transduction	biological_process	0.407	1	34	247	2829	19637	109635823,109633603,109636384,109625583,109645636,109624212,109629943,109645613,109641898,109646451,109630110,109639273,109641908,109642586,109638329,109624842,109634619,109630564,109635041,109632377,109648159,109638180,109635051,109634631,109635805,109630111,109638337,109635199,109630240,109629806,109646742,109643595,109646555,109634753	-|-|-|-|-|-|-|-|-|-|-|-|-|-|-|-|-|-|-|-|-|-|-|-|-|-|-|-|-|-|-|-|-|-|
GO:0044403	symbiosis, encompassing mutualism through parasitism	biological_process	0.4082	1	8	247	614	19637	1.09644e+71	-|-|-|-|-|-|-|-|
GO:0016337	cell-cell adhesion	biological_process	0.40968	1	3	247	198	19637	1.09643e+26	-|-|-|
GO:0008324	cation transmembrane transporter activity	molecular_function	0.40985	1	12	247	961	19637	1.09636e+107	-|-|-|-|-|-|-|-|-|-|-|-|
GO:0009539	photosystem II reaction center	cellular_component	0.41127	1	1	247	46	19637	109636615	-|
GO:0016645	oxidoreductase activity, acting on the CH-NH group of donors	molecular_function	0.41253	1	1	247	47	19637	109629339	-|
GO:0022836	gated channel activity	molecular_function	0.41317	1	5	247	358	19637	1.09636e+44	-|-|-|-|-|
GO:0022839	ion gated channel activity	molecular_function	0.41317	1	5	247	358	19637	1.09636e+44	-|-|-|-|-|
GO:0031410	cytoplasmic vesicle	cellular_component	0.4133	1	2	247	126	19637	1.09636e+17	-|-|
GO:0006955	immune response	biological_process	0.41495	1	3	247	208	19637	1.09635e+26	-|-|-|
GO:0019867	outer membrane	cellular_component	0.41645	1	3	247	207	19637	1.09634e+26	-|-|-|
GO:0048284	organelle fusion	biological_process	0.41938	1	1	247	48	19637	109638337	-|
GO:0006260	DNA replication	biological_process	0.41975	1	6	247	460	19637	1.09633e+53	-|-|-|-|-|-|
GO:0044419	interspecies interaction between organisms	biological_process	0.4203	1	8	247	621	19637	1.09629e+71	-|-|-|-|-|-|-|-|
GO:0008171	O-methyltransferase activity	molecular_function	0.42512	1	1	247	50	19637	109632502	-|
GO:0044700	single organism signaling	biological_process	0.42515	1	34	247	2850	19637	109635823,109633603,109629943,109624212,109645636,109625583,109636384,109641908,109630110,109639273,109646451,109641898,109645613,109624842,109634619,109638329,109642586,109632377,109648159,109635041,109630564,109638180,109638337,109630111,109635805,109635051,109634631,109646555,109634753,109646742,109643595,109629806,109635199,109630240	-|-|-|-|-|-|-|-|-|-|-|-|-|-|-|-|-|-|-|-|-|-|-|-|-|-|-|-|-|-|-|-|-|-|
GO:0004114	3',5'-cyclic-nucleotide phosphodiesterase activity	molecular_function	0.42606	1	1	247	45	19637	109634631	-|
GO:0016044	cellular membrane organization	biological_process	0.42792	1	2	247	127	19637	1.09638e+17	-|-|
GO:0033647	host intracellular organelle	cellular_component	0.42869	1	2	247	127	19637	1.09632e+17	-|-|
GO:0033648	host intracellular membrane-bounded organelle	cellular_component	0.42869	1	2	247	127	19637	1.09625e+17	-|-|
GO:0050776	regulation of immune response	biological_process	0.42882	1	1	247	47	19637	109635041	-|
GO:0045892	negative regulation of transcription, DNA-dependent	biological_process	0.42902	1	1	247	48	19637	109634609	-|
GO:0051253	negative regulation of RNA metabolic process	biological_process	0.42902	1	1	247	48	19637	109634609	-|
GO:0005231	excitatory extracellular ligand-gated ion channel activity	molecular_function	0.43031	1	1	247	43	19637	109629991	-|
GO:0051028	mRNA transport	biological_process	0.43045	1	1	247	49	19637	109627318	-|
GO:0006497	protein lipidation	biological_process	0.43204	1	1	247	48	19637	109635974	-|
GO:0006506	GPI anchor biosynthetic process	biological_process	0.43204	1	1	247	48	19637	109635974	-|
GO:0006661	phosphatidylinositol biosynthetic process	biological_process	0.43204	1	1	247	48	19637	109635974	-|
GO:0042158	lipoprotein biosynthetic process	biological_process	0.43204	1	1	247	48	19637	109635974	-|
GO:0009966	regulation of signal transduction	biological_process	0.43286	1	4	247	283	19637	1.09638e+35	-|-|-|-|
GO:0051049	regulation of transport	biological_process	0.43338	1	1	247	49	19637	109628179	-|
GO:0023052	signaling	biological_process	0.43408	1	34	247	2859	19637	109624842,109634619,109638329,109642586,109641908,109630110,109639273,109646451,109641898,109645613,109629943,109624212,109645636,109625583,109636384,109635823,109633603,109646555,109634753,109643595,109646742,109629806,109635199,109630240,109638337,109630111,109635051,109635805,109634631,109638180,109632377,109648159,109635041,109630564	-|-|-|-|-|-|-|-|-|-|-|-|-|-|-|-|-|-|-|-|-|-|-|-|-|-|-|-|-|-|-|-|-|-|
GO:0000152	nuclear ubiquitin ligase complex	cellular_component	0.43548	1	2	247	131	19637	1.09638e+17	-|-|
GO:0005680	anaphase-promoting complex	cellular_component	0.43548	1	2	247	131	19637	1.09638e+17	-|-|
GO:0031461	cullin-RING ubiquitin ligase complex	cellular_component	0.43548	1	2	247	131	19637	1.09645e+17	-|-|
GO:0019748	secondary metabolic process	biological_process	0.43562	1	1	247	48	19637	109635979	-|
GO:0042803	protein homodimerization activity	molecular_function	0.43576	1	2	247	131	19637	1.09627e+17	-|-|
GO:0000988	protein binding transcription factor activity	molecular_function	0.436	1	3	247	210	19637	1.09632e+26	-|-|-|
GO:0044270	cellular nitrogen compound catabolic process	biological_process	0.43611	1	2	247	128	19637	1.09634e+17	-|-|
GO:0046700	heterocycle catabolic process	biological_process	0.43611	1	2	247	128	19637	1.09625e+17	-|-|
GO:0031982	vesicle	cellular_component	0.43777	1	2	247	132	19637	1.09627e+17	-|-|
GO:0010646	regulation of cell communication	biological_process	0.4381	1	4	247	285	19637	1.09648e+35	-|-|-|-|
GO:0072509	divalent inorganic cation transmembrane transporter activity	molecular_function	0.43919	1	3	247	214	19637	1.09636e+26	-|-|-|
GO:0016779	nucleotidyltransferase activity	molecular_function	0.44	1	6	247	468	19637	1.09635e+53	-|-|-|-|-|-|
GO:0012507	ER to Golgi transport vesicle membrane	cellular_component	0.44075	1	1	247	52	19637	109635787	-|
GO:0030127	COPII vesicle coat	cellular_component	0.44075	1	1	247	52	19637	109635787	-|
GO:0030134	ER to Golgi transport vesicle	cellular_component	0.44075	1	1	247	52	19637	109635787	-|
GO:0005882	intermediate filament	cellular_component	0.44264	1	2	247	133	19637	1.09638e+17	-|-|
GO:0045111	intermediate filament cytoskeleton	cellular_component	0.44264	1	2	247	133	19637	1.09638e+17	-|-|
GO:0048869	cellular developmental process	biological_process	0.44296	1	3	247	216	19637	1.09644e+26	-|-|-|
GO:0023051	regulation of signaling	biological_process	0.44316	1	4	247	287	19637	1.09638e+35	-|-|-|-|
GO:0004497	monooxygenase activity	molecular_function	0.44426	1	1	247	52	19637	109643891	-|
GO:0006874	cellular calcium ion homeostasis	biological_process	0.445	1	1	247	50	19637	109635974	-|
GO:0055074	calcium ion homeostasis	biological_process	0.445	1	1	247	50	19637	109635974	-|
GO:0072503	cellular divalent inorganic cation homeostasis	biological_process	0.445	1	1	247	50	19637	109635974	-|
GO:0072507	divalent inorganic cation homeostasis	biological_process	0.445	1	1	247	50	19637	109635974	-|
GO:0010629	negative regulation of gene expression	biological_process	0.44715	1	1	247	51	19637	109634609	-|
GO:0000276	mitochondrial proton-transporting ATP synthase complex, coupling factor F(o)	cellular_component	0.44751	1	1	247	52	19637	109629943	-|
GO:0000228	nuclear chromosome	cellular_component	0.44885	1	2	247	132	19637	1.09629e+17	-|-|
GO:0045934	negative regulation of nucleobase-containing compound metabolic process	biological_process	0.4509	1	1	247	51	19637	109634609	-|
GO:0051172	negative regulation of nitrogen compound metabolic process	biological_process	0.4509	1	1	247	51	19637	109634609	-|
GO:0007166	cell surface receptor signaling pathway	biological_process	0.45225	1	14	247	1178	19637	1.09636e+125	-|-|-|-|-|-|-|-|-|-|-|-|-|-|
GO:0006865	amino acid transport	biological_process	0.45244	1	1	247	52	19637	109635974	-|
GO:0016879	ligase activity, forming carbon-nitrogen bonds	molecular_function	0.45495	1	4	247	304	19637	1.09645e+35	-|-|-|-|
GO:0006402	mRNA catabolic process	biological_process	0.45539	1	1	247	52	19637	109634290	-|
GO:0006813	potassium ion transport	biological_process	0.45668	1	2	247	135	19637	1.09634e+17	-|-|
GO:0005623	cell	cellular_component	0.45727	1	62	247	5353	19637	109643595,109647684,109643586,109631382,109645323,109627318,109639282,109630617,109640125,109635787,109632903,109635051,109630601,109646898,109630367,109626043,109638337,109631733,109635217,109639055,109628895,109643571,109629398,109624893,109647316,109627741,109648009,109632502,109629852,109638419,109643406,109643837,109626676,109644141,109639032,109644717,109638329,109642586,109642158,109646322…	-|-|-|-|-|-|-|-|-|-|-|-|-|-|-|-|-|-|-|-|-|-|-|-|-|-|-|-|-|-|-|-|-|-|-|-|-|-|-|-|-|-|-|-|-|-|-|-|-|-|-|-|-|-|-|-|-|-|-|-|-|-|
GO:0044464	cell part	cellular_component	0.45727	1	62	247	5353	19637	109630278,109634171,109642444,109628179,109634290,109627176,109630317,109631324,109635974,109626957,109629943,109638497,109637421,109626821,109632869,109638936,109638237,109636615,109629136,109630524,109642586,109638329,109644717,109633243,109636455,109642158,109646322,109632502,109648009,109647316,109627741,109638419,109629852,109626676,109643837,109643406,109639032,109644141,109628895,109643571…	-|-|-|-|-|-|-|-|-|-|-|-|-|-|-|-|-|-|-|-|-|-|-|-|-|-|-|-|-|-|-|-|-|-|-|-|-|-|-|-|-|-|-|-|-|-|-|-|-|-|-|-|-|-|-|-|-|-|-|-|-|-|
GO:0046474	glycerophospholipid biosynthetic process	biological_process	0.45761	1	1	247	52	19637	109635974	-|
GO:0010628	positive regulation of gene expression	biological_process	0.45769	1	1	247	52	19637	109624842	-|
GO:0045893	positive regulation of transcription, DNA-dependent	biological_process	0.45769	1	1	247	52	19637	109624842	-|
GO:0009975	cyclase activity	molecular_function	0.45815	1	1	247	53	19637	109625583	-|
GO:0006270	DNA replication initiation	biological_process	0.45942	1	2	247	136	19637	1.09633e+17	-|-|
GO:0004112	cyclic-nucleotide phosphodiesterase activity	molecular_function	0.46282	1	1	247	50	19637	109634631	-|
GO:0015081	sodium ion transmembrane transporter activity	molecular_function	0.46491	1	2	247	135	19637	1.09633e+17	-|-|
GO:0006401	RNA catabolic process	biological_process	0.46712	1	1	247	54	19637	109634290	-|
GO:0045017	glycerolipid biosynthetic process	biological_process	0.4699	1	1	247	54	19637	109635974	-|
GO:0006944	cellular membrane fusion	biological_process	0.47056	1	1	247	56	19637	109638337	-|
GO:0006816	calcium ion transport	biological_process	0.47079	1	1	247	52	19637	109635974	-|
GO:0007154	cell communication	biological_process	0.47191	1	34	247	2905	19637	109630564,109632377,109648159,109635041,109638180,109635051,109634631,109635805,109630111,109638337,109635199,109630240,109646742,109643595,109629806,109646555,109634753,109635823,109633603,109636384,109625583,109645636,109624212,109629943,109645613,109630110,109639273,109646451,109641898,109641908,109638329,109642586,109634619,109624842	-|-|-|-|-|-|-|-|-|-|-|-|-|-|-|-|-|-|-|-|-|-|-|-|-|-|-|-|-|-|-|-|-|-|
GO:0005886	plasma membrane	cellular_component	0.4724	1	5	247	397	19637	1.09627e+44	-|-|-|-|-|
GO:0016298	lipase activity	molecular_function	0.4741	1	1	247	54	19637	109632377	-|
GO:0009451	RNA modification	biological_process	0.47554	1	2	247	144	19637	1.09633e+17	-|-|
GO:0033646	host intracellular part	cellular_component	0.47656	1	2	247	139	19637	1.09632e+17	-|-|
GO:0043656	intracellular region of host	cellular_component	0.47656	1	2	247	139	19637	1.09625e+17	-|-|
GO:0007218	neuropeptide signaling pathway	biological_process	0.47958	1	1	247	57	19637	109625583	-|
GO:0006888	ER to Golgi vesicle-mediated transport	biological_process	0.48133	1	1	247	59	19637	109635787	-|
GO:0008643	carbohydrate transport	biological_process	0.48407	1	1	247	58	19637	109647316	-|
GO:0051213	dioxygenase activity	molecular_function	0.48571	1	1	247	58	19637	109625472	-|
GO:0070008	serine-type exopeptidase activity	molecular_function	0.4864	1	1	247	58	19637	109631733	-|
GO:0006520	cellular amino acid metabolic process	biological_process	0.48809	1	4	247	320	19637	1.09629e+35	-|-|-|-|
GO:0019725	cellular homeostasis	biological_process	0.49072	1	2	247	143	19637	1.09636e+17	-|-|
GO:0015630	microtubule cytoskeleton	cellular_component	0.49073	1	3	247	230	19637	1.09629e+26	-|-|-|
GO:0008173	RNA methyltransferase activity	molecular_function	0.49078	1	1	247	60	19637	109632502	-|
GO:0044429	mitochondrial part	cellular_component	0.49267	1	4	247	322	19637	1.09639e+35	-|-|-|-|
GO:0051336	regulation of hydrolase activity	biological_process	0.49348	1	1	247	58	19637	109624842	-|
GO:0005743	mitochondrial inner membrane	cellular_component	0.49383	1	2	247	145	19637	1.0963e+17	-|-|
GO:0051259	protein oligomerization	biological_process	0.49565	1	2	247	148	19637	1.09627e+17	-|-|
GO:0002682	regulation of immune system process	biological_process	0.4957	1	1	247	57	19637	109635041	-|
GO:0015276	ligand-gated ion channel activity	molecular_function	0.49642	1	3	247	224	19637	1.09634e+26	-|-|-|
GO:0022834	ligand-gated channel activity	molecular_function	0.49642	1	3	247	224	19637	1.09636e+26	-|-|-|
GO:0005622	intracellular	cellular_component	0.49918	1	57	247	4975	19637	109643837,109626676,109643406,109639032,109644141,109632502,109627741,109647316,109648009,109638419,109624893,109629398,109628895,109638337,109630367,109631733,109635217,109639055,109632903,109635787,109646898,109630601,109635051,109627318,109630617,109639282,109640125,109631382,109647684,109643595,109645323,109642444,109628179,109634290,109630278,109635974,109626957,109629943,109638497,109637421…	-|-|-|-|-|-|-|-|-|-|-|-|-|-|-|-|-|-|-|-|-|-|-|-|-|-|-|-|-|-|-|-|-|-|-|-|-|-|-|-|-|-|-|-|-|-|-|-|-|-|-|-|-|-|-|-|-|
GO:0007186	G-protein coupled receptor signaling pathway	biological_process	0.49948	1	11	247	956	19637	1.09646e+98	-|-|-|-|-|-|-|-|-|-|-|
GO:0006403	RNA localization	biological_process	0.50332	1	1	247	61	19637	109627318	-|
GO:0050657	nucleic acid transport	biological_process	0.50332	1	1	247	61	19637	109627318	-|
GO:0050658	RNA transport	biological_process	0.50332	1	1	247	61	19637	109627318	-|
GO:0051236	establishment of RNA localization	biological_process	0.50332	1	1	247	61	19637	109627318	-|
GO:0030695	GTPase regulator activity	molecular_function	0.50377	1	4	247	309	19637	1.09635e+35	-|-|-|-|
GO:0044430	cytoskeletal part	cellular_component	0.50652	1	6	247	499	19637	1.09642e+53	-|-|-|-|-|-|
GO:1901135	carbohydrate derivative metabolic process	biological_process	0.50867	1	7	247	591	19637	1.09631e+62	-|-|-|-|-|-|-|
GO:0048037	cofactor binding	molecular_function	0.50945	1	5	247	419	19637	1.09629e+44	-|-|-|-|-|
GO:0004871	signal transducer activity	molecular_function	0.51033	1	14	247	1213	19637	1.09646e+125	-|-|-|-|-|-|-|-|-|-|-|-|-|-|
GO:0060089	molecular transducer activity	molecular_function	0.51033	1	14	247	1213	19637	1.0963e+125	-|-|-|-|-|-|-|-|-|-|-|-|-|-|
GO:0046873	metal ion transmembrane transporter activity	molecular_function	0.51657	1	7	247	592	19637	1.09636e+62	-|-|-|-|-|-|-|
GO:0015931	nucleobase-containing compound transport	biological_process	0.51978	1	1	247	64	19637	109627318	-|
GO:0004197	cysteine-type endopeptidase activity	molecular_function	0.52024	1	2	247	153	19637	1.09648e+17	-|-|
GO:0006505	GPI anchor metabolic process	biological_process	0.5206	1	1	247	63	19637	109635974	-|
GO:0008276	protein methyltransferase activity	molecular_function	0.52104	1	1	247	66	19637	109632502	-|
GO:0016042	lipid catabolic process	biological_process	0.52118	1	1	247	63	19637	109632377	-|
GO:0019866	organelle inner membrane	cellular_component	0.52238	1	2	247	153	19637	1.09639e+17	-|-|
GO:0006259	DNA metabolic process	biological_process	0.52332	1	12	247	1044	19637	1.09636e+107	-|-|-|-|-|-|-|-|-|-|-|-|
GO:0005342	organic acid transmembrane transporter activity	molecular_function	0.52429	1	1	247	65	19637	109635974	-|
GO:0046943	carboxylic acid transmembrane transporter activity	molecular_function	0.52429	1	1	247	65	19637	109635974	-|
GO:0006644	phospholipid metabolic process	biological_process	0.52461	1	2	247	154	19637	1.09626e+17	-|-|
GO:0016849	phosphorus-oxygen lyase activity	molecular_function	0.52588	1	1	247	65	19637	109625583	-|
GO:0005753	mitochondrial proton-transporting ATP synthase complex	cellular_component	0.52614	1	1	247	65	19637	109629943	-|
GO:0019752	carboxylic acid metabolic process	biological_process	0.52625	1	5	247	427	19637	1.09625e+44	-|-|-|-|-|
GO:0006261	DNA-dependent DNA replication	biological_process	0.52682	1	2	247	155	19637	1.09639e+17	-|-|
GO:0046915	transition metal ion transmembrane transporter activity	molecular_function	0.53007	1	2	247	159	19637	1.09647e+17	-|-|
GO:0065004	protein-DNA complex assembly	biological_process	0.53022	1	1	247	68	19637	109636455	-|
GO:0071824	protein-DNA complex subunit organization	biological_process	0.53022	1	1	247	68	19637	109636455	-|
GO:0004129	cytochrome-c oxidase activity	molecular_function	0.53144	1	1	247	67	19637	109639282	-|
GO:0016675	oxidoreductase activity, acting on a heme group of donors	molecular_function	0.53144	1	1	247	67	19637	109639282	-|
GO:0016676	oxidoreductase activity, acting on a heme group of donors, oxygen as acceptor	molecular_function	0.53144	1	1	247	67	19637	109639282	-|
GO:0009247	glycolipid biosynthetic process	biological_process	0.53335	1	1	247	65	19637	109635974	-|
GO:0046467	membrane lipid biosynthetic process	biological_process	0.53335	1	1	247	65	19637	109635974	-|
GO:0022892	substrate-specific transporter activity	molecular_function	0.53592	1	18	247	1570	19637	1.09625e+161	-|-|-|-|-|-|-|-|-|-|-|-|-|-|-|-|-|-|
GO:0004970	ionotropic glutamate receptor activity	molecular_function	0.53963	1	1	247	61	19637	109629991	-|
GO:0008066	glutamate receptor activity	molecular_function	0.53963	1	1	247	61	19637	109629991	-|
GO:0008514	organic anion transmembrane transporter activity	molecular_function	0.5414	1	1	247	68	19637	109635974	-|
GO:0044455	mitochondrial membrane part	cellular_component	0.54157	1	2	247	159	19637	1.09639e+17	-|-|
GO:0015002	heme-copper terminal oxidase activity	molecular_function	0.54166	1	1	247	69	19637	109639282	-|
GO:0045263	proton-transporting ATP synthase complex, coupling factor F(o)	cellular_component	0.54174	1	1	247	68	19637	109629943	-|
GO:0016893	endonuclease activity, active with either ribo- or deoxyribonucleic acids and producing 5'-phosphomonoesters	molecular_function	0.54213	1	1	247	67	19637	109628641	-|
GO:0045935	positive regulation of nucleobase-containing compound metabolic process	biological_process	0.54538	1	1	247	67	19637	109624842	-|
GO:0051173	positive regulation of nitrogen compound metabolic process	biological_process	0.54538	1	1	247	67	19637	109624842	-|
GO:0051254	positive regulation of RNA metabolic process	biological_process	0.54538	1	1	247	67	19637	109624842	-|
GO:0044446	intracellular organelle part	cellular_component	0.54826	1	22	247	1945	19637	1.09627e+197	-|-|-|-|-|-|-|-|-|-|-|-|-|-|-|-|-|-|-|-|-|-|
GO:0044424	intracellular part	cellular_component	0.55092	1	54	247	4780	19637	109635051,109630601,109646898,109635787,109632903,109631733,109635217,109639055,109630367,109638337,109645323,109643595,109631382,109647684,109640125,109639282,109627318,109630617,109638419,109647316,109627741,109632502,109639032,109643406,109643837,109626676,109628895,109624893,109629398,109626821,109632869,109630524,109636615,109629136,109638237,109638936,109644717,109642586,109638329,109642158…	-|-|-|-|-|-|-|-|-|-|-|-|-|-|-|-|-|-|-|-|-|-|-|-|-|-|-|-|-|-|-|-|-|-|-|-|-|-|-|-|-|-|-|-|-|-|-|-|-|-|-|-|-|-|
GO:0042802	identical protein binding	molecular_function	0.5545	1	2	247	163	19637	1.09631e+17	-|-|
GO:0002376	immune system process	biological_process	0.556	1	3	247	257	19637	1.09642e+26	-|-|-|
GO:0044764	multi-organism cellular process	biological_process	0.55773	1	7	247	611	19637	1.09636e+62	-|-|-|-|-|-|-|
GO:0003968	RNA-directed RNA polymerase activity	molecular_function	0.56201	1	1	247	71	19637	109643485	-|
GO:0000041	transition metal ion transport	biological_process	0.56217	1	2	247	169	19637	1.09636e+17	-|-|
GO:0044422	organelle part	cellular_component	0.56234	1	22	247	1959	19637	1.09642e+197	-|-|-|-|-|-|-|-|-|-|-|-|-|-|-|-|-|-|-|-|-|-|
GO:0031975	envelope	cellular_component	0.56437	1	4	247	353	19637	1.09634e+35	-|-|-|-|
GO:0009891	positive regulation of biosynthetic process	biological_process	0.56474	1	1	247	71	19637	109624842	-|
GO:0010557	positive regulation of macromolecule biosynthetic process	biological_process	0.56474	1	1	247	71	19637	109624842	-|
GO:0031328	positive regulation of cellular biosynthetic process	biological_process	0.56474	1	1	247	71	19637	109624842	-|
GO:0043436	oxoacid metabolic process	biological_process	0.56645	1	5	247	447	19637	1.09647e+44	-|-|-|-|-|
GO:0005249	voltage-gated potassium channel activity	molecular_function	0.5668	1	1	247	73	19637	109634409	-|
GO:0031966	mitochondrial membrane	cellular_component	0.56786	1	3	247	261	19637	1.0963e+26	-|-|-|
GO:0006082	organic acid metabolic process	biological_process	0.5705	1	5	247	449	19637	1.09625e+44	-|-|-|-|-|
GO:0019207	kinase regulator activity	molecular_function	0.57146	1	1	247	74	19637	109638497	-|
GO:0044767	single-organism developmental process	biological_process	0.57303	1	3	247	262	19637	1.09626e+26	-|-|-|
GO:0015672	monovalent inorganic cation transport	biological_process	0.57437	1	5	247	445	19637	1.09633e+44	-|-|-|-|-|
GO:0097367	carbohydrate derivative binding	molecular_function	0.57448	1	1	247	74	19637	109630601	-|
GO:0005216	ion channel activity	molecular_function	0.57532	1	7	247	608	19637	1.09636e+62	-|-|-|-|-|-|-|
GO:0022838	substrate-specific channel activity	molecular_function	0.57532	1	7	247	608	19637	1.09633e+62	-|-|-|-|-|-|-|
GO:0048584	positive regulation of response to stimulus	biological_process	0.57615	1	1	247	72	19637	109635041	-|
GO:0043229	intracellular organelle	cellular_component	0.57662	1	44	247	3924	19637	109632869,109638237,109638936,109636615,109630524,109642586,109644717,109636455,109646322,109642158,109630278,109642444,109628179,109634290,109627176,109631324,109635974,109629943,109626957,109632903,109635787,109646898,109630601,109635051,109638337,109630367,109631733,109639055,109643595,109645323,109630617,109627318,109639282,109640125,109627741,109647316,109638419,109643837,109626676,109643406…	-|-|-|-|-|-|-|-|-|-|-|-|-|-|-|-|-|-|-|-|-|-|-|-|-|-|-|-|-|-|-|-|-|-|-|-|-|-|-|-|-|-|-|-|
GO:0010558	negative regulation of macromolecule biosynthetic process	biological_process	0.57679	1	1	247	73	19637	109634609	-|
GO:0031327	negative regulation of cellular biosynthetic process	biological_process	0.57679	1	1	247	73	19637	109634609	-|
GO:2000113	negative regulation of cellular macromolecule biosynthetic process	biological_process	0.57679	1	1	247	73	19637	109634609	-|
GO:0043226	organelle	cellular_component	0.58059	1	44	247	3929	19637	109640125,109627318,109630617,109639282,109645323,109643595,109639055,109631733,109630367,109638337,109630601,109646898,109635051,109635787,109632903,109629398,109624893,109628895,109639032,109643406,109643837,109626676,109638419,109647316,109627741,109646322,109642158,109636455,109644717,109642586,109630524,109636615,109638237,109638936,109632869,109626957,109629943,109635974,109631324,109627176…	-|-|-|-|-|-|-|-|-|-|-|-|-|-|-|-|-|-|-|-|-|-|-|-|-|-|-|-|-|-|-|-|-|-|-|-|-|-|-|-|-|-|-|-|
GO:0009890	negative regulation of biosynthetic process	biological_process	0.58131	1	1	247	74	19637	109634609	-|
GO:0032553	ribonucleotide binding	molecular_function	0.58723	1	25	247	2244	19637	1.09626e+224	-|-|-|-|-|-|-|-|-|-|-|-|-|-|-|-|-|-|-|-|-|-|-|-|-|
GO:0043414	macromolecule methylation	biological_process	0.58723	1	1	247	79	19637	109632502	-|
GO:0008146	sulfotransferase activity	molecular_function	0.58827	1	1	247	77	19637	109626873	-|
GO:0015267	channel activity	molecular_function	0.5898	1	7	247	617	19637	1.09636e+62	-|-|-|-|-|-|-|
GO:0022803	passive transmembrane transporter activity	molecular_function	0.5898	1	7	247	617	19637	1.0963e+62	-|-|-|-|-|-|-|
GO:0044765	single-organism transport	biological_process	0.59277	1	27	247	2439	19637	109637731,109635974,109629943,109635823,109647316,109639750,109634409,109633445,109628179,109634619,109624842,109641665,109642586,109627318,109646555,109629339,109639282,109630617,109633243,109632869,109635787,109626821,109637271,109637739,109638337,109638936,109629136	-|-|-|-|-|-|-|-|-|-|-|-|-|-|-|-|-|-|-|-|-|-|-|-|-|-|-|
GO:0070647	protein modification by small protein conjugation or removal	biological_process	0.5931	1	2	247	177	19637	1.0963e+17	-|-|
GO:0051716	cellular response to stimulus	biological_process	0.59821	1	36	247	3237	19637	109627451,109638180,109630564,109632377,109648159,109635041,109643595,109646742,109629806,109635199,109630240,109634753,109646555,109630111,109634631,109635051,109635805,109638337,109625583,109645636,109636384,109629943,109624212,109633603,109635823,109648153,109624842,109634619,109638329,109642586,109639273,109630110,109646451,109641898,109645613,109641908	-|-|-|-|-|-|-|-|-|-|-|-|-|-|-|-|-|-|-|-|-|-|-|-|-|-|-|-|-|-|-|-|-|-|-|-|
GO:0006352	DNA-dependent transcription, initiation	biological_process	0.59969	1	2	247	176	19637	1.09632e+17	-|-|
GO:0005262	calcium channel activity	molecular_function	0.60353	1	1	247	79	19637	109635974	-|
GO:0016705	oxidoreductase activity, acting on paired donors, with incorporation or reduction of molecular oxygen	molecular_function	0.60604	1	2	247	183	19637	1.09635e+17	-|-|
GO:0016021	integral to membrane	cellular_component	0.60746	1	38	247	3455	19637	109631733,109627599,109634631,109630111,109646555,109627318,109635199,109635678,109630240,109647684,109627252,109629852,109634409,109647316,109630564,109635631,109645613,109639273,109632869,109630110,109646451,109629339,109642304,109626537,109642586,109634619,109626873,109640459,109640318,109628641,109642444,109634306,109639750,109635823,109643487,109635974,109626898,109637731	-|-|-|-|-|-|-|-|-|-|-|-|-|-|-|-|-|-|-|-|-|-|-|-|-|-|-|-|-|-|-|-|-|-|-|-|-|-|
GO:0060589	nucleoside-triphosphatase regulator activity	molecular_function	0.6077	1	4	247	355	19637	1.09638e+35	-|-|-|-|
GO:0031324	negative regulation of cellular metabolic process	biological_process	0.60859	1	1	247	80	19637	109634609	-|
GO:0000375	RNA splicing, via transesterification reactions	biological_process	0.60875	1	1	247	83	19637	109631382	-|
GO:0009523	photosystem II	cellular_component	0.61011	1	1	247	80	19637	109636615	-|
GO:0019898	extrinsic to membrane	cellular_component	0.61028	1	1	247	82	19637	109627318	-|
GO:0043231	intracellular membrane-bounded organelle	cellular_component	0.61057	1	35	247	3171	19637	109628895,109629398,109647316,109627741,109643406,109626676,109645323,109643595,109640125,109627318,109630617,109639282,109630601,109635787,109632903,109631733,109630367,109638337,109631324,109627176,109626957,109629943,109635974,109630278,109634290,109628179,109642444,109644717,109642586,109646322,109636455,109632869,109630524,109638936,109638237	-|-|-|-|-|-|-|-|-|-|-|-|-|-|-|-|-|-|-|-|-|-|-|-|-|-|-|-|-|-|-|-|-|-|-|
GO:0000166	nucleotide binding	molecular_function	0.6108	1	28	247	2541	19637	109636455,109646555,109639282,109629339,109626207,109634462,109631382,109648153,109624842,109630524,109635805,109639148,109638497,109626032,109631136,109641881,109626957,109643571,109636384,109636886,109646091,109639032,109640179,109637827,109629991,109635823,109633603,109634471	-|-|-|-|-|-|-|-|-|-|-|-|-|-|-|-|-|-|-|-|-|-|-|-|-|-|-|-|
GO:1901265	nucleoside phosphate binding	molecular_function	0.6108	1	28	247	2541	19637	109626957,109641881,109643571,109631136,109626032,109638497,109646091,109636886,109636384,109640179,109639032,109635823,109629991,109633603,109634471,109637827,109646555,109629339,109639282,109636455,109631382,109648153,109624842,109634462,109626207,109630524,109635805,109639148	-|-|-|-|-|-|-|-|-|-|-|-|-|-|-|-|-|-|-|-|-|-|-|-|-|-|-|-|
GO:0016782	transferase activity, transferring sulfur-containing groups	molecular_function	0.61298	1	1	247	82	19637	109626873	-|
GO:0015293	symporter activity	molecular_function	0.61345	1	1	247	84	19637	109647316	-|
GO:0015294	solute:cation symporter activity	molecular_function	0.61345	1	1	247	84	19637	109647316	-|
GO:0044265	cellular macromolecule catabolic process	biological_process	0.61352	1	2	247	183	19637	1.0963e+17	-|-|
GO:0005815	microtubule organizing center	cellular_component	0.61416	1	1	247	85	19637	109642158	-|
GO:0043227	membrane-bounded organelle	cellular_component	0.61478	1	35	247	3176	19637	109630278,109642444,109628179,109634290,109627176,109631324,109635974,109629943,109626957,109632869,109638237,109638936,109630524,109642586,109644717,109636455,109646322,109627741,109647316,109626676,109643406,109628895,109629398,109632903,109635787,109630601,109630367,109638337,109631733,109643595,109645323,109627318,109639282,109630617,109640125	-|-|-|-|-|-|-|-|-|-|-|-|-|-|-|-|-|-|-|-|-|-|-|-|-|-|-|-|-|-|-|-|-|-|-|
GO:0005102	receptor binding	molecular_function	0.61623	1	8	247	751	19637	1.09639e+71	-|-|-|-|-|-|-|-|
GO:0006914	autophagy	biological_process	0.61695	1	3	247	282	19637	1.09627e+26	-|-|-|
GO:0033643	host cell part	cellular_component	0.61868	1	2	247	181	19637	1.09625e+17	-|-|
GO:0001071	nucleic acid binding transcription factor activity	molecular_function	0.61955	1	10	247	928	19637	1.09643e+89	-|-|-|-|-|-|-|-|-|-|
GO:0003700	sequence-specific DNA binding transcription factor activity	molecular_function	0.61955	1	10	247	928	19637	1.09643e+89	-|-|-|-|-|-|-|-|-|-|
GO:0005856	cytoskeleton	cellular_component	0.6201	1	6	247	558	19637	1.09638e+53	-|-|-|-|-|-|
GO:0005126	cytokine receptor binding	molecular_function	0.62103	1	1	247	88	19637	109642379	-|
GO:0010605	negative regulation of macromolecule metabolic process	biological_process	0.62103	1	1	247	83	19637	109634609	-|
GO:0010468	regulation of gene expression	biological_process	0.62306	1	24	247	2199	19637	1.09632e+215	-|-|-|-|-|-|-|-|-|-|-|-|-|-|-|-|-|-|-|-|-|-|-|-|
GO:0006664	glycolipid metabolic process	biological_process	0.62335	1	1	247	84	19637	109635974	-|
GO:0016032	viral process	biological_process	0.62387	1	6	247	559	19637	1.09636e+53	-|-|-|-|-|-|
GO:0009892	negative regulation of metabolic process	biological_process	0.62508	1	1	247	84	19637	109634609	-|
GO:0005740	mitochondrial envelope	cellular_component	0.62576	1	3	247	285	19637	1.09627e+26	-|-|-|
GO:0031224	intrinsic to membrane	cellular_component	0.62584	1	38	247	3479	19637	109629339,109642304,109626537,109642586,109634619,109645613,109632869,109639273,109630110,109646451,109643487,109635974,109626898,109637731,109626873,109640459,109628641,109640318,109642444,109634306,109639750,109635823,109627318,109646555,109635199,109635678,109630240,109647684,109631733,109627599,109634631,109630111,109635631,109627252,109629852,109634409,109647316,109630564	-|-|-|-|-|-|-|-|-|-|-|-|-|-|-|-|-|-|-|-|-|-|-|-|-|-|-|-|-|-|-|-|-|-|-|-|-|-|
GO:0005525	GTP binding	molecular_function	0.62793	1	6	247	575	19637	1.09644e+53	-|-|-|-|-|-|
GO:0045259	proton-transporting ATP synthase complex	cellular_component	0.62846	1	1	247	86	19637	109629943	-|
GO:0015985	energy coupled proton transport, down electrochemical gradient	biological_process	0.62889	1	1	247	87	19637	109629943	-|
GO:0015986	ATP synthesis coupled proton transport	biological_process	0.62889	1	1	247	87	19637	109629943	-|
GO:0004540	ribonuclease activity	molecular_function	0.6343	1	1	247	86	19637	109634290	-|
GO:0008654	phospholipid biosynthetic process	biological_process	0.63472	1	1	247	87	19637	109635974	-|
GO:0034645	cellular macromolecule biosynthetic process	biological_process	0.63513	1	37	247	3393	19637	109642586,109648153,109624842,109646322,109632010,109645613,109632869,109630524,109638936,109636615,109636384,109631324,109635974,109634513,109626957,109632019,109642444,109628641,109631382,109640125,109627318,109646898,109635051,109625625,109636330,109635217,109639055,109628895,109629398,109624893,109631136,109627741,109634609,109644141,109643837,109647729,109643406	-|-|-|-|-|-|-|-|-|-|-|-|-|-|-|-|-|-|-|-|-|-|-|-|-|-|-|-|-|-|-|-|-|-|-|-|-|
GO:0009653	anatomical structure morphogenesis	biological_process	0.63555	1	2	247	189	19637	1.09644e+17	-|-|
GO:0006091	generation of precursor metabolites and energy	biological_process	0.63593	1	2	247	189	19637	1.09637e+17	-|-|
GO:0015085	calcium ion transmembrane transporter activity	molecular_function	0.6379	1	1	247	86	19637	109635974	-|
GO:0018995	host	cellular_component	0.63869	1	2	247	188	19637	1.09625e+17	-|-|
GO:0043657	host cell	cellular_component	0.63869	1	2	247	188	19637	1.09632e+17	-|-|
GO:0006807	nitrogen compound metabolic process	biological_process	0.63918	1	51	247	4654	19637	109643406,109647729,109640179,109634609,109647400,109627741,109632502,109631310,109643571,109631136,109629398,109627451,109644307,109634642,109628895,109647051,109638337,109638547,109635217,109635787,109636330,109637739,109630601,109625625,109625472,109627318,109640125,109631382,109628641,109642444,109632019,109634290,109626957,109629943,109634513,109631324,109636384,109629136,109638936,109630524…	-|-|-|-|-|-|-|-|-|-|-|-|-|-|-|-|-|-|-|-|-|-|-|-|-|-|-|-|-|-|-|-|-|-|-|-|-|-|-|-|-|-|-|-|-|-|-|-|-|-|-|
GO:0035639	purine ribonucleoside triphosphate binding	molecular_function	0.64147	1	24	247	2214	19637	1.09631e+215	-|-|-|-|-|-|-|-|-|-|-|-|-|-|-|-|-|-|-|-|-|-|-|-|
GO:0043245	extraorganismal space	cellular_component	0.64154	1	2	247	189	19637	1.09632e+17	-|-|
GO:0044215	other organism	cellular_component	0.64154	1	2	247	189	19637	1.09625e+17	-|-|
GO:0044216	other organism cell	cellular_component	0.64154	1	2	247	189	19637	1.09625e+17	-|-|
GO:0044217	other organism part	cellular_component	0.64154	1	2	247	189	19637	1.09632e+17	-|-|
GO:0010604	positive regulation of macromolecule metabolic process	biological_process	0.64225	1	1	247	88	19637	109624842	-|
GO:0032561	guanyl ribonucleotide binding	molecular_function	0.64225	1	6	247	584	19637	1.0964e+53	-|-|-|-|-|-|
GO:0036094	small molecule binding	molecular_function	0.643	1	28	247	2579	19637	109636384,109636886,109646091,109638497,109626032,109631136,109641881,109626957,109643571,109637827,109629991,109635823,109634471,109633603,109639032,109640179,109626207,109634462,109648153,109624842,109631382,109636455,109629339,109646555,109639282,109635805,109639148,109630524	-|-|-|-|-|-|-|-|-|-|-|-|-|-|-|-|-|-|-|-|-|-|-|-|-|-|-|-|
GO:0006400	tRNA modification	biological_process	0.64361	1	1	247	93	19637	109632502	-|
GO:0001883	purine nucleoside binding	molecular_function	0.64427	1	24	247	2217	19637	1.09631e+215	-|-|-|-|-|-|-|-|-|-|-|-|-|-|-|-|-|-|-|-|-|-|-|-|
GO:0032549	ribonucleoside binding	molecular_function	0.64427	1	24	247	2217	19637	1.09631e+215	-|-|-|-|-|-|-|-|-|-|-|-|-|-|-|-|-|-|-|-|-|-|-|-|
GO:0032550	purine ribonucleoside binding	molecular_function	0.64427	1	24	247	2217	19637	1.09646e+215	-|-|-|-|-|-|-|-|-|-|-|-|-|-|-|-|-|-|-|-|-|-|-|-|
GO:0016410	N-acyltransferase activity	molecular_function	0.64476	1	1	247	91	19637	109632903	-|
GO:0016746	transferase activity, transferring acyl groups	molecular_function	0.64524	1	3	247	290	19637	1.09636e+26	-|-|-|
GO:0006355	regulation of transcription, DNA-dependent	biological_process	0.64526	1	23	247	2133	19637	1.09642e+206	-|-|-|-|-|-|-|-|-|-|-|-|-|-|-|-|-|-|-|-|-|-|-|
GO:2001141	regulation of RNA biosynthetic process	biological_process	0.64792	1	23	247	2136	19637	1.09628e+206	-|-|-|-|-|-|-|-|-|-|-|-|-|-|-|-|-|-|-|-|-|-|-|
GO:0032502	developmental process	biological_process	0.64806	1	6	247	575	19637	1.09627e+53	-|-|-|-|-|-|
GO:0032879	regulation of localization	biological_process	0.64808	1	1	247	91	19637	109628179	-|
GO:0051252	regulation of RNA metabolic process	biological_process	0.64969	1	23	247	2138	19637	1.09643e+206	-|-|-|-|-|-|-|-|-|-|-|-|-|-|-|-|-|-|-|-|-|-|-|
GO:0001882	nucleoside binding	molecular_function	0.65039	1	24	247	2224	19637	1.09636e+215	-|-|-|-|-|-|-|-|-|-|-|-|-|-|-|-|-|-|-|-|-|-|-|-|
GO:0015075	ion transmembrane transporter activity	molecular_function	0.65047	1	15	247	1403	19637	1.09637e+134	-|-|-|-|-|-|-|-|-|-|-|-|-|-|-|
GO:0019001	guanyl nucleotide binding	molecular_function	0.65062	1	6	247	589	19637	1.09634e+53	-|-|-|-|-|-|
GO:0035556	intracellular signal transduction	biological_process	0.65169	1	10	247	943	19637	1.09632e+89	-|-|-|-|-|-|-|-|-|-|
GO:0032555	purine ribonucleotide binding	molecular_function	0.65182	1	24	247	2226	19637	1.09639e+215	-|-|-|-|-|-|-|-|-|-|-|-|-|-|-|-|-|-|-|-|-|-|-|-|
GO:0033993	response to lipid	biological_process	0.65316	1	1	247	91	19637	109642586	-|
GO:0043401	steroid hormone mediated signaling pathway	biological_process	0.65316	1	1	247	91	19637	109642586	-|
GO:0048545	response to steroid hormone stimulus	biological_process	0.65316	1	1	247	91	19637	109642586	-|
GO:0071383	cellular response to steroid hormone stimulus	biological_process	0.65316	1	1	247	91	19637	109642586	-|
GO:0071396	cellular response to lipid	biological_process	0.65316	1	1	247	91	19637	109642586	-|
GO:0071407	cellular response to organic cyclic compound	biological_process	0.65316	1	1	247	91	19637	109642586	-|
GO:0051239	regulation of multicellular organismal process	biological_process	0.65343	1	1	247	92	19637	109637739	-|
GO:0008380	RNA splicing	biological_process	0.65367	1	1	247	94	19637	109631382	-|
GO:0009108	coenzyme biosynthetic process	biological_process	0.65487	1	1	247	94	19637	109629339	-|
GO:0006643	membrane lipid metabolic process	biological_process	0.65637	1	1	247	92	19637	109635974	-|
GO:0019222	regulation of metabolic process	biological_process	0.65661	1	26	247	2417	19637	109642586,109624842,109648153,109640125,109646322,109632010,109627318,109634631,109625625,109645613,109636330,109634615,109630524,109636615,109636384,109631324,109628895,109629398,109631136,109626957,109627741,109634609,109632019,109647729,109642444,109643406	-|-|-|-|-|-|-|-|-|-|-|-|-|-|-|-|-|-|-|-|-|-|-|-|-|-|
GO:0032787	monocarboxylic acid metabolic process	biological_process	0.65898	1	1	247	96	19637	109637827	-|
GO:0060255	regulation of macromolecule metabolic process	biological_process	0.65957	1	24	247	2240	19637	1.0964e+215	-|-|-|-|-|-|-|-|-|-|-|-|-|-|-|-|-|-|-|-|-|-|-|-|
GO:0044699	single-organism process	biological_process	0.66239	1	84	247	7577	19637	109641665,109629806,109643586,109647684,109635199,109627318,109639282,109635787,109630111,109635805,109634631,109638180,109643571,109624893,109631310,109627252,109648159,109632377,109634619,109648153,109638329,109632102,109642158,109636455,109626821,109632869,109646451,109637271,109638936,109641908,109626987,109627176,109631324,109629943,109635974,109639750,109635823,109643595,109646742,109632351…	-|-|-|-|-|-|-|-|-|-|-|-|-|-|-|-|-|-|-|-|-|-|-|-|-|-|-|-|-|-|-|-|-|-|-|-|-|-|-|-|-|-|-|-|-|-|-|-|-|-|-|-|-|-|-|-|-|-|-|-|-|-|-|-|-|-|-|-|-|-|-|-|-|-|-|-|-|-|-|-|-|-|-|-|
GO:0006754	ATP biosynthetic process	biological_process	0.66322	1	1	247	95	19637	109629943	-|
GO:0009059	macromolecule biosynthetic process	biological_process	0.66448	1	37	247	3432	19637	109648153,109624842,109642586,109632010,109646322,109632869,109645613,109638936,109636615,109630524,109636384,109631324,109634513,109635974,109626957,109642444,109628641,109632019,109631382,109627318,109640125,109636330,109646898,109635051,109625625,109639055,109635217,109628895,109631136,109629398,109624893,109627741,109643837,109647729,109643406,109634609,109644141	-|-|-|-|-|-|-|-|-|-|-|-|-|-|-|-|-|-|-|-|-|-|-|-|-|-|-|-|-|-|-|-|-|-|-|-|-|
GO:0050789	regulation of biological process	biological_process	0.66958	1	58	247	5301	19637	109636615,109641908,109630524,109639273,109630110,109646451,109641898,109645613,109632010,109646322,109648153,109634619,109624842,109642586,109638329,109628179,109642444,109632019,109635823,109633603,109629943,109626957,109624212,109645636,109625583,109631324,109636384,109638337,109630111,109635787,109634615,109636330,109637739,109635051,109635805,109625625,109634631,109627318,109646555,109634753…	-|-|-|-|-|-|-|-|-|-|-|-|-|-|-|-|-|-|-|-|-|-|-|-|-|-|-|-|-|-|-|-|-|-|-|-|-|-|-|-|-|-|-|-|-|-|-|-|-|-|-|-|-|-|-|-|-|-|
GO:0017076	purine nucleotide binding	molecular_function	0.67132	1	24	247	2249	19637	1.09626e+215	-|-|-|-|-|-|-|-|-|-|-|-|-|-|-|-|-|-|-|-|-|-|-|-|
GO:0000775	chromosome, centromeric region	cellular_component	0.67185	1	2	247	200	19637	1.0963e+17	-|-|
GO:0006511	ubiquitin-dependent protein catabolic process	biological_process	0.67333	1	1	247	99	19637	109630367	-|
GO:0019941	modification-dependent protein catabolic process	biological_process	0.67333	1	1	247	99	19637	109630367	-|
GO:0043632	modification-dependent macromolecule catabolic process	biological_process	0.67333	1	1	247	99	19637	109630367	-|
GO:0016740	transferase activity	molecular_function	0.67504	1	31	247	2899	19637	109634766,109634462,109626207,109624842,109631382,109631733,109640621,109635805,109635979,109632903,109635631,109641881,109626957,109633244,109626032,109635974,109634513,109626898,109634642,109644307,109646091,109636886,109632019,109643485,109626873,109639032,109628641,109637827,109636826,109634471,109632502	-|-|-|-|-|-|-|-|-|-|-|-|-|-|-|-|-|-|-|-|-|-|-|-|-|-|-|-|-|-|-|
GO:0008135	translation factor activity, nucleic acid binding	molecular_function	0.67547	1	1	247	100	19637	109644141	-|
GO:0043565	sequence-specific DNA binding	molecular_function	0.67557	1	6	247	596	19637	1.09627e+53	-|-|-|-|-|-|
GO:2000112	regulation of cellular macromolecule biosynthetic process	biological_process	0.67789	1	23	247	2170	19637	1.09631e+206	-|-|-|-|-|-|-|-|-|-|-|-|-|-|-|-|-|-|-|-|-|-|-|
GO:1901607	alpha-amino acid biosynthetic process	biological_process	0.67906	1	1	247	100	19637	109629339	-|
GO:0010556	regulation of macromolecule biosynthetic process	biological_process	0.68042	1	23	247	2173	19637	1.09643e+206	-|-|-|-|-|-|-|-|-|-|-|-|-|-|-|-|-|-|-|-|-|-|-|
GO:0031326	regulation of cellular biosynthetic process	biological_process	0.68042	1	23	247	2173	19637	1.09629e+206	-|-|-|-|-|-|-|-|-|-|-|-|-|-|-|-|-|-|-|-|-|-|-|
GO:0009889	regulation of biosynthetic process	biological_process	0.68123	1	23	247	2174	19637	1.09627e+206	-|-|-|-|-|-|-|-|-|-|-|-|-|-|-|-|-|-|-|-|-|-|-|
GO:0004386	helicase activity	molecular_function	0.68126	1	2	247	206	19637	1.09632e+17	-|-|
GO:0016051	carbohydrate biosynthetic process	biological_process	0.68169	1	1	247	100	19637	109624733	-|
GO:0014070	response to organic cyclic compound	biological_process	0.68231	1	1	247	99	19637	109642586	-|
GO:0043168	anion binding	molecular_function	0.68428	1	28	247	2628	19637	109637827,109635823,109634471,109629991,109633603,109639032,109640179,109636384,109646091,109644307,109636886,109638497,109631136,109626032,109641881,109626957,109643571,109635805,109630524,109626207,109634462,109631382,109648153,109641244,109624842,109636455,109634766,109646555	-|-|-|-|-|-|-|-|-|-|-|-|-|-|-|-|-|-|-|-|-|-|-|-|-|-|-|-|
GO:0046034	ATP metabolic process	biological_process	0.68498	1	1	247	101	19637	109629943	-|
GO:0006351	transcription, DNA-dependent	biological_process	0.6856	1	26	247	2455	19637	109625625,109645613,109636330,109630524,109635217,109642586,109631382,109624842,109648153,109646322,109640125,109632010,109627318,109627741,109634609,109632019,109647729,109642444,109643406,109636384,109631324,109628895,109629398,109631136,109634513,109626957	-|-|-|-|-|-|-|-|-|-|-|-|-|-|-|-|-|-|-|-|-|-|-|-|-|-|
GO:0008234	cysteine-type peptidase activity	molecular_function	0.68575	1	2	247	208	19637	1.09635e+17	-|-|
GO:0009755	hormone-mediated signaling pathway	biological_process	0.68615	1	1	247	100	19637	109642586	-|
GO:0032870	cellular response to hormone stimulus	biological_process	0.68615	1	1	247	100	19637	109642586	-|
GO:0005488	binding	molecular_function	0.68647	1	142	247	12715	19637	109636330,109635805,109644508,109641665,109629806,109639282,109627741,109641071,109647904,109631310,109639032,109632377,109623565,109647400,109631136,109640131,109631560,109625922,109641244,109633027,109638329,109642304,109636455,109631835,109634171,109626957,109635974,109630601,109626043,109635217,109631733,109640621,109646742,109630240,109625472,109646555,109636853,109641528,109629618,109642379…	-|-|-|-|-|-|-|-|-|-|-|-|-|-|-|-|-|-|-|-|-|-|-|-|-|-|-|-|-|-|-|-|-|-|-|-|-|-|-|-|-|-|-|-|-|-|-|-|-|-|-|-|-|-|-|-|-|-|-|-|-|-|-|-|-|-|-|-|-|-|-|-|-|-|-|-|-|-|-|-|-|-|-|-|-|-|-|-|-|-|-|-|-|-|-|-|-|-|-|-|-|-|-|-|-|-|-|-|-|-|-|-|-|-|-|-|-|-|-|-|-|-|-|-|-|-|-|-|-|-|-|-|-|-|-|-|-|-|-|-|-|-|
GO:0006310	DNA recombination	biological_process	0.6879	1	2	247	208	19637	1.09644e+17	-|-|
GO:0006325	chromatin organization	biological_process	0.68907	1	1	247	102	19637	109636455	-|
GO:0051276	chromosome organization	biological_process	0.68912	1	2	247	210	19637	1.09636e+17	-|-|
GO:0044425	membrane part	cellular_component	0.68934	1	44	247	4106	19637	109646451,109632869,109630110,109639273,109626821,109645613,109636615,109634619,109642586,109626537,109642304,109629339,109635823,109639750,109634306,109642444,109628641,109640318,109640459,109626873,109637731,109626898,109635974,109643487,109629943,109635787,109630111,109634631,109627599,109631733,109647684,109635199,109630240,109635678,109646555,109627318,109639282,109630564,109647316,109634409…	-|-|-|-|-|-|-|-|-|-|-|-|-|-|-|-|-|-|-|-|-|-|-|-|-|-|-|-|-|-|-|-|-|-|-|-|-|-|-|-|-|-|-|-|
GO:0071495	cellular response to endogenous stimulus	biological_process	0.68952	1	1	247	101	19637	109642586	-|
GO:0019219	regulation of nucleobase-containing compound metabolic process	biological_process	0.69032	1	23	247	2183	19637	1.09626e+206	-|-|-|-|-|-|-|-|-|-|-|-|-|-|-|-|-|-|-|-|-|-|-|
GO:0051171	regulation of nitrogen compound metabolic process	biological_process	0.69032	1	23	247	2183	19637	1.09628e+206	-|-|-|-|-|-|-|-|-|-|-|-|-|-|-|-|-|-|-|-|-|-|-|
GO:0046488	phosphatidylinositol metabolic process	biological_process	0.69178	1	1	247	102	19637	109635974	-|
GO:0030246	carbohydrate binding	molecular_function	0.69252	1	1	247	103	19637	109635841	-|
GO:0042157	lipoprotein metabolic process	biological_process	0.69291	1	1	247	103	19637	109635974	-|
GO:0032259	methylation	biological_process	0.69435	1	1	247	106	19637	109632502	-|
GO:0010506	regulation of autophagy	biological_process	0.6956	1	1	247	105	19637	109628895	-|
GO:0000287	magnesium ion binding	molecular_function	0.69579	1	1	247	105	19637	109638329	-|
GO:0050794	regulation of cellular process	biological_process	0.69647	1	56	247	5166	19637	109631324,109636384,109645636,109625583,109624212,109629943,109626957,109633603,109635823,109632019,109628179,109642444,109642586,109638329,109634619,109624842,109648153,109646322,109632010,109645613,109630110,109639273,109641898,109646451,109641908,109630524,109636615,109628895,109638180,109629398,109631136,109627741,109630564,109648159,109632377,109634609,109635041,109643406,109647729,109630240…	-|-|-|-|-|-|-|-|-|-|-|-|-|-|-|-|-|-|-|-|-|-|-|-|-|-|-|-|-|-|-|-|-|-|-|-|-|-|-|-|-|-|-|-|-|-|-|-|-|-|-|-|-|-|-|-|
GO:0031967	organelle envelope	cellular_component	0.69768	1	3	247	318	19637	1.09627e+26	-|-|-|
GO:0051287	NAD binding	molecular_function	0.70015	1	1	247	107	19637	109629339	-|
GO:0031683	G-protein beta/gamma-subunit complex binding	molecular_function	0.70133	1	1	247	108	19637	109636384	-|
GO:0005215	transporter activity	molecular_function	0.70164	1	20	247	1918	19637	1.09647e+179	-|-|-|-|-|-|-|-|-|-|-|-|-|-|-|-|-|-|-|-|
GO:0022890	inorganic cation transmembrane transporter activity	molecular_function	0.70193	1	8	247	807	19637	1.09634e+71	-|-|-|-|-|-|-|-|
GO:0006725	cellular aromatic compound metabolic process	biological_process	0.70284	1	46	247	4300	19637	109646322,109636455,109633243,109629339,109632010,109642586,109648153,109624842,109630524,109638936,109645613,109632869,109629943,109626957,109634513,109631324,109636384,109632019,109634290,109628641,109642444,109640125,109627318,109625472,109631382,109635217,109638547,109638337,109637739,109625625,109635787,109636330,109629398,109643571,109631136,109628895,109634642,109625245,109627451,109644307…	-|-|-|-|-|-|-|-|-|-|-|-|-|-|-|-|-|-|-|-|-|-|-|-|-|-|-|-|-|-|-|-|-|-|-|-|-|-|-|-|-|-|-|-|-|-|
GO:0019438	aromatic compound biosynthetic process	biological_process	0.70524	1	30	247	2848	19637	109625625,109637739,109645613,109636330,109630524,109635217,109642586,109631382,109624842,109648153,109633243,109646322,109640125,109632010,109627318,109629339,109627741,109634609,109632019,109642444,109647729,109643406,109636384,109628895,109631324,109629398,109631136,109634513,109629943,109626957	-|-|-|-|-|-|-|-|-|-|-|-|-|-|-|-|-|-|-|-|-|-|-|-|-|-|-|-|-|-|
GO:0006811	ion transport	biological_process	0.70538	1	14	247	1367	19637	1.09634e+125	-|-|-|-|-|-|-|-|-|-|-|-|-|-|
GO:0032774	RNA biosynthetic process	biological_process	0.70652	1	26	247	2481	19637	109643406,109642444,109647729,109632019,109634609,109627741,109626957,109634513,109631136,109629398,109628895,109631324,109636384,109635217,109630524,109636330,109645613,109625625,109627318,109632010,109646322,109640125,109648153,109631382,109624842,109642586	-|-|-|-|-|-|-|-|-|-|-|-|-|-|-|-|-|-|-|-|-|-|-|-|-|-|
GO:0070925	organelle assembly	biological_process	0.70663	1	1	247	107	19637	109627318	-|
GO:0005929	cilium	cellular_component	0.70703	1	1	247	107	19637	109627318	-|
GO:0031514	motile cilium	cellular_component	0.70703	1	1	247	107	19637	109627318	-|
GO:0044723	single-organism carbohydrate metabolic process	biological_process	0.70709	1	3	247	323	19637	1.09625e+26	-|-|-|
GO:0071310	cellular response to organic substance	biological_process	0.70804	1	1	247	106	19637	109642586	-|
GO:0016627	oxidoreductase activity, acting on the CH-CH group of donors	molecular_function	0.70964	1	1	247	109	19637	109629339	-|
GO:0009521	photosystem	cellular_component	0.71206	1	1	247	105	19637	109636615	-|
GO:0005524	ATP binding	molecular_function	0.71283	1	20	247	1923	19637	1.09627e+179	-|-|-|-|-|-|-|-|-|-|-|-|-|-|-|-|-|-|-|-|
GO:0034655	nucleobase-containing compound catabolic process	biological_process	0.7129	1	1	247	106	19637	109634290	-|
GO:0009142	nucleoside triphosphate biosynthetic process	biological_process	0.71397	1	1	247	110	19637	109629943	-|
GO:0009145	purine nucleoside triphosphate biosynthetic process	biological_process	0.71397	1	1	247	110	19637	109629943	-|
GO:0009201	ribonucleoside triphosphate biosynthetic process	biological_process	0.71397	1	1	247	110	19637	109629943	-|
GO:0009206	purine ribonucleoside triphosphate biosynthetic process	biological_process	0.71397	1	1	247	110	19637	109629943	-|
GO:0016874	ligase activity	molecular_function	0.71438	1	4	247	426	19637	1.09648e+35	-|-|-|-|
GO:0003924	GTPase activity	molecular_function	0.71461	1	4	247	432	19637	1.0964e+35	-|-|-|-|
GO:0009116	nucleoside metabolic process	biological_process	0.71539	1	2	247	221	19637	1.09631e+17	-|-|
GO:0032559	adenyl ribonucleotide binding	molecular_function	0.71552	1	20	247	1926	19637	1.09636e+179	-|-|-|-|-|-|-|-|-|-|-|-|-|-|-|-|-|-|-|-|
GO:1901657	glycosyl compound metabolic process	biological_process	0.71772	1	2	247	222	19637	1.09631e+17	-|-|
GO:0022891	substrate-specific transmembrane transporter activity	molecular_function	0.71905	1	15	247	1470	19637	1.09636e+134	-|-|-|-|-|-|-|-|-|-|-|-|-|-|-|
GO:0016459	myosin complex	cellular_component	0.71984	1	1	247	107	19637	109627318	-|
GO:0005741	mitochondrial outer membrane	cellular_component	0.71989	1	1	247	113	19637	109627176	-|
GO:0031968	organelle outer membrane	cellular_component	0.71989	1	1	247	113	19637	109627176	-|
GO:0005578	proteinaceous extracellular matrix	cellular_component	0.72143	1	2	247	213	19637	1.09624e+17	-|-|
GO:0008757	S-adenosylmethionine-dependent methyltransferase activity	molecular_function	0.72357	1	1	247	114	19637	109632502	-|
GO:0048518	positive regulation of biological process	biological_process	0.724	1	3	247	326	19637	1.09625e+26	-|-|-|
GO:0018130	heterocycle biosynthetic process	biological_process	0.72733	1	30	247	2879	19637	109627741,109643406,109642444,109647729,109632019,109634609,109631324,109628895,109636384,109629943,109626957,109631136,109634513,109629398,109636330,109637739,109645613,109625625,109635217,109630524,109631382,109648153,109624842,109642586,109627318,109629339,109632010,109640125,109646322,109633243	-|-|-|-|-|-|-|-|-|-|-|-|-|-|-|-|-|-|-|-|-|-|-|-|-|-|-|-|-|-|
GO:0004518	nuclease activity	molecular_function	0.72885	1	3	247	329	19637	1.09629e+26	-|-|-|
GO:0044271	cellular nitrogen compound biosynthetic process	biological_process	0.72906	1	30	247	2879	19637	109648153,109631382,109624842,109642586,109632010,109629339,109627318,109633243,109640125,109646322,109636330,109625625,109637739,109645613,109630524,109635217,109636384,109628895,109631324,109631136,109634513,109626957,109629943,109629398,109627741,109642444,109647729,109643406,109634609,109632019	-|-|-|-|-|-|-|-|-|-|-|-|-|-|-|-|-|-|-|-|-|-|-|-|-|-|-|-|-|-|
GO:0010467	gene expression	biological_process	0.72974	1	36	247	3435	19637	109632502,109627741,109634609,109644141,109643837,109647729,109643406,109634642,109628895,109624893,109629398,109631136,109646898,109635051,109625625,109634631,109636330,109639055,109635217,109631382,109640125,109627318,109632019,109642444,109636384,109631324,109634513,109626957,109645613,109630524,109636615,109642586,109648153,109624842,109646322,109632010	-|-|-|-|-|-|-|-|-|-|-|-|-|-|-|-|-|-|-|-|-|-|-|-|-|-|-|-|-|-|-|-|-|-|-|-|
GO:0016020	membrane	cellular_component	0.73043	1	69	247	6377	19637	109627176,109631324,109635974,109629943,109635823,109629991,109639750,109634171,109640459,109626873,109634619,109642304,109646451,109626821,109632869,109630524,109638180,109632399,109643571,109641881,109631310,109627252,109639032,109647684,109631382,109638252,109641665,109635199,109635678,109626207,109627318,109639282,109630111,109635787,109627453,109635805,109634631,109627599,109626948,109637731…	-|-|-|-|-|-|-|-|-|-|-|-|-|-|-|-|-|-|-|-|-|-|-|-|-|-|-|-|-|-|-|-|-|-|-|-|-|-|-|-|-|-|-|-|-|-|-|-|-|-|-|-|-|-|-|-|-|-|-|-|-|-|-|-|-|-|-|-|-|
GO:0006732	coenzyme metabolic process	biological_process	0.73155	1	1	247	116	19637	109629339	-|
GO:0030554	adenyl nucleotide binding	molecular_function	0.73272	1	20	247	1947	19637	1.09627e+179	-|-|-|-|-|-|-|-|-|-|-|-|-|-|-|-|-|-|-|-|
GO:0044423	virion part	cellular_component	0.73282	1	6	247	630	19637	1.09638e+53	-|-|-|-|-|-|
GO:0010941	regulation of cell death	biological_process	0.73381	1	1	247	117	19637	109624842	-|
GO:0042981	regulation of apoptotic process	biological_process	0.73381	1	1	247	117	19637	109624842	-|
GO:0043067	regulation of programmed cell death	biological_process	0.73381	1	1	247	117	19637	109624842	-|
GO:0044257	cellular protein catabolic process	biological_process	0.73444	1	1	247	118	19637	109630367	-|
GO:0051603	proteolysis involved in cellular protein catabolic process	biological_process	0.73444	1	1	247	118	19637	109630367	-|
GO:0031323	regulation of cellular metabolic process	biological_process	0.7362	1	24	247	2333	19637	1.09626e+215	-|-|-|-|-|-|-|-|-|-|-|-|-|-|-|-|-|-|-|-|-|-|-|-|
GO:0019028	viral capsid	cellular_component	0.73643	1	4	247	436	19637	1.09633e+35	-|-|-|-|
GO:0005267	potassium channel activity	molecular_function	0.73798	1	1	247	115	19637	109634409	-|
GO:0042578	phosphoric ester hydrolase activity	molecular_function	0.73847	1	5	247	509	19637	1.09634e+44	-|-|-|-|-|
GO:0070887	cellular response to chemical stimulus	biological_process	0.73941	1	1	247	116	19637	109642586	-|
GO:0022610	biological adhesion	biological_process	0.74075	1	5	247	527	19637	1.09629e+44	-|-|-|-|-|
GO:0003678	DNA helicase activity	molecular_function	0.74285	1	1	247	120	19637	109648153	-|
GO:0006820	anion transport	biological_process	0.74341	1	2	247	229	19637	1.09639e+17	-|-|
GO:0006457	protein folding	biological_process	0.74388	1	1	247	122	19637	109642158	-|
GO:0043234	protein complex	cellular_component	0.74391	1	22	247	2160	19637	1.0963e+197	-|-|-|-|-|-|-|-|-|-|-|-|-|-|-|-|-|-|-|-|-|-|
GO:0016829	lyase activity	molecular_function	0.74417	1	3	247	340	19637	1.09626e+26	-|-|-|
GO:0005789	endoplasmic reticulum membrane	cellular_component	0.74587	1	2	247	230	19637	1.09633e+17	-|-|
GO:0080090	regulation of primary metabolic process	biological_process	0.74609	1	23	247	2253	19637	1.09629e+206	-|-|-|-|-|-|-|-|-|-|-|-|-|-|-|-|-|-|-|-|-|-|-|
GO:0015077	monovalent inorganic cation transmembrane transporter activity	molecular_function	0.74976	1	5	247	547	19637	1.0963e+44	-|-|-|-|-|
GO:0044432	endoplasmic reticulum part	cellular_component	0.75002	1	2	247	232	19637	1.09636e+17	-|-|
GO:1901362	organic cyclic compound biosynthetic process	biological_process	0.75112	1	30	247	2914	19637	109626957,109629943,109631136,109634513,109629398,109628895,109631324,109636384,109643406,109642444,109647729,109632019,109634609,109627741,109627318,109629339,109632010,109646322,109640125,109633243,109648153,109624842,109631382,109642586,109635217,109630524,109636330,109637739,109645613,109625625	-|-|-|-|-|-|-|-|-|-|-|-|-|-|-|-|-|-|-|-|-|-|-|-|-|-|-|-|-|-|
GO:0034357	photosynthetic membrane	cellular_component	0.75216	1	1	247	118	19637	109636615	-|
GO:0007005	mitochondrion organization	biological_process	0.75385	1	1	247	122	19637	109624842	-|
GO:0042175	nuclear outer membrane-endoplasmic reticulum membrane network	cellular_component	0.75417	1	2	247	234	19637	1.09633e+17	-|-|
GO:0009725	response to hormone stimulus	biological_process	0.75448	1	1	247	121	19637	109642586	-|
GO:0015079	potassium ion transmembrane transporter activity	molecular_function	0.75555	1	1	247	121	19637	109634409	-|
GO:0009058	biosynthetic process	biological_process	0.75715	1	44	247	4215	19637	109642586,109648153,109624842,109634766,109646322,109633243,109629339,109632010,109645613,109632869,109630524,109636615,109638936,109631324,109636384,109629943,109626957,109635974,109634513,109632019,109628641,109642444,109631382,109640125,109624733,109627318,109637739,109646898,109625625,109635051,109636330,109635217,109639055,109628895,109644307,109624893,109629398,109631136,109627741,109644141…	-|-|-|-|-|-|-|-|-|-|-|-|-|-|-|-|-|-|-|-|-|-|-|-|-|-|-|-|-|-|-|-|-|-|-|-|-|-|-|-|-|-|-|-|
GO:0001076	RNA polymerase II transcription factor binding transcription factor activity	molecular_function	0.75763	1	1	247	122	19637	109626957	-|
GO:0001104	RNA polymerase II transcription cofactor activity	molecular_function	0.75763	1	1	247	122	19637	109626957	-|
GO:0016592	mediator complex	cellular_component	0.76024	1	1	247	123	19637	109626957	-|
GO:0008652	cellular amino acid biosynthetic process	biological_process	0.76159	1	1	247	126	19637	109629339	-|
GO:0044267	cellular protein metabolic process	biological_process	0.76168	1	24	247	2374	19637	1.09647e+215	-|-|-|-|-|-|-|-|-|-|-|-|-|-|-|-|-|-|-|-|-|-|-|-|
GO:0030163	protein catabolic process	biological_process	0.76362	1	1	247	128	19637	109630367	-|
GO:0006796	phosphate-containing compound metabolic process	biological_process	0.76614	1	15	247	1514	19637	1.09639e+134	-|-|-|-|-|-|-|-|-|-|-|-|-|-|-|
GO:0003676	nucleic acid binding	molecular_function	0.76689	1	36	247	3497	19637	109630617,109627318,109630240,109643595,109631382,109638547,109634539,109635787,109636330,109629398,109643571,109631136,109634642,109628895,109639032,109644141,109643406,109647729,109627741,109641071,109633243,109636455,109632010,109642586,109627572,109648153,109624842,109629136,109645613,109638497,109629943,109634633,109634513,109632019,109634290,109631835	-|-|-|-|-|-|-|-|-|-|-|-|-|-|-|-|-|-|-|-|-|-|-|-|-|-|-|-|-|-|-|-|-|-|-|-|
GO:0006464	cellular protein modification process	biological_process	0.7741	1	16	247	1629	19637	1.09626e+143	-|-|-|-|-|-|-|-|-|-|-|-|-|-|-|-|
GO:0036211	protein modification process	biological_process	0.7741	1	16	247	1629	19637	1.09626e+143	-|-|-|-|-|-|-|-|-|-|-|-|-|-|-|-|
GO:0004190	aspartic-type endopeptidase activity	molecular_function	0.77672	1	1	247	132	19637	109636886	-|
GO:0070001	aspartic-type peptidase activity	molecular_function	0.77672	1	1	247	132	19637	109636886	-|
GO:0006793	phosphorus metabolic process	biological_process	0.7769	1	15	247	1527	19637	1.09631e+134	-|-|-|-|-|-|-|-|-|-|-|-|-|-|-|
GO:0009719	response to endogenous stimulus	biological_process	0.77757	1	1	247	130	19637	109642586	-|
GO:0032403	protein complex binding	molecular_function	0.78212	1	1	247	135	19637	109636384	-|
GO:0044710	single-organism metabolic process	biological_process	0.78212	1	23	247	2319	19637	1.09638e+206	-|-|-|-|-|-|-|-|-|-|-|-|-|-|-|-|-|-|-|-|-|-|-|
GO:0042451	purine nucleoside biosynthetic process	biological_process	0.78354	1	1	247	135	19637	109629943	-|
GO:0046129	purine ribonucleoside biosynthetic process	biological_process	0.78354	1	1	247	135	19637	109629943	-|
GO:0051179	localization	biological_process	0.78358	1	34	247	3328	19637	109642586,109634619,109624842,109648153,109633243,109629339,109637271,109632869,109626821,109629136,109638936,109637731,109627176,109629943,109635974,109639750,109635823,109628179,109640318,109633445,109641665,109647684,109627318,109639282,109630617,109646555,109637739,109635787,109638337,109630367,109628895,109634409,109647316,109626676	-|-|-|-|-|-|-|-|-|-|-|-|-|-|-|-|-|-|-|-|-|-|-|-|-|-|-|-|-|-|-|-|-|-|
GO:0042995	cell projection	cellular_component	0.78405	1	1	247	133	19637	109627318	-|
GO:0017111	nucleoside-triphosphatase activity	molecular_function	0.78537	1	9	247	974	19637	1.09636e+80	-|-|-|-|-|-|-|-|-|
GO:0019012	virion	cellular_component	0.78554	1	6	247	671	19637	1.09633e+53	-|-|-|-|-|-|
GO:0006810	transport	biological_process	0.78619	1	32	247	3150	19637	109634409,109647316,109626676,109637739,109635787,109638337,109647684,109641665,109630617,109627318,109646555,109639282,109635823,109639750,109633445,109628179,109640318,109627176,109637731,109635974,109629943,109637271,109626821,109632869,109638936,109629136,109642586,109624842,109634619,109648153,109633243,109629339	-|-|-|-|-|-|-|-|-|-|-|-|-|-|-|-|-|-|-|-|-|-|-|-|-|-|-|-|-|-|-|-|
GO:0051234	establishment of localization	biological_process	0.78732	1	32	247	3152	19637	109637739,109635787,109638337,109647684,109641665,109630617,109627318,109646555,109639282,109634409,109647316,109626676,109637271,109632869,109626821,109638936,109629136,109642586,109634619,109624842,109648153,109633243,109629339,109635823,109639750,109633445,109640318,109628179,109627176,109637731,109635974,109629943	-|-|-|-|-|-|-|-|-|-|-|-|-|-|-|-|-|-|-|-|-|-|-|-|-|-|-|-|-|-|-|-|
GO:1901360	organic cyclic compound metabolic process	biological_process	0.79034	1	45	247	4361	19637	109642586,109648153,109624842,109633243,109636455,109646322,109632010,109629339,109645613,109632869,109630524,109638936,109636384,109631324,109634513,109629943,109626957,109634290,109632019,109642444,109628641,109631382,109640125,109627318,109625472,109625625,109637739,109636330,109635787,109638547,109635217,109638337,109628895,109634642,109644307,109627451,109629398,109631136,109643571,109631310…	-|-|-|-|-|-|-|-|-|-|-|-|-|-|-|-|-|-|-|-|-|-|-|-|-|-|-|-|-|-|-|-|-|-|-|-|-|-|-|-|-|-|-|-|-|
GO:0015291	secondary active transmembrane transporter activity	molecular_function	0.79046	1	1	247	137	19637	109647316	-|
GO:1901576	organic substance biosynthetic process	biological_process	0.79339	1	42	247	4095	19637	109643406,109643837,109647729,109644141,109634609,109627741,109631136,109624893,109629398,109628895,109635217,109639055,109636330,109637739,109646898,109625625,109635051,109627318,109640125,109624733,109631382,109628641,109642444,109632019,109629943,109626957,109634513,109635974,109631324,109636384,109636615,109638936,109630524,109632869,109645613,109629339,109632010,109646322,109633243,109624842…	-|-|-|-|-|-|-|-|-|-|-|-|-|-|-|-|-|-|-|-|-|-|-|-|-|-|-|-|-|-|-|-|-|-|-|-|-|-|-|-|-|-|
GO:0043412	macromolecule modification	biological_process	0.79527	1	17	247	1753	19637	1.09633e+152	-|-|-|-|-|-|-|-|-|-|-|-|-|-|-|-|-|
GO:0016462	pyrophosphatase activity	molecular_function	0.79606	1	9	247	985	19637	1.09648e+80	-|-|-|-|-|-|-|-|-|
GO:0044249	cellular biosynthetic process	biological_process	0.79964	1	41	247	4015	19637	109631136,109629398,109624893,109628895,109643406,109643837,109647729,109644141,109634609,109627741,109627318,109640125,109631382,109639055,109635217,109636330,109637739,109646898,109635051,109625625,109629943,109626957,109634513,109635974,109631324,109636384,109628641,109642444,109632019,109629339,109632010,109646322,109633243,109648153,109624842,109642586,109636615,109638936,109630524,109632869…	-|-|-|-|-|-|-|-|-|-|-|-|-|-|-|-|-|-|-|-|-|-|-|-|-|-|-|-|-|-|-|-|-|-|-|-|-|-|-|-|-|
GO:0051082	unfolded protein binding	molecular_function	0.80007	1	1	247	142	19637	109642158	-|
GO:0034654	nucleobase-containing compound biosynthetic process	biological_process	0.80011	1	27	247	2710	19637	109627741,109642444,109647729,109643406,109634609,109632019,109636384,109628895,109631324,109631136,109634513,109629943,109626957,109629398,109636330,109625625,109645613,109630524,109635217,109624842,109631382,109648153,109642586,109632010,109627318,109646322,109640125	-|-|-|-|-|-|-|-|-|-|-|-|-|-|-|-|-|-|-|-|-|-|-|-|-|-|-|
GO:0033177	proton-transporting two-sector ATPase complex, proton-transporting domain	cellular_component	0.80319	1	1	247	143	19637	109629943	-|
GO:0031329	regulation of cellular catabolic process	biological_process	0.80424	1	1	247	142	19637	109628895	-|
GO:0009579	thylakoid	cellular_component	0.80455	1	1	247	138	19637	109636615	-|
GO:0044436	thylakoid part	cellular_component	0.80455	1	1	247	138	19637	109636615	-|
GO:0019058	viral infectious cycle	biological_process	0.80508	1	2	247	261	19637	1.09638e+17	-|-|
GO:0022857	transmembrane transporter activity	molecular_function	0.80616	1	16	247	1669	19637	1.09637e+143	-|-|-|-|-|-|-|-|-|-|-|-|-|-|-|-|
GO:0009144	purine nucleoside triphosphate metabolic process	biological_process	0.8088	1	1	247	144	19637	109629943	-|
GO:0009199	ribonucleoside triphosphate metabolic process	biological_process	0.8088	1	1	247	144	19637	109629943	-|
GO:0009205	purine ribonucleoside triphosphate metabolic process	biological_process	0.8088	1	1	247	144	19637	109629943	-|
GO:0009894	regulation of catabolic process	biological_process	0.8088	1	1	247	144	19637	109628895	-|
GO:0034641	cellular nitrogen compound metabolic process	biological_process	0.8098	1	45	247	4399	19637	109628641,109642444,109632019,109634290,109629943,109626957,109634513,109631324,109636384,109638936,109630524,109632869,109645613,109629339,109632010,109646322,109633243,109636455,109624842,109648153,109642586,109643406,109640179,109647729,109634609,109627741,109631310,109632502,109643571,109631136,109629398,109627451,109634642,109628895,109638337,109638547,109635217,109635787,109636330,109637739…	-|-|-|-|-|-|-|-|-|-|-|-|-|-|-|-|-|-|-|-|-|-|-|-|-|-|-|-|-|-|-|-|-|-|-|-|-|-|-|-|-|-|-|-|-|
GO:0046483	heterocycle metabolic process	biological_process	0.8099	1	44	247	4307	19637	109647729,109643406,109634609,109632502,109631310,109627741,109631136,109643571,109629398,109627451,109634642,109628895,109638337,109635217,109638547,109636330,109635787,109625625,109637739,109627318,109625472,109640125,109631382,109642444,109628641,109634290,109632019,109634513,109626957,109629943,109636384,109631324,109638936,109630524,109632869,109645613,109632010,109629339,109636455,109633243…	-|-|-|-|-|-|-|-|-|-|-|-|-|-|-|-|-|-|-|-|-|-|-|-|-|-|-|-|-|-|-|-|-|-|-|-|-|-|-|-|-|-|-|-|
GO:0097159	organic cyclic compound binding	molecular_function	0.81424	1	58	247	5589	19637	109646091,109636384,109634633,109634513,109629943,109626957,109638497,109635823,109634471,109629991,109633603,109635373,109631835,109637827,109634290,109632019,109648153,109624842,109627572,109642586,109634462,109632010,109629339,109636455,109633243,109639148,109645613,109629136,109630524,109636886,109634642,109628895,109626032,109631136,109643571,109641881,109629398,109641071,109627741,109640179…	-|-|-|-|-|-|-|-|-|-|-|-|-|-|-|-|-|-|-|-|-|-|-|-|-|-|-|-|-|-|-|-|-|-|-|-|-|-|-|-|-|-|-|-|-|-|-|-|-|-|-|-|-|-|-|-|-|-|
GO:1901363	heterocyclic compound binding	molecular_function	0.81424	1	58	247	5589	19637	109627741,109641071,109644141,109639032,109643406,109640179,109647729,109634642,109628895,109636886,109629398,109643571,109641881,109626032,109631136,109635805,109635787,109636330,109638547,109634539,109626207,109630240,109643595,109631382,109627318,109630617,109625472,109646555,109639282,109637827,109631835,109634471,109635823,109629991,109635373,109633603,109632019,109634290,109636384,109646091…	-|-|-|-|-|-|-|-|-|-|-|-|-|-|-|-|-|-|-|-|-|-|-|-|-|-|-|-|-|-|-|-|-|-|-|-|-|-|-|-|-|-|-|-|-|-|-|-|-|-|-|-|-|-|-|-|-|-|
GO:0006915	apoptotic process	biological_process	0.81545	1	1	247	149	19637	109624842	-|
GO:0012501	programmed cell death	biological_process	0.81545	1	1	247	149	19637	109624842	-|
GO:0009141	nucleoside triphosphate metabolic process	biological_process	0.81589	1	1	247	147	19637	109629943	-|
GO:0010033	response to organic substance	biological_process	0.81632	1	1	247	146	19637	109642586	-|
GO:0009163	nucleoside biosynthetic process	biological_process	0.81843	1	1	247	151	19637	109629943	-|
GO:0042455	ribonucleoside biosynthetic process	biological_process	0.81843	1	1	247	151	19637	109629943	-|
GO:1901659	glycosyl compound biosynthetic process	biological_process	0.8205	1	1	247	152	19637	109629943	-|
GO:0005506	iron ion binding	molecular_function	0.82267	1	1	247	154	19637	109635373	-|
GO:0006357	regulation of transcription from RNA polymerase II promoter	biological_process	0.82334	1	1	247	149	19637	109626957	-|
GO:0016796	exonuclease activity, active with either ribo- or deoxyribonucleic acids and producing 5'-phosphomonoesters	molecular_function	0.82698	1	1	247	152	19637	109634290	-|
GO:0048870	cell motility	biological_process	0.82939	1	1	247	156	19637	109627318	-|
GO:0051674	localization of cell	biological_process	0.82939	1	1	247	156	19637	109627318	-|
GO:0019031	viral envelope	cellular_component	0.83167	1	2	247	281	19637	1.09629e+17	-|-|
GO:0036338	viral membrane	cellular_component	0.83167	1	2	247	281	19637	1.0964e+17	-|-|
GO:0046983	protein dimerization activity	molecular_function	0.83169	1	3	247	400	19637	1.09628e+26	-|-|-|
GO:0005230	extracellular ligand-gated ion channel activity	molecular_function	0.83239	1	1	247	147	19637	109629991	-|
GO:0008509	anion transmembrane transporter activity	molecular_function	0.83402	1	1	247	155	19637	109635974	-|
GO:0007275	multicellular organismal development	biological_process	0.83584	1	3	247	394	19637	1.09638e+26	-|-|-|
GO:0090304	nucleic acid metabolic process	biological_process	0.84221	1	38	247	3819	19637	109634513,109626957,109636384,109631324,109642444,109628641,109634290,109632019,109632010,109636455,109646322,109648153,109624842,109642586,109638936,109630524,109632869,109645613,109631136,109643571,109629398,109627451,109634642,109628895,109647729,109643406,109634609,109632502,109627741,109627318,109640125,109631382,109638337,109638547,109635217,109636330,109635787,109625625	-|-|-|-|-|-|-|-|-|-|-|-|-|-|-|-|-|-|-|-|-|-|-|-|-|-|-|-|-|-|-|-|-|-|-|-|-|-|
GO:0016818	hydrolase activity, acting on acid anhydrides, in phosphorus-containing anhydrides	molecular_function	0.84373	1	9	247	1040	19637	1.09647e+80	-|-|-|-|-|-|-|-|-|
GO:0043233	organelle lumen	cellular_component	0.84465	1	4	247	514	19637	1.0963e+35	-|-|-|-|
GO:0070013	intracellular organelle lumen	cellular_component	0.84465	1	4	247	514	19637	1.0963e+35	-|-|-|-|
GO:0006629	lipid metabolic process	biological_process	0.84527	1	4	247	521	19637	1.09626e+35	-|-|-|-|
GO:0044763	single-organism cellular process	biological_process	0.84616	1	70	247	6707	19637	109626821,109646451,109641908,109648153,109634619,109638329,109632102,109642158,109636455,109639750,109635823,109627176,109631324,109629943,109635974,109635787,109630111,109634631,109635805,109641665,109643586,109629806,109647684,109635199,109627318,109632377,109627252,109648159,109638180,109643571,109624893,109630110,109639273,109641898,109645613,109629136,109624842,109642586,109633243,109633603…	-|-|-|-|-|-|-|-|-|-|-|-|-|-|-|-|-|-|-|-|-|-|-|-|-|-|-|-|-|-|-|-|-|-|-|-|-|-|-|-|-|-|-|-|-|-|-|-|-|-|-|-|-|-|-|-|-|-|-|-|-|-|-|-|-|-|-|-|-|-|
GO:0048856	anatomical structure development	biological_process	0.84684	1	2	247	292	19637	1.09626e+17	-|-|
GO:0016747	transferase activity, transferring acyl groups other than amino-acyl groups	molecular_function	0.84705	1	1	247	163	19637	109632903	-|
GO:0003712	transcription cofactor activity	molecular_function	0.84721	1	1	247	161	19637	109626957	-|
GO:0016070	RNA metabolic process	biological_process	0.84764	1	30	247	3081	19637	109624842,109631382,109648153,109642586,109627318,109632010,109646322,109640125,109636330,109645613,109625625,109638547,109635217,109630524,109634642,109628895,109631324,109636384,109626957,109634513,109631136,109629398,109627741,109632502,109643406,109647729,109642444,109632019,109634290,109634609	-|-|-|-|-|-|-|-|-|-|-|-|-|-|-|-|-|-|-|-|-|-|-|-|-|-|-|-|-|-|
GO:0000989	transcription factor binding transcription factor activity	molecular_function	0.84886	1	1	247	162	19637	109626957	-|
GO:0008083	growth factor activity	molecular_function	0.8506	1	1	247	167	19637	109642379	-|
GO:0006974	response to DNA damage stimulus	biological_process	0.85092	1	3	247	415	19637	1.09627e+26	-|-|-|
GO:0004536	deoxyribonuclease activity	molecular_function	0.85101	1	1	247	166	19637	109628641	-|
GO:0044237	cellular metabolic process	biological_process	0.85172	1	73	247	7044	19637	109647729,109643837,109626676,109632502,109627451,109636886,109644307,109628895,109625245,109630367,109638337,109635217,109639055,109638547,109637739,109646898,109635051,109625472,109628641,109642444,109632019,109634290,109634471,109637827,109634513,109625583,109646091,109636384,109636615,109645613,109629339,109632010,109633243,109624842,109642586,109643406,109640179,109639032,109644141,109647400…	-|-|-|-|-|-|-|-|-|-|-|-|-|-|-|-|-|-|-|-|-|-|-|-|-|-|-|-|-|-|-|-|-|-|-|-|-|-|-|-|-|-|-|-|-|-|-|-|-|-|-|-|-|-|-|-|-|-|-|-|-|-|-|-|-|-|-|-|-|-|-|-|-|
GO:0031974	membrane-enclosed lumen	cellular_component	0.85258	1	4	247	522	19637	1.0963e+35	-|-|-|-|
GO:0008168	methyltransferase activity	molecular_function	0.8534	1	2	247	298	19637	1.09637e+17	-|-|
GO:0003677	DNA binding	molecular_function	0.85355	1	24	247	2529	19637	1.09643e+215	-|-|-|-|-|-|-|-|-|-|-|-|-|-|-|-|-|-|-|-|-|-|-|-|
GO:1901566	organonitrogen compound biosynthetic process	biological_process	0.85377	1	4	247	530	19637	1.09629e+35	-|-|-|-|
GO:0048522	positive regulation of cellular process	biological_process	0.85418	1	2	247	295	19637	1.09628e+17	-|-|
GO:0007155	cell adhesion	biological_process	0.85668	1	4	247	516	19637	1.09637e+35	-|-|-|-|
GO:0008219	cell death	biological_process	0.85739	1	1	247	171	19637	109624842	-|
GO:0016265	death	biological_process	0.85739	1	1	247	171	19637	109624842	-|
GO:0015629	actin cytoskeleton	cellular_component	0.85754	1	1	247	168	19637	109627318	-|
GO:0016053	organic acid biosynthetic process	biological_process	0.85814	1	1	247	172	19637	109629339	-|
GO:0046394	carboxylic acid biosynthetic process	biological_process	0.85814	1	1	247	172	19637	109629339	-|
GO:0042278	purine nucleoside metabolic process	biological_process	0.85889	1	1	247	171	19637	109629943	-|
GO:0046128	purine ribonucleoside metabolic process	biological_process	0.85889	1	1	247	171	19637	109629943	-|
GO:0004721	phosphoprotein phosphatase activity	molecular_function	0.86043	1	1	247	165	19637	109638329	-|
GO:0004527	exonuclease activity	molecular_function	0.86074	1	1	247	171	19637	109634290	-|
GO:0009893	positive regulation of metabolic process	biological_process	0.86173	1	1	247	172	19637	109624842	-|
GO:0031325	positive regulation of cellular metabolic process	biological_process	0.86173	1	1	247	172	19637	109624842	-|
GO:0015078	hydrogen ion transmembrane transporter activity	molecular_function	0.86192	1	2	247	306	19637	1.0963e+17	-|-|
GO:0009152	purine ribonucleotide biosynthetic process	biological_process	0.86231	1	1	247	173	19637	109629943	-|
GO:0008033	tRNA processing	biological_process	0.86536	1	1	247	178	19637	109632502	-|
GO:0016791	phosphatase activity	molecular_function	0.86537	1	3	247	401	19637	1.09634e+26	-|-|-|
GO:0009260	ribonucleotide biosynthetic process	biological_process	0.86542	1	1	247	175	19637	109629943	-|
GO:0046390	ribose phosphate biosynthetic process	biological_process	0.86542	1	1	247	175	19637	109629943	-|
GO:0044255	cellular lipid metabolic process	biological_process	0.8667	1	2	247	309	19637	1.09626e+17	-|-|
GO:0016741	transferase activity, transferring one-carbon groups	molecular_function	0.86713	1	2	247	309	19637	1.09633e+17	-|-|
GO:0016887	ATPase activity	molecular_function	0.86864	1	3	247	421	19637	1.09631e+26	-|-|-|
GO:0006164	purine nucleotide biosynthetic process	biological_process	0.86979	1	1	247	178	19637	109629943	-|
GO:0044281	small molecule metabolic process	biological_process	0.87168	1	7	247	879	19637	1.09638e+62	-|-|-|-|-|-|-|
GO:0044260	cellular macromolecule metabolic process	biological_process	0.87368	1	58	247	5739	19637	109647729,109643837,109643406,109634609,109639032,109644141,109647904,109632502,109627741,109626032,109631136,109643571,109641881,109624893,109629398,109636886,109627451,109628895,109634642,109630367,109638337,109638547,109635217,109639055,109636330,109635787,109635051,109646898,109635805,109625625,109635979,109627318,109640125,109631382,109626207,109642444,109628641,109634290,109632019,109634471…	-|-|-|-|-|-|-|-|-|-|-|-|-|-|-|-|-|-|-|-|-|-|-|-|-|-|-|-|-|-|-|-|-|-|-|-|-|-|-|-|-|-|-|-|-|-|-|-|-|-|-|-|-|-|-|-|-|-|
GO:0055114	oxidation-reduction process	biological_process	0.87718	1	10	247	1199	19637	1.09635e+89	-|-|-|-|-|-|-|-|-|-|
GO:0005783	endoplasmic reticulum	cellular_component	0.87736	1	2	247	314	19637	1.09636e+17	-|-|
GO:0016491	oxidoreductase activity	molecular_function	0.87767	1	11	247	1303	19637	1.09642e+98	-|-|-|-|-|-|-|-|-|-|-|
GO:0072522	purine-containing compound biosynthetic process	biological_process	0.8795	1	1	247	185	19637	109629943	-|
GO:0009119	ribonucleoside metabolic process	biological_process	0.88424	1	1	247	189	19637	109629943	-|
GO:0031012	extracellular matrix	cellular_component	0.88534	1	2	247	311	19637	1.0963e+17	-|-|
GO:0006139	nucleobase-containing compound metabolic process	biological_process	0.88799	1	40	247	4120	19637	109643571,109631136,109629398,109627451,109634642,109628895,109643406,109647729,109634609,109627741,109632502,109631310,109627318,109640125,109631382,109638337,109638547,109635217,109635787,109636330,109625625,109629943,109626957,109634513,109631324,109636384,109628641,109642444,109632019,109634290,109632010,109646322,109636455,109624842,109648153,109642586,109638936,109630524,109632869,109645613	-|-|-|-|-|-|-|-|-|-|-|-|-|-|-|-|-|-|-|-|-|-|-|-|-|-|-|-|-|-|-|-|-|-|-|-|-|-|-|-|
GO:0005634	nucleus	cellular_component	0.89088	1	20	247	2205	19637	1.09631e+179	-|-|-|-|-|-|-|-|-|-|-|-|-|-|-|-|-|-|-|-|
GO:0050662	coenzyme binding	molecular_function	0.89112	1	2	247	333	19637	1.0963e+17	-|-|
GO:0033554	cellular response to stress	biological_process	0.89502	1	3	247	461	19637	1.09627e+26	-|-|-|
GO:0055086	nucleobase-containing small molecule metabolic process	biological_process	0.89958	1	2	247	339	19637	1.0963e+17	-|-|
GO:0016469	proton-transporting two-sector ATPase complex	cellular_component	0.90081	1	1	247	202	19637	109629943	-|
GO:0090407	organophosphate biosynthetic process	biological_process	0.90236	1	2	247	342	19637	1.09636e+17	-|-|
GO:0016817	hydrolase activity, acting on acid anhydrides	molecular_function	0.90302	1	9	247	1129	19637	1.09631e+80	-|-|-|-|-|-|-|-|-|
GO:0009987	cellular process	biological_process	0.90663	1	121	247	11456	19637	109640179,109643406,109647400,109634609,109644141,109648159,109639032,109627252,109632377,109631310,109647904,109627741,109626032,109631136,109641881,109643571,109629398,109624893,109638180,109634642,109636330,109635787,109630111,109635805,109625625,109635979,109634631,109627318,109624733,109640125,109643586,109629806,109647684,109631382,109641665,109626207,109635199,109635823,109639750,109635974…	-|-|-|-|-|-|-|-|-|-|-|-|-|-|-|-|-|-|-|-|-|-|-|-|-|-|-|-|-|-|-|-|-|-|-|-|-|-|-|-|-|-|-|-|-|-|-|-|-|-|-|-|-|-|-|-|-|-|-|-|-|-|-|-|-|-|-|-|-|-|-|-|-|-|-|-|-|-|-|-|-|-|-|-|-|-|-|-|-|-|-|-|-|-|-|-|-|-|-|-|-|-|-|-|-|-|-|-|-|-|-|-|-|-|-|-|-|-|-|-|-|
GO:0016788	hydrolase activity, acting on ester bonds	molecular_function	0.90856	1	8	247	1006	19637	1.09627e+71	-|-|-|-|-|-|-|-|
GO:0034220	ion transmembrane transport	biological_process	0.9095	1	2	247	348	19637	1.0963e+17	-|-|
GO:0009150	purine ribonucleotide metabolic process	biological_process	0.91032	1	1	247	209	19637	109629943	-|
GO:0009259	ribonucleotide metabolic process	biological_process	0.91235	1	1	247	211	19637	109629943	-|
GO:0019693	ribose phosphate metabolic process	biological_process	0.91235	1	1	247	211	19637	109629943	-|
GO:0031981	nuclear lumen	cellular_component	0.91453	1	3	247	477	19637	1.09627e+26	-|-|-|
GO:0003993	acid phosphatase activity	molecular_function	0.91751	1	1	247	194	19637	109633027	-|
GO:0003774	motor activity	molecular_function	0.91763	1	1	247	210	19637	109627318	-|
GO:0006818	hydrogen transport	biological_process	0.92144	1	1	247	223	19637	109629943	-|
GO:0015992	proton transport	biological_process	0.92144	1	1	247	223	19637	109629943	-|
GO:0006163	purine nucleotide metabolic process	biological_process	0.92285	1	1	247	222	19637	109629943	-|
GO:0019637	organophosphate metabolic process	biological_process	0.92434	1	3	247	498	19637	1.0963e+26	-|-|-|
GO:0006281	DNA repair	biological_process	0.92437	1	2	247	370	19637	1.09648e+17	-|-|
GO:0044428	nuclear part	cellular_component	0.92568	1	5	247	735	19637	1.09645e+44	-|-|-|-|-|
GO:0008610	lipid biosynthetic process	biological_process	0.92614	1	1	247	227	19637	109635974	-|
GO:0009165	nucleotide biosynthetic process	biological_process	0.92684	1	1	247	229	19637	109629943	-|
GO:1901293	nucleoside phosphate biosynthetic process	biological_process	0.92684	1	1	247	229	19637	109629943	-|
GO:0072521	purine-containing compound metabolic process	biological_process	0.92862	1	1	247	229	19637	109629943	-|
GO:0044283	small molecule biosynthetic process	biological_process	0.93312	1	1	247	237	19637	109629339	-|
GO:0006396	RNA processing	biological_process	0.93528	1	3	247	518	19637	1.09635e+26	-|-|-|
GO:0048523	negative regulation of cellular process	biological_process	0.93546	1	1	247	237	19637	109634609	-|
GO:0034470	ncRNA processing	biological_process	0.93598	1	1	247	242	19637	109632502	-|
GO:0055085	transmembrane transport	biological_process	0.94478	1	8	247	1115	19637	1.09647e+71	-|-|-|-|-|-|-|-|
GO:0016071	mRNA metabolic process	biological_process	0.94499	1	1	247	251	19637	109634290	-|
GO:0022804	active transmembrane transporter activity	molecular_function	0.94579	1	1	247	251	19637	109647316	-|
GO:0044711	single-organism biosynthetic process	biological_process	0.94927	1	1	247	260	19637	109629339	-|
GO:0006366	transcription from RNA polymerase II promoter	biological_process	0.94998	1	1	247	257	19637	109626957	-|
GO:0006399	tRNA metabolic process	biological_process	0.95015	1	1	247	265	19637	109632502	-|
GO:1901137	carbohydrate derivative biosynthetic process	biological_process	0.95849	1	2	247	433	19637	1.0963e+17	-|-|
GO:0008289	lipid binding	molecular_function	0.95904	1	1	247	277	19637	109641665	-|
GO:0048519	negative regulation of biological process	biological_process	0.95971	1	1	247	278	19637	109634609	-|
GO:0006928	cellular component movement	biological_process	0.96298	1	1	247	284	19637	109627318	-|
GO:0009117	nucleotide metabolic process	biological_process	0.9647	1	1	247	290	19637	109629943	-|
GO:0006753	nucleoside phosphate metabolic process	biological_process	0.96583	1	1	247	293	19637	109629943	-|
GO:0040011	locomotion	biological_process	0.96679	1	1	247	296	19637	109627318	-|
GO:0005654	nucleoplasm	cellular_component	0.97484	1	1	247	316	19637	109626957	-|
GO:0044451	nucleoplasm part	cellular_component	0.97484	1	1	247	316	19637	109626957	-|
GO:0034660	ncRNA metabolic process	biological_process	0.97638	1	1	247	329	19637	109632502	-|
GO:0042221	response to chemical stimulus	biological_process	0.97839	1	1	247	329	19637	109642586	-|

## Sheet: H8_vs_H0.GO_Enrichment_result
GO_accession	Description	Term_type	Over_represented_pValue	Corrected_pValue	CAD_item	CAD_list	Bg_item	Bg_list	Gene_names	Gene_description
GO:0004252	serine-type endopeptidase activity	molecular_function	3.4989e-08	6.8436e-05	14	187	245	19637	1.09648e+125	-|-|-|-|-|-|-|-|-|-|-|-|-|-|
GO:0004866	endopeptidase inhibitor activity	molecular_function	4.5971e-08	6.8436e-05	10	187	110	19637	1.09625e+89	-|-|-|-|-|-|-|-|-|-|
GO:0061135	endopeptidase regulator activity	molecular_function	4.5971e-08	6.8436e-05	10	187	110	19637	1.09644e+89	-|-|-|-|-|-|-|-|-|-|
GO:0008236	serine-type peptidase activity	molecular_function	1.9566e-07	0.00017477	15	187	328	19637	1.09645e+134	-|-|-|-|-|-|-|-|-|-|-|-|-|-|-|
GO:0017171	serine hydrolase activity	molecular_function	1.9566e-07	0.00017477	15	187	328	19637	1.09648e+134	-|-|-|-|-|-|-|-|-|-|-|-|-|-|-|
GO:0030414	peptidase inhibitor activity	molecular_function	3.8675e-07	0.00024675	10	187	137	19637	1.09635e+89	-|-|-|-|-|-|-|-|-|-|
GO:0061134	peptidase regulator activity	molecular_function	3.8675e-07	0.00024675	10	187	137	19637	1.09646e+89	-|-|-|-|-|-|-|-|-|-|
GO:0004857	enzyme inhibitor activity	molecular_function	5.4384e-06	0.003036	11	187	224	19637	1.09628e+98	-|-|-|-|-|-|-|-|-|-|-|
GO:0006325	chromatin organization	biological_process	3.3762e-05	0.016753	7	187	102	19637	1.09627e+62	-|-|-|-|-|-|-|
GO:0004869	cysteine-type endopeptidase inhibitor activity	molecular_function	7.5755e-05	0.032419	3	187	13	19637	1.0964e+26	-|-|-|
GO:0008733	L-arabinose isomerase activity	molecular_function	7.9849e-05	0.032419	2	187	2	19637	1.09638e+17	-|-|
GO:0016568	chromatin modification	biological_process	0.00010727	0.039922	6	187	81	19637	1.09627e+53	-|-|-|-|-|-|
GO:0003676	nucleic acid binding	molecular_function	0.00016158	0.055508	49	187	3497	19637	109636416,109632822,109642815,109625739,109632501,109646087,109630747,109645534,109638768,109631722,109632067,109641708,109634234,109629136,109634842,109634642,109628136,109646776,109645396,109635151,109637253,109637960,109631312,109643103,109641516,109645057,109644492,109643621,109639553,109644480,109624101,109643571,109643207,109638794,109642890,109629943,109627429,109630220,109630263,109626977…	-|-|-|-|-|-|-|-|-|-|-|-|-|-|-|-|-|-|-|-|-|-|-|-|-|-|-|-|-|-|-|-|-|-|-|-|-|-|-|-|-|-|-|-|-|-|-|-|-|
GO:0005576	extracellular region	cellular_component	0.00024875	0.079351	28	187	1562	19637	109630220,109632102,109626907,109627653,109640192,109646742,109637253,109642501,109635151,109645569,109644059,109625341,109641898,109643487,109639843,109640233,109645495,109638419,109638547,109634513,109648054,109623565,109627599,109635678,109634753,109643586,109638794,109634642	-|-|-|-|-|-|-|-|-|-|-|-|-|-|-|-|-|-|-|-|-|-|-|-|-|-|-|-|
GO:0030203	glycosaminoglycan metabolic process	biological_process	0.00036849	0.10971	4	187	37	19637	1.09647e+35	-|-|-|-|
GO:0051276	chromosome organization	biological_process	0.00048106	0.13428	8	187	210	19637	1.09645e+71	-|-|-|-|-|-|-|-|
GO:0016573	histone acetylation	biological_process	0.00068699	0.16984	3	187	18	19637	1.09627e+26	-|-|-|
GO:0046849	bone remodeling	biological_process	0.00072255	0.16984	2	187	6	19637	1.0964e+17	-|-|
GO:0048771	tissue remodeling	biological_process	0.00072255	0.16984	2	187	6	19637	1.09643e+17	-|-|
GO:0030212	hyaluronan metabolic process	biological_process	0.00090575	0.18704	2	187	6	19637	1.09629e+17	-|-|
GO:0006473	protein acetylation	biological_process	0.001047	0.18704	3	187	21	19637	1.09627e+26	-|-|-|
GO:0006475	internal protein amino acid acetylation	biological_process	0.001047	0.18704	3	187	21	19637	1.09627e+26	-|-|-|
GO:0018393	internal peptidyl-lysine acetylation	biological_process	0.001047	0.18704	3	187	21	19637	1.09627e+26	-|-|-|
GO:0018394	peptidyl-lysine acetylation	biological_process	0.001047	0.18704	3	187	21	19637	1.09627e+26	-|-|-|
GO:0043543	protein acylation	biological_process	0.001047	0.18704	3	187	21	19637	1.09633e+26	-|-|-|
GO:0003677	DNA binding	molecular_function	0.0011995	0.19974	36	187	2529	19637	109628136,109634842,109641708,109632067,109645534,109630747,109646087,109642815,109636416,109644492,109645057,109641516,109643103,109631312,109637960,109637253,109635151,109646776,109645396,109642890,109638794,109643571,109644480,109639553,109643621,109638782,109641286,109630566,109634513,109637305,109639271,109640518,109626977,109630263,109627429,109629943	-|-|-|-|-|-|-|-|-|-|-|-|-|-|-|-|-|-|-|-|-|-|-|-|-|-|-|-|-|-|-|-|-|-|-|-|
GO:0018205	peptidyl-lysine modification	biological_process	0.0012479	0.19974	3	187	23	19637	1.09627e+26	-|-|-|
GO:0016569	covalent chromatin modification	biological_process	0.001297	0.19974	4	187	51	19637	1.09633e+35	-|-|-|-|
GO:0016570	histone modification	biological_process	0.001297	0.19974	4	187	51	19637	1.09633e+35	-|-|-|-|
GO:0070011	peptidase activity, acting on L-amino acid peptides	molecular_function	0.0015353	0.22855	18	187	958	19637	1.09644e+161	-|-|-|-|-|-|-|-|-|-|-|-|-|-|-|-|-|-|
GO:0048610	cellular process involved in reproduction	biological_process	0.0016108	0.23206	8	187	244	19637	1.0964e+71	-|-|-|-|-|-|-|-|
GO:0004175	endopeptidase activity	molecular_function	0.001783	0.24884	15	187	741	19637	1.09637e+134	-|-|-|-|-|-|-|-|-|-|-|-|-|-|-|
GO:0006022	aminoglycan metabolic process	biological_process	0.0018538	0.25088	4	187	57	19637	1.09627e+35	-|-|-|-|
GO:0043047	single-stranded telomeric DNA binding	molecular_function	0.0019996	0.26265	2	187	6	19637	1.09645e+17	-|-|
GO:0005615	extracellular space	cellular_component	0.0022399	0.28582	7	187	216	19637	1.09635e+62	-|-|-|-|-|-|-|
GO:0090544	BAF-type complex	cellular_component	0.0030476	0.37807	2	187	10	19637	1.09643e+17	-|-|
GO:0003006	developmental process involved in reproduction	biological_process	0.00328	0.3959	4	187	72	19637	1.09644e+35	-|-|-|-|
GO:0008233	peptidase activity	molecular_function	0.0035486	0.41706	18	187	1038	19637	1.09648e+161	-|-|-|-|-|-|-|-|-|-|-|-|-|-|-|-|-|-|
GO:0032501	multicellular organismal process	biological_process	0.0041465	0.47483	16	187	864	19637	1.09639e+143	-|-|-|-|-|-|-|-|-|-|-|-|-|-|-|-|
GO:0009074	aromatic amino acid family catabolic process	biological_process	0.0046486	0.51901	2	187	12	19637	1.09644e+17	-|-|
GO:0000003	reproduction	biological_process	0.004849	0.52819	10	187	427	19637	1.09644e+89	-|-|-|-|-|-|-|-|-|-|
GO:0022414	reproductive process	biological_process	0.0050434	0.53628	6	187	168	19637	1.09627e+53	-|-|-|-|-|-|
GO:0042162	telomeric DNA binding	molecular_function	0.0052015	0.54023	2	187	11	19637	1.09645e+17	-|-|
GO:0070603	SWI/SNF superfamily-type complex	cellular_component	0.005507	0.55896	2	187	14	19637	1.09643e+17	-|-|
GO:0006508	proteolysis	biological_process	0.0056465	0.56038	13	187	706	19637	1.09633e+116	-|-|-|-|-|-|-|-|-|-|-|-|-|
GO:0007276	gamete generation	biological_process	0.0059857	0.58113	4	187	85	19637	1.09644e+35	-|-|-|-|
GO:0016043	cellular component organization	biological_process	0.0062295	0.59193	26	187	1768	19637	109645057,109639271,109640518,109633819,109637305,109642472,109641898,109627429,109644059,109645396,109646742,109637253,109631312,109626907,109627653,109646181,109630263,109628327,109642890,109640490,109636416,109642815,109632501,109633212,109644445,109634753	-|-|-|-|-|-|-|-|-|-|-|-|-|-|-|-|-|-|-|-|-|-|-|-|-|-|
GO:0044702	single organism reproductive process	biological_process	0.0065648	0.6108	5	187	126	19637	1.09644e+44	-|-|-|-|-|
GO:0016410	N-acyltransferase activity	molecular_function	0.0071109	0.63978	4	187	91	19637	1.09627e+35	-|-|-|-|
GO:0030234	enzyme regulator activity	molecular_function	0.0072154	0.63978	14	187	690	19637	1.09635e+125	-|-|-|-|-|-|-|-|-|-|-|-|-|-|
GO:0030178	negative regulation of Wnt receptor signaling pathway	biological_process	0.0073061	0.63978	2	187	16	19637	1.09644e+17	-|-|
GO:0048609	multicellular organismal reproductive process	biological_process	0.0081716	0.70181	4	187	90	19637	1.09627e+35	-|-|-|-|
GO:0019953	sexual reproduction	biological_process	0.008861	0.74667	5	187	136	19637	1.09627e+44	-|-|-|-|-|
GO:0006996	organelle organization	biological_process	0.0092284	0.76322	17	187	1006	19637	1.09627e+152	-|-|-|-|-|-|-|-|-|-|-|-|-|-|-|-|-|
GO:0016861	intramolecular oxidoreductase activity, interconverting aldoses and ketoses	molecular_function	0.0094489	0.76725	2	187	19	19637	1.09638e+17	-|-|
GO:0022412	cellular process involved in reproduction in multicellular organism	biological_process	0.010062	0.80248	3	187	55	19637	1.09644e+26	-|-|-|
GO:0005515	protein binding	molecular_function	0.010291	0.80634	79	187	7038	19637	109632377,109637960,109643103,109646181,109631312,109646742,109638351,109646776,109627313,109634556,109639843,109644167,109632502,109643586,109631722,109642815,109640490,109636416,109634234,109627544,109628327,109628136,109643094,109632412,109629516,109631773,109626977,109630317,109637271,109627653,109629943,109627429,109641898,109636384,109634513,109638547,109644344,109624101,109639553,109626241…	-|-|-|-|-|-|-|-|-|-|-|-|-|-|-|-|-|-|-|-|-|-|-|-|-|-|-|-|-|-|-|-|-|-|-|-|-|-|-|-|-|-|-|-|-|-|-|-|-|-|-|-|-|-|-|-|-|-|-|-|-|-|-|-|-|-|-|-|-|-|-|-|-|-|-|-|-|-|-|
GO:0032504	multicellular organism reproduction	biological_process	0.010902	0.83942	4	187	99	19637	1.09644e+35	-|-|-|-|
GO:0006768	biotin metabolic process	biological_process	0.011645	0.85243	1	187	2	19637	109647032	-|
GO:0009102	biotin biosynthetic process	biological_process	0.011645	0.85243	1	187	2	19637	109647032	-|
GO:0042410	6-carboxyhexanoate-CoA ligase activity	molecular_function	0.011645	0.85243	1	187	2	19637	109647032	-|
GO:0017070	U6 snRNA binding	molecular_function	0.011834	0.85243	1	187	1	19637	109630220	-|
GO:0004402	histone acetyltransferase activity	molecular_function	0.012122	0.8593	2	187	17	19637	1.09627e+17	-|-|
GO:0071840	cellular component organization or biogenesis	biological_process	0.012409	0.86592	26	187	1874	19637	109642472,109641898,109637305,109639271,109633819,109640518,109645057,109630263,109646181,109631312,109627653,109626907,109646742,109637253,109645396,109644059,109627429,109642890,109628327,109634753,109644445,109633212,109632501,109642815,109636416,109640490	-|-|-|-|-|-|-|-|-|-|-|-|-|-|-|-|-|-|-|-|-|-|-|-|-|-|
GO:0046914	transition metal ion binding	molecular_function	0.01315	0.88243	27	187	1980	19637	109629943,109643485,109627429,109630263,109641588,109630317,109637960,109625372,109645421,109631760,109637305,109641516,109635373,109641597,109645057,109630566,109644284,109642472,109638782,109641286,109642815,109646322,109647462,109628131,109645534,109638126,109646947	-|-|-|-|-|-|-|-|-|-|-|-|-|-|-|-|-|-|-|-|-|-|-|-|-|-|-|
GO:0007289	spermatid nucleus differentiation	biological_process	0.013238	0.88243	1	187	2	19637	109631312	-|
GO:0035092	sperm chromatin condensation	biological_process	0.013238	0.88243	1	187	2	19637	109631312	-|
GO:0009968	negative regulation of signal transduction	biological_process	0.015529	0.96965	2	187	25	19637	1.09639e+17	-|-|
GO:0010648	negative regulation of cell communication	biological_process	0.015529	0.96965	2	187	25	19637	1.09644e+17	-|-|
GO:0023057	negative regulation of signaling	biological_process	0.015529	0.96965	2	187	25	19637	1.09644e+17	-|-|
GO:0043233	organelle lumen	cellular_component	0.015703	0.96965	10	187	514	19637	1.09643e+89	-|-|-|-|-|-|-|-|-|-|
GO:0070013	intracellular organelle lumen	cellular_component	0.015703	0.96965	10	187	514	19637	1.09635e+89	-|-|-|-|-|-|-|-|-|-|
GO:0004833	tryptophan 2,3-dioxygenase activity	molecular_function	0.01585	0.96965	1	187	2	19637	109625472	-|
GO:0018193	peptidyl-amino acid modification	biological_process	0.016562	0.97765	3	187	65	19637	1.09627e+26	-|-|-|
GO:0008745	N-acetylmuramoyl-L-alanine amidase activity	molecular_function	0.0167	0.97765	1	187	3	19637	109627296	-|
GO:0031974	membrane-enclosed lumen	cellular_component	0.01685	0.97765	10	187	522	19637	1.09635e+89	-|-|-|-|-|-|-|-|-|-|
GO:0008080	N-acetyltransferase activity	molecular_function	0.016991	0.97765	3	187	67	19637	1.09627e+26	-|-|-|
GO:0030623	U5 snRNA binding	molecular_function	0.017599	0.97765	1	187	2	19637	109630220	-|
GO:0005634	nucleus	cellular_component	0.018179	0.97765	29	187	2205	19637	109647815,109638126,109634842,109628136,109642890,109642604,109646322,109636416,109642815,109645359,109630747,109633212,109644480,109646087,109628589,109645057,109641516,109637305,109641286,109629148,109638782,109642472,109623790,109627429,109645396,109635151,109637253,109631312,109645421	-|-|-|-|-|-|-|-|-|-|-|-|-|-|-|-|-|-|-|-|-|-|-|-|-|-|-|-|-|
GO:0030111	regulation of Wnt receptor signaling pathway	biological_process	0.018202	0.97765	2	187	24	19637	1.09644e+17	-|-|
GO:0009072	aromatic amino acid family metabolic process	biological_process	0.019391	0.97765	2	187	24	19637	1.09625e+17	-|-|
GO:0008270	zinc ion binding	molecular_function	0.020302	0.97765	23	187	1650	19637	1.09646e+206	-|-|-|-|-|-|-|-|-|-|-|-|-|-|-|-|-|-|-|-|-|-|-|
GO:0055036	virion membrane	cellular_component	0.020328	0.97765	2	187	19	19637	1.09642e+17	-|-|
GO:0016860	intramolecular oxidoreductase activity	molecular_function	0.020343	0.97765	2	187	29	19637	1.09645e+17	-|-|
GO:0005488	binding	molecular_function	0.020715	0.97765	123	187	12715	19637	109647491,109640231,109644059,109635151,109637253,109645396,109631561,109638419,109627252,109645495,109629148,109644284,109642661,109635373,109644307,109638972,109638768,109644431,109645534,109632501,109625739,109630747,109646087,109646155,109647462,109632822,109633835,109642604,109645957,109647815,109645421,109635841,109626907,109630263,109641588,109632465,109630220,109643485,109624095,109634210…	-|-|-|-|-|-|-|-|-|-|-|-|-|-|-|-|-|-|-|-|-|-|-|-|-|-|-|-|-|-|-|-|-|-|-|-|-|-|-|-|-|-|-|-|-|-|-|-|-|-|-|-|-|-|-|-|-|-|-|-|-|-|-|-|-|-|-|-|-|-|-|-|-|-|-|-|-|-|-|-|-|-|-|-|-|-|-|-|-|-|-|-|-|-|-|-|-|-|-|-|-|-|-|-|-|-|-|-|-|-|-|-|-|-|-|-|-|-|-|-|-|-|-|
GO:0006997	nucleus organization	biological_process	0.020834	0.97765	1	187	3	19637	109631312	-|
GO:0004803	transposase activity	molecular_function	0.020836	0.97765	2	187	23	19637	1.09641e+17	-|-|
GO:0019956	chemokine binding	molecular_function	0.020997	0.97765	1	187	3	19637	109632502	-|
GO:0005786	signal recognition particle, endoplasmic reticulum targeting	cellular_component	0.021146	0.97765	1	187	3	19637	109629136	-|
GO:0030942	endoplasmic reticulum signal peptide binding	molecular_function	0.021146	0.97765	1	187	3	19637	109629136	-|
GO:0006569	tryptophan catabolic process	biological_process	0.021234	0.97765	1	187	3	19637	109625472	-|
GO:0009310	amine catabolic process	biological_process	0.021234	0.97765	1	187	3	19637	109625472	-|
GO:0019441	tryptophan catabolic process to kynurenine	biological_process	0.021234	0.97765	1	187	3	19637	109625472	-|
GO:0042402	cellular biogenic amine catabolic process	biological_process	0.021234	0.97765	1	187	3	19637	109625472	-|
GO:0042436	indole-containing compound catabolic process	biological_process	0.021234	0.97765	1	187	3	19637	109625472	-|
GO:0046218	indolalkylamine catabolic process	biological_process	0.021234	0.97765	1	187	3	19637	109625472	-|
GO:0070189	kynurenine metabolic process	biological_process	0.021234	0.97765	1	187	3	19637	109625472	-|
GO:0009063	cellular amino acid catabolic process	biological_process	0.022601	1	2	187	28	19637	1.09644e+17	-|-|
GO:0016407	acetyltransferase activity	molecular_function	0.023335	1	3	187	74	19637	1.09627e+26	-|-|-|
GO:0016055	Wnt receptor signaling pathway	biological_process	0.023541	1	3	187	74	19637	1.09631e+26	-|-|-|
GO:0003674	molecular_function	molecular_function	0.023562	1	155	187	17416	19637	109644480,109643207,109626241,109642890,109642501,109645569,109625341,109627429,109631773,109637271,109634513,109638547,109644344,109641898,109636384,109640490,109628131,109631722,109641091,109641708,109634234,109643094,109634642,109646742,109638351,109634556,109647032,109631310,109632377,109637960,109646181,109641516,109632502,109644492,109645135,109639549,109643621,109646322,109643033,109634753…	-|-|-|-|-|-|-|-|-|-|-|-|-|-|-|-|-|-|-|-|-|-|-|-|-|-|-|-|-|-|-|-|-|-|-|-|-|-|-|-|-|-|-|-|-|-|-|-|-|-|-|-|-|-|-|-|-|-|-|-|-|-|-|-|-|-|-|-|-|-|-|-|-|-|-|-|-|-|-|-|-|-|-|-|-|-|-|-|-|-|-|-|-|-|-|-|-|-|-|-|-|-|-|-|-|-|-|-|-|-|-|-|-|-|-|-|-|-|-|-|-|-|-|-|-|-|-|-|-|-|-|-|-|-|-|-|-|-|-|-|-|-|-|-|-|-|-|-|-|-|-|-|-|-|-|
GO:0004984	olfactory receptor activity	molecular_function	0.024283	1	1	187	3	19637	109631310	-|
GO:0001881	receptor recycling	biological_process	0.024365	1	1	187	3	19637	109643103	-|
GO:0048585	negative regulation of response to stimulus	biological_process	0.025715	1	2	187	34	19637	1.09644e+17	-|-|
GO:0031423	hexon binding	molecular_function	0.02599	1	1	187	3	19637	109630747	-|
GO:0031981	nuclear lumen	cellular_component	0.026358	1	9	187	477	19637	1.09643e+80	-|-|-|-|-|-|-|-|-|
GO:0004308	exo-alpha-sialidase activity	molecular_function	0.026566	1	1	187	2	19637	109643609	-|
GO:0016997	alpha-sialidase activity	molecular_function	0.026566	1	1	187	2	19637	109643609	-|
GO:0003697	single-stranded DNA binding	molecular_function	0.02782	1	2	187	30	19637	1.09636e+17	-|-|
GO:0010833	telomere maintenance via telomere lengthening	biological_process	0.028229	1	1	187	3	19637	109645396	-|
GO:0032993	protein-DNA complex	cellular_component	0.028272	1	2	187	30	19637	1.09645e+17	-|-|
GO:0005549	odorant binding	molecular_function	0.028575	1	1	187	4	19637	109631310	-|
GO:0006338	chromatin remodeling	biological_process	0.029044	1	2	187	29	19637	1.09643e+17	-|-|
GO:0016891	endoribonuclease activity, producing 5'-phosphomonoesters	molecular_function	0.029899	1	2	187	30	19637	1.09643e+17	-|-|
GO:0007596	blood coagulation	biological_process	0.031028	1	4	187	144	19637	1.09648e+35	-|-|-|-|
GO:0016877	ligase activity, forming carbon-sulfur bonds	molecular_function	0.031144	1	1	187	4	19637	109647032	-|
GO:0016878	acid-thiol ligase activity	molecular_function	0.031144	1	1	187	4	19637	109647032	-|
GO:0005694	chromosome	cellular_component	0.031553	1	7	187	343	19637	1.09631e+62	-|-|-|-|-|-|-|
GO:0030955	potassium ion binding	molecular_function	0.032206	1	2	187	27	19637	1.09643e+17	-|-|
GO:0031420	alkali metal ion binding	molecular_function	0.032206	1	2	187	27	19637	1.09643e+17	-|-|
GO:0043170	macromolecule metabolic process	biological_process	0.033294	1	66	187	6360	19637	109642472,109640518,109639271,109637305,109630566,109630220,109630263,109626907,109645421,109624095,109643485,109638794,109642575,109643571,109638126,109633212,109628589,109635678,109643621,109646322,109629148,109645495,109633819,109648054,109640231,109633301,109645396,109637253,109642604,109632821,109645957,109646087,109632501,109630747,109645534,109638972,109645806,109641286,109636384,109634513…	-|-|-|-|-|-|-|-|-|-|-|-|-|-|-|-|-|-|-|-|-|-|-|-|-|-|-|-|-|-|-|-|-|-|-|-|-|-|-|-|-|-|-|-|-|-|-|-|-|-|-|-|-|-|-|-|-|-|-|-|-|-|-|-|-|-|
GO:0007532	regulation of mating-type specific transcription, DNA-dependent	biological_process	0.033365	1	1	187	5	19637	109644480	-|
GO:0008301	DNA binding, bending	molecular_function	0.033365	1	1	187	5	19637	109644480	-|
GO:0045895	positive regulation of mating-type specific transcription, DNA-dependent	biological_process	0.033365	1	1	187	5	19637	109644480	-|
GO:0019439	aromatic compound catabolic process	biological_process	0.033397	1	4	187	135	19637	1.0963e+35	-|-|-|-|
GO:0000782	telomere cap complex	cellular_component	0.033591	1	1	187	4	19637	109645396	-|
GO:0000783	nuclear telomere cap complex	cellular_component	0.033591	1	1	187	4	19637	109645396	-|
GO:0070188	Stn1-Ten1 complex	cellular_component	0.033591	1	1	187	4	19637	109645396	-|
GO:0042537	benzene-containing compound metabolic process	biological_process	0.034098	1	1	187	4	19637	109625472	-|
GO:0005507	copper ion binding	molecular_function	0.034369	1	3	187	84	19637	1.09642e+26	-|-|-|
GO:0007599	hemostasis	biological_process	0.035647	1	4	187	150	19637	1.09635e+35	-|-|-|-|
GO:0050817	coagulation	biological_process	0.035647	1	4	187	150	19637	1.09648e+35	-|-|-|-|
GO:0050878	regulation of body fluid levels	biological_process	0.035647	1	4	187	150	19637	1.09648e+35	-|-|-|-|
GO:1901361	organic cyclic compound catabolic process	biological_process	0.036938	1	4	187	138	19637	1.0963e+35	-|-|-|-|
GO:0004525	ribonuclease III activity	molecular_function	0.037248	1	1	187	3	19637	109639553	-|
GO:0017069	snRNA binding	molecular_function	0.038188	1	1	187	5	19637	109630220	-|
GO:0007283	spermatogenesis	biological_process	0.039806	1	2	187	36	19637	1.09631e+17	-|-|
GO:0048232	male gamete generation	biological_process	0.039806	1	2	187	36	19637	1.09631e+17	-|-|
GO:0044707	single-multicellular organism process	biological_process	0.042051	1	12	187	774	19637	1.09631e+107	-|-|-|-|-|-|-|-|-|-|-|-|
GO:0002064	epithelial cell development	biological_process	0.042635	1	1	187	6	19637	109631312	-|
GO:0007281	germ cell development	biological_process	0.042635	1	1	187	6	19637	109631312	-|
GO:0007286	spermatid development	biological_process	0.042635	1	1	187	6	19637	109631312	-|
GO:0048515	spermatid differentiation	biological_process	0.042635	1	1	187	6	19637	109631312	-|
GO:0005213	structural constituent of chorion	molecular_function	0.043721	1	2	187	40	19637	1.09644e+17	-|-|
GO:0007292	female gamete generation	biological_process	0.043721	1	2	187	40	19637	1.09628e+17	-|-|
GO:0007304	chorion-containing eggshell formation	biological_process	0.043721	1	2	187	40	19637	1.09628e+17	-|-|
GO:0030703	eggshell formation	biological_process	0.043721	1	2	187	40	19637	1.09644e+17	-|-|
GO:0030707	ovarian follicle cell development	biological_process	0.043721	1	2	187	40	19637	1.09644e+17	-|-|
GO:0048477	oogenesis	biological_process	0.043721	1	2	187	40	19637	1.09644e+17	-|-|
GO:0007530	sex determination	biological_process	0.04532	1	1	187	7	19637	109644480	-|
GO:0007531	mating type determination	biological_process	0.04532	1	1	187	7	19637	109644480	-|
GO:0045165	cell fate commitment	biological_process	0.04532	1	1	187	7	19637	109644480	-|
GO:0016054	organic acid catabolic process	biological_process	0.046738	1	2	187	38	19637	1.09625e+17	-|-|
GO:0046395	carboxylic acid catabolic process	biological_process	0.046738	1	2	187	38	19637	1.09625e+17	-|-|
GO:0044282	small molecule catabolic process	biological_process	0.048246	1	2	187	39	19637	1.09625e+17	-|-|
GO:0044712	single-organism catabolic process	biological_process	0.048246	1	2	187	39	19637	1.09625e+17	-|-|
GO:0004521	endoribonuclease activity	molecular_function	0.04829	1	2	187	40	19637	1.0964e+17	-|-|
GO:0016853	isomerase activity	molecular_function	0.048515	1	4	187	165	19637	1.09645e+35	-|-|-|-|
GO:0007608	sensory perception of smell	biological_process	0.050475	1	1	187	7	19637	109631310	-|
GO:0005665	DNA-directed RNA polymerase II, core complex	cellular_component	0.051672	1	1	187	7	19637	109634842	-|
GO:0071704	organic substance metabolic process	biological_process	0.052511	1	76	187	7677	19637	109641286,109636384,109634513,109638547,109625372,109626977,109631773,109627296,109627429,109629943,109647051,109642890,109644480,109639553,109644492,109645214,109644500,109632502,109631312,109643103,109628349,109632377,109631310,109647032,109646776,109629136,109634842,109634642,109624800,109632412,109641091,109643586,109639504,109642815,109638782,109642472,109627861,109630566,109639271,109640518…	-|-|-|-|-|-|-|-|-|-|-|-|-|-|-|-|-|-|-|-|-|-|-|-|-|-|-|-|-|-|-|-|-|-|-|-|-|-|-|-|-|-|-|-|-|-|-|-|-|-|-|-|-|-|-|-|-|-|-|-|-|-|-|-|-|-|-|-|-|-|-|-|-|-|-|-|
GO:0048598	embryonic morphogenesis	biological_process	0.052579	1	1	187	6	19637	109637253	-|
GO:0072669	tRNA-splicing ligase complex	cellular_component	0.052579	1	1	187	6	19637	109637253	-|
GO:0048468	cell development	biological_process	0.052679	1	3	187	96	19637	1.09631e+26	-|-|-|
GO:0006027	glycosaminoglycan catabolic process	biological_process	0.053011	1	1	187	6	19637	109627296	-|
GO:0009253	peptidoglycan catabolic process	biological_process	0.053011	1	1	187	6	19637	109627296	-|
GO:0019955	cytokine binding	molecular_function	0.053389	1	1	187	7	19637	109632502	-|
GO:0030154	cell differentiation	biological_process	0.053478	1	4	187	160	19637	1.09644e+35	-|-|-|-|
GO:0042060	wound healing	biological_process	0.053519	1	4	187	170	19637	1.09647e+35	-|-|-|-|
GO:0004838	L-tyrosine:2-oxoglutarate aminotransferase activity	molecular_function	0.053785	1	1	187	6	19637	109644307	-|
GO:0070547	L-tyrosine aminotransferase activity	molecular_function	0.053785	1	1	187	6	19637	109644307	-|
GO:0016787	hydrolase activity	molecular_function	0.054667	1	40	187	3528	19637	109628349,109632377,109643609,109633301,109643103,109637253,109636140,109645495,109648054,109632501,109645534,109641091,109638972,109643586,109645806,109648047,109642815,109624800,109632821,109632412,109645957,109641588,109630263,109627296,109624095,109641015,109643485,109642472,109627861,109636384,109640518,109638547,109646599,109635678,109639553,109642575,109643571,109638126,109643207,109645052	-|-|-|-|-|-|-|-|-|-|-|-|-|-|-|-|-|-|-|-|-|-|-|-|-|-|-|-|-|-|-|-|-|-|-|-|-|-|-|-|
GO:0016747	transferase activity, transferring acyl groups other than amino-acyl groups	molecular_function	0.055327	1	4	187	163	19637	1.09645e+35	-|-|-|-|
GO:0006568	tryptophan metabolic process	biological_process	0.055758	1	1	187	6	19637	109625472	-|
GO:0006586	indolalkylamine metabolic process	biological_process	0.055758	1	1	187	6	19637	109625472	-|
GO:0042430	indole-containing compound metabolic process	biological_process	0.055758	1	1	187	6	19637	109625472	-|
GO:0044428	nuclear part	cellular_component	0.055946	1	11	187	735	19637	1.09635e+98	-|-|-|-|-|-|-|-|-|-|-|
GO:0007010	cytoskeleton organization	biological_process	0.05893	1	9	187	533	19637	1.09628e+80	-|-|-|-|-|-|-|-|-|
GO:0006807	nitrogen compound metabolic process	biological_process	0.059257	1	49	187	4654	19637	109630220,109630263,109626977,109627296,109626907,109645421,109629943,109627429,109627861,109641286,109638782,109636384,109640518,109639271,109638547,109637305,109634513,109630566,109633212,109644480,109628589,109639553,109646322,109642890,109647051,109625472,109643571,109638126,109631310,109631312,109646776,109645396,109637253,109647032,109644492,109629148,109632502,109644307,109644500,109632501…	-|-|-|-|-|-|-|-|-|-|-|-|-|-|-|-|-|-|-|-|-|-|-|-|-|-|-|-|-|-|-|-|-|-|-|-|-|-|-|-|-|-|-|-|-|-|-|-|-|
GO:0034062	RNA polymerase activity	molecular_function	0.059712	1	5	187	243	19637	1.09635e+44	-|-|-|-|-|
GO:0006352	DNA-dependent transcription, initiation	biological_process	0.063604	1	4	187	176	19637	1.09633e+35	-|-|-|-|
GO:0005654	nucleoplasm	cellular_component	0.064028	1	6	187	316	19637	1.09627e+53	-|-|-|-|-|-|
GO:0044451	nucleoplasm part	cellular_component	0.064028	1	6	187	316	19637	1.09627e+53	-|-|-|-|-|-|
GO:0046813	virion attachment, binding of host cell surface receptor	biological_process	0.064412	1	1	187	8	19637	109630263	-|
GO:0015016	[heparan sulfate]-glucosamine N-sulfotransferase activity	molecular_function	0.065273	1	1	187	7	19637	109641015	-|
GO:0034483	heparan sulfate sulfotransferase activity	molecular_function	0.065273	1	1	187	7	19637	109641015	-|
GO:0044272	sulfur compound biosynthetic process	biological_process	0.06643	1	2	187	43	19637	1.09645e+17	-|-|
GO:0009916	alternative oxidase activity	molecular_function	0.066709	1	1	187	6	19637	109627429	-|
GO:1901135	carbohydrate derivative metabolic process	biological_process	0.067937	1	9	187	591	19637	1.09631e+80	-|-|-|-|-|-|-|-|-|
GO:0036128	CatSper complex	cellular_component	0.072122	1	1	187	8	19637	109629516	-|
GO:1901565	organonitrogen compound catabolic process	biological_process	0.0723	1	3	187	109	19637	1.09627e+26	-|-|-|
GO:0030855	epithelial cell differentiation	biological_process	0.072499	1	1	187	9	19637	109631312	-|
GO:0060429	epithelium development	biological_process	0.072499	1	1	187	9	19637	109631312	-|
GO:0016247	channel regulator activity	molecular_function	0.072925	1	3	187	106	19637	1.09632e+26	-|-|-|
GO:0000784	nuclear chromosome, telomeric region	cellular_component	0.073129	1	1	187	8	19637	109645396	-|
GO:0003723	RNA binding	molecular_function	0.073445	1	10	187	692	19637	1.09639e+89	-|-|-|-|-|-|-|-|-|-|
GO:0009611	response to wounding	biological_process	0.07499	1	4	187	191	19637	1.09642e+35	-|-|-|-|
GO:0042600	chorion	cellular_component	0.076408	1	2	187	54	19637	1.09628e+17	-|-|
GO:0006313	transposition, DNA-mediated	biological_process	0.077109	1	2	187	49	19637	1.09641e+17	-|-|
GO:0032196	transposition	biological_process	0.077109	1	2	187	49	19637	1.09644e+17	-|-|
GO:0000276	mitochondrial proton-transporting ATP synthase complex, coupling factor F(o)	cellular_component	0.077199	1	2	187	52	19637	1.0963e+17	-|-|
GO:0005048	signal sequence binding	molecular_function	0.077681	1	1	187	10	19637	109629136	-|
GO:0015097	mercury ion transmembrane transporter activity	molecular_function	0.078489	1	1	187	9	19637	109643103	-|
GO:0015694	mercury ion transport	biological_process	0.078489	1	1	187	9	19637	109643103	-|
GO:0046689	response to mercury ion	biological_process	0.078489	1	1	187	9	19637	109643103	-|
GO:0050787	detoxification of mercury ion	biological_process	0.078489	1	1	187	9	19637	109643103	-|
GO:0005784	Sec61 translocon complex	cellular_component	0.078673	1	1	187	8	19637	109626907	-|
GO:0071256	translocon complex	cellular_component	0.078673	1	1	187	8	19637	109626907	-|
GO:0008312	7S RNA binding	molecular_function	0.080341	1	1	187	10	19637	109629136	-|
GO:0048500	signal recognition particle	cellular_component	0.080341	1	1	187	10	19637	109629136	-|
GO:0046872	metal ion binding	molecular_function	0.08058	1	41	187	3712	19637	109631760,109632377,109637960,109637253,109645495,109644284,109635373,109641597,109645057,109642570,109641516,109643586,109638972,109644431,109645534,109642815,109647462,109628131,109643094,109632067,109645421,109625372,109626907,109630263,109641588,109630317,109643485,109627429,109629943,109638782,109641286,109642472,109623565,109630566,109637305,109635678,109646322,109643621,109646947,109638126…	-|-|-|-|-|-|-|-|-|-|-|-|-|-|-|-|-|-|-|-|-|-|-|-|-|-|-|-|-|-|-|-|-|-|-|-|-|-|-|-|-|
GO:0004519	endonuclease activity	molecular_function	0.084289	1	3	187	121	19637	1.09643e+26	-|-|-|
GO:0043169	cation binding	molecular_function	0.085618	1	41	187	3733	19637	109632067,109643094,109628131,109647462,109642815,109645534,109644431,109643586,109638972,109641516,109642570,109635373,109641597,109645057,109644284,109645495,109637253,109637960,109632377,109631760,109645052,109638126,109646947,109643621,109646322,109635678,109637305,109630566,109623565,109642472,109641286,109638782,109629943,109627429,109643485,109630317,109641588,109630263,109626907,109625372…	-|-|-|-|-|-|-|-|-|-|-|-|-|-|-|-|-|-|-|-|-|-|-|-|-|-|-|-|-|-|-|-|-|-|-|-|-|-|-|-|-|
GO:0016682	oxidoreductase activity, acting on diphenols and related substances as donors, oxygen as acceptor	molecular_function	0.087037	1	1	187	9	19637	109627429	-|
GO:0009888	tissue development	biological_process	0.087577	1	2	187	54	19637	1.09627e+17	-|-|
GO:0006401	RNA catabolic process	biological_process	0.091115	1	2	187	54	19637	1.0963e+17	-|-|
GO:0000781	chromosome, telomeric region	cellular_component	0.091679	1	1	187	10	19637	109645396	-|
GO:0004652	polynucleotide adenylyltransferase activity	molecular_function	0.091967	1	1	187	11	19637	109634642	-|
GO:0006029	proteoglycan metabolic process	biological_process	0.09213	1	1	187	9	19637	109644500	-|
GO:0015012	heparan sulfate proteoglycan biosynthetic process	biological_process	0.09213	1	1	187	9	19637	109644500	-|
GO:0030166	proteoglycan biosynthetic process	biological_process	0.09213	1	1	187	9	19637	109644500	-|
GO:0030201	heparan sulfate proteoglycan metabolic process	biological_process	0.09213	1	1	187	9	19637	109644500	-|
GO:1901360	organic cyclic compound metabolic process	biological_process	0.094783	1	45	187	4361	19637	109645957,109642604,109634842,109634642,109642815,109645534,109632501,109646087,109630747,109632502,109644307,109644492,109629148,109637253,109645396,109646776,109647032,109631310,109631312,109638126,109643571,109625472,109642890,109646322,109639553,109633212,109644480,109628589,109637305,109634513,109638547,109640518,109639271,109630566,109627861,109638782,109636384,109641286,109629943,109627429…	-|-|-|-|-|-|-|-|-|-|-|-|-|-|-|-|-|-|-|-|-|-|-|-|-|-|-|-|-|-|-|-|-|-|-|-|-|-|-|-|-|-|-|-|-|
GO:0051213	dioxygenase activity	molecular_function	0.095293	1	2	187	58	19637	1.09625e+17	-|-|
GO:0008276	protein methyltransferase activity	molecular_function	0.095567	1	2	187	66	19637	1.09633e+17	-|-|
GO:0019835	cytolysis	biological_process	0.095738	1	1	187	10	19637	109625372	-|
GO:0000159	protein phosphatase type 2A complex	cellular_component	0.096116	1	1	187	9	19637	109643033	-|
GO:0008601	protein phosphatase type 2A regulator activity	molecular_function	0.096116	1	1	187	9	19637	109643033	-|
GO:0008483	transaminase activity	molecular_function	0.097449	1	1	187	12	19637	109644307	-|
GO:0005577	fibrinogen complex	cellular_component	0.098247	1	3	187	135	19637	1.09642e+26	-|-|-|
GO:0030168	platelet activation	biological_process	0.098247	1	3	187	135	19637	1.09642e+26	-|-|-|
GO:0000428	DNA-directed RNA polymerase complex	cellular_component	0.09883	1	3	187	128	19637	1.09633e+26	-|-|-|
GO:0030880	RNA polymerase complex	cellular_component	0.09883	1	3	187	128	19637	1.09635e+26	-|-|-|
GO:0055029	nuclear DNA-directed RNA polymerase complex	cellular_component	0.09883	1	3	187	128	19637	1.09643e+26	-|-|-|
GO:0006613	cotranslational protein targeting to membrane	biological_process	0.10185	1	2	187	56	19637	1.09629e+17	-|-|
GO:0016769	transferase activity, transferring nitrogenous groups	molecular_function	0.10318	1	1	187	13	19637	109644307	-|
GO:0009986	cell surface	cellular_component	0.10545	1	1	187	12	19637	109643571	-|
GO:0030170	pyridoxal phosphate binding	molecular_function	0.10557	1	2	187	66	19637	1.09644e+17	-|-|
GO:0097159	organic cyclic compound binding	molecular_function	0.10568	1	56	187	5589	19637	109646599,109630566,109637305,109634513,109638547,109639271,109640518,109638782,109636384,109641286,109627429,109629943,109626907,109626977,109630263,109630220,109643207,109643571,109625472,109642890,109638794,109639553,109643621,109624101,109644480,109635373,109645057,109641516,109644492,109647032,109635151,109637253,109645396,109646776,109643103,109631312,109640231,109637960,109641708,109632067…	-|-|-|-|-|-|-|-|-|-|-|-|-|-|-|-|-|-|-|-|-|-|-|-|-|-|-|-|-|-|-|-|-|-|-|-|-|-|-|-|-|-|-|-|-|-|-|-|-|-|-|-|-|-|-|-|
GO:1901363	heterocyclic compound binding	molecular_function	0.10568	1	56	187	5589	19637	109624101,109644480,109639553,109643621,109642890,109638794,109625472,109643571,109643207,109626907,109630220,109626977,109630263,109627429,109629943,109641286,109638782,109636384,109630566,109646599,109639271,109640518,109634513,109637305,109638547,109638768,109631722,109625739,109632501,109646087,109630747,109645534,109636416,109632822,109639504,109642815,109634842,109629136,109634642,109628136…	-|-|-|-|-|-|-|-|-|-|-|-|-|-|-|-|-|-|-|-|-|-|-|-|-|-|-|-|-|-|-|-|-|-|-|-|-|-|-|-|-|-|-|-|-|-|-|-|-|-|-|-|-|-|-|-|
GO:0006612	protein targeting to membrane	biological_process	0.10639	1	2	187	58	19637	1.09629e+17	-|-|
GO:0000228	nuclear chromosome	cellular_component	0.10704	1	3	187	132	19637	1.09645e+26	-|-|-|
GO:0043231	intracellular membrane-bounded organelle	cellular_component	0.10837	1	34	187	3171	19637	109642604,109634842,109628136,109647815,109630747,109646087,109636416,109642815,109623790,109629148,109641516,109645057,109631312,109645396,109631561,109637253,109635151,109642890,109638126,109633212,109644480,109628589,109646322,109645359,109642472,109627861,109641286,109638782,109640518,109637305,109626907,109645421,109629943,109627429	-|-|-|-|-|-|-|-|-|-|-|-|-|-|-|-|-|-|-|-|-|-|-|-|-|-|-|-|-|-|-|-|-|-|
GO:0044270	cellular nitrogen compound catabolic process	biological_process	0.10938	1	3	187	128	19637	1.0963e+26	-|-|-|
GO:0046700	heterocycle catabolic process	biological_process	0.10938	1	3	187	128	19637	1.0963e+26	-|-|-|
GO:0019062	viral attachment to host cell	biological_process	0.10951	1	1	187	12	19637	109630263	-|
GO:0044650	adhesion of symbiont to host cell	biological_process	0.10951	1	1	187	12	19637	109630263	-|
GO:0034968	histone lysine methylation	biological_process	0.10974	1	1	187	13	19637	109633212	-|
GO:0043227	membrane-bounded organelle	cellular_component	0.11013	1	34	187	3176	19637	109626907,109645421,109629943,109627429,109642472,109627861,109641286,109638782,109640518,109637305,109633212,109628589,109644480,109646322,109645359,109642890,109638126,109631312,109631561,109645396,109637253,109635151,109623790,109629148,109641516,109645057,109646087,109630747,109636416,109642815,109642604,109634842,109628136,109647815	-|-|-|-|-|-|-|-|-|-|-|-|-|-|-|-|-|-|-|-|-|-|-|-|-|-|-|-|-|-|-|-|-|-|
GO:0016426	tRNA (adenine) methyltransferase activity	molecular_function	0.11056	1	1	187	18	19637	109632502	-|
GO:0016429	tRNA (adenine-N1-)-methyltransferase activity	molecular_function	0.11056	1	1	187	18	19637	109632502	-|
GO:0006725	cellular aromatic compound metabolic process	biological_process	0.11066	1	44	187	4300	19637	109629943,109627429,109630263,109626977,109630220,109645421,109626907,109637305,109634513,109638547,109639271,109640518,109630566,109627861,109636384,109638782,109641286,109646322,109639553,109644480,109633212,109628589,109638126,109625472,109643571,109642890,109637253,109645396,109646776,109631310,109631312,109644307,109632502,109644492,109629148,109642815,109645534,109630747,109646087,109632501…	-|-|-|-|-|-|-|-|-|-|-|-|-|-|-|-|-|-|-|-|-|-|-|-|-|-|-|-|-|-|-|-|-|-|-|-|-|-|-|-|-|-|-|-|
GO:0006873	cellular ion homeostasis	biological_process	0.11088	1	2	187	63	19637	1.09637e+17	-|-|
GO:0006875	cellular metal ion homeostasis	biological_process	0.11088	1	2	187	63	19637	1.09632e+17	-|-|
GO:0030003	cellular cation homeostasis	biological_process	0.11088	1	2	187	63	19637	1.09637e+17	-|-|
GO:0046483	heterocycle metabolic process	biological_process	0.11139	1	44	187	4307	19637	109639553,109646322,109633212,109644480,109628589,109638126,109643571,109625472,109642890,109629943,109627429,109630263,109626977,109630220,109645421,109626907,109637305,109634513,109638547,109639271,109640518,109630566,109627861,109636384,109638782,109641286,109642815,109645534,109632501,109646087,109630747,109645957,109642604,109634842,109634642,109637253,109646776,109645396,109647032,109631310…	-|-|-|-|-|-|-|-|-|-|-|-|-|-|-|-|-|-|-|-|-|-|-|-|-|-|-|-|-|-|-|-|-|-|-|-|-|-|-|-|-|-|-|-|
GO:0003870	5-aminolevulinate synthase activity	molecular_function	0.11211	1	1	187	13	19637	109627861	-|
GO:0005666	DNA-directed RNA polymerase III complex	cellular_component	0.11211	1	1	187	16	19637	109642890	-|
GO:0044421	extracellular region part	cellular_component	0.11228	1	9	187	612	19637	1.09637e+80	-|-|-|-|-|-|-|-|-|
GO:0055065	metal ion homeostasis	biological_process	0.11277	1	2	187	64	19637	1.09637e+17	-|-|
GO:0006879	cellular iron ion homeostasis	biological_process	0.11392	1	1	187	13	19637	109632102	-|
GO:0046916	cellular transition metal ion homeostasis	biological_process	0.11392	1	1	187	13	19637	109632102	-|
GO:0055072	iron ion homeostasis	biological_process	0.11392	1	1	187	13	19637	109632102	-|
GO:0000270	peptidoglycan metabolic process	biological_process	0.11395	1	1	187	14	19637	109627296	-|
GO:0005753	mitochondrial proton-transporting ATP synthase complex	cellular_component	0.11406	1	2	187	65	19637	1.0963e+17	-|-|
GO:0016779	nucleotidyltransferase activity	molecular_function	0.11408	1	7	187	468	19637	1.09635e+62	-|-|-|-|-|-|-|
GO:0042277	peptide binding	molecular_function	0.11431	1	1	187	16	19637	109629136	-|
GO:0016893	endonuclease activity, active with either ribo- or deoxyribonucleic acids and producing 5'-phosphomonoesters	molecular_function	0.11536	1	2	187	67	19637	1.0964e+17	-|-|
GO:0030488	tRNA methylation	biological_process	0.11571	1	1	187	18	19637	109632502	-|
GO:0031515	tRNA (m1A) methyltransferase complex	cellular_component	0.11571	1	1	187	18	19637	109632502	-|
GO:0034708	methyltransferase complex	cellular_component	0.11571	1	1	187	18	19637	109632502	-|
GO:0043527	tRNA methyltransferase complex	cellular_component	0.11571	1	1	187	18	19637	109632502	-|
GO:0050801	ion homeostasis	biological_process	0.11628	1	2	187	66	19637	1.09637e+17	-|-|
GO:0055080	cation homeostasis	biological_process	0.11628	1	2	187	66	19637	1.09637e+17	-|-|
GO:0008152	metabolic process	biological_process	0.1174	1	84	187	8971	19637	109629148,109645495,109635373,109644307,109633819,109648054,109633301,109643609,109640231,109645396,109637253,109642604,109632821,109645957,109638972,109630747,109632501,109646087,109645534,109645806,109638782,109642472,109627861,109630566,109640518,109639271,109637305,109626907,109645421,109630220,109630263,109643485,109624095,109642575,109638794,109636828,109625472,109643571,109638126,109628589…	-|-|-|-|-|-|-|-|-|-|-|-|-|-|-|-|-|-|-|-|-|-|-|-|-|-|-|-|-|-|-|-|-|-|-|-|-|-|-|-|-|-|-|-|-|-|-|-|-|-|-|-|-|-|-|-|-|-|-|-|-|-|-|-|-|-|-|-|-|-|-|-|-|-|-|-|-|-|-|-|-|-|-|-|
GO:0004867	serine-type endopeptidase inhibitor activity	molecular_function	0.11821	1	2	187	64	19637	1.09647e+17	-|-|
GO:0055076	transition metal ion homeostasis	biological_process	0.11908	1	1	187	14	19637	109632102	-|
GO:0048856	anatomical structure development	biological_process	0.11986	1	5	187	292	19637	1.09644e+44	-|-|-|-|-|
GO:0017053	transcriptional repressor complex	cellular_component	0.12005	1	1	187	12	19637	109642604	-|
GO:0032786	positive regulation of DNA-dependent transcription, elongation	biological_process	0.12045	1	1	187	15	19637	109641286	-|
GO:0032968	positive regulation of transcription elongation from RNA polymerase II promoter	biological_process	0.12045	1	1	187	15	19637	109641286	-|
GO:0034243	regulation of transcription elongation from RNA polymerase II promoter	biological_process	0.12045	1	1	187	15	19637	109641286	-|
GO:0048869	cellular developmental process	biological_process	0.12059	1	4	187	216	19637	1.09644e+35	-|-|-|-|
GO:0001775	cell activation	biological_process	0.12166	1	3	187	146	19637	1.09642e+26	-|-|-|
GO:0030176	integral to endoplasmic reticulum membrane	cellular_component	0.12179	1	2	187	70	19637	1.09627e+17	-|-|
GO:0031227	intrinsic to endoplasmic reticulum membrane	cellular_component	0.12179	1	2	187	70	19637	1.09627e+17	-|-|
GO:0016571	histone methylation	biological_process	0.12196	1	1	187	15	19637	109633212	-|
GO:0045935	positive regulation of nucleobase-containing compound metabolic process	biological_process	0.12238	1	2	187	67	19637	1.09644e+17	-|-|
GO:0051173	positive regulation of nitrogen compound metabolic process	biological_process	0.12238	1	2	187	67	19637	1.09644e+17	-|-|
GO:0051254	positive regulation of RNA metabolic process	biological_process	0.12238	1	2	187	67	19637	1.09641e+17	-|-|
GO:0005791	rough endoplasmic reticulum	cellular_component	0.12331	1	1	187	15	19637	109626907	-|
GO:0030867	rough endoplasmic reticulum membrane	cellular_component	0.12331	1	1	187	15	19637	109626907	-|
GO:0007131	reciprocal meiotic recombination	biological_process	0.12499	1	1	187	18	19637	109640518	-|
GO:0035825	reciprocal DNA recombination	biological_process	0.12499	1	1	187	18	19637	109640518	-|
GO:0008287	protein serine/threonine phosphatase complex	cellular_component	0.12631	1	1	187	13	19637	109643033	-|
GO:0045263	proton-transporting ATP synthase complex, coupling factor F(o)	cellular_component	0.12644	1	2	187	68	19637	1.0963e+17	-|-|
GO:0065008	regulation of biological quality	biological_process	0.12668	1	8	187	581	19637	1.09642e+71	-|-|-|-|-|-|-|-|
GO:0022607	cellular component assembly	biological_process	0.12755	1	10	187	791	19637	1.09642e+89	-|-|-|-|-|-|-|-|-|-|
GO:0043631	RNA polyadenylation	biological_process	0.12898	1	1	187	15	19637	109634642	-|
GO:0055082	cellular chemical homeostasis	biological_process	0.1301	1	2	187	72	19637	1.09637e+17	-|-|
GO:0009891	positive regulation of biosynthetic process	biological_process	0.13033	1	2	187	71	19637	1.09644e+17	-|-|
GO:0010557	positive regulation of macromolecule biosynthetic process	biological_process	0.13033	1	2	187	71	19637	1.09641e+17	-|-|
GO:0031328	positive regulation of cellular biosynthetic process	biological_process	0.13033	1	2	187	71	19637	1.09644e+17	-|-|
GO:0043414	macromolecule methylation	biological_process	0.13148	1	2	187	79	19637	1.09633e+17	-|-|
GO:0003779	actin binding	molecular_function	0.13219	1	6	187	358	19637	1.09628e+53	-|-|-|-|-|-|
GO:0000184	nuclear-transcribed mRNA catabolic process, nonsense-mediated decay	biological_process	0.13418	1	1	187	14	19637	109630263	-|
GO:0009982	pseudouridine synthase activity	molecular_function	0.1351	1	1	187	20	19637	109638547	-|
GO:0008199	ferric iron binding	molecular_function	0.13663	1	1	187	16	19637	109642472	-|
GO:0016307	phosphatidylinositol phosphate kinase activity	molecular_function	0.13845	1	1	187	16	19637	109634842	-|
GO:0003968	RNA-directed RNA polymerase activity	molecular_function	0.13863	1	2	187	71	19637	1.09643e+17	-|-|
GO:0000377	RNA splicing, via transesterification reactions with bulged adenosine as nucleophile	biological_process	0.13887	1	2	187	77	19637	1.09641e+17	-|-|
GO:0000398	mRNA splicing, via spliceosome	biological_process	0.13887	1	2	187	77	19637	1.09641e+17	-|-|
GO:0007224	smoothened signaling pathway	biological_process	0.13909	1	1	187	20	19637	109645396	-|
GO:0042180	cellular ketone metabolic process	biological_process	0.13959	1	1	187	18	19637	109625472	-|
GO:0044406	adhesion to host	biological_process	0.14058	1	1	187	15	19637	109630263	-|
GO:0051825	adhesion to other organism involved in symbiotic interaction	biological_process	0.14058	1	1	187	15	19637	109630263	-|
GO:0016749	N-succinyltransferase activity	molecular_function	0.14071	1	1	187	16	19637	109627861	-|
GO:0008013	beta-catenin binding	molecular_function	0.14183	1	1	187	17	19637	109631312	-|
GO:0048878	chemical homeostasis	biological_process	0.14206	1	2	187	78	19637	1.09632e+17	-|-|
GO:0005623	cell	cellular_component	0.14208	1	53	187	5353	19637	109642815,109638061,109636416,109647462,109643586,109645534,109646087,109630747,109629516,109647815,109628136,109629136,109634842,109642604,109637253,109635151,109645396,109631561,109631312,109645057,109647684,109641516,109644167,109632502,109638419,109629148,109623790,109645359,109646322,109643033,109644480,109633212,109628589,109638126,109643571,109642890,109627429,109624095,109629943,109645421…	-|-|-|-|-|-|-|-|-|-|-|-|-|-|-|-|-|-|-|-|-|-|-|-|-|-|-|-|-|-|-|-|-|-|-|-|-|-|-|-|-|-|-|-|-|-|-|-|-|-|-|-|-|
GO:0044464	cell part	cellular_component	0.14208	1	53	187	5353	19637	109640518,109639271,109637305,109641286,109638782,109642472,109627861,109627429,109629943,109624095,109626907,109627653,109645421,109630317,109630263,109626977,109631773,109643571,109638126,109642890,109646322,109645359,109633212,109644480,109628589,109643033,109647684,109645057,109641516,109644167,109632502,109629148,109638419,109623790,109645396,109631561,109637253,109635151,109631312,109629516…	-|-|-|-|-|-|-|-|-|-|-|-|-|-|-|-|-|-|-|-|-|-|-|-|-|-|-|-|-|-|-|-|-|-|-|-|-|-|-|-|-|-|-|-|-|-|-|-|-|-|-|-|-|
GO:0044238	primary metabolic process	biological_process	0.14211	1	70	187	7371	19637	109643586,109641091,109642815,109639504,109634842,109634642,109632412,109624800,109632377,109628349,109631310,109631312,109646776,109644492,109632502,109644500,109645214,109644480,109639553,109642890,109631773,109626977,109625372,109629943,109627429,109636384,109641286,109634513,109638547,109645534,109646087,109632501,109630747,109638972,109645806,109642604,109645957,109632821,109640231,109633301…	-|-|-|-|-|-|-|-|-|-|-|-|-|-|-|-|-|-|-|-|-|-|-|-|-|-|-|-|-|-|-|-|-|-|-|-|-|-|-|-|-|-|-|-|-|-|-|-|-|-|-|-|-|-|-|-|-|-|-|-|-|-|-|-|-|-|-|-|-|-|
GO:0043566	structure-specific DNA binding	molecular_function	0.14314	1	2	187	85	19637	1.09636e+17	-|-|
GO:0030674	protein binding, bridging	molecular_function	0.14446	1	3	187	159	19637	1.09647e+26	-|-|-|
GO:0060090	binding, bridging	molecular_function	0.14446	1	3	187	159	19637	1.09642e+26	-|-|-|
GO:0016485	protein processing	biological_process	0.14542	1	2	187	78	19637	1.09634e+17	-|-|
GO:0051604	protein maturation	biological_process	0.14542	1	2	187	78	19637	1.09639e+17	-|-|
GO:0007127	meiosis I	biological_process	0.14594	1	1	187	22	19637	109640518	-|
GO:0033218	amide binding	molecular_function	0.14687	1	1	187	20	19637	109629136	-|
GO:0071107	response to parathyroid hormone stimulus	biological_process	0.14744	1	1	187	16	19637	109633212	-|
GO:0005249	voltage-gated potassium channel activity	molecular_function	0.14802	1	2	187	73	19637	1.09627e+17	-|-|
GO:0051258	protein polymerization	biological_process	0.1491	1	3	187	166	19637	1.09647e+26	-|-|-|
GO:0032502	developmental process	biological_process	0.14952	1	8	187	575	19637	1.09639e+71	-|-|-|-|-|-|-|-|
GO:0032784	regulation of DNA-dependent transcription, elongation	biological_process	0.15132	1	1	187	19	19637	109641286	-|
GO:0006396	RNA processing	biological_process	0.15244	1	7	187	518	19637	1.09633e+62	-|-|-|-|-|-|-|
GO:0004064	arylesterase activity	molecular_function	0.15325	1	1	187	15	19637	109648047	-|
GO:1901606	alpha-amino acid catabolic process	biological_process	0.15352	1	1	187	20	19637	109625472	-|
GO:0000123	histone acetyltransferase complex	cellular_component	0.15596	1	1	187	18	19637	109627429	-|
GO:0000375	RNA splicing, via transesterification reactions	biological_process	0.15604	1	2	187	83	19637	1.09641e+17	-|-|
GO:0016811	hydrolase activity, acting on carbon-nitrogen (but not peptide) bonds, in linear amides	molecular_function	0.15887	1	1	187	23	19637	109627296	-|
GO:0000772	mating pheromone activity	molecular_function	0.15906	1	1	187	18	19637	109643103	-|
GO:0006026	aminoglycan catabolic process	biological_process	0.15972	1	1	187	18	19637	109627296	-|
GO:0044455	mitochondrial membrane part	cellular_component	0.16135	1	3	187	159	19637	1.09639e+26	-|-|-|
GO:0009297	pilus assembly	biological_process	0.16228	1	1	187	17	19637	109626907	-|
GO:0043711	pilus organization	biological_process	0.16228	1	1	187	17	19637	109626907	-|
GO:0019538	protein metabolic process	biological_process	0.16274	1	31	187	3021	19637	109633819,109644500,109632502,109648054,109638547,109645214,109642472,109645495,109624095,109627429,109643485,109640231,109631773,109628349,109626907,109633301,109625372,109643571,109632821,109624800,109632412,109638794,109642575,109643621,109645806,109639504,109632501,109633212,109635678,109638972,109643586	-|-|-|-|-|-|-|-|-|-|-|-|-|-|-|-|-|-|-|-|-|-|-|-|-|-|-|-|-|-|-|
GO:0048646	anatomical structure formation involved in morphogenesis	biological_process	0.16298	1	2	187	81	19637	1.09644e+17	-|-|
GO:0006139	nucleobase-containing compound metabolic process	biological_process	0.16669	1	41	187	4120	19637	109643571,109638126,109642890,109639553,109646322,109633212,109644480,109628589,109630566,109639271,109640518,109638547,109637305,109634513,109641286,109636384,109638782,109627429,109629943,109626907,109645421,109630220,109630263,109626977,109645957,109634642,109634842,109642604,109642815,109632501,109646087,109630747,109645534,109632502,109629148,109644492,109645396,109646776,109637253,109631312…	-|-|-|-|-|-|-|-|-|-|-|-|-|-|-|-|-|-|-|-|-|-|-|-|-|-|-|-|-|-|-|-|-|-|-|-|-|-|-|-|-|
GO:0043112	receptor metabolic process	biological_process	0.16745	1	1	187	20	19637	109643103	-|
GO:0006790	sulfur compound metabolic process	biological_process	0.16964	1	2	187	80	19637	1.09647e+17	-|-|
GO:0016748	succinyltransferase activity	molecular_function	0.16975	1	1	187	20	19637	109627861	-|
GO:0004559	alpha-mannosidase activity	molecular_function	0.16993	1	1	187	18	19637	109641091	-|
GO:0016226	iron-sulfur cluster assembly	biological_process	0.17154	1	1	187	22	19637	109642472	-|
GO:0031163	metallo-sulfur cluster assembly	biological_process	0.17154	1	1	187	22	19637	109642472	-|
GO:0015923	mannosidase activity	molecular_function	0.17393	1	1	187	19	19637	109641091	-|
GO:0019082	viral protein processing	biological_process	0.17415	1	1	187	22	19637	109638794	-|
GO:0005891	voltage-gated calcium channel complex	cellular_component	0.17442	1	1	187	19	19637	109629516	-|
GO:0034704	calcium channel complex	cellular_component	0.17442	1	1	187	19	19637	109629516	-|
GO:0001522	pseudouridine synthesis	biological_process	0.17459	1	1	187	27	19637	109638547	-|
GO:0006367	transcription initiation from RNA polymerase II promoter	biological_process	0.17502	1	2	187	85	19637	1.09641e+17	-|-|
GO:0015985	energy coupled proton transport, down electrochemical gradient	biological_process	0.17524	1	2	187	87	19637	1.0963e+17	-|-|
GO:0015986	ATP synthesis coupled proton transport	biological_process	0.17524	1	2	187	87	19637	1.0963e+17	-|-|
GO:0023051	regulation of signaling	biological_process	0.17587	1	5	187	287	19637	1.09632e+44	-|-|-|-|-|
GO:0019068	virion assembly	biological_process	0.1759	1	2	187	86	19637	1.09634e+17	-|-|
GO:0003899	DNA-directed RNA polymerase activity	molecular_function	0.17596	1	3	187	172	19637	1.09635e+26	-|-|-|
GO:0019888	protein phosphatase regulator activity	molecular_function	0.17664	1	1	187	19	19637	109643033	-|
GO:0004540	ribonuclease activity	molecular_function	0.17742	1	2	187	86	19637	1.09643e+17	-|-|
GO:0007126	meiosis	biological_process	0.17919	1	1	187	27	19637	109640518	-|
GO:0010604	positive regulation of macromolecule metabolic process	biological_process	0.1802	1	2	187	88	19637	1.09641e+17	-|-|
GO:0090304	nucleic acid metabolic process	biological_process	0.1803	1	38	187	3819	19637	109639553,109646322,109633212,109644480,109628589,109643571,109638126,109642890,109627429,109626907,109645421,109630220,109626977,109630263,109630566,109639271,109640518,109638547,109637305,109634513,109641286,109636384,109642815,109630747,109646087,109632501,109645534,109645957,109634842,109634642,109642604,109645396,109646776,109637253,109631312,109632502,109629148,109644492	-|-|-|-|-|-|-|-|-|-|-|-|-|-|-|-|-|-|-|-|-|-|-|-|-|-|-|-|-|-|-|-|-|-|-|-|-|-|
GO:0008219	cell death	biological_process	0.18246	1	3	187	171	19637	1.09625e+26	-|-|-|
GO:0016265	death	biological_process	0.18246	1	3	187	171	19637	1.09643e+26	-|-|-|
GO:0045259	proton-transporting ATP synthase complex	cellular_component	0.18322	1	2	187	86	19637	1.09639e+17	-|-|
GO:0031300	intrinsic to organelle membrane	cellular_component	0.18396	1	2	187	92	19637	1.09637e+17	-|-|
GO:0031301	integral to organelle membrane	cellular_component	0.18396	1	2	187	92	19637	1.09637e+17	-|-|
GO:0042030	ATPase inhibitor activity	molecular_function	0.18538	1	1	187	22	19637	109627429	-|
GO:0019208	phosphatase regulator activity	molecular_function	0.18552	1	1	187	20	19637	109643033	-|
GO:0050840	extracellular matrix binding	molecular_function	0.18586	1	1	187	20	19637	109639843	-|
GO:0008380	RNA splicing	biological_process	0.18591	1	2	187	94	19637	1.0963e+17	-|-|
GO:0034641	cellular nitrogen compound metabolic process	biological_process	0.18603	1	43	187	4399	19637	109638782,109636384,109641286,109637305,109634513,109638547,109639271,109640518,109630566,109626977,109630263,109630220,109645421,109626907,109629943,109627429,109642890,109638126,109625472,109643571,109644480,109633212,109628589,109639553,109646322,109644492,109629148,109632502,109631310,109631312,109637253,109645396,109646776,109647032,109642604,109634842,109634642,109645957,109645534,109630747…	-|-|-|-|-|-|-|-|-|-|-|-|-|-|-|-|-|-|-|-|-|-|-|-|-|-|-|-|-|-|-|-|-|-|-|-|-|-|-|-|-|-|-|
GO:0017080	sodium channel regulator activity	molecular_function	0.18914	1	1	187	21	19637	109634642	-|
GO:0019871	sodium channel inhibitor activity	molecular_function	0.18914	1	1	187	21	19637	109634642	-|
GO:0008092	cytoskeletal protein binding	molecular_function	0.19243	1	8	187	585	19637	1.0963e+71	-|-|-|-|-|-|-|-|
GO:0016071	mRNA metabolic process	biological_process	0.19336	1	4	187	251	19637	1.09646e+35	-|-|-|-|
GO:0006023	aminoglycan biosynthetic process	biological_process	0.19338	1	1	187	23	19637	109644500	-|
GO:0006024	glycosaminoglycan biosynthetic process	biological_process	0.19338	1	1	187	23	19637	109644500	-|
GO:0006366	transcription from RNA polymerase II promoter	biological_process	0.19366	1	4	187	257	19637	1.09641e+35	-|-|-|-|
GO:0005179	hormone activity	molecular_function	0.19882	1	3	187	188	19637	1.09638e+26	-|-|-|
GO:0032259	methylation	biological_process	0.19955	1	2	187	106	19637	1.09633e+17	-|-|
GO:0042592	homeostatic process	biological_process	0.19994	1	3	187	181	19637	1.09632e+26	-|-|-|
GO:0044767	single-organism developmental process	biological_process	0.20028	1	4	187	262	19637	1.09637e+35	-|-|-|-|
GO:0000956	nuclear-transcribed mRNA catabolic process	biological_process	0.201	1	1	187	22	19637	109630263	-|
GO:0043229	intracellular organelle	cellular_component	0.20152	1	39	187	3924	19637	109638419,109629148,109623790,109645057,109641516,109644167,109631312,109635151,109637253,109631561,109645396,109628136,109634842,109642604,109647815,109645534,109630747,109646087,109642815,109636416,109638782,109641286,109627861,109642472,109637305,109640518,109645421,109626907,109631773,109626977,109627429,109629943,109642890,109638126,109644480,109633212,109628589,109645359,109646322	-|-|-|-|-|-|-|-|-|-|-|-|-|-|-|-|-|-|-|-|-|-|-|-|-|-|-|-|-|-|-|-|-|-|-|-|-|-|-|
GO:0071103	DNA conformation change	biological_process	0.20199	1	2	187	90	19637	1.09627e+17	-|-|
GO:1901575	organic substance catabolic process	biological_process	0.2021	1	6	187	453	19637	1.09644e+53	-|-|-|-|-|-|
GO:0016070	RNA metabolic process	biological_process	0.20211	1	31	187	3081	19637	109646322,109639553,109642815,109630747,109633212,109644480,109628589,109646087,109645534,109638126,109645957,109642604,109634842,109634642,109642890,109646776,109645396,109627429,109630220,109630263,109626907,109639271,109632502,109637305,109634513,109638547,109630566,109644492,109641286,109629148,109636384	-|-|-|-|-|-|-|-|-|-|-|-|-|-|-|-|-|-|-|-|-|-|-|-|-|-|-|-|-|-|-|
GO:0000723	telomere maintenance	biological_process	0.20333	1	1	187	24	19637	109645396	-|
GO:0032200	telomere organization	biological_process	0.20333	1	1	187	24	19637	109645396	-|
GO:0060249	anatomical structure homeostasis	biological_process	0.20333	1	1	187	24	19637	109645396	-|
GO:0043226	organelle	cellular_component	0.20393	1	39	187	3929	19637	109647815,109628136,109634842,109642604,109642815,109636416,109645534,109646087,109630747,109645057,109644167,109641516,109638419,109629148,109623790,109637253,109635151,109631561,109645396,109631312,109638126,109642890,109645359,109646322,109644480,109633212,109628589,109637305,109640518,109638782,109641286,109627861,109642472,109627429,109629943,109645421,109626907,109626977,109631773	-|-|-|-|-|-|-|-|-|-|-|-|-|-|-|-|-|-|-|-|-|-|-|-|-|-|-|-|-|-|-|-|-|-|-|-|-|-|-|
GO:0006754	ATP biosynthetic process	biological_process	0.2041	1	2	187	95	19637	1.0963e+17	-|-|
GO:0008200	ion channel inhibitor activity	molecular_function	0.20427	1	2	187	92	19637	1.09635e+17	-|-|
GO:0016248	channel inhibitor activity	molecular_function	0.20427	1	2	187	92	19637	1.09632e+17	-|-|
GO:0000786	nucleosome	cellular_component	0.20547	1	1	187	26	19637	109627429	-|
GO:0005186	pheromone activity	molecular_function	0.21357	1	1	187	25	19637	109643103	-|
GO:0005622	intracellular	cellular_component	0.21361	1	48	187	4975	19637	109626977,109630263,109631773,109630317,109645421,109626907,109629943,109627429,109627861,109642472,109638782,109641286,109637305,109639271,109640518,109643033,109633212,109644480,109628589,109645359,109646322,109642890,109638126,109631312,109635151,109637253,109645396,109631561,109623790,109638419,109629148,109632502,109641516,109644167,109645057,109647684,109645534,109630747,109646087,109642815…	-|-|-|-|-|-|-|-|-|-|-|-|-|-|-|-|-|-|-|-|-|-|-|-|-|-|-|-|-|-|-|-|-|-|-|-|-|-|-|-|-|-|-|-|-|-|-|-|
GO:0030312	external encapsulating structure	cellular_component	0.21498	1	2	187	103	19637	1.09644e+17	-|-|
GO:0005184	neuropeptide hormone activity	molecular_function	0.21607	1	1	187	27	19637	109626907	-|
GO:0008544	epidermis development	biological_process	0.21623	1	1	187	25	19637	109626907	-|
GO:0043588	skin development	biological_process	0.21623	1	1	187	25	19637	109626907	-|
GO:0030430	host cell cytoplasm	cellular_component	0.21755	1	1	187	28	19637	109637253	-|
GO:0004719	protein-L-isoaspartate (D-aspartate) O-methyltransferase activity	molecular_function	0.21856	1	1	187	34	19637	109632502	-|
GO:0004181	metallocarboxypeptidase activity	molecular_function	0.21975	1	1	187	27	19637	109643485	-|
GO:0046034	ATP metabolic process	biological_process	0.22051	1	2	187	101	19637	1.09639e+17	-|-|
GO:0046488	phosphatidylinositol metabolic process	biological_process	0.22169	1	2	187	102	19637	1.09642e+17	-|-|
GO:0008375	acetylglucosaminyltransferase activity	molecular_function	0.22238	1	1	187	32	19637	109624095	-|
GO:1901564	organonitrogen compound metabolic process	biological_process	0.22404	1	11	187	993	19637	1.09631e+98	-|-|-|-|-|-|-|-|-|-|-|
GO:0031123	RNA 3'-end processing	biological_process	0.22418	1	1	187	29	19637	109634642	-|
GO:0008235	metalloexopeptidase activity	molecular_function	0.22447	1	1	187	28	19637	109643485	-|
GO:0044085	cellular component biogenesis	biological_process	0.22472	1	10	187	903	19637	1.09644e+89	-|-|-|-|-|-|-|-|-|-|
GO:0004879	ligand-activated sequence-specific DNA binding RNA polymerase II transcription factor activity	molecular_function	0.22713	1	1	187	24	19637	109637305	-|
GO:0004882	androgen receptor activity	molecular_function	0.22713	1	1	187	24	19637	109637305	-|
GO:0030521	androgen receptor signaling pathway	biological_process	0.22713	1	1	187	24	19637	109637305	-|
GO:0005246	calcium channel regulator activity	molecular_function	0.22763	1	1	187	27	19637	109627429	-|
GO:0009653	anatomical structure morphogenesis	biological_process	0.22989	1	3	187	189	19637	1.09637e+26	-|-|-|
GO:0009405	pathogenesis	biological_process	0.23165	1	5	187	359	19637	1.09633e+44	-|-|-|-|-|
GO:0043604	amide biosynthetic process	biological_process	0.23197	1	1	187	27	19637	109647032	-|
GO:0008757	S-adenosylmethionine-dependent methyltransferase activity	molecular_function	0.23326	1	2	187	114	19637	1.09633e+17	-|-|
GO:0009790	embryo development	biological_process	0.23414	1	1	187	27	19637	109637253	-|
GO:0009142	nucleoside triphosphate biosynthetic process	biological_process	0.23829	1	2	187	110	19637	1.09639e+17	-|-|
GO:0009145	purine nucleoside triphosphate biosynthetic process	biological_process	0.23829	1	2	187	110	19637	1.09639e+17	-|-|
GO:0009201	ribonucleoside triphosphate biosynthetic process	biological_process	0.23829	1	2	187	110	19637	1.09639e+17	-|-|
GO:0009206	purine ribonucleoside triphosphate biosynthetic process	biological_process	0.23829	1	2	187	110	19637	1.0963e+17	-|-|
GO:0016278	lysine N-methyltransferase activity	molecular_function	0.23865	1	1	187	31	19637	109633212	-|
GO:0016279	protein-lysine N-methyltransferase activity	molecular_function	0.23865	1	1	187	31	19637	109633212	-|
GO:0018024	histone-lysine N-methyltransferase activity	molecular_function	0.23865	1	1	187	31	19637	109633212	-|
GO:0042054	histone methyltransferase activity	molecular_function	0.23865	1	1	187	31	19637	109633212	-|
GO:0016702	oxidoreductase activity, acting on single donors with incorporation of molecular oxygen, incorporation of two atoms of oxygen	molecular_function	0.23926	1	1	187	32	19637	109625472	-|
GO:0000785	chromatin	cellular_component	0.23984	1	1	187	33	19637	109627429	-|
GO:0001539	ciliary or bacterial-type flagellar motility	biological_process	0.24129	1	1	187	37	19637	109640518	-|
GO:0071973	bacterial-type flagellar cell motility	biological_process	0.24129	1	1	187	37	19637	109640518	-|
GO:0044446	intracellular organelle part	cellular_component	0.24541	1	20	187	1945	19637	1.09631e+179	-|-|-|-|-|-|-|-|-|-|-|-|-|-|-|-|-|-|-|-|
GO:0016706	oxidoreductase activity, acting on paired donors, with incorporation or reduction of molecular oxygen, 2-oxoglutarate as one donor, and incorporation of one atom each of oxygen into both donors	molecular_function	0.24569	1	1	187	29	19637	109641015	-|
GO:0010038	response to metal ion	biological_process	0.24659	1	1	187	31	19637	109643103	-|
GO:0044454	nuclear chromosome part	cellular_component	0.24784	1	2	187	110	19637	1.09636e+17	-|-|
GO:0016032	viral process	biological_process	0.24857	1	7	187	559	19637	1.09642e+62	-|-|-|-|-|-|-|
GO:0016746	transferase activity, transferring acyl groups	molecular_function	0.25006	1	4	187	290	19637	1.09627e+35	-|-|-|-|
GO:0001871	pattern binding	molecular_function	0.25076	1	1	187	41	19637	109635841	-|
GO:0030247	polysaccharide binding	molecular_function	0.25076	1	1	187	41	19637	109635841	-|
GO:0070566	adenylyltransferase activity	molecular_function	0.25386	1	1	187	34	19637	109634642	-|
GO:0000921	septin ring assembly	biological_process	0.25446	1	1	187	34	19637	109640518	-|
GO:0005940	septin ring	cellular_component	0.25446	1	1	187	34	19637	109640518	-|
GO:0031106	septin ring organization	biological_process	0.25446	1	1	187	34	19637	109640518	-|
GO:0032156	septin cytoskeleton	cellular_component	0.25446	1	1	187	34	19637	109640518	-|
GO:0032185	septin cytoskeleton organization	biological_process	0.25446	1	1	187	34	19637	109640518	-|
GO:0044422	organelle part	cellular_component	0.2549	1	20	187	1959	19637	1.09635e+179	-|-|-|-|-|-|-|-|-|-|-|-|-|-|-|-|-|-|-|-|
GO:0006310	DNA recombination	biological_process	0.25707	1	3	187	208	19637	1.09633e+26	-|-|-|
GO:0003713	transcription coactivator activity	molecular_function	0.25713	1	1	187	28	19637	109627429	-|
GO:0019867	outer membrane	cellular_component	0.25983	1	3	187	207	19637	1.09646e+26	-|-|-|
GO:0019067	viral assembly, maturation, egress, and release	biological_process	0.25983	1	2	187	111	19637	1.09644e+17	-|-|
GO:0009636	response to toxic substance	biological_process	0.26053	1	1	187	33	19637	109643103	-|
GO:0019012	virion	cellular_component	0.26186	1	8	187	671	19637	1.0964e+71	-|-|-|-|-|-|-|-|
GO:0034655	nucleobase-containing compound catabolic process	biological_process	0.26222	1	2	187	106	19637	1.09646e+17	-|-|
GO:0006479	protein methylation	biological_process	0.26269	1	1	187	35	19637	109633212	-|
GO:0008213	protein alkylation	biological_process	0.26269	1	1	187	35	19637	109633212	-|
GO:0006397	mRNA processing	biological_process	0.26372	1	3	187	198	19637	1.0963e+26	-|-|-|
GO:0016591	DNA-directed RNA polymerase II, holoenzyme	cellular_component	0.26603	1	2	187	114	19637	1.09635e+17	-|-|
GO:0006265	DNA topological change	biological_process	0.26686	1	1	187	31	19637	109626977	-|
GO:0005759	mitochondrial matrix	cellular_component	0.26721	1	1	187	38	19637	109627861	-|
GO:0043623	cellular protein complex assembly	biological_process	0.26724	1	4	187	318	19637	1.09642e+35	-|-|-|-|
GO:0010340	carboxyl-O-methyltransferase activity	molecular_function	0.27057	1	1	187	42	19637	109632502	-|
GO:0051998	protein carboxyl O-methyltransferase activity	molecular_function	0.27057	1	1	187	42	19637	109632502	-|
GO:0017119	Golgi transport complex	cellular_component	0.27148	1	1	187	41	19637	109640518	-|
GO:0008175	tRNA methyltransferase activity	molecular_function	0.27233	1	1	187	41	19637	109632502	-|
GO:0001510	RNA methylation	biological_process	0.27265	1	1	187	44	19637	109632502	-|
GO:0022843	voltage-gated cation channel activity	molecular_function	0.27425	1	2	187	105	19637	1.09627e+17	-|-|
GO:0009101	glycoprotein biosynthetic process	biological_process	0.27526	1	2	187	127	19637	1.09624e+17	-|-|
GO:0006650	glycerophospholipid metabolic process	biological_process	0.27591	1	2	187	117	19637	1.09642e+17	-|-|
GO:0072330	monocarboxylic acid biosynthetic process	biological_process	0.27628	1	1	187	43	19637	109647032	-|
GO:0051321	meiotic cell cycle	biological_process	0.27675	1	1	187	38	19637	109640518	-|
GO:0044429	mitochondrial part	cellular_component	0.27807	1	4	187	322	19637	1.09628e+35	-|-|-|-|
GO:0006891	intra-Golgi vesicle-mediated transport	biological_process	0.28015	1	1	187	39	19637	109640518	-|
GO:0004435	phosphatidylinositol phospholipase C activity	molecular_function	0.28232	1	1	187	28	19637	109632377	-|
GO:0000981	sequence-specific DNA binding RNA polymerase II transcription factor activity	molecular_function	0.28296	1	1	187	32	19637	109637305	-|
GO:0003916	DNA topoisomerase activity	molecular_function	0.28308	1	1	187	34	19637	109626977	-|
GO:0046486	glycerolipid metabolic process	biological_process	0.28357	1	2	187	119	19637	1.09642e+17	-|-|
GO:0009116	nucleoside metabolic process	biological_process	0.28402	1	3	187	221	19637	1.0963e+26	-|-|-|
GO:0030518	intracellular steroid hormone receptor signaling pathway	biological_process	0.28444	1	1	187	30	19637	109637305	-|
GO:0030522	intracellular receptor signaling pathway	biological_process	0.28444	1	1	187	30	19637	109637305	-|
GO:1901657	glycosyl compound metabolic process	biological_process	0.28703	1	3	187	222	19637	1.09631e+26	-|-|-|
GO:0009100	glycoprotein metabolic process	biological_process	0.2871	1	2	187	131	19637	1.09624e+17	-|-|
GO:0005801	cis-Golgi network	cellular_component	0.28934	1	1	187	43	19637	109631561	-|
GO:0009451	RNA modification	biological_process	0.29093	1	2	187	144	19637	1.09633e+17	-|-|
GO:0004629	phospholipase C activity	molecular_function	0.29152	1	1	187	30	19637	109632377	-|
GO:0020037	heme binding	molecular_function	0.29195	1	2	187	146	19637	1.09635e+17	-|-|
GO:0044424	intracellular part	cellular_component	0.29229	1	45	187	4780	19637	109642890,109638126,109643033,109633212,109644480,109628589,109645359,109646322,109638782,109641286,109627861,109642472,109637305,109639271,109640518,109645421,109626907,109626977,109630263,109631773,109627429,109629943,109628136,109634842,109629136,109642604,109647815,109645534,109630747,109646087,109642815,109636416,109638419,109629148,109623790,109645057,109647684,109644167,109641516,109632502…	-|-|-|-|-|-|-|-|-|-|-|-|-|-|-|-|-|-|-|-|-|-|-|-|-|-|-|-|-|-|-|-|-|-|-|-|-|-|-|-|-|-|-|-|-|
GO:0000988	protein binding transcription factor activity	molecular_function	0.29387	1	3	187	210	19637	1.09627e+26	-|-|-|
GO:0016701	oxidoreductase activity, acting on single donors with incorporation of molecular oxygen	molecular_function	0.29389	1	1	187	41	19637	109625472	-|
GO:0009056	catabolic process	biological_process	0.29475	1	8	187	738	19637	1.09636e+71	-|-|-|-|-|-|-|-|
GO:0004180	carboxypeptidase activity	molecular_function	0.29475	1	1	187	39	19637	109643485	-|
GO:0005267	potassium channel activity	molecular_function	0.29573	1	2	187	115	19637	1.09627e+17	-|-|
GO:0016866	intramolecular transferase activity	molecular_function	0.29581	1	1	187	44	19637	109638547	-|
GO:0019080	viral genome expression	biological_process	0.29977	1	1	187	39	19637	109638794	-|
GO:0006818	hydrogen transport	biological_process	0.30056	1	3	187	223	19637	1.09639e+26	-|-|-|
GO:0015992	proton transport	biological_process	0.30056	1	3	187	223	19637	1.09643e+26	-|-|-|
GO:0006351	transcription, DNA-dependent	biological_process	0.3022	1	24	187	2455	19637	1.09638e+215	-|-|-|-|-|-|-|-|-|-|-|-|-|-|-|-|-|-|-|-|-|-|-|-|
GO:0016679	oxidoreductase activity, acting on diphenols and related substances as donors	molecular_function	0.30397	1	1	187	41	19637	109627429	-|
GO:0007339	binding of sperm to zona pellucida	biological_process	0.30522	1	1	187	30	19637	109639843	-|
GO:0008037	cell recognition	biological_process	0.30522	1	1	187	30	19637	109639843	-|
GO:0009988	cell-cell recognition	biological_process	0.30522	1	1	187	30	19637	109639843	-|
GO:0035036	sperm-egg recognition	biological_process	0.30522	1	1	187	30	19637	109639843	-|
GO:0016459	myosin complex	cellular_component	0.30757	1	2	187	107	19637	1.09641e+17	-|-|
GO:0005044	scavenger receptor activity	molecular_function	0.30865	1	1	187	44	19637	109635841	-|
GO:0038024	cargo receptor activity	molecular_function	0.30865	1	1	187	44	19637	109635841	-|
GO:0008171	O-methyltransferase activity	molecular_function	0.30907	1	1	187	50	19637	109632502	-|
GO:0003707	steroid hormone receptor activity	molecular_function	0.30933	1	1	187	34	19637	109637305	-|
GO:0005496	steroid binding	molecular_function	0.30933	1	1	187	34	19637	109637305	-|
GO:1901137	carbohydrate derivative biosynthetic process	biological_process	0.30999	1	5	187	433	19637	1.09642e+44	-|-|-|-|-|
GO:0006383	transcription from RNA polymerase III promoter	biological_process	0.3102	1	1	187	43	19637	109642890	-|
GO:0005742	mitochondrial outer membrane translocase complex	cellular_component	0.31148	1	1	187	45	19637	109626907	-|
GO:0006950	response to stress	biological_process	0.31166	1	10	187	971	19637	1.09633e+89	-|-|-|-|-|-|-|-|-|-|
GO:0042451	purine nucleoside biosynthetic process	biological_process	0.31268	1	2	187	135	19637	1.09639e+17	-|-|
GO:0046129	purine ribonucleoside biosynthetic process	biological_process	0.31268	1	2	187	135	19637	1.0963e+17	-|-|
GO:0015079	potassium ion transmembrane transporter activity	molecular_function	0.31598	1	2	187	121	19637	1.09627e+17	-|-|
GO:0004518	nuclease activity	molecular_function	0.31744	1	4	187	329	19637	1.09643e+35	-|-|-|-|
GO:0009057	macromolecule catabolic process	biological_process	0.31949	1	3	187	233	19637	1.09627e+26	-|-|-|
GO:0009725	response to hormone stimulus	biological_process	0.31963	1	2	187	121	19637	1.09633e+17	-|-|
GO:0044403	symbiosis, encompassing mutualism through parasitism	biological_process	0.32074	1	7	187	614	19637	1.0963e+62	-|-|-|-|-|-|-|
GO:0060590	ATPase regulator activity	molecular_function	0.32143	1	1	187	47	19637	109627429	-|
GO:0032774	RNA biosynthetic process	biological_process	0.32243	1	24	187	2481	19637	1.09635e+215	-|-|-|-|-|-|-|-|-|-|-|-|-|-|-|-|-|-|-|-|-|-|-|-|
GO:0034654	nucleobase-containing compound biosynthetic process	biological_process	0.32384	1	26	187	2710	19637	109633212,109646087,109644480,109630747,109628589,109645534,109646322,109642815,109634842,109642890,109642604,109638126,109626907,109627429,109646776,109645396,109629943,109629148,109641286,109636384,109638782,109644492,109630566,109639271,109637305,109634513	-|-|-|-|-|-|-|-|-|-|-|-|-|-|-|-|-|-|-|-|-|-|-|-|-|-|
GO:0044764	multi-organism cellular process	biological_process	0.32573	1	7	187	611	19637	1.09639e+62	-|-|-|-|-|-|-|
GO:0008170	N-methyltransferase activity	molecular_function	0.32742	1	1	187	45	19637	109633212	-|
GO:0006368	transcription elongation from RNA polymerase II promoter	biological_process	0.32814	1	1	187	42	19637	109641286	-|
GO:0005506	iron ion binding	molecular_function	0.32857	1	2	187	154	19637	1.09635e+17	-|-|
GO:0044419	interspecies interaction between organisms	biological_process	0.33052	1	7	187	621	19637	1.09639e+62	-|-|-|-|-|-|-|
GO:0008408	3'-5' exonuclease activity	molecular_function	0.33224	1	1	187	44	19637	109643103	-|
GO:0005789	endoplasmic reticulum membrane	cellular_component	0.33393	1	3	187	230	19637	1.09637e+26	-|-|-|
GO:0009966	regulation of signal transduction	biological_process	0.33553	1	4	187	283	19637	1.09644e+35	-|-|-|-|
GO:0019725	cellular homeostasis	biological_process	0.33662	1	2	187	143	19637	1.09637e+17	-|-|
GO:0051726	regulation of cell cycle	biological_process	0.33727	1	2	187	143	19637	1.09645e+17	-|-|
GO:0044423	virion part	cellular_component	0.33732	1	7	187	630	19637	1.0964e+62	-|-|-|-|-|-|-|
GO:0019028	viral capsid	cellular_component	0.33837	1	5	187	436	19637	1.09642e+44	-|-|-|-|-|
GO:0044432	endoplasmic reticulum part	cellular_component	0.33871	1	3	187	232	19637	1.09627e+26	-|-|-|
GO:0043234	protein complex	cellular_component	0.33921	1	21	187	2160	19637	1.09646e+188	-|-|-|-|-|-|-|-|-|-|-|-|-|-|-|-|-|-|-|-|-|
GO:0006813	potassium ion transport	biological_process	0.33975	1	2	187	135	19637	1.09627e+17	-|-|
GO:0010646	regulation of cell communication	biological_process	0.33978	1	4	187	285	19637	1.09644e+35	-|-|-|-|
GO:0009719	response to endogenous stimulus	biological_process	0.34138	1	2	187	130	19637	1.09633e+17	-|-|
GO:0046906	tetrapyrrole binding	molecular_function	0.34153	1	2	187	161	19637	1.09625e+17	-|-|
GO:0042175	nuclear outer membrane-endoplasmic reticulum membrane network	cellular_component	0.34317	1	3	187	234	19637	1.09637e+26	-|-|-|
GO:0000990	core RNA polymerase binding transcription factor activity	molecular_function	0.34491	1	1	187	48	19637	109630747	-|
GO:0000996	core DNA-dependent RNA polymerase binding promoter specificity activity	molecular_function	0.34491	1	1	187	48	19637	109630747	-|
GO:0016987	sigma factor activity	molecular_function	0.34491	1	1	187	48	19637	109630747	-|
GO:0006497	protein lipidation	biological_process	0.34661	1	1	187	48	19637	109642472	-|
GO:0006506	GPI anchor biosynthetic process	biological_process	0.34661	1	1	187	48	19637	109642472	-|
GO:0006661	phosphatidylinositol biosynthetic process	biological_process	0.34661	1	1	187	48	19637	109642472	-|
GO:0042158	lipoprotein biosynthetic process	biological_process	0.34661	1	1	187	48	19637	109642472	-|
GO:0007606	sensory perception of chemical stimulus	biological_process	0.34721	1	1	187	59	19637	109631310	-|
GO:0033177	proton-transporting two-sector ATPase complex, proton-transporting domain	cellular_component	0.34728	1	2	187	143	19637	1.0963e+17	-|-|
GO:0030031	cell projection assembly	biological_process	0.34974	1	1	187	42	19637	109626907	-|
GO:0048523	negative regulation of cellular process	biological_process	0.3504	1	3	187	237	19637	1.09639e+26	-|-|-|
GO:0006354	DNA-dependent transcription, elongation	biological_process	0.35175	1	1	187	46	19637	109641286	-|
GO:0032991	macromolecular complex	cellular_component	0.35196	1	25	187	2654	19637	1.09629e+224	-|-|-|-|-|-|-|-|-|-|-|-|-|-|-|-|-|-|-|-|-|-|-|-|-|
GO:0009163	nucleoside biosynthetic process	biological_process	0.35292	1	2	187	151	19637	1.09639e+17	-|-|
GO:0042455	ribonucleoside biosynthetic process	biological_process	0.35292	1	2	187	151	19637	1.0963e+17	-|-|
GO:0034622	cellular macromolecular complex assembly	biological_process	0.35371	1	4	187	368	19637	1.09647e+35	-|-|-|-|
GO:1901659	glycosyl compound biosynthetic process	biological_process	0.35693	1	2	187	152	19637	1.0963e+17	-|-|
GO:0015672	monovalent inorganic cation transport	biological_process	0.35764	1	5	187	445	19637	1.09643e+44	-|-|-|-|-|
GO:0009144	purine nucleoside triphosphate metabolic process	biological_process	0.35776	1	2	187	144	19637	1.09639e+17	-|-|
GO:0009199	ribonucleoside triphosphate metabolic process	biological_process	0.35776	1	2	187	144	19637	1.09639e+17	-|-|
GO:0009205	purine ribonucleoside triphosphate metabolic process	biological_process	0.35776	1	2	187	144	19637	1.09639e+17	-|-|
GO:0018130	heterocycle biosynthetic process	biological_process	0.35808	1	27	187	2879	19637	109641286,109629148,109638782,109636384,109644492,109630566,109639271,109637305,109634513,109626907,109627429,109647032,109645396,109646776,109629943,109634842,109642890,109642604,109638126,109633212,109628589,109644480,109630747,109646087,109645534,109646322,109642815	-|-|-|-|-|-|-|-|-|-|-|-|-|-|-|-|-|-|-|-|-|-|-|-|-|-|-|
GO:0051704	multi-organism process	biological_process	0.35935	1	12	187	1154	19637	1.09639e+107	-|-|-|-|-|-|-|-|-|-|-|-|
GO:0005743	mitochondrial inner membrane	cellular_component	0.36108	1	2	187	145	19637	1.0963e+17	-|-|
GO:0006915	apoptotic process	biological_process	0.36135	1	2	187	149	19637	1.09638e+17	-|-|
GO:0012501	programmed cell death	biological_process	0.36135	1	2	187	149	19637	1.09643e+17	-|-|
GO:0005681	spliceosomal complex	cellular_component	0.36286	1	1	187	51	19637	109641286	-|
GO:0006874	cellular calcium ion homeostasis	biological_process	0.36311	1	1	187	50	19637	109637253	-|
GO:0055074	calcium ion homeostasis	biological_process	0.36311	1	1	187	50	19637	109637253	-|
GO:0072503	cellular divalent inorganic cation homeostasis	biological_process	0.36311	1	1	187	50	19637	109637253	-|
GO:0072507	divalent inorganic cation homeostasis	biological_process	0.36311	1	1	187	50	19637	109637253	-|
GO:0005244	voltage-gated ion channel activity	molecular_function	0.36387	1	2	187	138	19637	1.09627e+17	-|-|
GO:0022832	voltage-gated channel activity	molecular_function	0.36387	1	2	187	138	19637	1.09643e+17	-|-|
GO:0010035	response to inorganic substance	biological_process	0.36399	1	1	187	52	19637	109643103	-|
GO:0044271	cellular nitrogen compound biosynthetic process	biological_process	0.36445	1	27	187	2879	19637	109639271,109634513,109637305,109630566,109644492,109641286,109629148,109636384,109638782,109646776,109645396,109629943,109627429,109647032,109626907,109638126,109642604,109634842,109642890,109646322,109642815,109633212,109628589,109644480,109630747,109646087,109645534	-|-|-|-|-|-|-|-|-|-|-|-|-|-|-|-|-|-|-|-|-|-|-|-|-|-|-|
GO:0008173	RNA methyltransferase activity	molecular_function	0.36538	1	1	187	60	19637	109632502	-|
GO:0007338	single fertilization	biological_process	0.36594	1	1	187	41	19637	109639843	-|
GO:0009566	fertilization	biological_process	0.36594	1	1	187	41	19637	109639843	-|
GO:0052689	carboxylic ester hydrolase activity	molecular_function	0.36647	1	1	187	53	19637	109648047	-|
GO:0009110	vitamin biosynthetic process	biological_process	0.36656	1	1	187	56	19637	109647032	-|
GO:0042364	water-soluble vitamin biosynthetic process	biological_process	0.36656	1	1	187	56	19637	109647032	-|
GO:0009141	nucleoside triphosphate metabolic process	biological_process	0.36748	1	2	187	147	19637	1.0963e+17	-|-|
GO:0006614	SRP-dependent cotranslational protein targeting to membrane	biological_process	0.37004	1	1	187	48	19637	109629136	-|
GO:0045047	protein targeting to ER	biological_process	0.37004	1	1	187	48	19637	109629136	-|
GO:0072599	establishment of protein localization to endoplasmic reticulum	biological_process	0.37004	1	1	187	48	19637	109629136	-|
GO:0046474	glycerophospholipid biosynthetic process	biological_process	0.37226	1	1	187	52	19637	109642472	-|
GO:0033644	host cell membrane	cellular_component	0.37231	1	1	187	49	19637	109642501	-|
GO:0045892	negative regulation of transcription, DNA-dependent	biological_process	0.37323	1	1	187	48	19637	109630566	-|
GO:0051253	negative regulation of RNA metabolic process	biological_process	0.37323	1	1	187	48	19637	109630566	-|
GO:0072686	mitotic spindle	cellular_component	0.37335	1	1	187	53	19637	109636416	-|
GO:0006357	regulation of transcription from RNA polymerase II promoter	biological_process	0.37766	1	2	187	149	19637	1.09641e+17	-|-|
GO:0031966	mitochondrial membrane	cellular_component	0.37811	1	3	187	261	19637	1.0963e+26	-|-|-|
GO:0004620	phospholipase activity	molecular_function	0.37833	1	1	187	43	19637	109632377	-|
GO:0044218	other organism cell membrane	cellular_component	0.37966	1	1	187	50	19637	109642501	-|
GO:0044279	other organism membrane	cellular_component	0.37966	1	1	187	50	19637	109642501	-|
GO:0010628	positive regulation of gene expression	biological_process	0.38068	1	1	187	52	19637	109644480	-|
GO:0045893	positive regulation of transcription, DNA-dependent	biological_process	0.38068	1	1	187	52	19637	109644480	-|
GO:0048513	organ development	biological_process	0.38166	1	1	187	53	19637	109626907	-|
GO:1901362	organic cyclic compound biosynthetic process	biological_process	0.38175	1	27	187	2914	19637	109634513,109637305,109639271,109630566,109644492,109638782,109636384,109629148,109641286,109629943,109646776,109645396,109647032,109627429,109626907,109638126,109642604,109642890,109634842,109642815,109646322,109645534,109633212,109644480,109630747,109628589,109646087	-|-|-|-|-|-|-|-|-|-|-|-|-|-|-|-|-|-|-|-|-|-|-|-|-|-|-|
GO:0010629	negative regulation of gene expression	biological_process	0.38282	1	1	187	51	19637	109630566	-|
GO:0019866	organelle inner membrane	cellular_component	0.38376	1	2	187	153	19637	1.09639e+17	-|-|
GO:0043228	non-membrane-bounded organelle	cellular_component	0.38379	1	12	187	1227	19637	1.09638e+107	-|-|-|-|-|-|-|-|-|-|-|-|
GO:0043232	intracellular non-membrane-bounded organelle	cellular_component	0.38379	1	12	187	1227	19637	1.09638e+107	-|-|-|-|-|-|-|-|-|-|-|-|
GO:0045017	glycerolipid biosynthetic process	biological_process	0.3852	1	1	187	54	19637	109642472	-|
GO:0008608	attachment of spindle microtubules to kinetochore	biological_process	0.38621	1	1	187	52	19637	109636416	-|
GO:0034702	ion channel complex	cellular_component	0.3884	1	1	187	45	19637	109629516	-|
GO:0034703	cation channel complex	cellular_component	0.3884	1	1	187	45	19637	109629516	-|
GO:0006766	vitamin metabolic process	biological_process	0.39076	1	1	187	61	19637	109647032	-|
GO:0006767	water-soluble vitamin metabolic process	biological_process	0.39076	1	1	187	61	19637	109647032	-|
GO:0006644	phospholipid metabolic process	biological_process	0.39101	1	2	187	154	19637	1.09642e+17	-|-|
GO:0045934	negative regulation of nucleobase-containing compound metabolic process	biological_process	0.39108	1	1	187	51	19637	109630566	-|
GO:0051172	negative regulation of nitrogen compound metabolic process	biological_process	0.39108	1	1	187	51	19637	109630566	-|
GO:0006402	mRNA catabolic process	biological_process	0.39152	1	1	187	52	19637	109630263	-|
GO:0010033	response to organic substance	biological_process	0.39525	1	2	187	146	19637	1.09635e+17	-|-|
GO:0003993	acid phosphatase activity	molecular_function	0.39762	1	3	187	194	19637	1.09639e+26	-|-|-|
GO:0006461	protein complex assembly	biological_process	0.39847	1	5	187	505	19637	1.09647e+44	-|-|-|-|-|
GO:0007600	sensory perception	biological_process	0.40031	1	1	187	71	19637	109631310	-|
GO:0007218	neuropeptide signaling pathway	biological_process	0.40164	1	1	187	57	19637	109626907	-|
GO:0006259	DNA metabolic process	biological_process	0.40253	1	10	187	1044	19637	1.09644e+89	-|-|-|-|-|-|-|-|-|-|
GO:0044248	cellular catabolic process	biological_process	0.40422	1	6	187	603	19637	1.0963e+53	-|-|-|-|-|-|
GO:0070271	protein complex biogenesis	biological_process	0.40431	1	5	187	509	19637	1.09641e+44	-|-|-|-|-|
GO:0010467	gene expression	biological_process	0.40444	1	31	187	3435	19637	109645534,109628589,109633212,109644480,109630747,109646087,109642815,109646322,109639553,109638794,109642604,109642890,109634842,109634642,109638126,109631773,109630220,109626907,109646776,109645396,109627429,109644492,109636384,109629148,109641286,109637305,109634513,109632502,109639271,109633819,109630566	-|-|-|-|-|-|-|-|-|-|-|-|-|-|-|-|-|-|-|-|-|-|-|-|-|-|-|-|-|-|-|
GO:0070972	protein localization to endoplasmic reticulum	biological_process	0.40652	1	1	187	55	19637	109629136	-|
GO:0034453	microtubule anchoring	biological_process	0.40681	1	1	187	57	19637	109636416	-|
GO:0043565	sequence-specific DNA binding	molecular_function	0.40723	1	6	187	596	19637	1.09646e+53	-|-|-|-|-|-|
GO:0006323	DNA packaging	biological_process	0.40886	1	1	187	59	19637	109631312	-|
GO:0005102	receptor binding	molecular_function	0.41569	1	7	187	751	19637	1.09643e+62	-|-|-|-|-|-|-|
GO:0006575	cellular modified amino acid metabolic process	biological_process	0.41727	1	1	187	65	19637	109625472	-|
GO:0006816	calcium ion transport	biological_process	0.41821	1	1	187	52	19637	109627429	-|
GO:0019058	viral infectious cycle	biological_process	0.41944	1	3	187	261	19637	1.09634e+26	-|-|-|
GO:0019438	aromatic compound biosynthetic process	biological_process	0.42069	1	26	187	2848	19637	109626907,109627429,109629943,109646776,109645396,109641286,109629148,109636384,109638782,109644492,109630566,109639271,109637305,109634513,109633212,109628589,109644480,109630747,109646087,109645534,109646322,109642815,109634842,109642890,109642604,109638126	-|-|-|-|-|-|-|-|-|-|-|-|-|-|-|-|-|-|-|-|-|-|-|-|-|-|
GO:0016705	oxidoreductase activity, acting on paired donors, with incorporation or reduction of molecular oxygen	molecular_function	0.42191	1	2	187	183	19637	1.09635e+17	-|-|
GO:0006505	GPI anchor metabolic process	biological_process	0.4224	1	1	187	63	19637	109642472	-|
GO:0005740	mitochondrial envelope	cellular_component	0.42416	1	3	187	285	19637	1.0963e+26	-|-|-|
GO:0005672	transcription factor TFIIA complex	cellular_component	0.42459	1	1	187	61	19637	109633212	-|
GO:0048583	regulation of response to stimulus	biological_process	0.42571	1	4	187	327	19637	1.09644e+35	-|-|-|-|
GO:0003824	catalytic activity	molecular_function	0.42716	1	69	187	7816	19637	109638126,109625472,109643571,109636828,109642575,109643621,109646322,109635678,109633212,109640518,109646599,109627861,109642472,109624095,109643485,109630263,109641588,109626907,109645957,109632821,109645806,109648047,109645534,109625739,109630747,109632501,109638972,109648054,109644307,109635373,109645495,109637253,109645396,109636140,109640231,109643609,109633301,109643207,109645052,109642890…	-|-|-|-|-|-|-|-|-|-|-|-|-|-|-|-|-|-|-|-|-|-|-|-|-|-|-|-|-|-|-|-|-|-|-|-|-|-|-|-|-|-|-|-|-|-|-|-|-|-|-|-|-|-|-|-|-|-|-|-|-|-|-|-|-|-|-|-|-|
GO:0004725	protein tyrosine phosphatase activity	molecular_function	0.42861	1	2	187	152	19637	1.09639e+17	-|-|
GO:0009893	positive regulation of metabolic process	biological_process	0.43032	1	2	187	172	19637	1.09644e+17	-|-|
GO:0031325	positive regulation of cellular metabolic process	biological_process	0.43032	1	2	187	172	19637	1.09644e+17	-|-|
GO:0016298	lipase activity	molecular_function	0.43045	1	1	187	54	19637	109632377	-|
GO:0007049	cell cycle	biological_process	0.4306	1	5	187	519	19637	1.09643e+44	-|-|-|-|-|
GO:0019013	viral nucleocapsid	cellular_component	0.43087	1	1	187	67	19637	109641708	-|
GO:0009378	four-way junction helicase activity	molecular_function	0.43114	1	1	187	69	19637	109632501	-|
GO:0006470	protein dephosphorylation	biological_process	0.43204	1	2	187	155	19637	1.09639e+17	-|-|
GO:0003712	transcription cofactor activity	molecular_function	0.43213	1	2	187	161	19637	1.09627e+17	-|-|
GO:0000989	transcription factor binding transcription factor activity	molecular_function	0.43407	1	2	187	162	19637	1.09627e+17	-|-|
GO:0042278	purine nucleoside metabolic process	biological_process	0.43711	1	2	187	171	19637	1.0963e+17	-|-|
GO:0046128	purine ribonucleoside metabolic process	biological_process	0.43711	1	2	187	171	19637	1.0963e+17	-|-|
GO:0070647	protein modification by small protein conjugation or removal	biological_process	0.43765	1	2	187	177	19637	1.09625e+17	-|-|
GO:0006812	cation transport	biological_process	0.44179	1	8	187	843	19637	1.09643e+71	-|-|-|-|-|-|-|-|
GO:0004527	exonuclease activity	molecular_function	0.44313	1	2	187	171	19637	1.09643e+17	-|-|
GO:0048519	negative regulation of biological process	biological_process	0.44331	1	3	187	278	19637	1.09639e+26	-|-|-|
GO:0009247	glycolipid biosynthetic process	biological_process	0.44706	1	1	187	65	19637	109642472	-|
GO:0046467	membrane lipid biosynthetic process	biological_process	0.44706	1	1	187	65	19637	109642472	-|
GO:0019069	viral capsid assembly	biological_process	0.44906	1	1	187	68	19637	109633819	-|
GO:0044265	cellular macromolecule catabolic process	biological_process	0.44945	1	2	187	183	19637	1.09646e+17	-|-|
GO:0016042	lipid catabolic process	biological_process	0.45138	1	1	187	63	19637	109632377	-|
GO:0044427	chromosomal part	cellular_component	0.45191	1	3	187	288	19637	1.09645e+26	-|-|-|
GO:0044700	single organism signaling	biological_process	0.45201	1	26	187	2850	19637	109645421,109643103,109631312,109626907,109647491,109632377,109631773,109637960,109644059,109646742,109642501,109635151,109629943,109645396,109636384,109629148,109641898,109646599,109637305,109646451,109643033,109634753,109630747,109628136,109628327,109638794	-|-|-|-|-|-|-|-|-|-|-|-|-|-|-|-|-|-|-|-|-|-|-|-|-|-|
GO:0008168	methyltransferase activity	molecular_function	0.45331	1	3	187	298	19637	1.09641e+26	-|-|-|
GO:0009152	purine ribonucleotide biosynthetic process	biological_process	0.45452	1	2	187	173	19637	1.0963e+17	-|-|
GO:0015631	tubulin binding	molecular_function	0.45575	1	2	187	164	19637	1.0963e+17	-|-|
GO:0072511	divalent inorganic cation transport	biological_process	0.457	1	2	187	181	19637	1.09643e+17	-|-|
GO:0006974	response to DNA damage stimulus	biological_process	0.45815	1	4	187	415	19637	1.09631e+35	-|-|-|-|
GO:0023052	signaling	biological_process	0.46104	1	26	187	2859	19637	109638794,109628136,109628327,109630747,109643033,109634753,109646451,109641898,109629148,109636384,109637305,109646599,109637960,109631773,109632377,109647491,109626907,109631312,109643103,109645421,109645396,109629943,109635151,109642501,109646742,109644059	-|-|-|-|-|-|-|-|-|-|-|-|-|-|-|-|-|-|-|-|-|-|-|-|-|-|
GO:0009260	ribonucleotide biosynthetic process	biological_process	0.46143	1	2	187	175	19637	1.09639e+17	-|-|
GO:0046390	ribose phosphate biosynthetic process	biological_process	0.46143	1	2	187	175	19637	1.0963e+17	-|-|
GO:0071822	protein complex subunit organization	biological_process	0.46239	1	5	187	548	19637	1.09646e+44	-|-|-|-|-|
GO:0004721	phosphoprotein phosphatase activity	molecular_function	0.46279	1	2	187	165	19637	1.09633e+17	-|-|
GO:0005739	mitochondrion	cellular_component	0.46325	1	4	187	430	19637	1.0963e+35	-|-|-|-|
GO:0015629	actin cytoskeleton	cellular_component	0.46328	1	2	187	168	19637	1.09641e+17	-|-|
GO:0015078	hydrogen ion transmembrane transporter activity	molecular_function	0.46547	1	3	187	306	19637	1.09643e+26	-|-|-|
GO:0006164	purine nucleotide biosynthetic process	biological_process	0.4675	1	2	187	178	19637	1.0963e+17	-|-|
GO:0016810	hydrolase activity, acting on carbon-nitrogen (but not peptide) bonds	molecular_function	0.46946	1	1	187	74	19637	109627296	-|
GO:0005575	cellular_component	cellular_component	0.47101	1	93	187	10728	19637	109641898,109641286,109636384,109638547,109634513,109644344,109630317,109626977,109631773,109627653,109627453,109625372,109629943,109642501,109645569,109627429,109625341,109642890,109644480,109623790,109639843,109632502,109644500,109641516,109644167,109645057,109637960,109628349,109631310,109631312,109643103,109646742,109634842,109629136,109643094,109634642,109628136,109632067,109641708,109629516…	-|-|-|-|-|-|-|-|-|-|-|-|-|-|-|-|-|-|-|-|-|-|-|-|-|-|-|-|-|-|-|-|-|-|-|-|-|-|-|-|-|-|-|-|-|-|-|-|-|-|-|-|-|-|-|-|-|-|-|-|-|-|-|-|-|-|-|-|-|-|-|-|-|-|-|-|-|-|-|-|-|-|-|-|-|-|-|-|-|-|-|-|-|
GO:0008514	organic anion transmembrane transporter activity	molecular_function	0.47195	1	1	187	68	19637	109637253	-|
GO:0065003	macromolecular complex assembly	biological_process	0.47309	1	5	187	554	19637	1.09641e+44	-|-|-|-|-|
GO:0009119	ribonucleoside metabolic process	biological_process	0.47779	1	2	187	189	19637	1.09639e+17	-|-|
GO:0000778	condensed nuclear chromosome kinetochore	cellular_component	0.47889	1	1	187	72	19637	109636416	-|
GO:0000780	condensed nuclear chromosome, centromeric region	cellular_component	0.47889	1	1	187	72	19637	109636416	-|
GO:0000942	condensed nuclear chromosome outer kinetochore	cellular_component	0.47889	1	1	187	72	19637	109636416	-|
GO:0042729	DASH complex	cellular_component	0.47889	1	1	187	72	19637	109636416	-|
GO:0016741	transferase activity, transferring one-carbon groups	molecular_function	0.47894	1	3	187	309	19637	1.09633e+26	-|-|-|
GO:0016788	hydrolase activity, acting on ester bonds	molecular_function	0.48272	1	10	187	1006	19637	1.09633e+89	-|-|-|-|-|-|-|-|-|-|
GO:0016579	protein deubiquitination	biological_process	0.48312	1	1	187	73	19637	109645214	-|
GO:0070646	protein modification by small protein removal	biological_process	0.48312	1	1	187	73	19637	109645214	-|
GO:0072522	purine-containing compound biosynthetic process	biological_process	0.48331	1	2	187	185	19637	1.09639e+17	-|-|
GO:0044260	cellular macromolecule metabolic process	biological_process	0.4859	1	50	187	5739	19637	109642890,109643571,109638126,109633212,109644480,109628589,109639553,109646322,109643621,109641286,109636384,109642472,109630566,109640518,109639271,109638547,109637305,109634513,109626907,109625372,109645421,109630220,109631773,109630263,109626977,109627429,109624095,109634642,109634842,109642604,109632821,109645957,109638972,109646087,109632501,109630747,109645534,109639504,109642815,109629148…	-|-|-|-|-|-|-|-|-|-|-|-|-|-|-|-|-|-|-|-|-|-|-|-|-|-|-|-|-|-|-|-|-|-|-|-|-|-|-|-|-|-|-|-|-|-|-|-|-|-|
GO:0016311	dephosphorylation	biological_process	0.48653	1	2	187	171	19637	1.09633e+17	-|-|
GO:1901136	carbohydrate derivative catabolic process	biological_process	0.48801	1	1	187	73	19637	109627296	-|
GO:0051260	protein homooligomerization	biological_process	0.49067	1	1	187	82	19637	109646181	-|
GO:0051186	cofactor metabolic process	biological_process	0.49203	1	2	187	202	19637	1.09628e+17	-|-|
GO:0006778	porphyrin-containing compound metabolic process	biological_process	0.49392	1	1	187	82	19637	109627861	-|
GO:0031967	organelle envelope	cellular_component	0.4948	1	3	187	318	19637	1.09639e+26	-|-|-|
GO:0006400	tRNA modification	biological_process	0.49872	1	1	187	93	19637	109632502	-|
GO:0050877	neurological system process	biological_process	0.49899	1	1	187	92	19637	109631310	-|
GO:0008146	sulfotransferase activity	molecular_function	0.49933	1	1	187	77	19637	109641015	-|
GO:0007275	multicellular organismal development	biological_process	0.50196	1	4	187	394	19637	1.09637e+35	-|-|-|-|
GO:0006576	cellular biogenic amine metabolic process	biological_process	0.50607	1	1	187	88	19637	109625472	-|
GO:0044106	cellular amine metabolic process	biological_process	0.50607	1	1	187	88	19637	109625472	-|
GO:0004970	ionotropic glutamate receptor activity	molecular_function	0.50781	1	1	187	61	19637	109643103	-|
GO:0008066	glutamate receptor activity	molecular_function	0.50781	1	1	187	61	19637	109643103	-|
GO:0006355	regulation of transcription, DNA-dependent	biological_process	0.50873	1	19	187	2133	19637	1.09644e+170	-|-|-|-|-|-|-|-|-|-|-|-|-|-|-|-|-|-|-|
GO:0010558	negative regulation of macromolecule biosynthetic process	biological_process	0.50873	1	1	187	73	19637	109630566	-|
GO:0031327	negative regulation of cellular biosynthetic process	biological_process	0.50873	1	1	187	73	19637	109630566	-|
GO:2000113	negative regulation of cellular macromolecule biosynthetic process	biological_process	0.50873	1	1	187	73	19637	109630566	-|
GO:0009890	negative regulation of biosynthetic process	biological_process	0.51137	1	1	187	74	19637	109630566	-|
GO:2001141	regulation of RNA biosynthetic process	biological_process	0.51141	1	19	187	2136	19637	1.09645e+170	-|-|-|-|-|-|-|-|-|-|-|-|-|-|-|-|-|-|-|
GO:0051252	regulation of RNA metabolic process	biological_process	0.51323	1	19	187	2138	19637	1.09627e+170	-|-|-|-|-|-|-|-|-|-|-|-|-|-|-|-|-|-|-|
GO:0033643	host cell part	cellular_component	0.51406	1	2	187	181	19637	1.09637e+17	-|-|
GO:0008150	biological_process	biological_process	0.5163	1	120	187	14143	19637	109629148,109627252,109645495,109647684,109642661,109635373,109633819,109644307,109648054,109633301,109643609,109640231,109632102,109647491,109644059,109645396,109631561,109637253,109635151,109642604,109633835,109632821,109645957,109642279,109638972,109632501,109630747,109646087,109645534,109633185,109645806,109643487,109638782,109640233,109642472,109627861,109630566,109646599,109640518,109639271…	-|-|-|-|-|-|-|-|-|-|-|-|-|-|-|-|-|-|-|-|-|-|-|-|-|-|-|-|-|-|-|-|-|-|-|-|-|-|-|-|-|-|-|-|-|-|-|-|-|-|-|-|-|-|-|-|-|-|-|-|-|-|-|-|-|-|-|-|-|-|-|-|-|-|-|-|-|-|-|-|-|-|-|-|-|-|-|-|-|-|-|-|-|-|-|-|-|-|-|-|-|-|-|-|-|-|-|-|-|-|-|-|-|-|-|-|-|-|-|-|
GO:0043436	oxoacid metabolic process	biological_process	0.52034	1	4	187	447	19637	1.09644e+35	-|-|-|-|
GO:0005783	endoplasmic reticulum	cellular_component	0.52039	1	3	187	314	19637	1.09627e+26	-|-|-|
GO:0007165	signal transduction	biological_process	0.52318	1	25	187	2829	19637	1.09644e+224	-|-|-|-|-|-|-|-|-|-|-|-|-|-|-|-|-|-|-|-|-|-|-|-|-|
GO:0000940	condensed chromosome outer kinetochore	cellular_component	0.52391	1	1	187	82	19637	109636416	-|
GO:0008194	UDP-glycosyltransferase activity	molecular_function	0.52411	1	1	187	87	19637	109624095	-|
GO:0006082	organic acid metabolic process	biological_process	0.52449	1	4	187	449	19637	1.09647e+35	-|-|-|-|
GO:0016782	transferase activity, transferring sulfur-containing groups	molecular_function	0.52465	1	1	187	82	19637	109641015	-|
GO:0016469	proton-transporting two-sector ATPase complex	cellular_component	0.52507	1	2	187	202	19637	1.09639e+17	-|-|
GO:0006664	glycolipid metabolic process	biological_process	0.52594	1	1	187	84	19637	109642472	-|
GO:0004553	hydrolase activity, hydrolyzing O-glycosyl compounds	molecular_function	0.5263	1	2	187	198	19637	1.09644e+17	-|-|
GO:0015077	monovalent inorganic cation transmembrane transporter activity	molecular_function	0.52636	1	5	187	547	19637	1.09643e+44	-|-|-|-|-|
GO:0043603	cellular amide metabolic process	biological_process	0.5266	1	1	187	83	19637	109647032	-|
GO:0033554	cellular response to stress	biological_process	0.53116	1	4	187	461	19637	1.09633e+35	-|-|-|-|
GO:0008654	phospholipid biosynthetic process	biological_process	0.53224	1	1	187	87	19637	109642472	-|
GO:0018995	host	cellular_component	0.53358	1	2	187	188	19637	1.09643e+17	-|-|
GO:0043657	host cell	cellular_component	0.53358	1	2	187	188	19637	1.09637e+17	-|-|
GO:0034645	cellular macromolecule biosynthetic process	biological_process	0.53511	1	29	187	3393	19637	109636384,109629148,109641286,109642472,109644492,109630566,109637305,109634513,109644500,109639271,109645421,109626907,109631773,109627429,109624095,109646776,109645396,109642890,109634842,109642604,109638126,109645534,109633212,109644480,109628589,109630747,109646087,109642815,109646322	-|-|-|-|-|-|-|-|-|-|-|-|-|-|-|-|-|-|-|-|-|-|-|-|-|-|-|-|-|
GO:0044448	cell cortex part	cellular_component	0.53551	1	1	187	85	19637	109640518	-|
GO:0031324	negative regulation of cellular metabolic process	biological_process	0.53577	1	1	187	80	19637	109630566	-|
GO:0043245	extraorganismal space	cellular_component	0.53711	1	2	187	189	19637	1.09643e+17	-|-|
GO:0044215	other organism	cellular_component	0.53711	1	2	187	189	19637	1.09643e+17	-|-|
GO:0044216	other organism cell	cellular_component	0.53711	1	2	187	189	19637	1.09637e+17	-|-|
GO:0044217	other organism part	cellular_component	0.53711	1	2	187	189	19637	1.09637e+17	-|-|
GO:0032787	monocarboxylic acid metabolic process	biological_process	0.53827	1	1	187	96	19637	109647032	-|
GO:2000112	regulation of cellular macromolecule biosynthetic process	biological_process	0.53866	1	19	187	2170	19637	1.09631e+170	-|-|-|-|-|-|-|-|-|-|-|-|-|-|-|-|-|-|-|
GO:0004386	helicase activity	molecular_function	0.53887	1	2	187	206	19637	1.09633e+17	-|-|
GO:0043933	macromolecular complex subunit organization	biological_process	0.53979	1	5	187	600	19637	1.09646e+44	-|-|-|-|-|
GO:0043167	ion binding	molecular_function	0.54095	1	53	187	5968	19637	109627429,109643485,109629943,109626907,109645421,109625372,109641588,109630317,109630263,109626977,109630566,109646599,109623565,109637305,109641286,109638782,109636384,109642472,109627861,109639553,109646322,109643621,109635678,109646947,109643571,109638126,109645052,109647032,109637253,109631760,109637960,109640231,109632377,109642570,109641597,109645057,109635373,109644307,109641516,109645495…	-|-|-|-|-|-|-|-|-|-|-|-|-|-|-|-|-|-|-|-|-|-|-|-|-|-|-|-|-|-|-|-|-|-|-|-|-|-|-|-|-|-|-|-|-|-|-|-|-|-|-|-|-|
GO:0010556	regulation of macromolecule biosynthetic process	biological_process	0.5413	1	19	187	2173	19637	1.09643e+170	-|-|-|-|-|-|-|-|-|-|-|-|-|-|-|-|-|-|-|
GO:0031326	regulation of cellular biosynthetic process	biological_process	0.5413	1	19	187	2173	19637	1.09631e+170	-|-|-|-|-|-|-|-|-|-|-|-|-|-|-|-|-|-|-|
GO:0061025	membrane fusion	biological_process	0.5418	1	1	187	92	19637	109630263	-|
GO:0009889	regulation of biosynthetic process	biological_process	0.54182	1	19	187	2174	19637	1.09639e+170	-|-|-|-|-|-|-|-|-|-|-|-|-|-|-|-|-|-|-|
GO:0044431	Golgi apparatus part	cellular_component	0.54244	1	1	187	91	19637	109640518	-|
GO:0010605	negative regulation of macromolecule metabolic process	biological_process	0.54288	1	1	187	83	19637	109630566	-|
GO:0000794	condensed nuclear chromosome	cellular_component	0.54296	1	1	187	89	19637	109636416	-|
GO:0009892	negative regulation of metabolic process	biological_process	0.54534	1	1	187	84	19637	109630566	-|
GO:0016567	protein ubiquitination	biological_process	0.54729	1	1	187	100	19637	109625372	-|
GO:0000777	condensed chromosome kinetochore	cellular_component	0.54904	1	1	187	88	19637	109636416	-|
GO:0000779	condensed chromosome, centromeric region	cellular_component	0.54904	1	1	187	88	19637	109636416	-|
GO:0032040	small-subunit processome	cellular_component	0.55051	1	1	187	94	19637	109641286	-|
GO:0043093	cytokinesis by binary fission	biological_process	0.55245	1	1	187	96	19637	109639271	-|
GO:0003724	RNA helicase activity	molecular_function	0.55367	1	1	187	85	19637	109632501	-|
GO:0019219	regulation of nucleobase-containing compound metabolic process	biological_process	0.55501	1	19	187	2183	19637	1.09638e+170	-|-|-|-|-|-|-|-|-|-|-|-|-|-|-|-|-|-|-|
GO:0051171	regulation of nitrogen compound metabolic process	biological_process	0.55501	1	19	187	2183	19637	1.09639e+170	-|-|-|-|-|-|-|-|-|-|-|-|-|-|-|-|-|-|-|
GO:0032505	reproduction of a single-celled organism	biological_process	0.55801	1	1	187	98	19637	109639271	-|
GO:0006643	membrane lipid metabolic process	biological_process	0.55818	1	1	187	92	19637	109642472	-|
GO:0055086	nucleobase-containing small molecule metabolic process	biological_process	0.55884	1	3	187	339	19637	1.09639e+26	-|-|-|
GO:0009059	macromolecule biosynthetic process	biological_process	0.56252	1	29	187	3432	19637	109642815,109646322,109645534,109644480,109633212,109628589,109630747,109646087,109638126,109642604,109642890,109634842,109624095,109646776,109645396,109627429,109631773,109645421,109626907,109634513,109637305,109639271,109644500,109630566,109642472,109644492,109636384,109641286,109629148	-|-|-|-|-|-|-|-|-|-|-|-|-|-|-|-|-|-|-|-|-|-|-|-|-|-|-|-|-|
GO:0010468	regulation of gene expression	biological_process	0.56254	1	19	187	2199	19637	1.09646e+170	-|-|-|-|-|-|-|-|-|-|-|-|-|-|-|-|-|-|-|
GO:0009150	purine ribonucleotide metabolic process	biological_process	0.56366	1	2	187	209	19637	1.0963e+17	-|-|
GO:0032446	protein modification by small protein conjugation	biological_process	0.56483	1	1	187	104	19637	109625372	-|
GO:0072594	establishment of protein localization to organelle	biological_process	0.56557	1	1	187	91	19637	109629136	-|
GO:0031975	envelope	cellular_component	0.5657	1	3	187	353	19637	1.09627e+26	-|-|-|
GO:0009308	amine metabolic process	biological_process	0.56572	1	1	187	103	19637	109625472	-|
GO:0003008	system process	biological_process	0.56631	1	1	187	109	19637	109631310	-|
GO:0090407	organophosphate biosynthetic process	biological_process	0.56666	1	3	187	342	19637	1.09639e+26	-|-|-|
GO:0030246	carbohydrate binding	molecular_function	0.56855	1	1	187	103	19637	109635841	-|
GO:0009259	ribonucleotide metabolic process	biological_process	0.56964	1	2	187	211	19637	1.0963e+17	-|-|
GO:0019693	ribose phosphate metabolic process	biological_process	0.56964	1	2	187	211	19637	1.0963e+17	-|-|
GO:0031683	G-protein beta/gamma-subunit complex binding	molecular_function	0.57014	1	1	187	108	19637	109636384	-|
GO:0042221	response to chemical stimulus	biological_process	0.57055	1	3	187	329	19637	1.09635e+26	-|-|-|
GO:0005856	cytoskeleton	cellular_component	0.57513	1	5	187	558	19637	1.09646e+44	-|-|-|-|-|
GO:0007154	cell communication	biological_process	0.57832	1	25	187	2905	19637	1.09638e+224	-|-|-|-|-|-|-|-|-|-|-|-|-|-|-|-|-|-|-|-|-|-|-|-|-|
GO:0005198	structural molecule activity	molecular_function	0.57917	1	8	187	933	19637	1.09632e+71	-|-|-|-|-|-|-|-|
GO:0032507	maintenance of protein location in cell	biological_process	0.58246	1	1	187	96	19637	109636416	-|
GO:0045185	maintenance of protein location	biological_process	0.58246	1	1	187	96	19637	109636416	-|
GO:0051235	maintenance of location	biological_process	0.58246	1	1	187	96	19637	109636416	-|
GO:0051651	maintenance of location in cell	biological_process	0.58246	1	1	187	96	19637	109636416	-|
GO:0008565	protein transporter activity	molecular_function	0.58271	1	1	187	95	19637	109633819	-|
GO:0042157	lipoprotein metabolic process	biological_process	0.5833	1	1	187	103	19637	109642472	-|
GO:0016798	hydrolase activity, acting on glycosyl bonds	molecular_function	0.58482	1	2	187	221	19637	1.09644e+17	-|-|
GO:0000917	barrier septum assembly	biological_process	0.58613	1	1	187	104	19637	109639271	-|
GO:0032506	cytokinetic process	biological_process	0.58613	1	1	187	104	19637	109639271	-|
GO:0090529	cell septum assembly	biological_process	0.58613	1	1	187	104	19637	109639271	-|
GO:0005667	transcription factor complex	cellular_component	0.58808	1	1	187	101	19637	109633212	-|
GO:0016757	transferase activity, transferring glycosyl groups	molecular_function	0.58884	1	3	187	378	19637	1.09632e+26	-|-|-|
GO:0000287	magnesium ion binding	molecular_function	0.58976	1	1	187	105	19637	109643621	-|
GO:0016791	phosphatase activity	molecular_function	0.59089	1	4	187	401	19637	1.09638e+35	-|-|-|-|
GO:0009165	nucleotide biosynthetic process	biological_process	0.59161	1	2	187	229	19637	1.0963e+17	-|-|
GO:1901293	nucleoside phosphate biosynthetic process	biological_process	0.59161	1	2	187	229	19637	1.0963e+17	-|-|
GO:0019954	asexual reproduction	biological_process	0.59256	1	1	187	108	19637	109639271	-|
GO:0071944	cell periphery	cellular_component	0.59288	1	5	187	592	19637	1.09624e+44	-|-|-|-|-|
GO:0070925	organelle assembly	biological_process	0.59412	1	1	187	107	19637	109640518	-|
GO:0060255	regulation of macromolecule metabolic process	biological_process	0.59432	1	19	187	2240	19637	1.09644e+170	-|-|-|-|-|-|-|-|-|-|-|-|-|-|-|-|-|-|-|
GO:0006163	purine nucleotide metabolic process	biological_process	0.59594	1	2	187	222	19637	1.09639e+17	-|-|
GO:0005938	cell cortex	cellular_component	0.59699	1	1	187	102	19637	109640518	-|
GO:0005741	mitochondrial outer membrane	cellular_component	0.59789	1	1	187	113	19637	109626907	-|
GO:0031968	organelle outer membrane	cellular_component	0.59789	1	1	187	113	19637	109626907	-|
GO:0050896	response to stimulus	biological_process	0.60236	1	33	187	3900	19637	109637305,109646599,109641898,109636384,109640233,109642501,109629943,109625341,109631773,109645421,109635841,109626907,109638794,109643033,109634753,109633212,109646451,109648054,109629148,109646742,109635151,109645396,109638351,109644059,109632377,109647491,109637960,109643103,109631312,109628327,109628136,109630747,109632501	-|-|-|-|-|-|-|-|-|-|-|-|-|-|-|-|-|-|-|-|-|-|-|-|-|-|-|-|-|-|-|-|-|
GO:0005929	cilium	cellular_component	0.60258	1	1	187	107	19637	109640518	-|
GO:0031514	motile cilium	cellular_component	0.60258	1	1	187	107	19637	109640518	-|
GO:0043412	macromolecule modification	biological_process	0.60476	1	15	187	1753	19637	1.09633e+134	-|-|-|-|-|-|-|-|-|-|-|-|-|-|-|
GO:0006464	cellular protein modification process	biological_process	0.60845	1	14	187	1629	19637	1.0964e+125	-|-|-|-|-|-|-|-|-|-|-|-|-|-|
GO:0036211	protein modification process	biological_process	0.60845	1	14	187	1629	19637	1.09624e+125	-|-|-|-|-|-|-|-|-|-|-|-|-|-|
GO:0072521	purine-containing compound metabolic process	biological_process	0.60901	1	2	187	229	19637	1.09639e+17	-|-|
GO:0006486	protein glycosylation	biological_process	0.60937	1	1	187	118	19637	109624095	-|
GO:0043413	macromolecule glycosylation	biological_process	0.60937	1	1	187	118	19637	109624095	-|
GO:0080090	regulation of primary metabolic process	biological_process	0.61029	1	19	187	2253	19637	1.09638e+170	-|-|-|-|-|-|-|-|-|-|-|-|-|-|-|-|-|-|-|
GO:0042578	phosphoric ester hydrolase activity	molecular_function	0.61202	1	5	187	509	19637	1.09645e+44	-|-|-|-|-|
GO:0009755	hormone-mediated signaling pathway	biological_process	0.61272	1	1	187	100	19637	109635151	-|
GO:0032870	cellular response to hormone stimulus	biological_process	0.61272	1	1	187	100	19637	109635151	-|
GO:0007059	chromosome segregation	biological_process	0.61358	1	1	187	102	19637	109636416	-|
GO:0030684	preribosome	cellular_component	0.61471	1	1	187	108	19637	109641286	-|
GO:0071495	cellular response to endogenous stimulus	biological_process	0.61496	1	1	187	101	19637	109635151	-|
GO:0044281	small molecule metabolic process	biological_process	0.62155	1	7	187	879	19637	1.09639e+62	-|-|-|-|-|-|-|
GO:0070085	glycosylation	biological_process	0.62158	1	1	187	121	19637	109624095	-|
GO:0030030	cell projection organization	biological_process	0.62216	1	1	187	98	19637	109626907	-|
GO:0004872	receptor activity	molecular_function	0.63037	1	8	187	1060	19637	1.09627e+71	-|-|-|-|-|-|-|-|
GO:0003678	DNA helicase activity	molecular_function	0.63081	1	1	187	120	19637	109632501	-|
GO:0019637	organophosphate metabolic process	biological_process	0.63145	1	4	187	498	19637	1.0963e+35	-|-|-|-|
GO:0000793	condensed chromosome	cellular_component	0.63186	1	1	187	115	19637	109636416	-|
GO:0012505	endomembrane system	cellular_component	0.633	1	3	187	369	19637	1.09648e+26	-|-|-|
GO:0071310	cellular response to organic substance	biological_process	0.63331	1	1	187	106	19637	109635151	-|
GO:0010941	regulation of cell death	biological_process	0.63413	1	1	187	117	19637	109642661	-|
GO:0042981	regulation of apoptotic process	biological_process	0.63413	1	1	187	117	19637	109642661	-|
GO:0043067	regulation of programmed cell death	biological_process	0.63413	1	1	187	117	19637	109642661	-|
GO:0051716	cellular response to stimulus	biological_process	0.63564	1	27	187	3237	19637	109638794,109628136,109628327,109630747,109632501,109643033,109634753,109646451,109641898,109629148,109636384,109637305,109646599,109637960,109647491,109632377,109631773,109626907,109631312,109645421,109629943,109638351,109645396,109635151,109642501,109646742,109644059	-|-|-|-|-|-|-|-|-|-|-|-|-|-|-|-|-|-|-|-|-|-|-|-|-|-|-|
GO:0046983	protein dimerization activity	molecular_function	0.63601	1	3	187	400	19637	1.09636e+26	-|-|-|
GO:0015711	organic anion transport	biological_process	0.63637	1	1	187	112	19637	109637253	-|
GO:0003774	motor activity	molecular_function	0.63851	1	2	187	210	19637	1.09646e+17	-|-|
GO:0031090	organelle membrane	cellular_component	0.63896	1	5	187	632	19637	1.09637e+44	-|-|-|-|-|
GO:0003887	DNA-directed DNA polymerase activity	molecular_function	0.64024	1	1	187	114	19637	109641286	-|
GO:0000776	kinetochore	cellular_component	0.64255	1	1	187	119	19637	109636416	-|
GO:0006605	protein targeting	biological_process	0.64419	1	2	187	248	19637	1.09629e+17	-|-|
GO:0004190	aspartic-type endopeptidase activity	molecular_function	0.65111	1	1	187	132	19637	109637253	-|
GO:0070001	aspartic-type peptidase activity	molecular_function	0.65111	1	1	187	132	19637	109637253	-|
GO:0044430	cytoskeletal part	cellular_component	0.65389	1	4	187	499	19637	1.09646e+35	-|-|-|-|
GO:0005819	spindle	cellular_component	0.65771	1	1	187	119	19637	109636416	-|
GO:0006886	intracellular protein transport	biological_process	0.66079	1	5	187	624	19637	1.09629e+44	-|-|-|-|-|
GO:0000910	cytokinesis	biological_process	0.66191	1	1	187	128	19637	109639271	-|
GO:0005794	Golgi apparatus	cellular_component	0.66257	1	1	187	122	19637	109640518	-|
GO:0001076	RNA polymerase II transcription factor binding transcription factor activity	molecular_function	0.66293	1	1	187	122	19637	109628589	-|
GO:0001104	RNA polymerase II transcription cofactor activity	molecular_function	0.66293	1	1	187	122	19637	109628589	-|
GO:0034613	cellular protein localization	biological_process	0.663	1	6	187	744	19637	1.09632e+53	-|-|-|-|-|-|
GO:0070727	cellular macromolecule localization	biological_process	0.663	1	6	187	744	19637	1.09634e+53	-|-|-|-|-|-|
GO:0033013	tetrapyrrole metabolic process	biological_process	0.66311	1	1	187	131	19637	109627861	-|
GO:0008081	phosphoric diester hydrolase activity	molecular_function	0.66377	1	1	187	101	19637	109632377	-|
GO:0016592	mediator complex	cellular_component	0.66485	1	1	187	123	19637	109628589	-|
GO:0032403	protein complex binding	molecular_function	0.66541	1	1	187	135	19637	109636384	-|
GO:0070887	cellular response to chemical stimulus	biological_process	0.66586	1	1	187	116	19637	109635151	-|
GO:1901566	organonitrogen compound biosynthetic process	biological_process	0.6664	1	4	187	530	19637	1.09645e+35	-|-|-|-|
GO:0035556	intracellular signal transduction	biological_process	0.66885	1	8	187	943	19637	1.09632e+71	-|-|-|-|-|-|-|-|
GO:0008237	metallopeptidase activity	molecular_function	0.67149	1	2	187	253	19637	1.09643e+17	-|-|
GO:0031323	regulation of cellular metabolic process	biological_process	0.67295	1	19	187	2333	19637	1.09631e+170	-|-|-|-|-|-|-|-|-|-|-|-|-|-|-|-|-|-|-|
GO:0048731	system development	biological_process	0.67611	1	1	187	120	19637	109626907	-|
GO:0005882	intermediate filament	cellular_component	0.67834	1	1	187	133	19637	109638419	-|
GO:0045111	intermediate filament cytoskeleton	cellular_component	0.67834	1	1	187	133	19637	109638419	-|
GO:0022836	gated channel activity	molecular_function	0.67925	1	3	187	358	19637	1.09643e+26	-|-|-|
GO:0022839	ion gated channel activity	molecular_function	0.67925	1	3	187	358	19637	1.09643e+26	-|-|-|
GO:0044237	cellular metabolic process	biological_process	0.67971	1	58	187	7044	19637	109638972,109630747,109632501,109646087,109645534,109636416,109639504,109642815,109634842,109634642,109642604,109632821,109645957,109631312,109643103,109640231,109631310,109647032,109646776,109645396,109637253,109629148,109644492,109645214,109644307,109644500,109632502,109633212,109628589,109644480,109639553,109646322,109643621,109642890,109625472,109643571,109638126,109626907,109625372,109645421…	-|-|-|-|-|-|-|-|-|-|-|-|-|-|-|-|-|-|-|-|-|-|-|-|-|-|-|-|-|-|-|-|-|-|-|-|-|-|-|-|-|-|-|-|-|-|-|-|-|-|-|-|-|-|-|-|-|-|
GO:0016817	hydrolase activity, acting on acid anhydrides	molecular_function	0.68074	1	9	187	1129	19637	1.09636e+80	-|-|-|-|-|-|-|-|-|
GO:0006914	autophagy	biological_process	0.6824	1	2	187	282	19637	1.09636e+17	-|-|
GO:0008238	exopeptidase activity	molecular_function	0.68262	1	1	187	130	19637	109643485	-|
GO:0046907	intracellular transport	biological_process	0.68812	1	6	187	778	19637	1.09648e+53	-|-|-|-|-|-|
GO:0042995	cell projection	cellular_component	0.69202	1	1	187	133	19637	109640518	-|
GO:0006270	DNA replication initiation	biological_process	0.69326	1	1	187	136	19637	109641286	-|
GO:0034061	DNA polymerase activity	molecular_function	0.69577	1	1	187	133	19637	109641286	-|
GO:0022890	inorganic cation transmembrane transporter activity	molecular_function	0.69661	1	6	187	807	19637	1.09639e+53	-|-|-|-|-|-|
GO:0044249	cellular biosynthetic process	biological_process	0.69853	1	32	187	4015	19637	109642890,109638126,109633212,109644480,109628589,109646322,109642472,109641286,109638782,109636384,109639271,109634513,109637305,109630566,109631773,109626907,109645421,109629943,109624095,109627429,109642604,109634842,109646087,109630747,109645534,109642815,109644492,109629148,109644500,109645396,109646776,109647032	-|-|-|-|-|-|-|-|-|-|-|-|-|-|-|-|-|-|-|-|-|-|-|-|-|-|-|-|-|-|-|-|
GO:0005261	cation channel activity	molecular_function	0.69895	1	2	187	258	19637	1.09643e+17	-|-|
GO:0044710	single-organism metabolic process	biological_process	0.69937	1	18	187	2319	19637	1.09642e+161	-|-|-|-|-|-|-|-|-|-|-|-|-|-|-|-|-|-|
GO:0019752	carboxylic acid metabolic process	biological_process	0.70018	1	3	187	427	19637	1.09644e+26	-|-|-|
GO:0051259	protein oligomerization	biological_process	0.70045	1	1	187	148	19637	109646181	-|
GO:0016818	hydrolase activity, acting on acid anhydrides, in phosphorus-containing anhydrides	molecular_function	0.70566	1	8	187	1040	19637	1.09641e+71	-|-|-|-|-|-|-|-|
GO:0065007	biological regulation	biological_process	0.70631	1	45	187	5475	19637	109626907,109645421,109631773,109627429,109629943,109642501,109641286,109636384,109641898,109630566,109646599,109639271,109637305,109646451,109633212,109644480,109628589,109634753,109643033,109646322,109645359,109638794,109638126,109631312,109643103,109637960,109632102,109632377,109647491,109644059,109645396,109637253,109635151,109646742,109629148,109644492,109642661,109648054,109646087,109630747…	-|-|-|-|-|-|-|-|-|-|-|-|-|-|-|-|-|-|-|-|-|-|-|-|-|-|-|-|-|-|-|-|-|-|-|-|-|-|-|-|-|-|-|-|-|
GO:0019031	viral envelope	cellular_component	0.70642	1	2	187	281	19637	1.0963e+17	-|-|
GO:0036338	viral membrane	cellular_component	0.70642	1	2	187	281	19637	1.0963e+17	-|-|
GO:0030001	metal ion transport	biological_process	0.70951	1	4	187	551	19637	1.09627e+35	-|-|-|-|
GO:0008138	protein tyrosine/serine/threonine phosphatase activity	molecular_function	0.71051	1	1	187	130	19637	109632821	-|
GO:0008104	protein localization	biological_process	0.71167	1	7	187	909	19637	1.09629e+62	-|-|-|-|-|-|-|
GO:0008017	microtubule binding	molecular_function	0.71399	1	1	187	127	19637	109637253	-|
GO:0022610	biological adhesion	biological_process	0.7152	1	4	187	527	19637	1.09641e+35	-|-|-|-|
GO:0046915	transition metal ion transmembrane transporter activity	molecular_function	0.71639	1	1	187	159	19637	109643103	-|
GO:0006952	defense response	biological_process	0.72079	1	2	187	279	19637	1.09625e+17	-|-|
GO:0008324	cation transmembrane transporter activity	molecular_function	0.72274	1	7	187	961	19637	1.09643e+62	-|-|-|-|-|-|-|
GO:0007266	Rho protein signal transduction	biological_process	0.72279	1	1	187	108	19637	109631773	-|
GO:0035023	regulation of Rho protein signal transduction	biological_process	0.72279	1	1	187	108	19637	109631773	-|
GO:0015031	protein transport	biological_process	0.72689	1	6	187	804	19637	1.09648e+53	-|-|-|-|-|-|
GO:0045184	establishment of protein localization	biological_process	0.72689	1	6	187	804	19637	1.09648e+53	-|-|-|-|-|-|
GO:0009117	nucleotide metabolic process	biological_process	0.72763	1	2	187	290	19637	1.09639e+17	-|-|
GO:1901605	alpha-amino acid metabolic process	biological_process	0.72864	1	1	187	155	19637	109625472	-|
GO:0048870	cell motility	biological_process	0.72939	1	1	187	156	19637	109640518	-|
GO:0051674	localization of cell	biological_process	0.72939	1	1	187	156	19637	109640518	-|
GO:0006753	nucleoside phosphate metabolic process	biological_process	0.73065	1	2	187	293	19637	1.09639e+17	-|-|
GO:0019222	regulation of metabolic process	biological_process	0.73138	1	19	187	2417	19637	1.09638e+170	-|-|-|-|-|-|-|-|-|-|-|-|-|-|-|-|-|-|-|
GO:0033646	host intracellular part	cellular_component	0.73315	1	1	187	139	19637	109637253	-|
GO:0043656	intracellular region of host	cellular_component	0.73315	1	1	187	139	19637	109637253	-|
GO:0048522	positive regulation of cellular process	biological_process	0.73315	1	2	187	295	19637	1.09641e+17	-|-|
GO:0000041	transition metal ion transport	biological_process	0.73421	1	1	187	169	19637	109643103	-|
GO:0009058	biosynthetic process	biological_process	0.73604	1	33	187	4215	19637	109642472,109641286,109638782,109636384,109639271,109634513,109637305,109630566,109631773,109626907,109645421,109629943,109624095,109627429,109642890,109638126,109644480,109633212,109628589,109646322,109644492,109629148,109644307,109644500,109645396,109646776,109647032,109642604,109634842,109630747,109646087,109645534,109642815	-|-|-|-|-|-|-|-|-|-|-|-|-|-|-|-|-|-|-|-|-|-|-|-|-|-|-|-|-|-|-|-|-|
GO:0006261	DNA-dependent DNA replication	biological_process	0.73927	1	1	187	155	19637	109641286	-|
GO:1901576	organic substance biosynthetic process	biological_process	0.73993	1	32	187	4095	19637	109646776,109645396,109647032,109644500,109644492,109629148,109642815,109646087,109630747,109645534,109642604,109634842,109629943,109624095,109627429,109631773,109626907,109645421,109639271,109634513,109637305,109630566,109642472,109641286,109636384,109638782,109646322,109633212,109644480,109628589,109638126,109642890	-|-|-|-|-|-|-|-|-|-|-|-|-|-|-|-|-|-|-|-|-|-|-|-|-|-|-|-|-|-|-|-|
GO:0044255	cellular lipid metabolic process	biological_process	0.74318	1	2	187	309	19637	1.09642e+17	-|-|
GO:0051301	cell division	biological_process	0.74359	1	1	187	158	19637	109639271	-|
GO:0004197	cysteine-type endopeptidase activity	molecular_function	0.74471	1	1	187	153	19637	109627861	-|
GO:0008033	tRNA processing	biological_process	0.75228	1	1	187	178	19637	109632502	-|
GO:0005088	Ras guanyl-nucleotide exchange factor activity	molecular_function	0.75319	1	1	187	121	19637	109631773	-|
GO:0005089	Rho guanyl-nucleotide exchange factor activity	molecular_function	0.75319	1	1	187	121	19637	109631773	-|
GO:0016491	oxidoreductase activity	molecular_function	0.75589	1	9	187	1303	19637	1.09646e+80	-|-|-|-|-|-|-|-|-|
GO:0016053	organic acid biosynthetic process	biological_process	0.75764	1	1	187	172	19637	109647032	-|
GO:0046394	carboxylic acid biosynthetic process	biological_process	0.75764	1	1	187	172	19637	109647032	-|
GO:0006520	cellular amino acid metabolic process	biological_process	0.75892	1	2	187	320	19637	1.09625e+17	-|-|
GO:0017111	nucleoside-triphosphatase activity	molecular_function	0.76106	1	7	187	974	19637	1.09636e+62	-|-|-|-|-|-|-|
GO:0061024	membrane organization	biological_process	0.76584	1	1	187	166	19637	109630263	-|
GO:0008509	anion transmembrane transporter activity	molecular_function	0.76592	1	1	187	155	19637	109637253	-|
GO:0048193	Golgi vesicle transport	biological_process	0.7669	1	1	187	175	19637	109640518	-|
GO:0070838	divalent metal ion transport	biological_process	0.76917	1	1	187	171	19637	109627429	-|
GO:0016462	pyrophosphatase activity	molecular_function	0.77152	1	7	187	985	19637	1.09647e+62	-|-|-|-|-|-|-|
GO:0004871	signal transducer activity	molecular_function	0.77376	1	8	187	1213	19637	1.09629e+71	-|-|-|-|-|-|-|-|
GO:0060089	molecular transducer activity	molecular_function	0.77376	1	8	187	1213	19637	1.09637e+71	-|-|-|-|-|-|-|-|
GO:0000226	microtubule cytoskeleton organization	biological_process	0.78144	1	1	187	172	19637	109636416	-|
GO:0048518	positive regulation of biological process	biological_process	0.78189	1	2	187	326	19637	1.09644e+17	-|-|
GO:0005230	extracellular ligand-gated ion channel activity	molecular_function	0.78633	1	1	187	147	19637	109643103	-|
GO:0007265	Ras protein signal transduction	biological_process	0.7872	1	1	187	131	19637	109631773	-|
GO:0046578	regulation of Ras protein signal transduction	biological_process	0.7872	1	1	187	131	19637	109631773	-|
GO:0051641	cellular localization	biological_process	0.78969	1	7	187	995	19637	1.09632e+62	-|-|-|-|-|-|-|
GO:0055114	oxidation-reduction process	biological_process	0.7913	1	8	187	1199	19637	1.09637e+71	-|-|-|-|-|-|-|-|
GO:0051649	establishment of localization in cell	biological_process	0.79555	1	6	187	877	19637	1.09648e+53	-|-|-|-|-|-|
GO:0022402	cell cycle process	biological_process	0.79723	1	2	187	351	19637	1.09641e+17	-|-|
GO:0016829	lyase activity	molecular_function	0.80257	1	2	187	340	19637	1.09645e+17	-|-|
GO:0005509	calcium ion binding	molecular_function	0.80618	1	5	187	732	19637	1.09632e+44	-|-|-|-|-|
GO:0038023	signaling receptor activity	molecular_function	0.81027	1	6	187	986	19637	1.09631e+53	-|-|-|-|-|-|
GO:0006955	immune response	biological_process	0.81215	1	1	187	208	19637	109635841	-|
GO:0044763	single-organism cellular process	biological_process	0.81236	1	54	187	6707	19637	109645359,109644480,109633212,109643033,109634753,109646451,109643571,109638794,109642890,109629943,109642501,109627429,109631773,109626907,109627653,109645421,109625372,109640518,109639271,109637305,109646599,109641898,109638782,109636384,109636416,109640490,109642815,109632501,109630747,109643586,109642279,109642604,109633835,109629136,109628327,109628136,109631561,109638351,109645396,109635151…	-|-|-|-|-|-|-|-|-|-|-|-|-|-|-|-|-|-|-|-|-|-|-|-|-|-|-|-|-|-|-|-|-|-|-|-|-|-|-|-|-|-|-|-|-|-|-|-|-|-|-|-|-|-|
GO:0005083	small GTPase regulator activity	molecular_function	0.81822	1	1	187	149	19637	109631773	-|
GO:0034220	ion transmembrane transport	biological_process	0.8186	1	2	187	348	19637	1.09639e+17	-|-|
GO:0006281	DNA repair	biological_process	0.82075	1	2	187	370	19637	1.09633e+17	-|-|
GO:0007166	cell surface receptor signaling pathway	biological_process	0.82419	1	7	187	1178	19637	1.09645e+62	-|-|-|-|-|-|-|
GO:0016758	transferase activity, transferring hexosyl groups	molecular_function	0.82496	1	1	187	215	19637	109624095	-|
GO:0044699	single-organism process	biological_process	0.82692	1	61	187	7577	19637	109625372,109645421,109626907,109627653,109637271,109631773,109627429,109642501,109629943,109638782,109636384,109640233,109643487,109641898,109646599,109637305,109639271,109640518,109646451,109643033,109634753,109633212,109644480,109645359,109642890,109638794,109643571,109643103,109631312,109631310,109632377,109647491,109632102,109637960,109644059,109637253,109646742,109635151,109631561,109638351…	-|-|-|-|-|-|-|-|-|-|-|-|-|-|-|-|-|-|-|-|-|-|-|-|-|-|-|-|-|-|-|-|-|-|-|-|-|-|-|-|-|-|-|-|-|-|-|-|-|-|-|-|-|-|-|-|-|-|-|-|-|
GO:0051056	regulation of small GTPase mediated signal transduction	biological_process	0.82711	1	1	187	148	19637	109631773	-|
GO:0006629	lipid metabolic process	biological_process	0.8277	1	3	187	521	19637	1.09642e+26	-|-|-|
GO:0033036	macromolecule localization	biological_process	0.82851	1	7	187	1048	19637	1.09627e+62	-|-|-|-|-|-|-|
GO:0030529	ribonucleoprotein complex	cellular_component	0.82898	1	3	187	542	19637	1.09632e+26	-|-|-|
GO:0000775	chromosome, centromeric region	cellular_component	0.83153	1	1	187	200	19637	109636416	-|
GO:0072509	divalent inorganic cation transmembrane transporter activity	molecular_function	0.83264	1	1	187	214	19637	109643103	-|
GO:0050794	regulation of cellular process	biological_process	0.83319	1	40	187	5166	19637	109628136,109628327,109646087,109630747,109645534,109642815,109644492,109629148,109642661,109637960,109632377,109647491,109631312,109645396,109646742,109635151,109644059,109638794,109638126,109644480,109633212,109628589,109634753,109643033,109646451,109646322,109645359,109641898,109641286,109636384,109639271,109637305,109630566,109646599,109631773,109626907,109645421,109629943,109642501,109627429	-|-|-|-|-|-|-|-|-|-|-|-|-|-|-|-|-|-|-|-|-|-|-|-|-|-|-|-|-|-|-|-|-|-|-|-|-|-|-|-|
GO:0001071	nucleic acid binding transcription factor activity	molecular_function	0.83338	1	6	187	928	19637	1.09631e+53	-|-|-|-|-|-|
GO:0003700	sequence-specific DNA binding transcription factor activity	molecular_function	0.83338	1	6	187	928	19637	1.09637e+53	-|-|-|-|-|-|
GO:0051701	interaction with host	biological_process	0.83761	1	1	187	204	19637	109630263	-|
GO:0050789	regulation of biological process	biological_process	0.83847	1	41	187	5301	19637	109638794,109638126,109646451,109633212,109644480,109628589,109643033,109634753,109646322,109645359,109641286,109636384,109641898,109630566,109646599,109639271,109637305,109626907,109645421,109631773,109627429,109629943,109642501,109628327,109628136,109630747,109646087,109645534,109642815,109629148,109644492,109642661,109631312,109643103,109637960,109647491,109632377,109644059,109645396,109635151…	-|-|-|-|-|-|-|-|-|-|-|-|-|-|-|-|-|-|-|-|-|-|-|-|-|-|-|-|-|-|-|-|-|-|-|-|-|-|-|-|-|
GO:0009607	response to biotic stimulus	biological_process	0.84251	1	1	187	206	19637	109630747	-|
GO:0008234	cysteine-type peptidase activity	molecular_function	0.84511	1	1	187	208	19637	109627861	-|
GO:0004888	transmembrane signaling receptor activity	molecular_function	0.84998	1	5	187	912	19637	1.09631e+44	-|-|-|-|-|
GO:0008610	lipid biosynthetic process	biological_process	0.85333	1	1	187	227	19637	109642472	-|
GO:0005525	GTP binding	molecular_function	0.85426	1	3	187	575	19637	1.09636e+26	-|-|-|
GO:0004842	ubiquitin-protein ligase activity	molecular_function	0.85481	1	1	187	226	19637	109625372	-|
GO:0019787	small conjugating protein ligase activity	molecular_function	0.85481	1	1	187	226	19637	109625372	-|
GO:0007155	cell adhesion	biological_process	0.85538	1	3	187	516	19637	1.09627e+26	-|-|-|
GO:0032561	guanyl ribonucleotide binding	molecular_function	0.8593	1	3	187	584	19637	1.09644e+26	-|-|-|
GO:0034470	ncRNA processing	biological_process	0.86022	1	1	187	242	19637	109632502	-|
GO:0044283	small molecule biosynthetic process	biological_process	0.86094	1	1	187	237	19637	109647032	-|
GO:0019001	guanyl nucleotide binding	molecular_function	0.86338	1	3	187	589	19637	1.09644e+26	-|-|-|
GO:0048037	cofactor binding	molecular_function	0.86461	1	2	187	419	19637	1.09628e+17	-|-|
GO:0003924	GTPase activity	molecular_function	0.865	1	2	187	432	19637	1.09636e+17	-|-|
GO:0005886	plasma membrane	cellular_component	0.86642	1	2	187	397	19637	1.09624e+17	-|-|
GO:0006811	ion transport	biological_process	0.86777	1	9	187	1367	19637	1.09643e+80	-|-|-|-|-|-|-|-|-|
GO:0007264	small GTPase mediated signal transduction	biological_process	0.87052	1	3	187	528	19637	1.09632e+26	-|-|-|
GO:0071702	organic substance transport	biological_process	0.87423	1	7	187	1126	19637	1.09634e+62	-|-|-|-|-|-|-|
GO:0015630	microtubule cytoskeleton	cellular_component	0.87628	1	1	187	230	19637	109636416	-|
GO:0002376	immune system process	biological_process	0.87858	1	1	187	257	19637	109635841	-|
GO:0005085	guanyl-nucleotide exchange factor activity	molecular_function	0.87877	1	1	187	182	19637	109631773	-|
GO:0006820	anion transport	biological_process	0.87931	1	1	187	229	19637	109637253	-|
GO:0005975	carbohydrate metabolic process	biological_process	0.8795	1	3	187	593	19637	1.09644e+26	-|-|-|
GO:0006399	tRNA metabolic process	biological_process	0.88448	1	1	187	265	19637	109632502	-|
GO:0033365	protein localization to organelle	biological_process	0.88556	1	1	187	244	19637	109629136	-|
GO:0044459	plasma membrane part	cellular_component	0.88681	1	1	187	243	19637	109629516	-|
GO:0060589	nucleoside-triphosphatase regulator activity	molecular_function	0.88718	1	2	187	355	19637	1.09632e+17	-|-|
GO:0044711	single-organism biosynthetic process	biological_process	0.88732	1	1	187	260	19637	109647032	-|
GO:0016874	ligase activity	molecular_function	0.8893	1	2	187	426	19637	1.09647e+17	-|-|
GO:0015276	ligand-gated ion channel activity	molecular_function	0.8908	1	1	187	224	19637	109643103	-|
GO:0022834	ligand-gated channel activity	molecular_function	0.8908	1	1	187	224	19637	109643103	-|
GO:0009987	cellular process	biological_process	0.89523	1	91	187	11456	19637	109624095,109630220,109630263,109626907,109645421,109640518,109639271,109637305,109630566,109646599,109642472,109627861,109638782,109643621,109646322,109645359,109628589,109633212,109644445,109643033,109634753,109646451,109625472,109643571,109638126,109638794,109645396,109631561,109635151,109637253,109644059,109640231,109632102,109647491,109633819,109644307,109647684,109642661,109629148,109627252…	-|-|-|-|-|-|-|-|-|-|-|-|-|-|-|-|-|-|-|-|-|-|-|-|-|-|-|-|-|-|-|-|-|-|-|-|-|-|-|-|-|-|-|-|-|-|-|-|-|-|-|-|-|-|-|-|-|-|-|-|-|-|-|-|-|-|-|-|-|-|-|-|-|-|-|-|-|-|-|-|-|-|-|-|-|-|-|-|-|-|-|
GO:0046873	metal ion transmembrane transporter activity	molecular_function	0.89777	1	3	187	592	19637	1.09643e+26	-|-|-|
GO:0016881	acid-amino acid ligase activity	molecular_function	0.899	1	1	187	260	19637	109625372	-|
GO:0016740	transferase activity	molecular_function	0.90579	1	20	187	2899	19637	1.09626e+179	-|-|-|-|-|-|-|-|-|-|-|-|-|-|-|-|-|-|-|-|
GO:0004930	G-protein coupled receptor activity	molecular_function	0.90613	1	3	187	732	19637	1.09628e+26	-|-|-|
GO:0006260	DNA replication	biological_process	0.90803	1	2	187	460	19637	1.09645e+17	-|-|
GO:0004674	protein serine/threonine kinase activity	molecular_function	0.90879	1	1	187	233	19637	109643621	-|
GO:0035639	purine ribonucleoside triphosphate binding	molecular_function	0.91357	1	15	187	2214	19637	1.09644e+134	-|-|-|-|-|-|-|-|-|-|-|-|-|-|-|
GO:0001883	purine nucleoside binding	molecular_function	0.91481	1	15	187	2217	19637	1.09647e+134	-|-|-|-|-|-|-|-|-|-|-|-|-|-|-|
GO:0032549	ribonucleoside binding	molecular_function	0.91481	1	15	187	2217	19637	1.09633e+134	-|-|-|-|-|-|-|-|-|-|-|-|-|-|-|
GO:0032550	purine ribonucleoside binding	molecular_function	0.91481	1	15	187	2217	19637	1.09627e+134	-|-|-|-|-|-|-|-|-|-|-|-|-|-|-|
GO:0032555	purine ribonucleotide binding	molecular_function	0.91663	1	15	187	2226	19637	1.09644e+134	-|-|-|-|-|-|-|-|-|-|-|-|-|-|-|
GO:0001882	nucleoside binding	molecular_function	0.91698	1	15	187	2224	19637	1.09647e+134	-|-|-|-|-|-|-|-|-|-|-|-|-|-|-|
GO:0005737	cytoplasm	cellular_component	0.92042	1	14	187	2252	19637	1.09629e+125	-|-|-|-|-|-|-|-|-|-|-|-|-|-|
GO:0008289	lipid binding	molecular_function	0.9207	1	1	187	277	19637	109637305	-|
GO:0007017	microtubule-based process	biological_process	0.92249	1	1	187	271	19637	109636416	-|
GO:0017076	purine nucleotide binding	molecular_function	0.92255	1	15	187	2249	19637	1.09633e+134	-|-|-|-|-|-|-|-|-|-|-|-|-|-|-|
GO:0032553	ribonucleotide binding	molecular_function	0.92318	1	15	187	2244	19637	1.09633e+134	-|-|-|-|-|-|-|-|-|-|-|-|-|-|-|
GO:0044444	cytoplasmic part	cellular_component	0.92618	1	10	187	1725	19637	1.09629e+89	-|-|-|-|-|-|-|-|-|-|
GO:0040011	locomotion	biological_process	0.9265	1	1	187	296	19637	109640518	-|
GO:0006928	cellular component movement	biological_process	0.92883	1	1	187	284	19637	109640518	-|
GO:0044267	cellular protein metabolic process	biological_process	0.93012	1	15	187	2374	19637	1.09627e+134	-|-|-|-|-|-|-|-|-|-|-|-|-|-|-|
GO:0016482	cytoplasmic transport	biological_process	0.93131	1	1	187	309	19637	109629136	-|
GO:0016879	ligase activity, forming carbon-nitrogen bonds	molecular_function	0.93225	1	1	187	304	19637	109625372	-|
GO:0044723	single-organism carbohydrate metabolic process	biological_process	0.93267	1	1	187	323	19637	109624095	-|
GO:0034660	ncRNA metabolic process	biological_process	0.93499	1	1	187	329	19637	109632502	-|
GO:0005216	ion channel activity	molecular_function	0.93945	1	3	187	608	19637	1.09643e+26	-|-|-|
GO:0022838	substrate-specific channel activity	molecular_function	0.93945	1	3	187	608	19637	1.09643e+26	-|-|-|
GO:0015075	ion transmembrane transporter activity	molecular_function	0.94177	1	8	187	1403	19637	1.09643e+71	-|-|-|-|-|-|-|-|
GO:0015267	channel activity	molecular_function	0.94201	1	3	187	617	19637	1.09643e+26	-|-|-|
GO:0022803	passive transmembrane transporter activity	molecular_function	0.94201	1	3	187	617	19637	1.09643e+26	-|-|-|
GO:0003735	structural constituent of ribosome	molecular_function	0.94474	1	1	187	351	19637	109631773	-|
GO:0005840	ribosome	cellular_component	0.94723	1	1	187	358	19637	109631773	-|
GO:0022892	substrate-specific transporter activity	molecular_function	0.94848	1	9	187	1570	19637	1.09634e+80	-|-|-|-|-|-|-|-|-|
GO:0006796	phosphate-containing compound metabolic process	biological_process	0.94928	1	9	187	1514	19637	1.09633e+80	-|-|-|-|-|-|-|-|-|
GO:0005524	ATP binding	molecular_function	0.94991	1	12	187	1923	19637	1.09642e+107	-|-|-|-|-|-|-|-|-|-|-|-|
GO:0043168	anion binding	molecular_function	0.95034	1	17	187	2628	19637	1.09647e+152	-|-|-|-|-|-|-|-|-|-|-|-|-|-|-|-|-|
GO:0032559	adenyl ribonucleotide binding	molecular_function	0.95075	1	12	187	1926	19637	1.09644e+107	-|-|-|-|-|-|-|-|-|-|-|-|
GO:0006793	phosphorus metabolic process	biological_process	0.95242	1	9	187	1527	19637	1.09644e+80	-|-|-|-|-|-|-|-|-|
GO:0030554	adenyl nucleotide binding	molecular_function	0.95448	1	12	187	1947	19637	1.09642e+107	-|-|-|-|-|-|-|-|-|-|-|-|
GO:0022891	substrate-specific transmembrane transporter activity	molecular_function	0.95843	1	8	187	1470	19637	1.09643e+71	-|-|-|-|-|-|-|-|
GO:0000166	nucleotide binding	molecular_function	0.95883	1	16	187	2541	19637	1.09642e+143	-|-|-|-|-|-|-|-|-|-|-|-|-|-|-|-|
GO:1901265	nucleoside phosphate binding	molecular_function	0.95883	1	16	187	2541	19637	1.09646e+143	-|-|-|-|-|-|-|-|-|-|-|-|-|-|-|-|
GO:0036094	small molecule binding	molecular_function	0.96424	1	16	187	2579	19637	1.09647e+143	-|-|-|-|-|-|-|-|-|-|-|-|-|-|-|-|
GO:0030695	GTPase regulator activity	molecular_function	0.96544	1	1	187	309	19637	109631773	-|
GO:0022857	transmembrane transporter activity	molecular_function	0.96757	1	9	187	1669	19637	1.0963e+80	-|-|-|-|-|-|-|-|-|
GO:0016772	transferase activity, transferring phosphorus-containing groups	molecular_function	0.97133	1	10	187	1806	19637	1.0964e+89	-|-|-|-|-|-|-|-|-|-|
GO:0007186	G-protein coupled receptor signaling pathway	biological_process	0.97676	1	3	187	956	19637	1.09646e+26	-|-|-|
GO:0016192	vesicle-mediated transport	biological_process	0.97917	1	1	187	428	19637	109640518	-|
GO:0005215	transporter activity	molecular_function	0.98	1	10	187	1918	19637	1.09643e+89	-|-|-|-|-|-|-|-|-|-|
GO:0031224	intrinsic to membrane	cellular_component	0.98002	1	20	187	3479	19637	1.09646e+179	-|-|-|-|-|-|-|-|-|-|-|-|-|-|-|-|-|-|-|-|
GO:0016887	ATPase activity	molecular_function	0.98035	1	1	187	421	19637	109632501	-|
GO:0006468	protein phosphorylation	biological_process	0.98713	1	3	187	818	19637	1.0964e+26	-|-|-|
GO:0016021	integral to membrane	cellular_component	0.98755	1	19	187	3455	19637	1.09643e+170	-|-|-|-|-|-|-|-|-|-|-|-|-|-|-|-|-|-|-|
GO:0006412	translation	biological_process	0.98782	1	1	187	525	19637	109631773	-|
GO:0044765	single-organism transport	biological_process	0.99268	1	12	187	2439	19637	1.09642e+107	-|-|-|-|-|-|-|-|-|-|-|-|
GO:0044425	membrane part	cellular_component	0.9927	1	23	187	4106	19637	1.09637e+206	-|-|-|-|-|-|-|-|-|-|-|-|-|-|-|-|-|-|-|-|-|-|-|
GO:0006810	transport	biological_process	0.99279	1	17	187	3150	19637	1.09643e+152	-|-|-|-|-|-|-|-|-|-|-|-|-|-|-|-|-|
GO:0051234	establishment of localization	biological_process	0.99284	1	17	187	3152	19637	1.0963e+152	-|-|-|-|-|-|-|-|-|-|-|-|-|-|-|-|-|
GO:0016310	phosphorylation	biological_process	0.99311	1	3	187	907	19637	1.09644e+26	-|-|-|
GO:0051179	localization	biological_process	0.99407	1	18	187	3328	19637	1.09643e+161	-|-|-|-|-|-|-|-|-|-|-|-|-|-|-|-|-|-|
GO:0004672	protein kinase activity	molecular_function	0.99493	1	3	187	937	19637	1.0964e+26	-|-|-|
GO:0016773	phosphotransferase activity, alcohol group as acceptor	molecular_function	0.99612	1	4	187	1159	19637	1.09635e+35	-|-|-|-|
GO:0016301	kinase activity	molecular_function	0.99761	1	4	187	1248	19637	1.0964e+35	-|-|-|-|
GO:0055085	transmembrane transport	biological_process	0.99766	1	3	187	1115	19637	1.09639e+26	-|-|-|
GO:0016020	membrane	cellular_component	0.99782	1	39	187	6377	19637	109643571,109635678,109646451,109642472,109638782,109643487,109640518,109644344,109630263,109625372,109626907,109627453,109642501,109624095,109629943,109627429,109642604,109628136,109643094,109647815,109632067,109629516,109645534,109627599,109630747,109642279,109639504,109644808,109627252,109644500,109647684,109631310,109628349,109637960,109640231,109643103,109631312,109637253,109631561	-|-|-|-|-|-|-|-|-|-|-|-|-|-|-|-|-|-|-|-|-|-|-|-|-|-|-|-|-|-|-|-|-|-|-|-|-|-|-|

## Sheet: H12_vs_H0.GO_Enrichment_result
GO_accession	Description	Term_type	Over_represented_pValue	Corrected_pValue	CAD_item	CAD_list	Bg_item	Bg_list	Gene_names	Gene_description
GO:0004252	serine-type endopeptidase activity	molecular_function	2.0799e-14	1.8578e-11	12	61	245	19637	1.09644e+107	-|-|-|-|-|-|-|-|-|-|-|-|
GO:0004866	endopeptidase inhibitor activity	molecular_function	2.0799e-14	1.8578e-11	10	61	110	19637	1.09625e+89	-|-|-|-|-|-|-|-|-|-|
GO:0030414	peptidase inhibitor activity	molecular_function	2.0799e-14	1.8578e-11	10	61	137	19637	1.0964e+89	-|-|-|-|-|-|-|-|-|-|
GO:0061134	peptidase regulator activity	molecular_function	2.0799e-14	1.8578e-11	10	61	137	19637	1.0964e+89	-|-|-|-|-|-|-|-|-|-|
GO:0061135	endopeptidase regulator activity	molecular_function	2.0799e-14	1.8578e-11	10	61	110	19637	1.09644e+89	-|-|-|-|-|-|-|-|-|-|
GO:0008236	serine-type peptidase activity	molecular_function	2.0799e-10	1.327e-07	12	61	328	19637	1.09644e+107	-|-|-|-|-|-|-|-|-|-|-|-|
GO:0017171	serine hydrolase activity	molecular_function	2.0799e-10	1.327e-07	12	61	328	19637	1.09625e+107	-|-|-|-|-|-|-|-|-|-|-|-|
GO:0004857	enzyme inhibitor activity	molecular_function	1.1171e-09	6.2363e-07	10	61	224	19637	1.09644e+89	-|-|-|-|-|-|-|-|-|-|
GO:0005576	extracellular region	cellular_component	8.1228e-08	4.0307e-05	19	61	1562	19637	1.0964e+170	-|-|-|-|-|-|-|-|-|-|-|-|-|-|-|-|-|-|-|
GO:0070011	peptidase activity, acting on L-amino acid peptides	molecular_function	8.1836e-07	0.00036548	14	61	958	19637	1.09645e+125	-|-|-|-|-|-|-|-|-|-|-|-|-|-|
GO:0006508	proteolysis	biological_process	1.5443e-06	0.000627	12	61	706	19637	1.09648e+107	-|-|-|-|-|-|-|-|-|-|-|-|
GO:0004175	endopeptidase activity	molecular_function	2.0739e-06	0.0007441	12	61	741	19637	1.09625e+107	-|-|-|-|-|-|-|-|-|-|-|-|
GO:0008233	peptidase activity	molecular_function	2.166e-06	0.0007441	14	61	1038	19637	1.09625e+125	-|-|-|-|-|-|-|-|-|-|-|-|-|-|
GO:0005615	extracellular space	cellular_component	4.6875e-06	0.0014953	7	61	216	19637	1.09635e+62	-|-|-|-|-|-|-|
GO:0004869	cysteine-type endopeptidase inhibitor activity	molecular_function	1.1342e-05	0.0033768	3	61	13	19637	1.09625e+26	-|-|-|
GO:0030234	enzyme regulator activity	molecular_function	2.139e-05	0.0059704	10	61	690	19637	1.09644e+89	-|-|-|-|-|-|-|-|-|-|
GO:0030212	hyaluronan metabolic process	biological_process	0.00014248	0.037432	2	61	6	19637	1.09647e+17	-|-|
GO:0030203	glycosaminoglycan metabolic process	biological_process	0.00017057	0.039539	3	61	37	19637	1.09629e+26	-|-|-|
GO:0046849	bone remodeling	biological_process	0.00017707	0.039539	2	61	6	19637	1.0964e+17	-|-|
GO:0048771	tissue remodeling	biological_process	0.00017707	0.039539	2	61	6	19637	1.0964e+17	-|-|
GO:0009074	aromatic amino acid family catabolic process	biological_process	0.00057178	0.1216	2	61	12	19637	1.09625e+17	-|-|
GO:0006022	aminoglycan metabolic process	biological_process	0.00063578	0.12906	3	61	57	19637	1.09627e+26	-|-|-|
GO:0032501	multicellular organismal process	biological_process	0.0010537	0.20171	9	61	864	19637	1.09643e+80	-|-|-|-|-|-|-|-|-|
GO:0007596	blood coagulation	biological_process	0.001084	0.20171	4	61	144	19637	1.09635e+35	-|-|-|-|
GO:0007599	hemostasis	biological_process	0.0012501	0.20678	4	61	150	19637	1.09635e+35	-|-|-|-|
GO:0050817	coagulation	biological_process	0.0012501	0.20678	4	61	150	19637	1.09635e+35	-|-|-|-|
GO:0050878	regulation of body fluid levels	biological_process	0.0012501	0.20678	4	61	150	19637	1.09647e+35	-|-|-|-|
GO:0042060	wound healing	biological_process	0.0019527	0.31077	4	61	170	19637	1.09635e+35	-|-|-|-|
GO:0044421	extracellular region part	cellular_component	0.002018	0.31077	7	61	612	19637	1.09628e+62	-|-|-|-|-|-|-|
GO:0044707	single-multicellular organism process	biological_process	0.0021294	0.3147	8	61	774	19637	1.09642e+71	-|-|-|-|-|-|-|-|
GO:0005507	copper ion binding	molecular_function	0.0022335	0.3147	3	61	84	19637	1.09642e+26	-|-|-|
GO:0009072	aromatic amino acid family metabolic process	biological_process	0.0022549	0.3147	2	61	24	19637	1.09644e+17	-|-|
GO:0009611	response to wounding	biological_process	0.0029843	0.40387	4	61	191	19637	1.09642e+35	-|-|-|-|
GO:0009063	cellular amino acid catabolic process	biological_process	0.0033566	0.4409	2	61	28	19637	1.09644e+17	-|-|
GO:1901565	organonitrogen compound catabolic process	biological_process	0.0043114	0.55014	3	61	109	19637	1.09644e+26	-|-|-|
GO:0016054	organic acid catabolic process	biological_process	0.0054672	0.65991	2	61	38	19637	1.09644e+17	-|-|
GO:0046395	carboxylic acid catabolic process	biological_process	0.0054672	0.65991	2	61	38	19637	1.09625e+17	-|-|
GO:0044282	small molecule catabolic process	biological_process	0.0058233	0.66684	2	61	39	19637	1.09625e+17	-|-|
GO:0044712	single-organism catabolic process	biological_process	0.0058233	0.66684	2	61	39	19637	1.09625e+17	-|-|
GO:0004833	tryptophan 2,3-dioxygenase activity	molecular_function	0.0061798	0.68998	1	61	2	19637	109625472	-|
GO:0005044	scavenger receptor activity	molecular_function	0.0080801	0.81508	2	61	44	19637	1.09634e+17	-|-|
GO:0038024	cargo receptor activity	molecular_function	0.0080801	0.81508	2	61	44	19637	1.09634e+17	-|-|
GO:0005577	fibrinogen complex	cellular_component	0.0088521	0.81508	3	61	135	19637	1.09642e+26	-|-|-|
GO:0030168	platelet activation	biological_process	0.0088521	0.81508	3	61	135	19637	1.09635e+26	-|-|-|
GO:0004984	olfactory receptor activity	molecular_function	0.0097316	0.81508	1	61	3	19637	109631310	-|
GO:0005786	signal recognition particle, endoplasmic reticulum targeting	cellular_component	0.0097391	0.81508	1	61	3	19637	109629136	-|
GO:0030942	endoplasmic reticulum signal peptide binding	molecular_function	0.0097391	0.81508	1	61	3	19637	109629136	-|
GO:0019956	chemokine binding	molecular_function	0.0098177	0.81508	1	61	3	19637	109632502	-|
GO:0006569	tryptophan catabolic process	biological_process	0.010038	0.81508	1	61	3	19637	109625472	-|
GO:0009310	amine catabolic process	biological_process	0.010038	0.81508	1	61	3	19637	109625472	-|
GO:0019441	tryptophan catabolic process to kynurenine	biological_process	0.010038	0.81508	1	61	3	19637	109625472	-|
GO:0042402	cellular biogenic amine catabolic process	biological_process	0.010038	0.81508	1	61	3	19637	109625472	-|
GO:0042436	indole-containing compound catabolic process	biological_process	0.010038	0.81508	1	61	3	19637	109625472	-|
GO:0046218	indolalkylamine catabolic process	biological_process	0.010038	0.81508	1	61	3	19637	109625472	-|
GO:0070189	kynurenine metabolic process	biological_process	0.010038	0.81508	1	61	3	19637	109625472	-|
GO:0001775	cell activation	biological_process	0.010611	0.8462	3	61	146	19637	1.09642e+26	-|-|-|
GO:0008745	N-acetylmuramoyl-L-alanine amidase activity	molecular_function	0.01141	0.89398	1	61	3	19637	109627296	-|
GO:0042537	benzene-containing compound metabolic process	biological_process	0.01217	0.93712	1	61	4	19637	109625472	-|
GO:0030674	protein binding, bridging	molecular_function	0.0135	1	3	61	159	19637	1.09635e+26	-|-|-|
GO:0060090	binding, bridging	molecular_function	0.0135	1	3	61	159	19637	1.09647e+26	-|-|-|
GO:0005549	odorant binding	molecular_function	0.013799	1	1	61	4	19637	109631310	-|
GO:0004867	serine-type endopeptidase inhibitor activity	molecular_function	0.014879	1	2	61	64	19637	1.09629e+17	-|-|
GO:0051258	protein polymerization	biological_process	0.015718	1	3	61	166	19637	1.09635e+26	-|-|-|
GO:0019538	protein metabolic process	biological_process	0.016981	1	16	61	3021	19637	1.09633e+143	-|-|-|-|-|-|-|-|-|-|-|-|-|-|-|-|
GO:0006568	tryptophan metabolic process	biological_process	0.017289	1	1	61	6	19637	109625472	-|
GO:0006586	indolalkylamine metabolic process	biological_process	0.017289	1	1	61	6	19637	109625472	-|
GO:0042430	indole-containing compound metabolic process	biological_process	0.017289	1	1	61	6	19637	109625472	-|
GO:0004838	L-tyrosine:2-oxoglutarate aminotransferase activity	molecular_function	0.017433	1	1	61	6	19637	109644307	-|
GO:0070547	L-tyrosine aminotransferase activity	molecular_function	0.017433	1	1	61	6	19637	109644307	-|
GO:0006027	glycosaminoglycan catabolic process	biological_process	0.017998	1	1	61	6	19637	109627296	-|
GO:0009253	peptidoglycan catabolic process	biological_process	0.017998	1	1	61	6	19637	109627296	-|
GO:0030699	glycine reductase activity	molecular_function	0.019175	1	1	61	7	19637	109632133	-|
GO:0030700	glycine reductase complex	cellular_component	0.019175	1	1	61	7	19637	109632133	-|
GO:0046992	oxidoreductase activity, acting on X-H and Y-H to form an X-Y bond	molecular_function	0.019175	1	1	61	7	19637	109632133	-|
GO:0050485	oxidoreductase activity, acting on X-H and Y-H to form an X-Y bond, with a disulfide as acceptor	molecular_function	0.019175	1	1	61	7	19637	109632133	-|
GO:0019955	cytokine binding	molecular_function	0.02209	1	1	61	7	19637	109632502	-|
GO:0007608	sensory perception of smell	biological_process	0.023718	1	1	61	7	19637	109631310	-|
GO:0016787	hydrolase activity	molecular_function	0.026304	1	17	61	3528	19637	1.09639e+152	-|-|-|-|-|-|-|-|-|-|-|-|-|-|-|-|-|
GO:0008312	7S RNA binding	molecular_function	0.029612	1	1	61	10	19637	109629136	-|
GO:0048500	signal recognition particle	cellular_component	0.029612	1	1	61	10	19637	109629136	-|
GO:0005048	signal sequence binding	molecular_function	0.030641	1	1	61	10	19637	109629136	-|
GO:1901564	organonitrogen compound metabolic process	biological_process	0.031287	1	7	61	993	19637	1.0963e+62	-|-|-|-|-|-|-|
GO:0065008	regulation of biological quality	biological_process	0.03204	1	5	61	581	19637	1.09632e+44	-|-|-|-|-|
GO:0009986	cell surface	cellular_component	0.033614	1	1	61	12	19637	109643571	-|
GO:1901135	carbohydrate derivative metabolic process	biological_process	0.034215	1	5	61	591	19637	1.09631e+44	-|-|-|-|-|
GO:0008483	transaminase activity	molecular_function	0.035357	1	1	61	12	19637	109644307	-|
GO:0016769	transferase activity, transferring nitrogenous groups	molecular_function	0.038641	1	1	61	13	19637	109644307	-|
GO:0006879	cellular iron ion homeostasis	biological_process	0.039007	1	1	61	13	19637	109632102	-|
GO:0046916	cellular transition metal ion homeostasis	biological_process	0.039007	1	1	61	13	19637	109632102	-|
GO:0055072	iron ion homeostasis	biological_process	0.039007	1	1	61	13	19637	109632102	-|
GO:0055076	transition metal ion homeostasis	biological_process	0.042642	1	1	61	14	19637	109632102	-|
GO:0000270	peptidoglycan metabolic process	biological_process	0.043032	1	1	61	14	19637	109627296	-|
GO:0004559	alpha-mannosidase activity	molecular_function	0.046855	1	1	61	18	19637	109641091	-|
GO:0006026	aminoglycan catabolic process	biological_process	0.050268	1	1	61	18	19637	109627296	-|
GO:0042277	peptide binding	molecular_function	0.050652	1	1	61	16	19637	109629136	-|
GO:0015923	mannosidase activity	molecular_function	0.050699	1	1	61	19	19637	109641091	-|
GO:0004872	receptor activity	molecular_function	0.051781	1	7	61	1060	19637	1.09646e+62	-|-|-|-|-|-|-|
GO:0042180	cellular ketone metabolic process	biological_process	0.054741	1	1	61	18	19637	109625472	-|
GO:0008238	exopeptidase activity	molecular_function	0.057447	1	2	61	130	19637	1.09634e+17	-|-|
GO:1901606	alpha-amino acid catabolic process	biological_process	0.059742	1	1	61	20	19637	109625472	-|
GO:0030488	tRNA methylation	biological_process	0.059903	1	1	61	18	19637	109632502	-|
GO:0031515	tRNA (m1A) methyltransferase complex	cellular_component	0.059903	1	1	61	18	19637	109632502	-|
GO:0034708	methyltransferase complex	cellular_component	0.059903	1	1	61	18	19637	109632502	-|
GO:0043527	tRNA methyltransferase complex	cellular_component	0.059903	1	1	61	18	19637	109632502	-|
GO:0016426	tRNA (adenine) methyltransferase activity	molecular_function	0.061303	1	1	61	18	19637	109632502	-|
GO:0016429	tRNA (adenine-N1-)-methyltransferase activity	molecular_function	0.061303	1	1	61	18	19637	109632502	-|
GO:0019439	aromatic compound catabolic process	biological_process	0.061401	1	2	61	135	19637	1.09625e+17	-|-|
GO:0033218	amide binding	molecular_function	0.061674	1	1	61	20	19637	109629136	-|
GO:1901361	organic cyclic compound catabolic process	biological_process	0.062943	1	2	61	138	19637	1.09644e+17	-|-|
GO:0004803	transposase activity	molecular_function	0.063488	1	1	61	23	19637	109643571	-|
GO:0009982	pseudouridine synthase activity	molecular_function	0.064902	1	1	61	20	19637	109638547	-|
GO:0016641	oxidoreductase activity, acting on the CH-NH2 group of donors, oxygen as acceptor	molecular_function	0.067934	1	1	61	24	19637	109633572	-|
GO:0046914	transition metal ion binding	molecular_function	0.069771	1	10	61	1980	19637	1.09638e+89	-|-|-|-|-|-|-|-|-|-|
GO:0016811	hydrolase activity, acting on carbon-nitrogen (but not peptide) bonds, in linear amides	molecular_function	0.072103	1	1	61	23	19637	109627296	-|
GO:0004181	metallocarboxypeptidase activity	molecular_function	0.0752	1	1	61	27	19637	109643485	-|
GO:0006950	response to stress	biological_process	0.075997	1	6	61	971	19637	1.09635e+53	-|-|-|-|-|-|
GO:0043623	cellular protein complex assembly	biological_process	0.076631	1	3	61	318	19637	1.09647e+26	-|-|-|
GO:0008235	metalloexopeptidase activity	molecular_function	0.078609	1	1	61	28	19637	109643485	-|
GO:0009451	RNA modification	biological_process	0.082641	1	2	61	144	19637	1.09639e+17	-|-|
GO:0020037	heme binding	molecular_function	0.084411	1	2	61	146	19637	1.09635e+17	-|-|
GO:0001522	pseudouridine synthesis	biological_process	0.087709	1	1	61	27	19637	109638547	-|
GO:0005102	receptor binding	molecular_function	0.088314	1	5	61	751	19637	1.09639e+44	-|-|-|-|-|
GO:0016702	oxidoreductase activity, acting on single donors with incorporation of molecular oxygen, incorporation of two atoms of oxygen	molecular_function	0.092128	1	1	61	32	19637	109625472	-|
GO:0046906	tetrapyrrole binding	molecular_function	0.097952	1	2	61	161	19637	1.09625e+17	-|-|
GO:0004719	protein-L-isoaspartate (D-aspartate) O-methyltransferase activity	molecular_function	0.10724	1	1	61	34	19637	109632502	-|
GO:0034622	cellular macromolecular complex assembly	biological_process	0.10822	1	3	61	368	19637	1.09635e+26	-|-|-|
GO:0004180	carboxypeptidase activity	molecular_function	0.10981	1	1	61	39	19637	109643485	-|
GO:0005213	structural constituent of chorion	molecular_function	0.11631	1	1	61	40	19637	109643586	-|
GO:0007292	female gamete generation	biological_process	0.11631	1	1	61	40	19637	109643586	-|
GO:0007304	chorion-containing eggshell formation	biological_process	0.11631	1	1	61	40	19637	109643586	-|
GO:0030703	eggshell formation	biological_process	0.11631	1	1	61	40	19637	109643586	-|
GO:0030707	ovarian follicle cell development	biological_process	0.11631	1	1	61	40	19637	109643586	-|
GO:0048477	oogenesis	biological_process	0.11631	1	1	61	40	19637	109643586	-|
GO:0016701	oxidoreductase activity, acting on single donors with incorporation of molecular oxygen	molecular_function	0.1166	1	1	61	41	19637	109625472	-|
GO:0005179	hormone activity	molecular_function	0.11987	1	2	61	188	19637	1.09639e+17	-|-|
GO:0016638	oxidoreductase activity, acting on the CH-NH2 group of donors	molecular_function	0.1243	1	1	61	45	19637	109633572	-|
GO:0008175	tRNA methyltransferase activity	molecular_function	0.12478	1	1	61	41	19637	109632502	-|
GO:0046872	metal ion binding	molecular_function	0.12556	1	15	61	3712	19637	1.0963e+134	-|-|-|-|-|-|-|-|-|-|-|-|-|-|-|
GO:0006614	SRP-dependent cotranslational protein targeting to membrane	biological_process	0.12766	1	1	61	48	19637	109629136	-|
GO:0045047	protein targeting to ER	biological_process	0.12766	1	1	61	48	19637	109629136	-|
GO:0072599	establishment of protein localization to endoplasmic reticulum	biological_process	0.12766	1	1	61	48	19637	109629136	-|
GO:0010340	carboxyl-O-methyltransferase activity	molecular_function	0.12862	1	1	61	42	19637	109632502	-|
GO:0051998	protein carboxyl O-methyltransferase activity	molecular_function	0.12862	1	1	61	42	19637	109632502	-|
GO:0003674	molecular_function	molecular_function	0.12893	1	57	61	17416	19637	109643485,109629943,109626241,109645495,109637277,109645569,109646322,109634753,109632412,109643586,109628131,109627599,109638547,109632502,109635373,109635678,109639549,109643837,109635841,109631310,109624800,109641898,109640192,109641597,109627296,109639055,109632133,109637271,109640233,109629136,109646451,109647051,109625472,109644431,109625341,109643571,109642575,109633572,109633185,109634210…	-|-|-|-|-|-|-|-|-|-|-|-|-|-|-|-|-|-|-|-|-|-|-|-|-|-|-|-|-|-|-|-|-|-|-|-|-|-|-|-|-|-|-|-|-|-|-|-|-|-|-|-|-|-|-|-|-|
GO:0016866	intramolecular transferase activity	molecular_function	0.1297	1	1	61	44	19637	109638547	-|
GO:0043169	cation binding	molecular_function	0.13044	1	15	61	3733	19637	1.09638e+134	-|-|-|-|-|-|-|-|-|-|-|-|-|-|-|
GO:0001871	pattern binding	molecular_function	0.13119	1	1	61	41	19637	109635841	-|
GO:0030247	polysaccharide binding	molecular_function	0.13119	1	1	61	41	19637	109635841	-|
GO:0006313	transposition, DNA-mediated	biological_process	0.13404	1	1	61	49	19637	109643571	-|
GO:0032196	transposition	biological_process	0.13404	1	1	61	49	19637	109643571	-|
GO:0001510	RNA methylation	biological_process	0.13831	1	1	61	44	19637	109632502	-|
GO:0000276	mitochondrial proton-transporting ATP synthase complex, coupling factor F(o)	cellular_component	0.14531	1	1	61	52	19637	109629943	-|
GO:0070972	protein localization to endoplasmic reticulum	biological_process	0.14611	1	1	61	55	19637	109629136	-|
GO:0006613	cotranslational protein targeting to membrane	biological_process	0.14671	1	1	61	56	19637	109629136	-|
GO:0009116	nucleoside metabolic process	biological_process	0.14966	1	2	61	221	19637	1.0963e+17	-|-|
GO:1901657	glycosyl compound metabolic process	biological_process	0.15051	1	2	61	222	19637	1.09631e+17	-|-|
GO:0005198	structural molecule activity	molecular_function	0.15062	1	5	61	933	19637	1.09633e+44	-|-|-|-|-|
GO:0006612	protein targeting to membrane	biological_process	0.15242	1	1	61	58	19637	109629136	-|
GO:0008171	O-methyltransferase activity	molecular_function	0.15262	1	1	61	50	19637	109632502	-|
GO:0042600	chorion	cellular_component	0.15348	1	1	61	54	19637	109643586	-|
GO:0007218	neuropeptide signaling pathway	biological_process	0.1565	1	1	61	57	19637	109632133	-|
GO:0051213	dioxygenase activity	molecular_function	0.15673	1	1	61	58	19637	109625472	-|
GO:1901575	organic substance catabolic process	biological_process	0.15695	1	3	61	453	19637	1.09625e+26	-|-|-|
GO:0070008	serine-type exopeptidase activity	molecular_function	0.15749	1	1	61	58	19637	109633572	-|
GO:0022412	cellular process involved in reproduction in multicellular organism	biological_process	0.15925	1	1	61	55	19637	109643586	-|
GO:0048610	cellular process involved in reproduction	biological_process	0.16486	1	2	61	244	19637	1.09644e+17	-|-|
GO:0005509	calcium ion binding	molecular_function	0.16805	1	4	61	732	19637	1.09624e+35	-|-|-|-|
GO:0034062	RNA polymerase activity	molecular_function	0.16865	1	2	61	243	19637	1.09635e+17	-|-|
GO:0008237	metallopeptidase activity	molecular_function	0.17007	1	2	61	253	19637	1.09643e+17	-|-|
GO:0006873	cellular ion homeostasis	biological_process	0.17055	1	1	61	63	19637	109632102	-|
GO:0006875	cellular metal ion homeostasis	biological_process	0.17055	1	1	61	63	19637	109632102	-|
GO:0030003	cellular cation homeostasis	biological_process	0.17055	1	1	61	63	19637	109632102	-|
GO:0055065	metal ion homeostasis	biological_process	0.1737	1	1	61	64	19637	109632102	-|
GO:0004888	transmembrane signaling receptor activity	molecular_function	0.17498	1	5	61	912	19637	1.09646e+44	-|-|-|-|-|
GO:0005753	mitochondrial proton-transporting ATP synthase complex	cellular_component	0.17736	1	1	61	65	19637	109629943	-|
GO:0008173	RNA methyltransferase activity	molecular_function	0.17983	1	1	61	60	19637	109632502	-|
GO:0050801	ion homeostasis	biological_process	0.18016	1	1	61	66	19637	109632102	-|
GO:0055080	cation homeostasis	biological_process	0.18016	1	1	61	66	19637	109632102	-|
GO:0006575	cellular modified amino acid metabolic process	biological_process	0.18303	1	1	61	65	19637	109625472	-|
GO:0030170	pyridoxal phosphate binding	molecular_function	0.18305	1	1	61	66	19637	109644307	-|
GO:0045263	proton-transporting ATP synthase complex, coupling factor F(o)	cellular_component	0.18373	1	1	61	68	19637	109629943	-|
GO:0007606	sensory perception of chemical stimulus	biological_process	0.18378	1	1	61	59	19637	109631310	-|
GO:0003968	RNA-directed RNA polymerase activity	molecular_function	0.18742	1	1	61	71	19637	109643485	-|
GO:0008276	protein methyltransferase activity	molecular_function	0.19005	1	1	61	66	19637	109632502	-|
GO:1901136	carbohydrate derivative catabolic process	biological_process	0.19355	1	1	61	73	19637	109627296	-|
GO:0055082	cellular chemical homeostasis	biological_process	0.19678	1	1	61	72	19637	109632102	-|
GO:0003006	developmental process involved in reproduction	biological_process	0.19679	1	1	61	72	19637	109643586	-|
GO:0006952	defense response	biological_process	0.19793	1	2	61	279	19637	1.09625e+17	-|-|
GO:0016810	hydrolase activity, acting on carbon-nitrogen (but not peptide) bonds	molecular_function	0.2018	1	1	61	74	19637	109627296	-|
GO:0008150	biological_process	biological_process	0.205	1	47	61	14143	19637	109641898,109624800,109647684,109635841,109643837,109631310,109639055,109627296,109641597,109634753,109646322,109645495,109629943,109643485,109635678,109635373,109632502,109643487,109638547,109643586,109632412,109647922,109628349,109632102,109634513,109646742,109644307,109648054,109641091,109633301,109644445,109642173,109647051,109625472,109646451,109629136,109640233,109632133,109637271,109627252…	-|-|-|-|-|-|-|-|-|-|-|-|-|-|-|-|-|-|-|-|-|-|-|-|-|-|-|-|-|-|-|-|-|-|-|-|-|-|-|-|-|-|-|-|-|-|-|
GO:0038023	signaling receptor activity	molecular_function	0.20992	1	5	61	986	19637	1.09627e+44	-|-|-|-|-|
GO:0006461	protein complex assembly	biological_process	0.21028	1	3	61	505	19637	1.09647e+26	-|-|-|
GO:0048646	anatomical structure formation involved in morphogenesis	biological_process	0.21309	1	1	61	81	19637	109643586	-|
GO:0070271	protein complex biogenesis	biological_process	0.21361	1	3	61	509	19637	1.09635e+26	-|-|-|
GO:0048878	chemical homeostasis	biological_process	0.21446	1	1	61	78	19637	109632102	-|
GO:0007600	sensory perception	biological_process	0.21635	1	1	61	71	19637	109631310	-|
GO:0016491	oxidoreductase activity	molecular_function	0.22024	1	6	61	1303	19637	1.09625e+53	-|-|-|-|-|-|
GO:0043414	macromolecule methylation	biological_process	0.22314	1	1	61	79	19637	109632502	-|
GO:0045259	proton-transporting ATP synthase complex	cellular_component	0.22633	1	1	61	86	19637	109629943	-|
GO:0008152	metabolic process	biological_process	0.22795	1	31	61	8971	19637	109643485,109632133,109629943,109629136,109642173,109645495,109625472,109647051,109646322,109643571,109638547,109632412,109643586,109633572,109635373,109632502,109642575,109635678,109635230,109643837,109631310,109641091,109624800,109634513,109648054,109644307,109628349,109633301,109641597,109627296,109639055	-|-|-|-|-|-|-|-|-|-|-|-|-|-|-|-|-|-|-|-|-|-|-|-|-|-|-|-|-|-|-|
GO:0022607	cellular component assembly	biological_process	0.22923	1	4	61	791	19637	1.09642e+35	-|-|-|-|
GO:0019068	virion assembly	biological_process	0.22978	1	1	61	86	19637	109644445	-|
GO:0007276	gamete generation	biological_process	0.22996	1	1	61	85	19637	109643586	-|
GO:0015985	energy coupled proton transport, down electrochemical gradient	biological_process	0.23364	1	1	61	87	19637	109629943	-|
GO:0015986	ATP synthesis coupled proton transport	biological_process	0.23364	1	1	61	87	19637	109629943	-|
GO:0004930	G-protein coupled receptor activity	molecular_function	0.23506	1	4	61	732	19637	1.09648e+35	-|-|-|-|
GO:0072594	establishment of protein localization to organelle	biological_process	0.23588	1	1	61	91	19637	109629136	-|
GO:0008200	ion channel inhibitor activity	molecular_function	0.23744	1	1	61	92	19637	109632102	-|
GO:0016248	channel inhibitor activity	molecular_function	0.23744	1	1	61	92	19637	109632102	-|
GO:0048609	multicellular organismal reproductive process	biological_process	0.23843	1	1	61	90	19637	109643586	-|
GO:0030529	ribonucleoprotein complex	cellular_component	0.24275	1	3	61	542	19637	1.09639e+26	-|-|-|
GO:0006576	cellular biogenic amine metabolic process	biological_process	0.24389	1	1	61	88	19637	109625472	-|
GO:0044106	cellular amine metabolic process	biological_process	0.24389	1	1	61	88	19637	109625472	-|
GO:0071822	protein complex subunit organization	biological_process	0.24738	1	3	61	548	19637	1.09647e+26	-|-|-|
GO:0048468	cell development	biological_process	0.24972	1	1	61	96	19637	109643586	-|
GO:0006754	ATP biosynthetic process	biological_process	0.25063	1	1	61	95	19637	109629943	-|
GO:0065003	macromolecular complex assembly	biological_process	0.25205	1	3	61	554	19637	1.09647e+26	-|-|-|
GO:0006520	cellular amino acid metabolic process	biological_process	0.25499	1	2	61	320	19637	1.09644e+17	-|-|
GO:0032504	multicellular organism reproduction	biological_process	0.26101	1	1	61	99	19637	109643586	-|
GO:0046034	ATP metabolic process	biological_process	0.26543	1	1	61	101	19637	109629943	-|
GO:0006400	tRNA modification	biological_process	0.26643	1	1	61	93	19637	109632502	-|
GO:0050877	neurological system process	biological_process	0.2666	1	1	61	92	19637	109631310	-|
GO:0016247	channel regulator activity	molecular_function	0.26791	1	1	61	106	19637	109632102	-|
GO:0030312	external encapsulating structure	cellular_component	0.27183	1	1	61	103	19637	109643586	-|
GO:0044710	single-organism metabolic process	biological_process	0.27455	1	9	61	2319	19637	1.09646e+80	-|-|-|-|-|-|-|-|-|
GO:0055086	nucleobase-containing small molecule metabolic process	biological_process	0.2767	1	2	61	339	19637	1.0963e+17	-|-|
GO:0009308	amine metabolic process	biological_process	0.27747	1	1	61	103	19637	109625472	-|
GO:0044281	small molecule metabolic process	biological_process	0.28184	1	4	61	879	19637	1.0963e+35	-|-|-|-|
GO:0030246	carbohydrate binding	molecular_function	0.28201	1	1	61	103	19637	109635841	-|
GO:0009405	pathogenesis	biological_process	0.28266	1	2	61	359	19637	1.09633e+17	-|-|
GO:0019067	viral assembly, maturation, egress, and release	biological_process	0.28304	1	1	61	111	19637	109644445	-|
GO:0032991	macromolecular complex	cellular_component	0.28394	1	10	61	2654	19637	1.09639e+89	-|-|-|-|-|-|-|-|-|-|
GO:0032259	methylation	biological_process	0.28949	1	1	61	106	19637	109632502	-|
GO:0009142	nucleoside triphosphate biosynthetic process	biological_process	0.2902	1	1	61	110	19637	109629943	-|
GO:0009145	purine nucleoside triphosphate biosynthetic process	biological_process	0.2902	1	1	61	110	19637	109629943	-|
GO:0009201	ribonucleoside triphosphate biosynthetic process	biological_process	0.2902	1	1	61	110	19637	109629943	-|
GO:0009206	purine ribonucleoside triphosphate biosynthetic process	biological_process	0.2902	1	1	61	110	19637	109629943	-|
GO:0043933	macromolecular complex subunit organization	biological_process	0.29253	1	3	61	600	19637	1.09635e+26	-|-|-|
GO:0071704	organic substance metabolic process	biological_process	0.30193	1	26	61	7677	19637	109643586,109632412,109643571,109638547,109642575,109632502,109635678,109635230,109643485,109629136,109629943,109647051,109625472,109645495,109646322,109633301,109627296,109639055,109643837,109631310,109641091,109624800,109644307,109648054,109634513,109628349	-|-|-|-|-|-|-|-|-|-|-|-|-|-|-|-|-|-|-|-|-|-|-|-|-|-|
GO:0003008	system process	biological_process	0.30335	1	1	61	109	19637	109631310	-|
GO:0008757	S-adenosylmethionine-dependent methyltransferase activity	molecular_function	0.30402	1	1	61	114	19637	109632502	-|
GO:0044085	cellular component biogenesis	biological_process	0.30645	1	4	61	903	19637	1.09642e+35	-|-|-|-|
GO:0044702	single organism reproductive process	biological_process	0.30813	1	1	61	126	19637	109643586	-|
GO:0003735	structural constituent of ribosome	molecular_function	0.30846	1	2	61	351	19637	1.09639e+17	-|-|
GO:0055114	oxidation-reduction process	biological_process	0.3126	1	5	61	1199	19637	1.09646e+44	-|-|-|-|-|
GO:0008138	protein tyrosine/serine/threonine phosphatase activity	molecular_function	0.31444	1	1	61	130	19637	109635230	-|
GO:0044270	cellular nitrogen compound catabolic process	biological_process	0.31735	1	1	61	128	19637	109625472	-|
GO:0046700	heterocycle catabolic process	biological_process	0.31735	1	1	61	128	19637	109625472	-|
GO:0005840	ribosome	cellular_component	0.31769	1	2	61	358	19637	1.09644e+17	-|-|
GO:0003824	catalytic activity	molecular_function	0.32117	1	26	61	7816	19637	109628349,109648054,109644307,109634513,109641091,109624800,109631310,109627296,109641597,109633301,109646322,109625472,109645495,109632133,109643485,109635230,109635678,109638180,109632502,109633572,109642575,109635373,109643586,109632412,109643571,109638547	-|-|-|-|-|-|-|-|-|-|-|-|-|-|-|-|-|-|-|-|-|-|-|-|-|-|
GO:0019953	sexual reproduction	biological_process	0.32884	1	1	61	136	19637	109643586	-|
GO:0005575	cellular_component	cellular_component	0.33435	1	35	61	10728	19637	109632133,109640233,109629136,109646451,109625341,109643571,109633572,109627453,109638180,109627252,109648054,109646742,109634513,109632102,109647922,109628349,109638419,109623565,109629943,109645495,109646322,109645569,109634753,109643586,109638547,109627599,109643487,109632502,109635678,109631310,109643837,109647684,109641898,109640192,109639055	-|-|-|-|-|-|-|-|-|-|-|-|-|-|-|-|-|-|-|-|-|-|-|-|-|-|-|-|-|-|-|-|-|-|-|
GO:0005882	intermediate filament	cellular_component	0.33771	1	1	61	133	19637	109638419	-|
GO:0045111	intermediate filament cytoskeleton	cellular_component	0.33771	1	1	61	133	19637	109638419	-|
GO:0042451	purine nucleoside biosynthetic process	biological_process	0.34341	1	1	61	135	19637	109629943	-|
GO:0046129	purine ribonucleoside biosynthetic process	biological_process	0.34341	1	1	61	135	19637	109629943	-|
GO:0004871	signal transducer activity	molecular_function	0.34495	1	5	61	1213	19637	1.09631e+44	-|-|-|-|-|
GO:0060089	molecular transducer activity	molecular_function	0.34495	1	5	61	1213	19637	1.09631e+44	-|-|-|-|-|
GO:0004725	protein tyrosine phosphatase activity	molecular_function	0.35424	1	1	61	152	19637	109635230	-|
GO:0033177	proton-transporting two-sector ATPase complex, proton-transporting domain	cellular_component	0.35539	1	1	61	143	19637	109629943	-|
GO:0009144	purine nucleoside triphosphate metabolic process	biological_process	0.35649	1	1	61	144	19637	109629943	-|
GO:0009199	ribonucleoside triphosphate metabolic process	biological_process	0.35649	1	1	61	144	19637	109629943	-|
GO:0009205	purine ribonucleoside triphosphate metabolic process	biological_process	0.35649	1	1	61	144	19637	109629943	-|
GO:0005743	mitochondrial inner membrane	cellular_component	0.35716	1	1	61	145	19637	109629943	-|
GO:0019725	cellular homeostasis	biological_process	0.36026	1	1	61	143	19637	109632102	-|
GO:0009141	nucleoside triphosphate metabolic process	biological_process	0.36252	1	1	61	147	19637	109629943	-|
GO:0006470	protein dephosphorylation	biological_process	0.36293	1	1	61	155	19637	109635230	-|
GO:0008270	zinc ion binding	molecular_function	0.36671	1	6	61	1650	19637	1.09643e+53	-|-|-|-|-|-|
GO:0000003	reproduction	biological_process	0.36767	1	2	61	427	19637	1.09644e+17	-|-|
GO:0019866	organelle inner membrane	cellular_component	0.37343	1	1	61	153	19637	109629943	-|
GO:0019752	carboxylic acid metabolic process	biological_process	0.37837	1	2	61	427	19637	1.09625e+17	-|-|
GO:0009163	nucleoside biosynthetic process	biological_process	0.37889	1	1	61	151	19637	109629943	-|
GO:0042455	ribonucleoside biosynthetic process	biological_process	0.37889	1	1	61	151	19637	109629943	-|
GO:0030154	cell differentiation	biological_process	0.37992	1	1	61	160	19637	109643586	-|
GO:1901659	glycosyl compound biosynthetic process	biological_process	0.38043	1	1	61	152	19637	109629943	-|
GO:0004721	phosphoprotein phosphatase activity	molecular_function	0.38128	1	1	61	165	19637	109635230	-|
GO:1901605	alpha-amino acid metabolic process	biological_process	0.38253	1	1	61	155	19637	109625472	-|
GO:0043170	macromolecule metabolic process	biological_process	0.38374	1	21	61	6360	19637	1.09629e+188	-|-|-|-|-|-|-|-|-|-|-|-|-|-|-|-|-|-|-|-|-|
GO:0044455	mitochondrial membrane part	cellular_component	0.38379	1	1	61	159	19637	109629943	-|
GO:0022414	reproductive process	biological_process	0.38664	1	1	61	168	19637	109643586	-|
GO:0016311	dephosphorylation	biological_process	0.39056	1	1	61	171	19637	109635230	-|
GO:0009056	catabolic process	biological_process	0.39421	1	3	61	738	19637	1.09627e+26	-|-|-|
GO:0005506	iron ion binding	molecular_function	0.39631	1	1	61	154	19637	109635373	-|
GO:0043436	oxoacid metabolic process	biological_process	0.40043	1	2	61	447	19637	1.09625e+17	-|-|
GO:0006082	organic acid metabolic process	biological_process	0.40242	1	2	61	449	19637	1.09644e+17	-|-|
GO:0016853	isomerase activity	molecular_function	0.40291	1	1	61	165	19637	109638547	-|
GO:0009152	purine ribonucleotide biosynthetic process	biological_process	0.4053	1	1	61	173	19637	109629943	-|
GO:0042278	purine nucleoside metabolic process	biological_process	0.40746	1	1	61	171	19637	109629943	-|
GO:0046128	purine ribonucleoside metabolic process	biological_process	0.40746	1	1	61	171	19637	109629943	-|
GO:0009260	ribonucleotide biosynthetic process	biological_process	0.40836	1	1	61	175	19637	109629943	-|
GO:0046390	ribose phosphate biosynthetic process	biological_process	0.40836	1	1	61	175	19637	109629943	-|
GO:0016779	nucleotidyltransferase activity	molecular_function	0.41416	1	2	61	468	19637	1.09643e+17	-|-|
GO:0003899	DNA-directed RNA polymerase activity	molecular_function	0.41431	1	1	61	172	19637	109634513	-|
GO:0006164	purine nucleotide biosynthetic process	biological_process	0.41454	1	1	61	178	19637	109629943	-|
GO:0072522	purine-containing compound biosynthetic process	biological_process	0.42785	1	1	61	185	19637	109629943	-|
GO:0042592	homeostatic process	biological_process	0.42863	1	1	61	181	19637	109632102	-|
GO:0009653	anatomical structure morphogenesis	biological_process	0.43355	1	1	61	189	19637	109643586	-|
GO:0008033	tRNA processing	biological_process	0.43854	1	1	61	178	19637	109632502	-|
GO:0009119	ribonucleoside metabolic process	biological_process	0.4436	1	1	61	189	19637	109629943	-|
GO:0044444	cytoplasmic part	cellular_component	0.4437	1	6	61	1725	19637	1.09632e+53	-|-|-|-|-|-|
GO:0016705	oxidoreductase activity, acting on paired donors, with incorporation or reduction of molecular oxygen	molecular_function	0.44447	1	1	61	183	19637	109635373	-|
GO:0004553	hydrolase activity, hydrolyzing O-glycosyl compounds	molecular_function	0.44826	1	1	61	198	19637	109641091	-|
GO:0016469	proton-transporting two-sector ATPase complex	cellular_component	0.45941	1	1	61	202	19637	109629943	-|
GO:0009150	purine ribonucleotide metabolic process	biological_process	0.4634	1	1	61	209	19637	109629943	-|
GO:0009259	ribonucleotide metabolic process	biological_process	0.46617	1	1	61	211	19637	109629943	-|
GO:0019693	ribose phosphate metabolic process	biological_process	0.46617	1	1	61	211	19637	109629943	-|
GO:0006310	DNA recombination	biological_process	0.47372	1	1	61	208	19637	109643571	-|
GO:0043234	protein complex	cellular_component	0.47874	1	7	61	2160	19637	1.09647e+62	-|-|-|-|-|-|-|
GO:0048869	cellular developmental process	biological_process	0.47882	1	1	61	216	19637	109643586	-|
GO:0006163	purine nucleotide metabolic process	biological_process	0.4841	1	1	61	222	19637	109629943	-|
GO:0016798	hydrolase activity, acting on glycosyl bonds	molecular_function	0.48639	1	1	61	221	19637	109641091	-|
GO:0005856	cytoskeleton	cellular_component	0.4909	1	2	61	558	19637	1.09638e+17	-|-|
GO:0006955	immune response	biological_process	0.49092	1	1	61	208	19637	109635841	-|
GO:0006412	translation	biological_process	0.49401	1	2	61	525	19637	1.09644e+17	-|-|
GO:0006818	hydrogen transport	biological_process	0.4947	1	1	61	223	19637	109629943	-|
GO:0015992	proton transport	biological_process	0.4947	1	1	61	223	19637	109629943	-|
GO:0072521	purine-containing compound metabolic process	biological_process	0.49585	1	1	61	229	19637	109629943	-|
GO:0009165	nucleotide biosynthetic process	biological_process	0.50255	1	1	61	229	19637	109629943	-|
GO:1901293	nucleoside phosphate biosynthetic process	biological_process	0.50255	1	1	61	229	19637	109629943	-|
GO:0044238	primary metabolic process	biological_process	0.50513	1	23	61	7371	19637	1.09639e+206	-|-|-|-|-|-|-|-|-|-|-|-|-|-|-|-|-|-|-|-|-|-|-|
GO:0032502	developmental process	biological_process	0.50951	1	2	61	575	19637	1.09638e+17	-|-|
GO:0009057	macromolecule catabolic process	biological_process	0.5125	1	1	61	233	19637	109627296	-|
GO:0043228	non-membrane-bounded organelle	cellular_component	0.51419	1	4	61	1227	19637	1.09632e+35	-|-|-|-|
GO:0043232	intracellular non-membrane-bounded organelle	cellular_component	0.51419	1	4	61	1227	19637	1.09639e+35	-|-|-|-|
GO:0033365	protein localization to organelle	biological_process	0.52157	1	1	61	244	19637	109629136	-|
GO:0006605	protein targeting	biological_process	0.5272	1	1	61	248	19637	109629136	-|
GO:0050896	response to stimulus	biological_process	0.53171	1	12	61	3900	19637	1.09638e+107	-|-|-|-|-|-|-|-|-|-|-|-|
GO:0009966	regulation of signal transduction	biological_process	0.53554	1	1	61	283	19637	109638180	-|
GO:0010646	regulation of cell communication	biological_process	0.53836	1	1	61	285	19637	109638180	-|
GO:0034470	ncRNA processing	biological_process	0.53863	1	1	61	242	19637	109632502	-|
GO:0019058	viral infectious cycle	biological_process	0.53924	1	1	61	261	19637	109644445	-|
GO:0023051	regulation of signaling	biological_process	0.54117	1	1	61	287	19637	109638180	-|
GO:0044767	single-organism developmental process	biological_process	0.54586	1	1	61	262	19637	109643586	-|
GO:0005737	cytoplasm	cellular_component	0.54826	1	7	61	2252	19637	1.09639e+62	-|-|-|-|-|-|-|
GO:0006886	intracellular protein transport	biological_process	0.55591	1	2	61	624	19637	1.09629e+17	-|-|
GO:0031966	mitochondrial membrane	cellular_component	0.55631	1	1	61	261	19637	109629943	-|
GO:0044248	cellular catabolic process	biological_process	0.55667	1	2	61	603	19637	1.09644e+17	-|-|
GO:0002376	immune system process	biological_process	0.56	1	1	61	257	19637	109635841	-|
GO:0006399	tRNA metabolic process	biological_process	0.56925	1	1	61	265	19637	109632502	-|
GO:0048856	anatomical structure development	biological_process	0.58248	1	1	61	292	19637	109643586	-|
GO:0009117	nucleotide metabolic process	biological_process	0.5843	1	1	61	290	19637	109629943	-|
GO:0006753	nucleoside phosphate metabolic process	biological_process	0.58927	1	1	61	293	19637	109629943	-|
GO:0005740	mitochondrial envelope	cellular_component	0.59162	1	1	61	285	19637	109629943	-|
GO:0048583	regulation of response to stimulus	biological_process	0.59262	1	1	61	327	19637	109638180	-|
GO:0008168	methyltransferase activity	molecular_function	0.60814	1	1	61	298	19637	109632502	-|
GO:0016482	cytoplasmic transport	biological_process	0.61367	1	1	61	309	19637	109629136	-|
GO:0015078	hydrogen ion transmembrane transporter activity	molecular_function	0.6193	1	1	61	306	19637	109629943	-|
GO:0016741	transferase activity, transferring one-carbon groups	molecular_function	0.62109	1	1	61	309	19637	109632502	-|
GO:0007186	G-protein coupled receptor signaling pathway	biological_process	0.62214	1	3	61	956	19637	1.09648e+26	-|-|-|
GO:0003723	RNA binding	molecular_function	0.62749	1	2	61	692	19637	1.09629e+17	-|-|
GO:0043167	ion binding	molecular_function	0.63058	1	17	61	5968	19637	1.09624e+152	-|-|-|-|-|-|-|-|-|-|-|-|-|-|-|-|-|
GO:0031967	organelle envelope	cellular_component	0.63188	1	1	61	318	19637	109629943	-|
GO:0007165	signal transduction	biological_process	0.63615	1	8	61	2829	19637	1.09647e+71	-|-|-|-|-|-|-|-|
GO:0044429	mitochondrial part	cellular_component	0.63843	1	1	61	322	19637	109629943	-|
GO:0016829	lyase activity	molecular_function	0.64214	1	1	61	340	19637	109644307	-|
GO:0044700	single organism signaling	biological_process	0.645	1	8	61	2850	19637	1.09632e+71	-|-|-|-|-|-|-|-|
GO:0034660	ncRNA metabolic process	biological_process	0.64634	1	1	61	329	19637	109632502	-|
GO:0023052	signaling	biological_process	0.64796	1	8	61	2859	19637	1.09638e+71	-|-|-|-|-|-|-|-|
GO:0034220	ion transmembrane transport	biological_process	0.64804	1	1	61	348	19637	109629943	-|
GO:0090407	organophosphate biosynthetic process	biological_process	0.64994	1	1	61	342	19637	109629943	-|
GO:0034613	cellular protein localization	biological_process	0.65111	1	2	61	744	19637	1.09629e+17	-|-|
GO:0070727	cellular macromolecule localization	biological_process	0.65111	1	2	61	744	19637	1.09648e+17	-|-|
GO:0051704	multi-organism process	biological_process	0.66682	1	3	61	1154	19637	1.09644e+26	-|-|-|
GO:0007154	cell communication	biological_process	0.66773	1	8	61	2905	19637	1.09648e+71	-|-|-|-|-|-|-|-|
GO:0016791	phosphatase activity	molecular_function	0.66845	1	1	61	401	19637	109635230	-|
GO:0031975	envelope	cellular_component	0.66983	1	1	61	353	19637	109629943	-|
GO:0046907	intracellular transport	biological_process	0.6813	1	2	61	778	19637	1.09648e+17	-|-|
GO:0007275	multicellular organismal development	biological_process	0.6847	1	1	61	394	19637	109638180	-|
GO:0015031	protein transport	biological_process	0.69519	1	2	61	804	19637	1.09648e+17	-|-|
GO:0045184	establishment of protein localization	biological_process	0.69519	1	2	61	804	19637	1.09629e+17	-|-|
GO:0005515	protein binding	molecular_function	0.72099	1	19	61	7038	19637	1.09635e+170	-|-|-|-|-|-|-|-|-|-|-|-|-|-|-|-|-|-|-|
GO:0048037	cofactor binding	molecular_function	0.73085	1	1	61	419	19637	109644307	-|
GO:0006812	cation transport	biological_process	0.73266	1	2	61	843	19637	1.0963e+17	-|-|
GO:1901137	carbohydrate derivative biosynthetic process	biological_process	0.73863	1	1	61	433	19637	109629943	-|
GO:0015672	monovalent inorganic cation transport	biological_process	0.7406	1	1	61	445	19637	109629943	-|
GO:0051649	establishment of localization in cell	biological_process	0.74295	1	2	61	877	19637	1.09648e+17	-|-|
GO:0007166	cell surface receptor signaling pathway	biological_process	0.74418	1	3	61	1178	19637	1.09648e+26	-|-|-|
GO:0005739	mitochondrion	cellular_component	0.74816	1	1	61	430	19637	109629943	-|
GO:0042578	phosphoric ester hydrolase activity	molecular_function	0.74959	1	1	61	509	19637	109635230	-|
GO:0008104	protein localization	biological_process	0.75669	1	2	61	909	19637	1.09648e+17	-|-|
GO:0044430	cytoskeletal part	cellular_component	0.77716	1	1	61	499	19637	109638419	-|
GO:0019637	organophosphate metabolic process	biological_process	0.78318	1	1	61	498	19637	109629943	-|
GO:0051716	cellular response to stimulus	biological_process	0.78632	1	8	61	3237	19637	1.09632e+71	-|-|-|-|-|-|-|-|
GO:0007155	cell adhesion	biological_process	0.78788	1	1	61	516	19637	109627252	-|
GO:0016043	cellular component organization	biological_process	0.78992	1	4	61	1768	19637	1.09635e+35	-|-|-|-|
GO:0006807	nitrogen compound metabolic process	biological_process	0.79369	1	12	61	4654	19637	1.09647e+107	-|-|-|-|-|-|-|-|-|-|-|-|
GO:0022610	biological adhesion	biological_process	0.7947	1	1	61	527	19637	109627252	-|
GO:0008324	cation transmembrane transporter activity	molecular_function	0.79812	1	2	61	961	19637	1.09637e+17	-|-|
GO:0006396	RNA processing	biological_process	0.80013	1	1	61	518	19637	109632502	-|
GO:0051641	cellular localization	biological_process	0.80239	1	2	61	995	19637	1.09648e+17	-|-|
GO:1901566	organonitrogen compound biosynthetic process	biological_process	0.80582	1	1	61	530	19637	109629943	-|
GO:0016032	viral process	biological_process	0.8113	1	1	61	559	19637	109644445	-|
GO:0015077	monovalent inorganic cation transmembrane transporter activity	molecular_function	0.81244	1	1	61	547	19637	109629943	-|
GO:0033036	macromolecule localization	biological_process	0.82581	1	2	61	1048	19637	1.09648e+17	-|-|
GO:0071840	cellular component organization or biogenesis	biological_process	0.82799	1	4	61	1874	19637	1.09644e+35	-|-|-|-|
GO:0071944	cell periphery	cellular_component	0.83742	1	1	61	592	19637	109643586	-|
GO:0044764	multi-organism cellular process	biological_process	0.8385	1	1	61	611	19637	109644445	-|
GO:0005525	GTP binding	molecular_function	0.83868	1	1	61	575	19637	109643571	-|
GO:0044403	symbiosis, encompassing mutualism through parasitism	biological_process	0.84194	1	1	61	614	19637	109644445	-|
GO:0005975	carbohydrate metabolic process	biological_process	0.84315	1	1	61	593	19637	109641091	-|
GO:0032561	guanyl ribonucleotide binding	molecular_function	0.84401	1	1	61	584	19637	109643571	-|
GO:0044419	interspecies interaction between organisms	biological_process	0.84542	1	1	61	621	19637	109644445	-|
GO:0019001	guanyl nucleotide binding	molecular_function	0.84635	1	1	61	589	19637	109643571	-|
GO:0071702	organic substance transport	biological_process	0.85684	1	2	61	1126	19637	1.09629e+17	-|-|
GO:0031090	organelle membrane	cellular_component	0.85949	1	1	61	632	19637	109629943	-|
GO:0044699	single-organism process	biological_process	0.87671	1	19	61	7577	19637	1.09644e+170	-|-|-|-|-|-|-|-|-|-|-|-|-|-|-|-|-|-|-|
GO:0043412	macromolecule modification	biological_process	0.90387	1	3	61	1753	19637	1.09633e+26	-|-|-|
GO:0005488	binding	molecular_function	0.90703	1	34	61	12715	19637	109638419,109623565,109644307,109646742,109634513,109638207,109644431,109643571,109633572,109634210,109638180,109627252,109637271,109632133,109629136,109625472,109641597,109635841,109631310,109641898,109643586,109632412,109638547,109628131,109632502,109635373,109635678,109643485,109629943,109626241,109637277,109645495,109646322,109634753	-|-|-|-|-|-|-|-|-|-|-|-|-|-|-|-|-|-|-|-|-|-|-|-|-|-|-|-|-|-|-|-|-|-|
GO:0016020	membrane	cellular_component	0.91413	1	15	61	6377	19637	1.09648e+134	-|-|-|-|-|-|-|-|-|-|-|-|-|-|-|
GO:0022890	inorganic cation transmembrane transporter activity	molecular_function	0.91921	1	1	61	807	19637	109629943	-|
GO:0006811	ion transport	biological_process	0.92078	1	2	61	1367	19637	1.09637e+17	-|-|
GO:0015075	ion transmembrane transporter activity	molecular_function	0.92666	1	2	61	1403	19637	1.0963e+17	-|-|
GO:0016021	integral to membrane	cellular_component	0.92969	1	7	61	3455	19637	1.09636e+62	-|-|-|-|-|-|-|
GO:0006725	cellular aromatic compound metabolic process	biological_process	0.93109	1	9	61	4300	19637	1.09639e+80	-|-|-|-|-|-|-|-|-|
GO:0031224	intrinsic to membrane	cellular_component	0.93281	1	7	61	3479	19637	1.09648e+62	-|-|-|-|-|-|-|
GO:0035556	intracellular signal transduction	biological_process	0.93736	1	1	61	943	19637	109629943	-|
GO:0022891	substrate-specific transmembrane transporter activity	molecular_function	0.9383	1	2	61	1470	19637	1.0963e+17	-|-|
GO:1901360	organic cyclic compound metabolic process	biological_process	0.93848	1	9	61	4361	19637	1.09631e+80	-|-|-|-|-|-|-|-|-|
GO:0006796	phosphate-containing compound metabolic process	biological_process	0.93966	1	2	61	1514	19637	1.09635e+17	-|-|
GO:0044267	cellular protein metabolic process	biological_process	0.94044	1	4	61	2374	19637	1.09644e+35	-|-|-|-|
GO:0006793	phosphorus metabolic process	biological_process	0.94168	1	2	61	1527	19637	1.09635e+17	-|-|
GO:0016788	hydrolase activity, acting on ester bonds	molecular_function	0.94834	1	1	61	1006	19637	109635230	-|
GO:0022892	substrate-specific transporter activity	molecular_function	0.95277	1	2	61	1570	19637	1.0963e+17	-|-|
GO:0044425	membrane part	cellular_component	0.95565	1	8	61	4106	19637	1.09648e+71	-|-|-|-|-|-|-|-|
GO:0005623	cell	cellular_component	0.95735	1	11	61	5353	19637	1.09644e+98	-|-|-|-|-|-|-|-|-|-|-|
GO:0044464	cell part	cellular_component	0.95735	1	11	61	5353	19637	1.09633e+98	-|-|-|-|-|-|-|-|-|-|-|
GO:0006464	cellular protein modification process	biological_process	0.95948	1	2	61	1629	19637	1.09635e+17	-|-|
GO:0036211	protein modification process	biological_process	0.95948	1	2	61	1629	19637	1.09635e+17	-|-|
GO:0006259	DNA metabolic process	biological_process	0.96227	1	1	61	1044	19637	109643571	-|
GO:0022857	transmembrane transporter activity	molecular_function	0.96399	1	2	61	1669	19637	1.0963e+17	-|-|
GO:0065007	biological regulation	biological_process	0.9659	1	11	61	5475	19637	1.09632e+98	-|-|-|-|-|-|-|-|-|-|-|
GO:0055085	transmembrane transport	biological_process	0.96693	1	1	61	1115	19637	109629943	-|
GO:0046483	heterocycle metabolic process	biological_process	0.96746	1	8	61	4307	19637	1.0963e+71	-|-|-|-|-|-|-|-|
GO:0044763	single-organism cellular process	biological_process	0.96944	1	14	61	6707	19637	1.09635e+125	-|-|-|-|-|-|-|-|-|-|-|-|-|-|
GO:0044424	intracellular part	cellular_component	0.97007	1	9	61	4780	19637	1.09646e+80	-|-|-|-|-|-|-|-|-|
GO:0034641	cellular nitrogen compound metabolic process	biological_process	0.97309	1	8	61	4399	19637	1.09631e+71	-|-|-|-|-|-|-|-|
GO:0016772	transferase activity, transferring phosphorus-containing groups	molecular_function	0.9735	1	2	61	1806	19637	1.09643e+17	-|-|
GO:0006139	nucleobase-containing compound metabolic process	biological_process	0.97923	1	7	61	4120	19637	1.09635e+62	-|-|-|-|-|-|-|
GO:0005622	intracellular	cellular_component	0.98017	1	9	61	4975	19637	1.09646e+80	-|-|-|-|-|-|-|-|-|
GO:0016740	transferase activity	molecular_function	0.98096	1	4	61	2899	19637	1.09635e+35	-|-|-|-|
GO:0005215	transporter activity	molecular_function	0.98213	1	2	61	1918	19637	1.09637e+17	-|-|
GO:0044765	single-organism transport	biological_process	0.98263	1	3	61	2439	19637	1.09637e+26	-|-|-|
GO:0044446	intracellular organelle part	cellular_component	0.98469	1	2	61	1945	19637	1.0963e+17	-|-|
GO:0044422	organelle part	cellular_component	0.98532	1	2	61	1959	19637	1.09638e+17	-|-|
GO:0010467	gene expression	biological_process	0.98659	1	5	61	3435	19637	1.09635e+44	-|-|-|-|-|
GO:0043229	intracellular organelle	cellular_component	0.98664	1	6	61	3924	19637	1.09646e+53	-|-|-|-|-|-|
GO:0043226	organelle	cellular_component	0.98679	1	6	61	3929	19637	1.09646e+53	-|-|-|-|-|-|
GO:0050794	regulation of cellular process	biological_process	0.98684	1	9	61	5166	19637	1.09638e+80	-|-|-|-|-|-|-|-|-|
GO:0003677	DNA binding	molecular_function	0.98814	1	3	61	2529	19637	1.09635e+26	-|-|-|
GO:0003676	nucleic acid binding	molecular_function	0.98866	1	5	61	3497	19637	1.09639e+44	-|-|-|-|-|
GO:0016070	RNA metabolic process	biological_process	0.98922	1	4	61	3081	19637	1.09639e+35	-|-|-|-|
GO:0006810	transport	biological_process	0.98994	1	4	61	3150	19637	1.09648e+35	-|-|-|-|
GO:0051234	establishment of localization	biological_process	0.99	1	4	61	3152	19637	1.09637e+35	-|-|-|-|
GO:0050789	regulation of biological process	biological_process	0.9902	1	9	61	5301	19637	1.09646e+80	-|-|-|-|-|-|-|-|-|
GO:0034654	nucleobase-containing compound biosynthetic process	biological_process	0.9921	1	3	61	2710	19637	1.09635e+26	-|-|-|
GO:0051179	localization	biological_process	0.99364	1	4	61	3328	19637	1.09637e+35	-|-|-|-|
GO:0009058	biosynthetic process	biological_process	0.99429	1	6	61	4215	19637	1.09635e+53	-|-|-|-|-|-|
GO:0019438	aromatic compound biosynthetic process	biological_process	0.99465	1	3	61	2848	19637	1.0963e+26	-|-|-|
GO:0090304	nucleic acid metabolic process	biological_process	0.99469	1	5	61	3819	19637	1.09635e+44	-|-|-|-|-|
GO:0044271	cellular nitrogen compound biosynthetic process	biological_process	0.99505	1	3	61	2879	19637	1.09635e+26	-|-|-|
GO:0018130	heterocycle biosynthetic process	biological_process	0.99512	1	3	61	2879	19637	1.0963e+26	-|-|-|
GO:0034645	cellular macromolecule biosynthetic process	biological_process	0.99555	1	4	61	3393	19637	1.09644e+35	-|-|-|-|
GO:1901362	organic cyclic compound biosynthetic process	biological_process	0.9956	1	3	61	2914	19637	1.09646e+26	-|-|-|
GO:0009059	macromolecule biosynthetic process	biological_process	0.996	1	4	61	3432	19637	1.09644e+35	-|-|-|-|
GO:0009987	cellular process	biological_process	0.99656	1	25	61	11456	19637	1.09639e+224	-|-|-|-|-|-|-|-|-|-|-|-|-|-|-|-|-|-|-|-|-|-|-|-|-|
GO:0006351	transcription, DNA-dependent	biological_process	0.99668	1	2	61	2455	19637	1.09646e+17	-|-|
GO:0032774	RNA biosynthetic process	biological_process	0.99692	1	2	61	2481	19637	1.09646e+17	-|-|
GO:0044249	cellular biosynthetic process	biological_process	0.99701	1	5	61	4015	19637	1.09644e+44	-|-|-|-|-|
GO:0043168	anion binding	molecular_function	0.99749	1	2	61	2628	19637	1.09644e+17	-|-|
GO:0044237	cellular metabolic process	biological_process	0.99752	1	12	61	7044	19637	1.09635e+107	-|-|-|-|-|-|-|-|-|-|-|-|
GO:1901576	organic substance biosynthetic process	biological_process	0.99761	1	5	61	4095	19637	1.0963e+44	-|-|-|-|-|
GO:0044260	cellular macromolecule metabolic process	biological_process	0.99886	1	8	61	5739	19637	1.09644e+71	-|-|-|-|-|-|-|-|
GO:0006355	regulation of transcription, DNA-dependent	biological_process	0.99891	1	1	61	2133	19637	109646322	-|
GO:2001141	regulation of RNA biosynthetic process	biological_process	0.99892	1	1	61	2136	19637	109646322	-|
GO:0051252	regulation of RNA metabolic process	biological_process	0.99893	1	1	61	2138	19637	109646322	-|
GO:0035639	purine ribonucleoside triphosphate binding	molecular_function	0.99896	1	1	61	2214	19637	109643571	-|
GO:0001883	purine nucleoside binding	molecular_function	0.99897	1	1	61	2217	19637	109643571	-|
GO:0032549	ribonucleoside binding	molecular_function	0.99897	1	1	61	2217	19637	109643571	-|
GO:0032550	purine ribonucleoside binding	molecular_function	0.99897	1	1	61	2217	19637	109643571	-|
GO:0001882	nucleoside binding	molecular_function	0.99899	1	1	61	2224	19637	109643571	-|
GO:0032555	purine ribonucleotide binding	molecular_function	0.99901	1	1	61	2226	19637	109643571	-|
GO:2000112	regulation of cellular macromolecule biosynthetic process	biological_process	0.99904	1	1	61	2170	19637	109646322	-|
GO:0010556	regulation of macromolecule biosynthetic process	biological_process	0.99905	1	1	61	2173	19637	109646322	-|
GO:0031326	regulation of cellular biosynthetic process	biological_process	0.99905	1	1	61	2173	19637	109646322	-|
GO:0009889	regulation of biosynthetic process	biological_process	0.99906	1	1	61	2174	19637	109646322	-|
GO:0032553	ribonucleotide binding	molecular_function	0.99906	1	1	61	2244	19637	109643571	-|
GO:0019219	regulation of nucleobase-containing compound metabolic process	biological_process	0.99907	1	1	61	2183	19637	109646322	-|
GO:0051171	regulation of nitrogen compound metabolic process	biological_process	0.99907	1	1	61	2183	19637	109646322	-|
GO:0005634	nucleus	cellular_component	0.99908	1	1	61	2205	19637	109646322	-|
GO:0017076	purine nucleotide binding	molecular_function	0.99909	1	1	61	2249	19637	109643571	-|
GO:0010468	regulation of gene expression	biological_process	0.99913	1	1	61	2199	19637	109646322	-|
GO:0060255	regulation of macromolecule metabolic process	biological_process	0.99925	1	1	61	2240	19637	109646322	-|
GO:0080090	regulation of primary metabolic process	biological_process	0.99927	1	1	61	2253	19637	109646322	-|
GO:0031323	regulation of cellular metabolic process	biological_process	0.99945	1	1	61	2333	19637	109646322	-|
GO:0097159	organic cyclic compound binding	molecular_function	0.99945	1	7	61	5589	19637	1.09644e+62	-|-|-|-|-|-|-|
GO:1901363	heterocyclic compound binding	molecular_function	0.99945	1	7	61	5589	19637	1.09625e+62	-|-|-|-|-|-|-|
GO:0019222	regulation of metabolic process	biological_process	0.99958	1	1	61	2417	19637	109646322	-|
GO:0043231	intracellular membrane-bounded organelle	cellular_component	0.99964	1	2	61	3171	19637	1.0963e+17	-|-|
GO:0043227	membrane-bounded organelle	cellular_component	0.99965	1	2	61	3176	19637	1.0963e+17	-|-|
GO:0000166	nucleotide binding	molecular_function	0.99966	1	1	61	2541	19637	109643571	-|
GO:1901265	nucleoside phosphate binding	molecular_function	0.99966	1	1	61	2541	19637	109643571	-|
GO:0036094	small molecule binding	molecular_function	0.9997	1	1	61	2579	19637	109643571	-|
