# Supplementary material for: Identification and Characterization of Long Non-coding RNAs in the Intestine of Olive Flounder (Paralichthys olivaceus) During Edwardsiella tarda Infection
Source: Front Immunol. 2021 Mar 31;12:623764. doi: 10.3389/fimmu.2021.623764 (PMC8044400; doi:10.3389/fimmu.2021.623764)
Supplement: Supplementary file 6 [file Table_6.XLSX]

## Sheet: H2 VS H0
lncRNA	miRNA	gene
LNC_002277	novel_199	109644097
LNC_002277	novel_199	109640472
LNC_002277	novel_199	109641977
LNC_002277	novel_199	109624559
LNC_002277	novel_199	109627600
LNC_002277	novel_199	109629131
LNC_002277	novel_199	109644877
LNC_002277	novel_199	109624879
LNC_002277	novel_199	109633403
LNC_002277	novel_199	109639415
LNC_002277	novel_199	109647771
LNC_002277	novel_199	109629504
LNC_002277	novel_199	109631522
LNC_002277	novel_199	109626283
LNC_002277	novel_199	109633025
LNC_002277	novel_199	109642571
LNC_002277	novel_199	109633745
LNC_002277	novel_199	109623606
LNC_002277	novel_199	109647153
LNC_002277	novel_199	109646687
LNC_002277	novel_199	109644185
LNC_002277	novel_199	109643979
LNC_002277	novel_199	109644280
LNC_002277	novel_199	109648153
LNC_002277	novel_199	109630593
LNC_002277	novel_199	109629709
LNC_002277	novel_199	109644899
LNC_002277	novel_199	109626465
LNC_002277	novel_199	109625488
LNC_002277	novel_199	109640177
LNC_002277	novel_199	109637183
LNC_002277	novel_199	109624618
LNC_002277	novel_199	109634387
LNC_002277	novel_199	109630919
LNC_002277	novel_199	109646259
LNC_002277	novel_199	109627013
LNC_002277	novel_199	109638446
LNC_002277	novel_199	109634554
LNC_002277	novel_199	109625069
LNC_002277	novel_199	109627254
LNC_002277	novel_199	109644016
LNC_002277	novel_199	109631022
LNC_002277	novel_199	109644900
LNC_002277	novel_199	109641554
LNC_002277	novel_199	109644279
LNC_002277	novel_199	109646742
LNC_002277	novel_199	109648085
LNC_002277	novel_199	109624590
LNC_002277	novel_199	109643625
LNC_002277	novel_199	109639087
LNC_002277	novel_199	109646157
LNC_002277	novel_199	109642063
LNC_002277	novel_199	109641569
LNC_002277	novel_199	109646572
LNC_002277	novel_199	109638812
LNC_002277	novel_199	109641331
LNC_002277	novel_199	109634739
LNC_002277	novel_199	109626875
LNC_002277	novel_199	109641468
LNC_002277	novel_199	109627905
LNC_002277	novel_199	109633791
LNC_002277	novel_199	109640859
LNC_002277	novel_199	109643902
LNC_002277	novel_199	109644261
LNC_002277	novel_199	109630955
LNC_002277	novel_199	109629331
LNC_002277	novel_199	109643999
LNC_003414	novel_199	109644097
LNC_003414	novel_199	109640472
LNC_003414	novel_199	109641977
LNC_003414	novel_199	109624559
LNC_003414	novel_199	109627600
LNC_003414	novel_199	109629131
LNC_003414	novel_199	109644877
LNC_003414	novel_199	109624879
LNC_003414	novel_199	109633403
LNC_003414	novel_199	109639415
LNC_003414	novel_199	109647771
LNC_003414	novel_199	109629504
LNC_003414	novel_199	109631522
LNC_003414	novel_199	109626283
LNC_003414	novel_199	109633025
LNC_003414	novel_199	109642571
LNC_003414	novel_199	109633745
LNC_003414	novel_199	109623606
LNC_003414	novel_199	109647153
LNC_003414	novel_199	109646687
LNC_003414	novel_199	109644185
LNC_003414	novel_199	109643979
LNC_003414	novel_199	109644280
LNC_003414	novel_199	109648153
LNC_003414	novel_199	109630593
LNC_003414	novel_199	109629709
LNC_003414	novel_199	109644899
LNC_003414	novel_199	109626465
LNC_003414	novel_199	109625488
LNC_003414	novel_199	109640177
LNC_003414	novel_199	109637183
LNC_003414	novel_199	109624618
LNC_003414	novel_199	109634387
LNC_003414	novel_199	109630919
LNC_003414	novel_199	109646259
LNC_003414	novel_199	109627013
LNC_003414	novel_199	109638446
LNC_003414	novel_199	109634554
LNC_003414	novel_199	109625069
LNC_003414	novel_199	109627254
LNC_003414	novel_199	109644016
LNC_003414	novel_199	109631022
LNC_003414	novel_199	109644900
LNC_003414	novel_199	109641554
LNC_003414	novel_199	109644279
LNC_003414	novel_199	109646742
LNC_003414	novel_199	109648085
LNC_003414	novel_199	109624590
LNC_003414	novel_199	109643625
LNC_003414	novel_199	109639087
LNC_003414	novel_199	109646157
LNC_003414	novel_199	109642063
LNC_003414	novel_199	109641569
LNC_003414	novel_199	109646572
LNC_003414	novel_199	109638812
LNC_003414	novel_199	109641331
LNC_003414	novel_199	109634739
LNC_003414	novel_199	109626875
LNC_003414	novel_199	109641468
LNC_003414	novel_199	109627905
LNC_003414	novel_199	109633791
LNC_003414	novel_199	109640859
LNC_003414	novel_199	109643902
LNC_003414	novel_199	109644261
LNC_003414	novel_199	109630955
LNC_003414	novel_199	109629331
LNC_003414	novel_199	109643999
LNC_000378	novel_199	109644097
LNC_000378	novel_199	109640472
LNC_000378	novel_199	109641977
LNC_000378	novel_199	109624559
LNC_000378	novel_199	109627600
LNC_000378	novel_199	109629131
LNC_000378	novel_199	109644877
LNC_000378	novel_199	109624879
LNC_000378	novel_199	109633403
LNC_000378	novel_199	109639415
LNC_000378	novel_199	109647771
LNC_000378	novel_199	109629504
LNC_000378	novel_199	109631522
LNC_000378	novel_199	109626283
LNC_000378	novel_199	109633025
LNC_000378	novel_199	109642571
LNC_000378	novel_199	109633745
LNC_000378	novel_199	109623606
LNC_000378	novel_199	109647153
LNC_000378	novel_199	109646687
LNC_000378	novel_199	109644185
LNC_000378	novel_199	109643979
LNC_000378	novel_199	109644280
LNC_000378	novel_199	109648153
LNC_000378	novel_199	109630593
LNC_000378	novel_199	109629709
LNC_000378	novel_199	109644899
LNC_000378	novel_199	109626465
LNC_000378	novel_199	109625488
LNC_000378	novel_199	109640177
LNC_000378	novel_199	109637183
LNC_000378	novel_199	109624618
LNC_000378	novel_199	109634387
LNC_000378	novel_199	109630919
LNC_000378	novel_199	109646259
LNC_000378	novel_199	109627013
LNC_000378	novel_199	109638446
LNC_000378	novel_199	109634554
LNC_000378	novel_199	109625069
LNC_000378	novel_199	109627254
LNC_000378	novel_199	109644016
LNC_000378	novel_199	109631022
LNC_000378	novel_199	109644900
LNC_000378	novel_199	109641554
LNC_000378	novel_199	109644279
LNC_000378	novel_199	109646742
LNC_000378	novel_199	109648085
LNC_000378	novel_199	109624590
LNC_000378	novel_199	109643625
LNC_000378	novel_199	109639087
LNC_000378	novel_199	109646157
LNC_000378	novel_199	109642063
LNC_000378	novel_199	109641569
LNC_000378	novel_199	109646572
LNC_000378	novel_199	109638812
LNC_000378	novel_199	109641331
LNC_000378	novel_199	109634739
LNC_000378	novel_199	109626875
LNC_000378	novel_199	109641468
LNC_000378	novel_199	109627905
LNC_000378	novel_199	109633791
LNC_000378	novel_199	109640859
LNC_000378	novel_199	109643902
LNC_000378	novel_199	109644261
LNC_000378	novel_199	109630955
LNC_000378	novel_199	109629331
LNC_000378	novel_199	109643999
XR_002203819.1	novel_199	109644097
XR_002203819.1	novel_199	109640472
XR_002203819.1	novel_199	109641977
XR_002203819.1	novel_199	109624559
XR_002203819.1	novel_199	109627600
XR_002203819.1	novel_199	109629131
XR_002203819.1	novel_199	109644877
XR_002203819.1	novel_199	109624879
XR_002203819.1	novel_199	109633403
XR_002203819.1	novel_199	109639415
XR_002203819.1	novel_199	109647771
XR_002203819.1	novel_199	109629504
XR_002203819.1	novel_199	109631522
XR_002203819.1	novel_199	109626283
XR_002203819.1	novel_199	109633025
XR_002203819.1	novel_199	109642571
XR_002203819.1	novel_199	109633745
XR_002203819.1	novel_199	109623606
XR_002203819.1	novel_199	109647153
XR_002203819.1	novel_199	109646687
XR_002203819.1	novel_199	109644185
XR_002203819.1	novel_199	109643979
XR_002203819.1	novel_199	109644280
XR_002203819.1	novel_199	109648153
XR_002203819.1	novel_199	109630593
XR_002203819.1	novel_199	109629709
XR_002203819.1	novel_199	109644899
XR_002203819.1	novel_199	109626465
XR_002203819.1	novel_199	109625488
XR_002203819.1	novel_199	109640177
XR_002203819.1	novel_199	109637183
XR_002203819.1	novel_199	109624618
XR_002203819.1	novel_199	109634387
XR_002203819.1	novel_199	109630919
XR_002203819.1	novel_199	109646259
XR_002203819.1	novel_199	109627013
XR_002203819.1	novel_199	109638446
XR_002203819.1	novel_199	109634554
XR_002203819.1	novel_199	109625069
XR_002203819.1	novel_199	109627254
XR_002203819.1	novel_199	109644016
XR_002203819.1	novel_199	109631022
XR_002203819.1	novel_199	109644900
XR_002203819.1	novel_199	109641554
XR_002203819.1	novel_199	109644279
XR_002203819.1	novel_199	109646742
XR_002203819.1	novel_199	109648085
XR_002203819.1	novel_199	109624590
XR_002203819.1	novel_199	109643625
XR_002203819.1	novel_199	109639087
XR_002203819.1	novel_199	109646157
XR_002203819.1	novel_199	109642063
XR_002203819.1	novel_199	109641569
XR_002203819.1	novel_199	109646572
XR_002203819.1	novel_199	109638812
XR_002203819.1	novel_199	109641331
XR_002203819.1	novel_199	109634739
XR_002203819.1	novel_199	109626875
XR_002203819.1	novel_199	109641468
XR_002203819.1	novel_199	109627905
XR_002203819.1	novel_199	109633791
XR_002203819.1	novel_199	109640859
XR_002203819.1	novel_199	109643902
XR_002203819.1	novel_199	109644261
XR_002203819.1	novel_199	109630955
XR_002203819.1	novel_199	109629331
XR_002203819.1	novel_199	109643999
LNC_003415	novel_199	109644097
LNC_003415	novel_199	109640472
LNC_003415	novel_199	109641977
LNC_003415	novel_199	109624559
LNC_003415	novel_199	109627600
LNC_003415	novel_199	109629131
LNC_003415	novel_199	109644877
LNC_003415	novel_199	109624879
LNC_003415	novel_199	109633403
LNC_003415	novel_199	109639415
LNC_003415	novel_199	109647771
LNC_003415	novel_199	109629504
LNC_003415	novel_199	109631522
LNC_003415	novel_199	109626283
LNC_003415	novel_199	109633025
LNC_003415	novel_199	109642571
LNC_003415	novel_199	109633745
LNC_003415	novel_199	109623606
LNC_003415	novel_199	109647153
LNC_003415	novel_199	109646687
LNC_003415	novel_199	109644185
LNC_003415	novel_199	109643979
LNC_003415	novel_199	109644280
LNC_003415	novel_199	109648153
LNC_003415	novel_199	109630593
LNC_003415	novel_199	109629709
LNC_003415	novel_199	109644899
LNC_003415	novel_199	109626465
LNC_003415	novel_199	109625488
LNC_003415	novel_199	109640177
LNC_003415	novel_199	109637183
LNC_003415	novel_199	109624618
LNC_003415	novel_199	109634387
LNC_003415	novel_199	109630919
LNC_003415	novel_199	109646259
LNC_003415	novel_199	109627013
LNC_003415	novel_199	109638446
LNC_003415	novel_199	109634554
LNC_003415	novel_199	109625069
LNC_003415	novel_199	109627254
LNC_003415	novel_199	109644016
LNC_003415	novel_199	109631022
LNC_003415	novel_199	109644900
LNC_003415	novel_199	109641554
LNC_003415	novel_199	109644279
LNC_003415	novel_199	109646742
LNC_003415	novel_199	109648085
LNC_003415	novel_199	109624590
LNC_003415	novel_199	109643625
LNC_003415	novel_199	109639087
LNC_003415	novel_199	109646157
LNC_003415	novel_199	109642063
LNC_003415	novel_199	109641569
LNC_003415	novel_199	109646572
LNC_003415	novel_199	109638812
LNC_003415	novel_199	109641331
LNC_003415	novel_199	109634739
LNC_003415	novel_199	109626875
LNC_003415	novel_199	109641468
LNC_003415	novel_199	109627905
LNC_003415	novel_199	109633791
LNC_003415	novel_199	109640859
LNC_003415	novel_199	109643902
LNC_003415	novel_199	109644261
LNC_003415	novel_199	109630955
LNC_003415	novel_199	109629331
LNC_003415	novel_199	109643999
LNC_001988	pol-let-7b-3p	109635237
LNC_001988	pol-let-7b-3p	109634621
LNC_001988	pol-let-7b-3p	109632176
LNC_001988	pol-let-7b-3p	109645430
LNC_001988	pol-let-7b-3p	109637346
LNC_001988	pol-let-7b-3p	109624110
LNC_001988	pol-let-7b-3p	109634201
LNC_001988	pol-let-7b-3p	109628631
LNC_001988	pol-let-7b-3p	109634036
LNC_001988	pol-let-7b-3p	109625895
LNC_001988	pol-let-7b-3p	109627630
LNC_001988	pol-let-7b-3p	109628599
LNC_001988	pol-let-7b-3p	109638361
LNC_001988	pol-let-7b-3p	109642906
LNC_001988	pol-let-7b-3p	109625472
LNC_001988	pol-let-7b-3p	109626941
LNC_001988	pol-let-7b-3p	109634200
LNC_001988	pol-let-7b-3p	109630955
LNC_001988	pol-let-7b-3p	109627837
LNC_001988	pol-let-7b-3p	109636688
LNC_001988	pol-let-7b-3p	109629609
LNC_001988	pol-let-7b-3p	109627030
LNC_001988	pol-let-7b-3p	109630246
LNC_001988	pol-let-7b-3p	109640472
LNC_001988	pol-let-7b-3p	109626453
LNC_001988	pol-let-7b-3p	109630053
LNC_001988	pol-let-7b-3p	109640972
LNC_001988	pol-let-7b-3p	109643520
LNC_001988	pol-let-7b-3p	109634003
LNC_001988	pol-let-7b-3p	109632077
LNC_001988	pol-let-7b-3p	109627464
LNC_001988	pol-let-7b-3p	109633800
LNC_001988	pol-let-7b-3p	109635045
LNC_001988	pol-let-7b-3p	109639562
LNC_001988	pol-let-7b-3p	109638052
LNC_001988	pol-let-7b-3p	109630978
LNC_001988	pol-let-7b-3p	109639974
LNC_001988	pol-let-7b-3p	109628067
LNC_001988	pol-let-7b-3p	109630800
LNC_001988	pol-let-7b-3p	109637518
LNC_001988	pol-let-7b-3p	109626756
LNC_001988	pol-let-7b-3p	109625133
LNC_001988	pol-let-7b-3p	109636491
XR_002203819.1	pol-let-7b-3p	109635237
XR_002203819.1	pol-let-7b-3p	109634621
XR_002203819.1	pol-let-7b-3p	109632176
XR_002203819.1	pol-let-7b-3p	109645430
XR_002203819.1	pol-let-7b-3p	109637346
XR_002203819.1	pol-let-7b-3p	109624110
XR_002203819.1	pol-let-7b-3p	109634201
XR_002203819.1	pol-let-7b-3p	109628631
XR_002203819.1	pol-let-7b-3p	109634036
XR_002203819.1	pol-let-7b-3p	109625895
XR_002203819.1	pol-let-7b-3p	109627630
XR_002203819.1	pol-let-7b-3p	109628599
XR_002203819.1	pol-let-7b-3p	109638361
XR_002203819.1	pol-let-7b-3p	109642906
XR_002203819.1	pol-let-7b-3p	109625472
XR_002203819.1	pol-let-7b-3p	109626941
XR_002203819.1	pol-let-7b-3p	109634200
XR_002203819.1	pol-let-7b-3p	109630955
XR_002203819.1	pol-let-7b-3p	109627837
XR_002203819.1	pol-let-7b-3p	109636688
XR_002203819.1	pol-let-7b-3p	109629609
XR_002203819.1	pol-let-7b-3p	109627030
XR_002203819.1	pol-let-7b-3p	109630246
XR_002203819.1	pol-let-7b-3p	109640472
XR_002203819.1	pol-let-7b-3p	109626453
XR_002203819.1	pol-let-7b-3p	109630053
XR_002203819.1	pol-let-7b-3p	109640972
XR_002203819.1	pol-let-7b-3p	109643520
XR_002203819.1	pol-let-7b-3p	109634003
XR_002203819.1	pol-let-7b-3p	109632077
XR_002203819.1	pol-let-7b-3p	109627464
XR_002203819.1	pol-let-7b-3p	109633800
XR_002203819.1	pol-let-7b-3p	109635045
XR_002203819.1	pol-let-7b-3p	109639562
XR_002203819.1	pol-let-7b-3p	109638052
XR_002203819.1	pol-let-7b-3p	109630978
XR_002203819.1	pol-let-7b-3p	109639974
XR_002203819.1	pol-let-7b-3p	109628067
XR_002203819.1	pol-let-7b-3p	109630800
XR_002203819.1	pol-let-7b-3p	109637518
XR_002203819.1	pol-let-7b-3p	109626756
XR_002203819.1	pol-let-7b-3p	109625133
XR_002203819.1	pol-let-7b-3p	109636491
XR_002202350.1	pol-let-7b-3p	109635237
XR_002202350.1	pol-let-7b-3p	109634621
XR_002202350.1	pol-let-7b-3p	109632176
XR_002202350.1	pol-let-7b-3p	109645430
XR_002202350.1	pol-let-7b-3p	109637346
XR_002202350.1	pol-let-7b-3p	109624110
XR_002202350.1	pol-let-7b-3p	109634201
XR_002202350.1	pol-let-7b-3p	109628631
XR_002202350.1	pol-let-7b-3p	109634036
XR_002202350.1	pol-let-7b-3p	109625895
XR_002202350.1	pol-let-7b-3p	109627630
XR_002202350.1	pol-let-7b-3p	109628599
XR_002202350.1	pol-let-7b-3p	109638361
XR_002202350.1	pol-let-7b-3p	109642906
XR_002202350.1	pol-let-7b-3p	109625472
XR_002202350.1	pol-let-7b-3p	109626941
XR_002202350.1	pol-let-7b-3p	109634200
XR_002202350.1	pol-let-7b-3p	109630955
XR_002202350.1	pol-let-7b-3p	109627837
XR_002202350.1	pol-let-7b-3p	109636688
XR_002202350.1	pol-let-7b-3p	109629609
XR_002202350.1	pol-let-7b-3p	109627030
XR_002202350.1	pol-let-7b-3p	109630246
XR_002202350.1	pol-let-7b-3p	109640472
XR_002202350.1	pol-let-7b-3p	109626453
XR_002202350.1	pol-let-7b-3p	109630053
XR_002202350.1	pol-let-7b-3p	109640972
XR_002202350.1	pol-let-7b-3p	109643520
XR_002202350.1	pol-let-7b-3p	109634003
XR_002202350.1	pol-let-7b-3p	109632077
XR_002202350.1	pol-let-7b-3p	109627464
XR_002202350.1	pol-let-7b-3p	109633800
XR_002202350.1	pol-let-7b-3p	109635045
XR_002202350.1	pol-let-7b-3p	109639562
XR_002202350.1	pol-let-7b-3p	109638052
XR_002202350.1	pol-let-7b-3p	109630978
XR_002202350.1	pol-let-7b-3p	109639974
XR_002202350.1	pol-let-7b-3p	109628067
XR_002202350.1	pol-let-7b-3p	109630800
XR_002202350.1	pol-let-7b-3p	109637518
XR_002202350.1	pol-let-7b-3p	109626756
XR_002202350.1	pol-let-7b-3p	109625133
XR_002202350.1	pol-let-7b-3p	109636491
XR_002203232.1	pol-let-7b-3p	109635237
XR_002203232.1	pol-let-7b-3p	109634621
XR_002203232.1	pol-let-7b-3p	109632176
XR_002203232.1	pol-let-7b-3p	109645430
XR_002203232.1	pol-let-7b-3p	109637346
XR_002203232.1	pol-let-7b-3p	109624110
XR_002203232.1	pol-let-7b-3p	109634201
XR_002203232.1	pol-let-7b-3p	109628631
XR_002203232.1	pol-let-7b-3p	109634036
XR_002203232.1	pol-let-7b-3p	109625895
XR_002203232.1	pol-let-7b-3p	109627630
XR_002203232.1	pol-let-7b-3p	109628599
XR_002203232.1	pol-let-7b-3p	109638361
XR_002203232.1	pol-let-7b-3p	109642906
XR_002203232.1	pol-let-7b-3p	109625472
XR_002203232.1	pol-let-7b-3p	109626941
XR_002203232.1	pol-let-7b-3p	109634200
XR_002203232.1	pol-let-7b-3p	109630955
XR_002203232.1	pol-let-7b-3p	109627837
XR_002203232.1	pol-let-7b-3p	109636688
XR_002203232.1	pol-let-7b-3p	109629609
XR_002203232.1	pol-let-7b-3p	109627030
XR_002203232.1	pol-let-7b-3p	109630246
XR_002203232.1	pol-let-7b-3p	109640472
XR_002203232.1	pol-let-7b-3p	109626453
XR_002203232.1	pol-let-7b-3p	109630053
XR_002203232.1	pol-let-7b-3p	109640972
XR_002203232.1	pol-let-7b-3p	109643520
XR_002203232.1	pol-let-7b-3p	109634003
XR_002203232.1	pol-let-7b-3p	109632077
XR_002203232.1	pol-let-7b-3p	109627464
XR_002203232.1	pol-let-7b-3p	109633800
XR_002203232.1	pol-let-7b-3p	109635045
XR_002203232.1	pol-let-7b-3p	109639562
XR_002203232.1	pol-let-7b-3p	109638052
XR_002203232.1	pol-let-7b-3p	109630978
XR_002203232.1	pol-let-7b-3p	109639974
XR_002203232.1	pol-let-7b-3p	109628067
XR_002203232.1	pol-let-7b-3p	109630800
XR_002203232.1	pol-let-7b-3p	109637518
XR_002203232.1	pol-let-7b-3p	109626756
XR_002203232.1	pol-let-7b-3p	109625133
XR_002203232.1	pol-let-7b-3p	109636491
XR_002202838.1	pol-miR-144-5p	109635097
XR_002202838.1	pol-miR-144-5p	109634779
XR_002202838.1	pol-miR-144-5p	109625601
XR_002202838.1	pol-miR-144-5p	109634684
XR_002202838.1	pol-miR-144-5p	109638796
XR_002202838.1	pol-miR-144-5p	109646136
XR_002202838.1	pol-miR-144-5p	109647324
XR_002202838.1	pol-miR-144-5p	109629978
XR_002202838.1	pol-miR-144-5p	109636930
XR_002202838.1	pol-miR-144-5p	109630311
XR_002202838.1	pol-miR-144-5p	109639090
XR_002202838.1	pol-miR-144-5p	109640060
XR_002202838.1	pol-miR-144-5p	109634989
XR_002202838.1	pol-miR-144-5p	109639990
XR_002202838.1	pol-miR-144-5p	109626343
XR_002202838.1	pol-miR-144-5p	109628150
XR_002202838.1	pol-miR-144-5p	109639447
XR_002202838.1	pol-miR-144-5p	109628557
XR_002202838.1	pol-miR-144-5p	109629674
XR_002202838.1	pol-miR-144-5p	109642672
XR_002202838.1	pol-miR-144-5p	109629854
XR_002202838.1	pol-miR-144-5p	109643322
XR_002202838.1	pol-miR-144-5p	109641469
XR_002202838.1	pol-miR-144-5p	109625755
XR_002202838.1	pol-miR-144-5p	109628249
XR_002202838.1	pol-miR-144-5p	109640131
XR_002202838.1	pol-miR-144-5p	109637920
XR_002202838.1	pol-miR-144-5p	109626319
XR_002202838.1	pol-miR-144-5p	109643901
XR_002202838.1	pol-miR-144-5p	109632309
XR_002202838.1	pol-miR-144-5p	109645161
XR_002202838.1	pol-miR-144-5p	109642527
XR_002202838.1	pol-miR-144-5p	109636491
XR_002202838.1	pol-miR-144-5p	109640956
XR_002202838.1	pol-miR-144-5p	109643418
XR_002202838.1	pol-miR-144-5p	109646222
XR_002202838.1	pol-miR-144-5p	109629384
XR_002202838.1	pol-miR-144-5p	109638143
XR_002202838.1	pol-miR-144-5p	109630324
XR_002202838.1	pol-miR-144-5p	109633493
XR_002202838.1	pol-miR-144-5p	109635892
XR_002202838.1	pol-miR-144-5p	109627156
XR_002202838.1	pol-miR-144-5p	109633355
XR_002202838.1	pol-miR-144-5p	109634833
XR_002202838.1	pol-miR-144-5p	109629320
XR_002202838.1	pol-miR-144-5p	109635405
XR_002202838.1	pol-miR-144-5p	109626807
XR_002202838.1	pol-miR-144-5p	109635357
XR_002202838.1	pol-miR-144-5p	109646225
XR_002202838.1	pol-miR-144-5p	109638306
XR_002202838.1	pol-miR-144-5p	109631407
XR_002202838.1	pol-miR-144-5p	109640195
XR_002202838.1	pol-miR-144-5p	109647561
XR_002202838.1	pol-miR-144-5p	109627837
XR_002202838.1	pol-miR-144-5p	109637972
XR_002202838.1	pol-miR-144-5p	109625686
XR_002202838.1	pol-miR-144-5p	109642258
XR_002202838.1	pol-miR-144-5p	109633704
XR_002202838.1	pol-miR-144-5p	109635995
XR_002202838.1	pol-miR-144-5p	109633872
XR_002202838.1	pol-miR-144-5p	109630243
XR_002202838.1	pol-miR-144-5p	109631277
XR_002202838.1	pol-miR-144-5p	109639228
XR_002202838.1	pol-miR-144-5p	109624544
XR_002202838.1	pol-miR-144-5p	109641044
XR_002202838.1	pol-miR-144-5p	109628808
XR_002202838.1	pol-miR-144-5p	109627567
XR_002202838.1	pol-miR-144-5p	109635078
XR_002202838.1	pol-miR-144-5p	109634552
XR_002202838.1	pol-miR-144-5p	109631907
XR_002202838.1	pol-miR-144-5p	109629257
XR_002202838.1	pol-miR-144-5p	109640159
XR_002202838.1	pol-miR-144-5p	109641424
XR_002202838.1	pol-miR-144-5p	109624196
XR_002202838.1	pol-miR-144-5p	109634120
XR_002202838.1	pol-miR-144-5p	109639592
XR_002202838.1	pol-miR-144-5p	109647231
XR_002202838.1	pol-miR-144-5p	109646510
XR_002202838.1	pol-miR-144-5p	109627008
XR_002202838.1	pol-miR-144-5p	109634617
XR_002202838.1	pol-miR-144-5p	109626879
XR_002202838.1	pol-miR-144-5p	109629789
XR_002203078.1	pol-miR-144-5p	109635097
XR_002203078.1	pol-miR-144-5p	109634779
XR_002203078.1	pol-miR-144-5p	109625601
XR_002203078.1	pol-miR-144-5p	109634684
XR_002203078.1	pol-miR-144-5p	109638796
XR_002203078.1	pol-miR-144-5p	109646136
XR_002203078.1	pol-miR-144-5p	109647324
XR_002203078.1	pol-miR-144-5p	109629978
XR_002203078.1	pol-miR-144-5p	109636930
XR_002203078.1	pol-miR-144-5p	109630311
XR_002203078.1	pol-miR-144-5p	109639090
XR_002203078.1	pol-miR-144-5p	109640060
XR_002203078.1	pol-miR-144-5p	109634989
XR_002203078.1	pol-miR-144-5p	109639990
XR_002203078.1	pol-miR-144-5p	109626343
XR_002203078.1	pol-miR-144-5p	109628150
XR_002203078.1	pol-miR-144-5p	109639447
XR_002203078.1	pol-miR-144-5p	109628557
XR_002203078.1	pol-miR-144-5p	109629674
XR_002203078.1	pol-miR-144-5p	109642672
XR_002203078.1	pol-miR-144-5p	109629854
XR_002203078.1	pol-miR-144-5p	109643322
XR_002203078.1	pol-miR-144-5p	109641469
XR_002203078.1	pol-miR-144-5p	109625755
XR_002203078.1	pol-miR-144-5p	109628249
XR_002203078.1	pol-miR-144-5p	109640131
XR_002203078.1	pol-miR-144-5p	109637920
XR_002203078.1	pol-miR-144-5p	109626319
XR_002203078.1	pol-miR-144-5p	109643901
XR_002203078.1	pol-miR-144-5p	109632309
XR_002203078.1	pol-miR-144-5p	109645161
XR_002203078.1	pol-miR-144-5p	109642527
XR_002203078.1	pol-miR-144-5p	109636491
XR_002203078.1	pol-miR-144-5p	109640956
XR_002203078.1	pol-miR-144-5p	109643418
XR_002203078.1	pol-miR-144-5p	109646222
XR_002203078.1	pol-miR-144-5p	109629384
XR_002203078.1	pol-miR-144-5p	109638143
XR_002203078.1	pol-miR-144-5p	109630324
XR_002203078.1	pol-miR-144-5p	109633493
XR_002203078.1	pol-miR-144-5p	109635892
XR_002203078.1	pol-miR-144-5p	109627156
XR_002203078.1	pol-miR-144-5p	109633355
XR_002203078.1	pol-miR-144-5p	109634833
XR_002203078.1	pol-miR-144-5p	109629320
XR_002203078.1	pol-miR-144-5p	109635405
XR_002203078.1	pol-miR-144-5p	109626807
XR_002203078.1	pol-miR-144-5p	109635357
XR_002203078.1	pol-miR-144-5p	109646225
XR_002203078.1	pol-miR-144-5p	109638306
XR_002203078.1	pol-miR-144-5p	109631407
XR_002203078.1	pol-miR-144-5p	109640195
XR_002203078.1	pol-miR-144-5p	109647561
XR_002203078.1	pol-miR-144-5p	109627837
XR_002203078.1	pol-miR-144-5p	109637972
XR_002203078.1	pol-miR-144-5p	109625686
XR_002203078.1	pol-miR-144-5p	109642258
XR_002203078.1	pol-miR-144-5p	109633704
XR_002203078.1	pol-miR-144-5p	109635995
XR_002203078.1	pol-miR-144-5p	109633872
XR_002203078.1	pol-miR-144-5p	109630243
XR_002203078.1	pol-miR-144-5p	109631277
XR_002203078.1	pol-miR-144-5p	109639228
XR_002203078.1	pol-miR-144-5p	109624544
XR_002203078.1	pol-miR-144-5p	109641044
XR_002203078.1	pol-miR-144-5p	109628808
XR_002203078.1	pol-miR-144-5p	109627567
XR_002203078.1	pol-miR-144-5p	109635078
XR_002203078.1	pol-miR-144-5p	109634552
XR_002203078.1	pol-miR-144-5p	109631907
XR_002203078.1	pol-miR-144-5p	109629257
XR_002203078.1	pol-miR-144-5p	109640159
XR_002203078.1	pol-miR-144-5p	109641424
XR_002203078.1	pol-miR-144-5p	109624196
XR_002203078.1	pol-miR-144-5p	109634120
XR_002203078.1	pol-miR-144-5p	109639592
XR_002203078.1	pol-miR-144-5p	109647231
XR_002203078.1	pol-miR-144-5p	109646510
XR_002203078.1	pol-miR-144-5p	109627008
XR_002203078.1	pol-miR-144-5p	109634617
XR_002203078.1	pol-miR-144-5p	109626879
XR_002203078.1	pol-miR-144-5p	109629789
LNC_000323	pol-miR-144-5p	109635097
LNC_000323	pol-miR-144-5p	109634779
LNC_000323	pol-miR-144-5p	109625601
LNC_000323	pol-miR-144-5p	109634684
LNC_000323	pol-miR-144-5p	109638796
LNC_000323	pol-miR-144-5p	109646136
LNC_000323	pol-miR-144-5p	109647324
LNC_000323	pol-miR-144-5p	109629978
LNC_000323	pol-miR-144-5p	109636930
LNC_000323	pol-miR-144-5p	109630311
LNC_000323	pol-miR-144-5p	109639090
LNC_000323	pol-miR-144-5p	109640060
LNC_000323	pol-miR-144-5p	109634989
LNC_000323	pol-miR-144-5p	109639990
LNC_000323	pol-miR-144-5p	109626343
LNC_000323	pol-miR-144-5p	109628150
LNC_000323	pol-miR-144-5p	109639447
LNC_000323	pol-miR-144-5p	109628557
LNC_000323	pol-miR-144-5p	109629674
LNC_000323	pol-miR-144-5p	109642672
LNC_000323	pol-miR-144-5p	109629854
LNC_000323	pol-miR-144-5p	109643322
LNC_000323	pol-miR-144-5p	109641469
LNC_000323	pol-miR-144-5p	109625755
LNC_000323	pol-miR-144-5p	109628249
LNC_000323	pol-miR-144-5p	109640131
LNC_000323	pol-miR-144-5p	109637920
LNC_000323	pol-miR-144-5p	109626319
LNC_000323	pol-miR-144-5p	109643901
LNC_000323	pol-miR-144-5p	109632309
LNC_000323	pol-miR-144-5p	109645161
LNC_000323	pol-miR-144-5p	109642527
LNC_000323	pol-miR-144-5p	109636491
LNC_000323	pol-miR-144-5p	109640956
LNC_000323	pol-miR-144-5p	109643418
LNC_000323	pol-miR-144-5p	109646222
LNC_000323	pol-miR-144-5p	109629384
LNC_000323	pol-miR-144-5p	109638143
LNC_000323	pol-miR-144-5p	109630324
LNC_000323	pol-miR-144-5p	109633493
LNC_000323	pol-miR-144-5p	109635892
LNC_000323	pol-miR-144-5p	109627156
LNC_000323	pol-miR-144-5p	109633355
LNC_000323	pol-miR-144-5p	109634833
LNC_000323	pol-miR-144-5p	109629320
LNC_000323	pol-miR-144-5p	109635405
LNC_000323	pol-miR-144-5p	109626807
LNC_000323	pol-miR-144-5p	109635357
LNC_000323	pol-miR-144-5p	109646225
LNC_000323	pol-miR-144-5p	109638306
LNC_000323	pol-miR-144-5p	109631407
LNC_000323	pol-miR-144-5p	109640195
LNC_000323	pol-miR-144-5p	109647561
LNC_000323	pol-miR-144-5p	109627837
LNC_000323	pol-miR-144-5p	109637972
LNC_000323	pol-miR-144-5p	109625686
LNC_000323	pol-miR-144-5p	109642258
LNC_000323	pol-miR-144-5p	109633704
LNC_000323	pol-miR-144-5p	109635995
LNC_000323	pol-miR-144-5p	109633872
LNC_000323	pol-miR-144-5p	109630243
LNC_000323	pol-miR-144-5p	109631277
LNC_000323	pol-miR-144-5p	109639228
LNC_000323	pol-miR-144-5p	109624544
LNC_000323	pol-miR-144-5p	109641044
LNC_000323	pol-miR-144-5p	109628808
LNC_000323	pol-miR-144-5p	109627567
LNC_000323	pol-miR-144-5p	109635078
LNC_000323	pol-miR-144-5p	109634552
LNC_000323	pol-miR-144-5p	109631907
LNC_000323	pol-miR-144-5p	109629257
LNC_000323	pol-miR-144-5p	109640159
LNC_000323	pol-miR-144-5p	109641424
LNC_000323	pol-miR-144-5p	109624196
LNC_000323	pol-miR-144-5p	109634120
LNC_000323	pol-miR-144-5p	109639592
LNC_000323	pol-miR-144-5p	109647231
LNC_000323	pol-miR-144-5p	109646510
LNC_000323	pol-miR-144-5p	109627008
LNC_000323	pol-miR-144-5p	109634617
LNC_000323	pol-miR-144-5p	109626879
LNC_000323	pol-miR-144-5p	109629789
LNC_003415	novel_3	109628272
LNC_003415	novel_3	109633871
LNC_003415	novel_3	109633660
LNC_003415	novel_3	109637639
LNC_003415	novel_3	109633211
LNC_003415	novel_3	109628558
LNC_003415	novel_3	109638798
LNC_003415	novel_3	109638866
LNC_003415	novel_3	109631479
LNC_003415	novel_3	109640547
LNC_003415	novel_3	109635892
LNC_003415	novel_3	109630324
LNC_003415	novel_3	109640035
LNC_003415	novel_3	109626747
LNC_003415	novel_3	109637401
LNC_003415	novel_3	109630071
LNC_003415	novel_3	109628179
LNC_003415	novel_3	109634651
LNC_003415	novel_3	109629257
LNC_003415	novel_3	109631096
LNC_003415	novel_3	109646562
LNC_003415	novel_3	109646248
LNC_003415	novel_3	109629609
LNC_003415	novel_3	109628226
LNC_003415	novel_3	109634061
LNC_003415	novel_3	109631922
LNC_003415	novel_3	109627213
LNC_003415	novel_3	109635885
LNC_003415	novel_3	109642809
LNC_003415	novel_3	109633876
LNC_003415	novel_3	109647375
LNC_003415	novel_3	109629333
LNC_003415	novel_3	109646094
LNC_003415	novel_3	109638462
LNC_003415	novel_3	109628416
LNC_003415	novel_3	109636950
LNC_003415	novel_3	109648098
LNC_003415	novel_3	109628465
LNC_003415	novel_3	109642427
LNC_003415	novel_3	109636868
LNC_003415	novel_3	109631254
LNC_003415	novel_3	109630730
LNC_003415	novel_3	109628962
LNC_003415	novel_3	109631879
LNC_003415	novel_3	109641273
LNC_003415	novel_3	109638646
LNC_003415	novel_3	109632916
LNC_003415	novel_3	109637346
LNC_003415	novel_3	109628827
LNC_003415	novel_3	109632814
LNC_003415	novel_3	109635601
LNC_003415	novel_3	109629416
LNC_003415	novel_3	109639336
LNC_003415	novel_3	109639718
LNC_003415	novel_3	109647719
LNC_003415	novel_3	109633353
LNC_003415	novel_3	109645779
LNC_003415	novel_3	109630785
LNC_003415	novel_3	109632793
LNC_003415	novel_3	109643322
LNC_003415	novel_3	109628857
LNC_003415	novel_3	109641517
LNC_003415	novel_3	109624406
LNC_003415	novel_3	109639549
LNC_003415	novel_3	109633411
LNC_003415	novel_3	109633104
LNC_003415	novel_3	109635581
LNC_003415	novel_3	109631190
LNC_003415	novel_3	109627878
LNC_003415	novel_3	109641303
LNC_003415	novel_3	109644422
LNC_003415	novel_3	109638166
LNC_003415	novel_3	109628127
LNC_003415	novel_3	109647718
LNC_003415	novel_3	109624143
LNC_003415	novel_3	109626594
LNC_003415	novel_3	109644185
LNC_003415	novel_3	109638943
LNC_003415	novel_3	109623606
LNC_003415	novel_3	109624728
LNC_003415	novel_3	109637500
LNC_003415	novel_3	109625252
LNC_003415	novel_3	109642802
LNC_003415	novel_3	109633767
LNC_003415	novel_3	109638160
LNC_003415	novel_3	109626283
LNC_003415	novel_3	109635267
LNC_003415	novel_3	109636374
LNC_003415	novel_3	109645900
LNC_003415	novel_3	109645108
LNC_003415	novel_3	109644311
LNC_003415	novel_3	109626616
LNC_003415	novel_3	109636893
LNC_003415	novel_3	109627567
LNC_003415	novel_3	109638071
LNC_003415	novel_3	109628767
LNC_003415	novel_3	109640060
LNC_003415	novel_3	109630405
LNC_003415	novel_3	109628147
LNC_003415	novel_3	109645887
LNC_003415	novel_3	109643196
LNC_003415	novel_3	109625357
LNC_003415	novel_3	109636067
LNC_003415	novel_3	109644261
LNC_003415	novel_3	109637499
LNC_003415	novel_3	109633892
LNC_003415	novel_3	109634684
LNC_003415	novel_3	109632075
LNC_003415	novel_3	109632586
LNC_003415	novel_3	109646244
LNC_003415	novel_3	109636777
LNC_003415	novel_3	109635822
LNC_003415	novel_3	109645490
LNC_003415	novel_3	109639212
LNC_003415	novel_3	109635646
LNC_003415	novel_3	109626873
LNC_003415	novel_3	109627025
LNC_003415	novel_3	109629132
LNC_003415	novel_3	109633498
LNC_003415	novel_3	109625705
LNC_003415	novel_3	109623691
LNC_003415	novel_3	109640192
LNC_003415	novel_3	109627628
LNC_003415	novel_3	109645161
LNC_003415	novel_3	109640361
LNC_003415	novel_3	109632041
LNC_003415	novel_3	109637596
LNC_003415	novel_3	109631353
LNC_003415	novel_3	109642174
LNC_003415	novel_3	109630896
LNC_003415	novel_3	109630397
LNC_003415	novel_3	109631041
LNC_003415	novel_3	109642575
LNC_003415	novel_3	109636870
LNC_003415	novel_3	109640972
XR_002203417.1	novel_3	109628272
XR_002203417.1	novel_3	109633871
XR_002203417.1	novel_3	109633660
XR_002203417.1	novel_3	109637639
XR_002203417.1	novel_3	109633211
XR_002203417.1	novel_3	109628558
XR_002203417.1	novel_3	109638798
XR_002203417.1	novel_3	109638866
XR_002203417.1	novel_3	109631479
XR_002203417.1	novel_3	109640547
XR_002203417.1	novel_3	109635892
XR_002203417.1	novel_3	109630324
XR_002203417.1	novel_3	109640035
XR_002203417.1	novel_3	109626747
XR_002203417.1	novel_3	109637401
XR_002203417.1	novel_3	109630071
XR_002203417.1	novel_3	109628179
XR_002203417.1	novel_3	109634651
XR_002203417.1	novel_3	109629257
XR_002203417.1	novel_3	109631096
XR_002203417.1	novel_3	109646562
XR_002203417.1	novel_3	109646248
XR_002203417.1	novel_3	109629609
XR_002203417.1	novel_3	109628226
XR_002203417.1	novel_3	109634061
XR_002203417.1	novel_3	109631922
XR_002203417.1	novel_3	109627213
XR_002203417.1	novel_3	109635885
XR_002203417.1	novel_3	109642809
XR_002203417.1	novel_3	109633876
XR_002203417.1	novel_3	109647375
XR_002203417.1	novel_3	109629333
XR_002203417.1	novel_3	109646094
XR_002203417.1	novel_3	109638462
XR_002203417.1	novel_3	109628416
XR_002203417.1	novel_3	109636950
XR_002203417.1	novel_3	109648098
XR_002203417.1	novel_3	109628465
XR_002203417.1	novel_3	109642427
XR_002203417.1	novel_3	109636868
XR_002203417.1	novel_3	109631254
XR_002203417.1	novel_3	109630730
XR_002203417.1	novel_3	109628962
XR_002203417.1	novel_3	109631879
XR_002203417.1	novel_3	109641273
XR_002203417.1	novel_3	109638646
XR_002203417.1	novel_3	109632916
XR_002203417.1	novel_3	109637346
XR_002203417.1	novel_3	109628827
XR_002203417.1	novel_3	109632814
XR_002203417.1	novel_3	109635601
XR_002203417.1	novel_3	109629416
XR_002203417.1	novel_3	109639336
XR_002203417.1	novel_3	109639718
XR_002203417.1	novel_3	109647719
XR_002203417.1	novel_3	109633353
XR_002203417.1	novel_3	109645779
XR_002203417.1	novel_3	109630785
XR_002203417.1	novel_3	109632793
XR_002203417.1	novel_3	109643322
XR_002203417.1	novel_3	109628857
XR_002203417.1	novel_3	109641517
XR_002203417.1	novel_3	109624406
XR_002203417.1	novel_3	109639549
XR_002203417.1	novel_3	109633411
XR_002203417.1	novel_3	109633104
XR_002203417.1	novel_3	109635581
XR_002203417.1	novel_3	109631190
XR_002203417.1	novel_3	109627878
XR_002203417.1	novel_3	109641303
XR_002203417.1	novel_3	109644422
XR_002203417.1	novel_3	109638166
XR_002203417.1	novel_3	109628127
XR_002203417.1	novel_3	109647718
XR_002203417.1	novel_3	109624143
XR_002203417.1	novel_3	109626594
XR_002203417.1	novel_3	109644185
XR_002203417.1	novel_3	109638943
XR_002203417.1	novel_3	109623606
XR_002203417.1	novel_3	109624728
XR_002203417.1	novel_3	109637500
XR_002203417.1	novel_3	109625252
XR_002203417.1	novel_3	109642802
XR_002203417.1	novel_3	109633767
XR_002203417.1	novel_3	109638160
XR_002203417.1	novel_3	109626283
XR_002203417.1	novel_3	109635267
XR_002203417.1	novel_3	109636374
XR_002203417.1	novel_3	109645900
XR_002203417.1	novel_3	109645108
XR_002203417.1	novel_3	109644311
XR_002203417.1	novel_3	109626616
XR_002203417.1	novel_3	109636893
XR_002203417.1	novel_3	109627567
XR_002203417.1	novel_3	109638071
XR_002203417.1	novel_3	109628767
XR_002203417.1	novel_3	109640060
XR_002203417.1	novel_3	109630405
XR_002203417.1	novel_3	109628147
XR_002203417.1	novel_3	109645887
XR_002203417.1	novel_3	109643196
XR_002203417.1	novel_3	109625357
XR_002203417.1	novel_3	109636067
XR_002203417.1	novel_3	109644261
XR_002203417.1	novel_3	109637499
XR_002203417.1	novel_3	109633892
XR_002203417.1	novel_3	109634684
XR_002203417.1	novel_3	109632075
XR_002203417.1	novel_3	109632586
XR_002203417.1	novel_3	109646244
XR_002203417.1	novel_3	109636777
XR_002203417.1	novel_3	109635822
XR_002203417.1	novel_3	109645490
XR_002203417.1	novel_3	109639212
XR_002203417.1	novel_3	109635646
XR_002203417.1	novel_3	109626873
XR_002203417.1	novel_3	109627025
XR_002203417.1	novel_3	109629132
XR_002203417.1	novel_3	109633498
XR_002203417.1	novel_3	109625705
XR_002203417.1	novel_3	109623691
XR_002203417.1	novel_3	109640192
XR_002203417.1	novel_3	109627628
XR_002203417.1	novel_3	109645161
XR_002203417.1	novel_3	109640361
XR_002203417.1	novel_3	109632041
XR_002203417.1	novel_3	109637596
XR_002203417.1	novel_3	109631353
XR_002203417.1	novel_3	109642174
XR_002203417.1	novel_3	109630896
XR_002203417.1	novel_3	109630397
XR_002203417.1	novel_3	109631041
XR_002203417.1	novel_3	109642575
XR_002203417.1	novel_3	109636870
XR_002203417.1	novel_3	109640972
LNC_002022	novel_3	109628272
LNC_002022	novel_3	109633871
LNC_002022	novel_3	109633660
LNC_002022	novel_3	109637639
LNC_002022	novel_3	109633211
LNC_002022	novel_3	109628558
LNC_002022	novel_3	109638798
LNC_002022	novel_3	109638866
LNC_002022	novel_3	109631479
LNC_002022	novel_3	109640547
LNC_002022	novel_3	109635892
LNC_002022	novel_3	109630324
LNC_002022	novel_3	109640035
LNC_002022	novel_3	109626747
LNC_002022	novel_3	109637401
LNC_002022	novel_3	109630071
LNC_002022	novel_3	109628179
LNC_002022	novel_3	109634651
LNC_002022	novel_3	109629257
LNC_002022	novel_3	109631096
LNC_002022	novel_3	109646562
LNC_002022	novel_3	109646248
LNC_002022	novel_3	109629609
LNC_002022	novel_3	109628226
LNC_002022	novel_3	109634061
LNC_002022	novel_3	109631922
LNC_002022	novel_3	109627213
LNC_002022	novel_3	109635885
LNC_002022	novel_3	109642809
LNC_002022	novel_3	109633876
LNC_002022	novel_3	109647375
LNC_002022	novel_3	109629333
LNC_002022	novel_3	109646094
LNC_002022	novel_3	109638462
LNC_002022	novel_3	109628416
LNC_002022	novel_3	109636950
LNC_002022	novel_3	109648098
LNC_002022	novel_3	109628465
LNC_002022	novel_3	109642427
LNC_002022	novel_3	109636868
LNC_002022	novel_3	109631254
LNC_002022	novel_3	109630730
LNC_002022	novel_3	109628962
LNC_002022	novel_3	109631879
LNC_002022	novel_3	109641273
LNC_002022	novel_3	109638646
LNC_002022	novel_3	109632916
LNC_002022	novel_3	109637346
LNC_002022	novel_3	109628827
LNC_002022	novel_3	109632814
LNC_002022	novel_3	109635601
LNC_002022	novel_3	109629416
LNC_002022	novel_3	109639336
LNC_002022	novel_3	109639718
LNC_002022	novel_3	109647719
LNC_002022	novel_3	109633353
LNC_002022	novel_3	109645779
LNC_002022	novel_3	109630785
LNC_002022	novel_3	109632793
LNC_002022	novel_3	109643322
LNC_002022	novel_3	109628857
LNC_002022	novel_3	109641517
LNC_002022	novel_3	109624406
LNC_002022	novel_3	109639549
LNC_002022	novel_3	109633411
LNC_002022	novel_3	109633104
LNC_002022	novel_3	109635581
LNC_002022	novel_3	109631190
LNC_002022	novel_3	109627878
LNC_002022	novel_3	109641303
LNC_002022	novel_3	109644422
LNC_002022	novel_3	109638166
LNC_002022	novel_3	109628127
LNC_002022	novel_3	109647718
LNC_002022	novel_3	109624143
LNC_002022	novel_3	109626594
LNC_002022	novel_3	109644185
LNC_002022	novel_3	109638943
LNC_002022	novel_3	109623606
LNC_002022	novel_3	109624728
LNC_002022	novel_3	109637500
LNC_002022	novel_3	109625252
LNC_002022	novel_3	109642802
LNC_002022	novel_3	109633767
LNC_002022	novel_3	109638160
LNC_002022	novel_3	109626283
LNC_002022	novel_3	109635267
LNC_002022	novel_3	109636374
LNC_002022	novel_3	109645900
LNC_002022	novel_3	109645108
LNC_002022	novel_3	109644311
LNC_002022	novel_3	109626616
LNC_002022	novel_3	109636893
LNC_002022	novel_3	109627567
LNC_002022	novel_3	109638071
LNC_002022	novel_3	109628767
LNC_002022	novel_3	109640060
LNC_002022	novel_3	109630405
LNC_002022	novel_3	109628147
LNC_002022	novel_3	109645887
LNC_002022	novel_3	109643196
LNC_002022	novel_3	109625357
LNC_002022	novel_3	109636067
LNC_002022	novel_3	109644261
LNC_002022	novel_3	109637499
LNC_002022	novel_3	109633892
LNC_002022	novel_3	109634684
LNC_002022	novel_3	109632075
LNC_002022	novel_3	109632586
LNC_002022	novel_3	109646244
LNC_002022	novel_3	109636777
LNC_002022	novel_3	109635822
LNC_002022	novel_3	109645490
LNC_002022	novel_3	109639212
LNC_002022	novel_3	109635646
LNC_002022	novel_3	109626873
LNC_002022	novel_3	109627025
LNC_002022	novel_3	109629132
LNC_002022	novel_3	109633498
LNC_002022	novel_3	109625705
LNC_002022	novel_3	109623691
LNC_002022	novel_3	109640192
LNC_002022	novel_3	109627628
LNC_002022	novel_3	109645161
LNC_002022	novel_3	109640361
LNC_002022	novel_3	109632041
LNC_002022	novel_3	109637596
LNC_002022	novel_3	109631353
LNC_002022	novel_3	109642174
LNC_002022	novel_3	109630896
LNC_002022	novel_3	109630397
LNC_002022	novel_3	109631041
LNC_002022	novel_3	109642575
LNC_002022	novel_3	109636870
LNC_002022	novel_3	109640972
LNC_003414	novel_3	109628272
LNC_003414	novel_3	109633871
LNC_003414	novel_3	109633660
LNC_003414	novel_3	109637639
LNC_003414	novel_3	109633211
LNC_003414	novel_3	109628558
LNC_003414	novel_3	109638798
LNC_003414	novel_3	109638866
LNC_003414	novel_3	109631479
LNC_003414	novel_3	109640547
LNC_003414	novel_3	109635892
LNC_003414	novel_3	109630324
LNC_003414	novel_3	109640035
LNC_003414	novel_3	109626747
LNC_003414	novel_3	109637401
LNC_003414	novel_3	109630071
LNC_003414	novel_3	109628179
LNC_003414	novel_3	109634651
LNC_003414	novel_3	109629257
LNC_003414	novel_3	109631096
LNC_003414	novel_3	109646562
LNC_003414	novel_3	109646248
LNC_003414	novel_3	109629609
LNC_003414	novel_3	109628226
LNC_003414	novel_3	109634061
LNC_003414	novel_3	109631922
LNC_003414	novel_3	109627213
LNC_003414	novel_3	109635885
LNC_003414	novel_3	109642809
LNC_003414	novel_3	109633876
LNC_003414	novel_3	109647375
LNC_003414	novel_3	109629333
LNC_003414	novel_3	109646094
LNC_003414	novel_3	109638462
LNC_003414	novel_3	109628416
LNC_003414	novel_3	109636950
LNC_003414	novel_3	109648098
LNC_003414	novel_3	109628465
LNC_003414	novel_3	109642427
LNC_003414	novel_3	109636868
LNC_003414	novel_3	109631254
LNC_003414	novel_3	109630730
LNC_003414	novel_3	109628962
LNC_003414	novel_3	109631879
LNC_003414	novel_3	109641273
LNC_003414	novel_3	109638646
LNC_003414	novel_3	109632916
LNC_003414	novel_3	109637346
LNC_003414	novel_3	109628827
LNC_003414	novel_3	109632814
LNC_003414	novel_3	109635601
LNC_003414	novel_3	109629416
LNC_003414	novel_3	109639336
LNC_003414	novel_3	109639718
LNC_003414	novel_3	109647719
LNC_003414	novel_3	109633353
LNC_003414	novel_3	109645779
LNC_003414	novel_3	109630785
LNC_003414	novel_3	109632793
LNC_003414	novel_3	109643322
LNC_003414	novel_3	109628857
LNC_003414	novel_3	109641517
LNC_003414	novel_3	109624406
LNC_003414	novel_3	109639549
LNC_003414	novel_3	109633411
LNC_003414	novel_3	109633104
LNC_003414	novel_3	109635581
LNC_003414	novel_3	109631190
LNC_003414	novel_3	109627878
LNC_003414	novel_3	109641303
LNC_003414	novel_3	109644422
LNC_003414	novel_3	109638166
LNC_003414	novel_3	109628127
LNC_003414	novel_3	109647718
LNC_003414	novel_3	109624143
LNC_003414	novel_3	109626594
LNC_003414	novel_3	109644185
LNC_003414	novel_3	109638943
LNC_003414	novel_3	109623606
LNC_003414	novel_3	109624728
LNC_003414	novel_3	109637500
LNC_003414	novel_3	109625252
LNC_003414	novel_3	109642802
LNC_003414	novel_3	109633767
LNC_003414	novel_3	109638160
LNC_003414	novel_3	109626283
LNC_003414	novel_3	109635267
LNC_003414	novel_3	109636374
LNC_003414	novel_3	109645900
LNC_003414	novel_3	109645108
LNC_003414	novel_3	109644311
LNC_003414	novel_3	109626616
LNC_003414	novel_3	109636893
LNC_003414	novel_3	109627567
LNC_003414	novel_3	109638071
LNC_003414	novel_3	109628767
LNC_003414	novel_3	109640060
LNC_003414	novel_3	109630405
LNC_003414	novel_3	109628147
LNC_003414	novel_3	109645887
LNC_003414	novel_3	109643196
LNC_003414	novel_3	109625357
LNC_003414	novel_3	109636067
LNC_003414	novel_3	109644261
LNC_003414	novel_3	109637499
LNC_003414	novel_3	109633892
LNC_003414	novel_3	109634684
LNC_003414	novel_3	109632075
LNC_003414	novel_3	109632586
LNC_003414	novel_3	109646244
LNC_003414	novel_3	109636777
LNC_003414	novel_3	109635822
LNC_003414	novel_3	109645490
LNC_003414	novel_3	109639212
LNC_003414	novel_3	109635646
LNC_003414	novel_3	109626873
LNC_003414	novel_3	109627025
LNC_003414	novel_3	109629132
LNC_003414	novel_3	109633498
LNC_003414	novel_3	109625705
LNC_003414	novel_3	109623691
LNC_003414	novel_3	109640192
LNC_003414	novel_3	109627628
LNC_003414	novel_3	109645161
LNC_003414	novel_3	109640361
LNC_003414	novel_3	109632041
LNC_003414	novel_3	109637596
LNC_003414	novel_3	109631353
LNC_003414	novel_3	109642174
LNC_003414	novel_3	109630896
LNC_003414	novel_3	109630397
LNC_003414	novel_3	109631041
LNC_003414	novel_3	109642575
LNC_003414	novel_3	109636870
LNC_003414	novel_3	109640972
LNC_000083	novel_265	109633638
LNC_000083	novel_265	109634512
LNC_000083	novel_265	109625036
LNC_000083	novel_265	109635822
LNC_000083	novel_265	109634561
LNC_000083	novel_265	109646044
LNC_000083	novel_265	109644963
LNC_000083	novel_265	109631668
LNC_000083	novel_265	109645203
LNC_000083	novel_265	109635709
LNC_000083	novel_265	109636097
LNC_000083	novel_265	109641468
LNC_000083	novel_265	109630522
LNC_000083	novel_265	109633803
LNC_000083	novel_265	109636613
LNC_000083	novel_265	109627152
LNC_000083	novel_265	109625825
LNC_000083	novel_265	109637982
LNC_000083	novel_265	109631404
LNC_000083	novel_265	109633743
LNC_000083	novel_265	109625663
LNC_000083	novel_265	109630397
LNC_000083	novel_265	109638446
LNC_000083	novel_265	109624893
LNC_000083	novel_265	109625069
LNC_000083	novel_265	109630913
LNC_000083	novel_265	109643382
LNC_000083	novel_265	109635635
LNC_000083	novel_265	109639916
LNC_000083	novel_265	109635825
LNC_000083	novel_265	109642241
LNC_000083	novel_265	109626874
LNC_000083	novel_265	109641016
LNC_000083	novel_265	109638822
LNC_000083	novel_265	109637920
LNC_000083	novel_265	109640926
LNC_000083	novel_265	109627574
LNC_000083	novel_265	109637388
LNC_000083	novel_265	109640874
LNC_000083	novel_265	109624405
LNC_000083	novel_265	109627646
LNC_000083	novel_265	109628657
LNC_000083	novel_265	109639336
LNC_000083	novel_265	109636767
LNC_000083	novel_265	109642063
LNC_000083	novel_265	109625985
LNC_000083	novel_265	109638850
LNC_000083	novel_265	109625538
LNC_000083	novel_265	109645202
LNC_000083	novel_265	109627544
LNC_000083	novel_265	109639829
LNC_000083	novel_265	109627203
LNC_000083	novel_265	109628072
LNC_000083	novel_265	109643946
LNC_000083	novel_265	109640681
LNC_000083	novel_265	109637058
LNC_000083	novel_265	109642382
LNC_000083	novel_265	109637070
LNC_000083	novel_265	109633355
LNC_000083	novel_265	109644883
LNC_000083	novel_265	109632746
LNC_000083	novel_265	109632348
LNC_000083	novel_265	109631190
LNC_000083	novel_265	109632703
LNC_000083	novel_265	109627837
LNC_000083	novel_265	109633660
LNC_000083	novel_265	109627554
LNC_000083	novel_265	109626477
LNC_000083	novel_265	109623856
LNC_000083	novel_265	109631544
LNC_000083	novel_265	109635581
LNC_000083	novel_265	109637107
LNC_000083	novel_265	109639807
LNC_000083	novel_265	109639228
LNC_000083	novel_265	109627013
LNC_000083	novel_265	109626453
LNC_000083	novel_265	109626832
LNC_000083	novel_265	109638841
LNC_000083	novel_265	109637704
LNC_000083	novel_265	109631527
LNC_000083	novel_265	109627093
LNC_000083	novel_265	109634003
LNC_000083	novel_265	109631824
LNC_000083	novel_265	109630676
LNC_000083	novel_265	109631898
LNC_000083	novel_265	109635497
LNC_000083	novel_265	109628154
LNC_000083	novel_265	109643798
LNC_000083	novel_265	109634570
LNC_000083	novel_265	109639415
LNC_000083	novel_265	109643232
LNC_000083	novel_265	109635061
LNC_000083	novel_265	109639041
LNC_000083	novel_265	109634651
LNC_000083	novel_265	109627869
LNC_000083	novel_265	109648174
LNC_000083	novel_265	109639592
LNC_000083	novel_265	109642823
LNC_000083	novel_265	109632190
LNC_000083	novel_265	109639162
LNC_000083	novel_265	109634997
LNC_000083	novel_265	109624481
LNC_000083	novel_265	109637401
LNC_000083	novel_265	109644431
LNC_000083	novel_265	109635616
LNC_000083	novel_265	109631780
LNC_000083	novel_265	109634328
LNC_000083	novel_265	109631532
LNC_000083	novel_265	109642662
LNC_000083	novel_265	109633216
LNC_000083	novel_265	109644941
LNC_000083	novel_265	109635198
LNC_000083	novel_265	109634617
LNC_000083	novel_265	109636406
LNC_000083	novel_265	109638943
XR_002203417.1	novel_265	109633638
XR_002203417.1	novel_265	109634512
XR_002203417.1	novel_265	109625036
XR_002203417.1	novel_265	109635822
XR_002203417.1	novel_265	109634561
XR_002203417.1	novel_265	109646044
XR_002203417.1	novel_265	109644963
XR_002203417.1	novel_265	109631668
XR_002203417.1	novel_265	109645203
XR_002203417.1	novel_265	109635709
XR_002203417.1	novel_265	109636097
XR_002203417.1	novel_265	109641468
XR_002203417.1	novel_265	109630522
XR_002203417.1	novel_265	109633803
XR_002203417.1	novel_265	109636613
XR_002203417.1	novel_265	109627152
XR_002203417.1	novel_265	109625825
XR_002203417.1	novel_265	109637982
XR_002203417.1	novel_265	109631404
XR_002203417.1	novel_265	109633743
XR_002203417.1	novel_265	109625663
XR_002203417.1	novel_265	109630397
XR_002203417.1	novel_265	109638446
XR_002203417.1	novel_265	109624893
XR_002203417.1	novel_265	109625069
XR_002203417.1	novel_265	109630913
XR_002203417.1	novel_265	109643382
XR_002203417.1	novel_265	109635635
XR_002203417.1	novel_265	109639916
XR_002203417.1	novel_265	109635825
XR_002203417.1	novel_265	109642241
XR_002203417.1	novel_265	109626874
XR_002203417.1	novel_265	109641016
XR_002203417.1	novel_265	109638822
XR_002203417.1	novel_265	109637920
XR_002203417.1	novel_265	109640926
XR_002203417.1	novel_265	109627574
XR_002203417.1	novel_265	109637388
XR_002203417.1	novel_265	109640874
XR_002203417.1	novel_265	109624405
XR_002203417.1	novel_265	109627646
XR_002203417.1	novel_265	109628657
XR_002203417.1	novel_265	109639336
XR_002203417.1	novel_265	109636767
XR_002203417.1	novel_265	109642063
XR_002203417.1	novel_265	109625985
XR_002203417.1	novel_265	109638850
XR_002203417.1	novel_265	109625538
XR_002203417.1	novel_265	109645202
XR_002203417.1	novel_265	109627544
XR_002203417.1	novel_265	109639829
XR_002203417.1	novel_265	109627203
XR_002203417.1	novel_265	109628072
XR_002203417.1	novel_265	109643946
XR_002203417.1	novel_265	109640681
XR_002203417.1	novel_265	109637058
XR_002203417.1	novel_265	109642382
XR_002203417.1	novel_265	109637070
XR_002203417.1	novel_265	109633355
XR_002203417.1	novel_265	109644883
XR_002203417.1	novel_265	109632746
XR_002203417.1	novel_265	109632348
XR_002203417.1	novel_265	109631190
XR_002203417.1	novel_265	109632703
XR_002203417.1	novel_265	109627837
XR_002203417.1	novel_265	109633660
XR_002203417.1	novel_265	109627554
XR_002203417.1	novel_265	109626477
XR_002203417.1	novel_265	109623856
XR_002203417.1	novel_265	109631544
XR_002203417.1	novel_265	109635581
XR_002203417.1	novel_265	109637107
XR_002203417.1	novel_265	109639807
XR_002203417.1	novel_265	109639228
XR_002203417.1	novel_265	109627013
XR_002203417.1	novel_265	109626453
XR_002203417.1	novel_265	109626832
XR_002203417.1	novel_265	109638841
XR_002203417.1	novel_265	109637704
XR_002203417.1	novel_265	109631527
XR_002203417.1	novel_265	109627093
XR_002203417.1	novel_265	109634003
XR_002203417.1	novel_265	109631824
XR_002203417.1	novel_265	109630676
XR_002203417.1	novel_265	109631898
XR_002203417.1	novel_265	109635497
XR_002203417.1	novel_265	109628154
XR_002203417.1	novel_265	109643798
XR_002203417.1	novel_265	109634570
XR_002203417.1	novel_265	109639415
XR_002203417.1	novel_265	109643232
XR_002203417.1	novel_265	109635061
XR_002203417.1	novel_265	109639041
XR_002203417.1	novel_265	109634651
XR_002203417.1	novel_265	109627869
XR_002203417.1	novel_265	109648174
XR_002203417.1	novel_265	109639592
XR_002203417.1	novel_265	109642823
XR_002203417.1	novel_265	109632190
XR_002203417.1	novel_265	109639162
XR_002203417.1	novel_265	109634997
XR_002203417.1	novel_265	109624481
XR_002203417.1	novel_265	109637401
XR_002203417.1	novel_265	109644431
XR_002203417.1	novel_265	109635616
XR_002203417.1	novel_265	109631780
XR_002203417.1	novel_265	109634328
XR_002203417.1	novel_265	109631532
XR_002203417.1	novel_265	109642662
XR_002203417.1	novel_265	109633216
XR_002203417.1	novel_265	109644941
XR_002203417.1	novel_265	109635198
XR_002203417.1	novel_265	109634617
XR_002203417.1	novel_265	109636406
XR_002203417.1	novel_265	109638943
LNC_000030	novel_265	109633638
LNC_000030	novel_265	109634512
LNC_000030	novel_265	109625036
LNC_000030	novel_265	109635822
LNC_000030	novel_265	109634561
LNC_000030	novel_265	109646044
LNC_000030	novel_265	109644963
LNC_000030	novel_265	109631668
LNC_000030	novel_265	109645203
LNC_000030	novel_265	109635709
LNC_000030	novel_265	109636097
LNC_000030	novel_265	109641468
LNC_000030	novel_265	109630522
LNC_000030	novel_265	109633803
LNC_000030	novel_265	109636613
LNC_000030	novel_265	109627152
LNC_000030	novel_265	109625825
LNC_000030	novel_265	109637982
LNC_000030	novel_265	109631404
LNC_000030	novel_265	109633743
LNC_000030	novel_265	109625663
LNC_000030	novel_265	109630397
LNC_000030	novel_265	109638446
LNC_000030	novel_265	109624893
LNC_000030	novel_265	109625069
LNC_000030	novel_265	109630913
LNC_000030	novel_265	109643382
LNC_000030	novel_265	109635635
LNC_000030	novel_265	109639916
LNC_000030	novel_265	109635825
LNC_000030	novel_265	109642241
LNC_000030	novel_265	109626874
LNC_000030	novel_265	109641016
LNC_000030	novel_265	109638822
LNC_000030	novel_265	109637920
LNC_000030	novel_265	109640926
LNC_000030	novel_265	109627574
LNC_000030	novel_265	109637388
LNC_000030	novel_265	109640874
LNC_000030	novel_265	109624405
LNC_000030	novel_265	109627646
LNC_000030	novel_265	109628657
LNC_000030	novel_265	109639336
LNC_000030	novel_265	109636767
LNC_000030	novel_265	109642063
LNC_000030	novel_265	109625985
LNC_000030	novel_265	109638850
LNC_000030	novel_265	109625538
LNC_000030	novel_265	109645202
LNC_000030	novel_265	109627544
LNC_000030	novel_265	109639829
LNC_000030	novel_265	109627203
LNC_000030	novel_265	109628072
LNC_000030	novel_265	109643946
LNC_000030	novel_265	109640681
LNC_000030	novel_265	109637058
LNC_000030	novel_265	109642382
LNC_000030	novel_265	109637070
LNC_000030	novel_265	109633355
LNC_000030	novel_265	109644883
LNC_000030	novel_265	109632746
LNC_000030	novel_265	109632348
LNC_000030	novel_265	109631190
LNC_000030	novel_265	109632703
LNC_000030	novel_265	109627837
LNC_000030	novel_265	109633660
LNC_000030	novel_265	109627554
LNC_000030	novel_265	109626477
LNC_000030	novel_265	109623856
LNC_000030	novel_265	109631544
LNC_000030	novel_265	109635581
LNC_000030	novel_265	109637107
LNC_000030	novel_265	109639807
LNC_000030	novel_265	109639228
LNC_000030	novel_265	109627013
LNC_000030	novel_265	109626453
LNC_000030	novel_265	109626832
LNC_000030	novel_265	109638841
LNC_000030	novel_265	109637704
LNC_000030	novel_265	109631527
LNC_000030	novel_265	109627093
LNC_000030	novel_265	109634003
LNC_000030	novel_265	109631824
LNC_000030	novel_265	109630676
LNC_000030	novel_265	109631898
LNC_000030	novel_265	109635497
LNC_000030	novel_265	109628154
LNC_000030	novel_265	109643798
LNC_000030	novel_265	109634570
LNC_000030	novel_265	109639415
LNC_000030	novel_265	109643232
LNC_000030	novel_265	109635061
LNC_000030	novel_265	109639041
LNC_000030	novel_265	109634651
LNC_000030	novel_265	109627869
LNC_000030	novel_265	109648174
LNC_000030	novel_265	109639592
LNC_000030	novel_265	109642823
LNC_000030	novel_265	109632190
LNC_000030	novel_265	109639162
LNC_000030	novel_265	109634997
LNC_000030	novel_265	109624481
LNC_000030	novel_265	109637401
LNC_000030	novel_265	109644431
LNC_000030	novel_265	109635616
LNC_000030	novel_265	109631780
LNC_000030	novel_265	109634328
LNC_000030	novel_265	109631532
LNC_000030	novel_265	109642662
LNC_000030	novel_265	109633216
LNC_000030	novel_265	109644941
LNC_000030	novel_265	109635198
LNC_000030	novel_265	109634617
LNC_000030	novel_265	109636406
LNC_000030	novel_265	109638943
LNC_002022	novel_265	109633638
LNC_002022	novel_265	109634512
LNC_002022	novel_265	109625036
LNC_002022	novel_265	109635822
LNC_002022	novel_265	109634561
LNC_002022	novel_265	109646044
LNC_002022	novel_265	109644963
LNC_002022	novel_265	109631668
LNC_002022	novel_265	109645203
LNC_002022	novel_265	109635709
LNC_002022	novel_265	109636097
LNC_002022	novel_265	109641468
LNC_002022	novel_265	109630522
LNC_002022	novel_265	109633803
LNC_002022	novel_265	109636613
LNC_002022	novel_265	109627152
LNC_002022	novel_265	109625825
LNC_002022	novel_265	109637982
LNC_002022	novel_265	109631404
LNC_002022	novel_265	109633743
LNC_002022	novel_265	109625663
LNC_002022	novel_265	109630397
LNC_002022	novel_265	109638446
LNC_002022	novel_265	109624893
LNC_002022	novel_265	109625069
LNC_002022	novel_265	109630913
LNC_002022	novel_265	109643382
LNC_002022	novel_265	109635635
LNC_002022	novel_265	109639916
LNC_002022	novel_265	109635825
LNC_002022	novel_265	109642241
LNC_002022	novel_265	109626874
LNC_002022	novel_265	109641016
LNC_002022	novel_265	109638822
LNC_002022	novel_265	109637920
LNC_002022	novel_265	109640926
LNC_002022	novel_265	109627574
LNC_002022	novel_265	109637388
LNC_002022	novel_265	109640874
LNC_002022	novel_265	109624405
LNC_002022	novel_265	109627646
LNC_002022	novel_265	109628657
LNC_002022	novel_265	109639336
LNC_002022	novel_265	109636767
LNC_002022	novel_265	109642063
LNC_002022	novel_265	109625985
LNC_002022	novel_265	109638850
LNC_002022	novel_265	109625538
LNC_002022	novel_265	109645202
LNC_002022	novel_265	109627544
LNC_002022	novel_265	109639829
LNC_002022	novel_265	109627203
LNC_002022	novel_265	109628072
LNC_002022	novel_265	109643946
LNC_002022	novel_265	109640681
LNC_002022	novel_265	109637058
LNC_002022	novel_265	109642382
LNC_002022	novel_265	109637070
LNC_002022	novel_265	109633355
LNC_002022	novel_265	109644883
LNC_002022	novel_265	109632746
LNC_002022	novel_265	109632348
LNC_002022	novel_265	109631190
LNC_002022	novel_265	109632703
LNC_002022	novel_265	109627837
LNC_002022	novel_265	109633660
LNC_002022	novel_265	109627554
LNC_002022	novel_265	109626477
LNC_002022	novel_265	109623856
LNC_002022	novel_265	109631544
LNC_002022	novel_265	109635581
LNC_002022	novel_265	109637107
LNC_002022	novel_265	109639807
LNC_002022	novel_265	109639228
LNC_002022	novel_265	109627013
LNC_002022	novel_265	109626453
LNC_002022	novel_265	109626832
LNC_002022	novel_265	109638841
LNC_002022	novel_265	109637704
LNC_002022	novel_265	109631527
LNC_002022	novel_265	109627093
LNC_002022	novel_265	109634003
LNC_002022	novel_265	109631824
LNC_002022	novel_265	109630676
LNC_002022	novel_265	109631898
LNC_002022	novel_265	109635497
LNC_002022	novel_265	109628154
LNC_002022	novel_265	109643798
LNC_002022	novel_265	109634570
LNC_002022	novel_265	109639415
LNC_002022	novel_265	109643232
LNC_002022	novel_265	109635061
LNC_002022	novel_265	109639041
LNC_002022	novel_265	109634651
LNC_002022	novel_265	109627869
LNC_002022	novel_265	109648174
LNC_002022	novel_265	109639592
LNC_002022	novel_265	109642823
LNC_002022	novel_265	109632190
LNC_002022	novel_265	109639162
LNC_002022	novel_265	109634997
LNC_002022	novel_265	109624481
LNC_002022	novel_265	109637401
LNC_002022	novel_265	109644431
LNC_002022	novel_265	109635616
LNC_002022	novel_265	109631780
LNC_002022	novel_265	109634328
LNC_002022	novel_265	109631532
LNC_002022	novel_265	109642662
LNC_002022	novel_265	109633216
LNC_002022	novel_265	109644941
LNC_002022	novel_265	109635198
LNC_002022	novel_265	109634617
LNC_002022	novel_265	109636406
LNC_002022	novel_265	109638943
LNC_003432	novel_265	109633638
LNC_003432	novel_265	109634512
LNC_003432	novel_265	109625036
LNC_003432	novel_265	109635822
LNC_003432	novel_265	109634561
LNC_003432	novel_265	109646044
LNC_003432	novel_265	109644963
LNC_003432	novel_265	109631668
LNC_003432	novel_265	109645203
LNC_003432	novel_265	109635709
LNC_003432	novel_265	109636097
LNC_003432	novel_265	109641468
LNC_003432	novel_265	109630522
LNC_003432	novel_265	109633803
LNC_003432	novel_265	109636613
LNC_003432	novel_265	109627152
LNC_003432	novel_265	109625825
LNC_003432	novel_265	109637982
LNC_003432	novel_265	109631404
LNC_003432	novel_265	109633743
LNC_003432	novel_265	109625663
LNC_003432	novel_265	109630397
LNC_003432	novel_265	109638446
LNC_003432	novel_265	109624893
LNC_003432	novel_265	109625069
LNC_003432	novel_265	109630913
LNC_003432	novel_265	109643382
LNC_003432	novel_265	109635635
LNC_003432	novel_265	109639916
LNC_003432	novel_265	109635825
LNC_003432	novel_265	109642241
LNC_003432	novel_265	109626874
LNC_003432	novel_265	109641016
LNC_003432	novel_265	109638822
LNC_003432	novel_265	109637920
LNC_003432	novel_265	109640926
LNC_003432	novel_265	109627574
LNC_003432	novel_265	109637388
LNC_003432	novel_265	109640874
LNC_003432	novel_265	109624405
LNC_003432	novel_265	109627646
LNC_003432	novel_265	109628657
LNC_003432	novel_265	109639336
LNC_003432	novel_265	109636767
LNC_003432	novel_265	109642063
LNC_003432	novel_265	109625985
LNC_003432	novel_265	109638850
LNC_003432	novel_265	109625538
LNC_003432	novel_265	109645202
LNC_003432	novel_265	109627544
LNC_003432	novel_265	109639829
LNC_003432	novel_265	109627203
LNC_003432	novel_265	109628072
LNC_003432	novel_265	109643946
LNC_003432	novel_265	109640681
LNC_003432	novel_265	109637058
LNC_003432	novel_265	109642382
LNC_003432	novel_265	109637070
LNC_003432	novel_265	109633355
LNC_003432	novel_265	109644883
LNC_003432	novel_265	109632746
LNC_003432	novel_265	109632348
LNC_003432	novel_265	109631190
LNC_003432	novel_265	109632703
LNC_003432	novel_265	109627837
LNC_003432	novel_265	109633660
LNC_003432	novel_265	109627554
LNC_003432	novel_265	109626477
LNC_003432	novel_265	109623856
LNC_003432	novel_265	109631544
LNC_003432	novel_265	109635581
LNC_003432	novel_265	109637107
LNC_003432	novel_265	109639807
LNC_003432	novel_265	109639228
LNC_003432	novel_265	109627013
LNC_003432	novel_265	109626453
LNC_003432	novel_265	109626832
LNC_003432	novel_265	109638841
LNC_003432	novel_265	109637704
LNC_003432	novel_265	109631527
LNC_003432	novel_265	109627093
LNC_003432	novel_265	109634003
LNC_003432	novel_265	109631824
LNC_003432	novel_265	109630676
LNC_003432	novel_265	109631898
LNC_003432	novel_265	109635497
LNC_003432	novel_265	109628154
LNC_003432	novel_265	109643798
LNC_003432	novel_265	109634570
LNC_003432	novel_265	109639415
LNC_003432	novel_265	109643232
LNC_003432	novel_265	109635061
LNC_003432	novel_265	109639041
LNC_003432	novel_265	109634651
LNC_003432	novel_265	109627869
LNC_003432	novel_265	109648174
LNC_003432	novel_265	109639592
LNC_003432	novel_265	109642823
LNC_003432	novel_265	109632190
LNC_003432	novel_265	109639162
LNC_003432	novel_265	109634997
LNC_003432	novel_265	109624481
LNC_003432	novel_265	109637401
LNC_003432	novel_265	109644431
LNC_003432	novel_265	109635616
LNC_003432	novel_265	109631780
LNC_003432	novel_265	109634328
LNC_003432	novel_265	109631532
LNC_003432	novel_265	109642662
LNC_003432	novel_265	109633216
LNC_003432	novel_265	109644941
LNC_003432	novel_265	109635198
LNC_003432	novel_265	109634617
LNC_003432	novel_265	109636406
LNC_003432	novel_265	109638943
XR_002203259.1	novel_265	109633638
XR_002203259.1	novel_265	109634512
XR_002203259.1	novel_265	109625036
XR_002203259.1	novel_265	109635822
XR_002203259.1	novel_265	109634561
XR_002203259.1	novel_265	109646044
XR_002203259.1	novel_265	109644963
XR_002203259.1	novel_265	109631668
XR_002203259.1	novel_265	109645203
XR_002203259.1	novel_265	109635709
XR_002203259.1	novel_265	109636097
XR_002203259.1	novel_265	109641468
XR_002203259.1	novel_265	109630522
XR_002203259.1	novel_265	109633803
XR_002203259.1	novel_265	109636613
XR_002203259.1	novel_265	109627152
XR_002203259.1	novel_265	109625825
XR_002203259.1	novel_265	109637982
XR_002203259.1	novel_265	109631404
XR_002203259.1	novel_265	109633743
XR_002203259.1	novel_265	109625663
XR_002203259.1	novel_265	109630397
XR_002203259.1	novel_265	109638446
XR_002203259.1	novel_265	109624893
XR_002203259.1	novel_265	109625069
XR_002203259.1	novel_265	109630913
XR_002203259.1	novel_265	109643382
XR_002203259.1	novel_265	109635635
XR_002203259.1	novel_265	109639916
XR_002203259.1	novel_265	109635825
XR_002203259.1	novel_265	109642241
XR_002203259.1	novel_265	109626874
XR_002203259.1	novel_265	109641016
XR_002203259.1	novel_265	109638822
XR_002203259.1	novel_265	109637920
XR_002203259.1	novel_265	109640926
XR_002203259.1	novel_265	109627574
XR_002203259.1	novel_265	109637388
XR_002203259.1	novel_265	109640874
XR_002203259.1	novel_265	109624405
XR_002203259.1	novel_265	109627646
XR_002203259.1	novel_265	109628657
XR_002203259.1	novel_265	109639336
XR_002203259.1	novel_265	109636767
XR_002203259.1	novel_265	109642063
XR_002203259.1	novel_265	109625985
XR_002203259.1	novel_265	109638850
XR_002203259.1	novel_265	109625538
XR_002203259.1	novel_265	109645202
XR_002203259.1	novel_265	109627544
XR_002203259.1	novel_265	109639829
XR_002203259.1	novel_265	109627203
XR_002203259.1	novel_265	109628072
XR_002203259.1	novel_265	109643946
XR_002203259.1	novel_265	109640681
XR_002203259.1	novel_265	109637058
XR_002203259.1	novel_265	109642382
XR_002203259.1	novel_265	109637070
XR_002203259.1	novel_265	109633355
XR_002203259.1	novel_265	109644883
XR_002203259.1	novel_265	109632746
XR_002203259.1	novel_265	109632348
XR_002203259.1	novel_265	109631190
XR_002203259.1	novel_265	109632703
XR_002203259.1	novel_265	109627837
XR_002203259.1	novel_265	109633660
XR_002203259.1	novel_265	109627554
XR_002203259.1	novel_265	109626477
XR_002203259.1	novel_265	109623856
XR_002203259.1	novel_265	109631544
XR_002203259.1	novel_265	109635581
XR_002203259.1	novel_265	109637107
XR_002203259.1	novel_265	109639807
XR_002203259.1	novel_265	109639228
XR_002203259.1	novel_265	109627013
XR_002203259.1	novel_265	109626453
XR_002203259.1	novel_265	109626832
XR_002203259.1	novel_265	109638841
XR_002203259.1	novel_265	109637704
XR_002203259.1	novel_265	109631527
XR_002203259.1	novel_265	109627093
XR_002203259.1	novel_265	109634003
XR_002203259.1	novel_265	109631824
XR_002203259.1	novel_265	109630676
XR_002203259.1	novel_265	109631898
XR_002203259.1	novel_265	109635497
XR_002203259.1	novel_265	109628154
XR_002203259.1	novel_265	109643798
XR_002203259.1	novel_265	109634570
XR_002203259.1	novel_265	109639415
XR_002203259.1	novel_265	109643232
XR_002203259.1	novel_265	109635061
XR_002203259.1	novel_265	109639041
XR_002203259.1	novel_265	109634651
XR_002203259.1	novel_265	109627869
XR_002203259.1	novel_265	109648174
XR_002203259.1	novel_265	109639592
XR_002203259.1	novel_265	109642823
XR_002203259.1	novel_265	109632190
XR_002203259.1	novel_265	109639162
XR_002203259.1	novel_265	109634997
XR_002203259.1	novel_265	109624481
XR_002203259.1	novel_265	109637401
XR_002203259.1	novel_265	109644431
XR_002203259.1	novel_265	109635616
XR_002203259.1	novel_265	109631780
XR_002203259.1	novel_265	109634328
XR_002203259.1	novel_265	109631532
XR_002203259.1	novel_265	109642662
XR_002203259.1	novel_265	109633216
XR_002203259.1	novel_265	109644941
XR_002203259.1	novel_265	109635198
XR_002203259.1	novel_265	109634617
XR_002203259.1	novel_265	109636406
XR_002203259.1	novel_265	109638943
XR_002203232.1	novel_265	109633638
XR_002203232.1	novel_265	109634512
XR_002203232.1	novel_265	109625036
XR_002203232.1	novel_265	109635822
XR_002203232.1	novel_265	109634561
XR_002203232.1	novel_265	109646044
XR_002203232.1	novel_265	109644963
XR_002203232.1	novel_265	109631668
XR_002203232.1	novel_265	109645203
XR_002203232.1	novel_265	109635709
XR_002203232.1	novel_265	109636097
XR_002203232.1	novel_265	109641468
XR_002203232.1	novel_265	109630522
XR_002203232.1	novel_265	109633803
XR_002203232.1	novel_265	109636613
XR_002203232.1	novel_265	109627152
[truncated: 23,846 more rows]

## Sheet: H8 VS H0
lncRNA	miRNA	gene
LNC_000378	novel_272	109634236
LNC_000378	novel_272	109645569
LNC_000378	novel_272	109632974
LNC_000378	novel_272	109625689
LNC_000378	novel_272	109631139
LNC_000378	novel_272	109639754
LNC_000378	novel_272	109632311
LNC_000378	novel_272	109632412
LNC_000378	novel_272	109637472
LNC_000378	novel_272	109628113
LNC_000378	novel_272	109625985
LNC_000378	novel_272	109626899
LNC_000378	novel_272	109642264
LNC_000378	novel_272	109632586
LNC_000378	novel_272	109640088
LNC_000378	novel_272	109626104
LNC_000378	novel_272	109632171
LNC_002503	novel_272	109634236
LNC_002503	novel_272	109645569
LNC_002503	novel_272	109632974
LNC_002503	novel_272	109625689
LNC_002503	novel_272	109631139
LNC_002503	novel_272	109639754
LNC_002503	novel_272	109632311
LNC_002503	novel_272	109632412
LNC_002503	novel_272	109637472
LNC_002503	novel_272	109628113
LNC_002503	novel_272	109625985
LNC_002503	novel_272	109626899
LNC_002503	novel_272	109642264
LNC_002503	novel_272	109632586
LNC_002503	novel_272	109640088
LNC_002503	novel_272	109626104
LNC_002503	novel_272	109632171
LNC_000676	novel_272	109634236
LNC_000676	novel_272	109645569
LNC_000676	novel_272	109632974
LNC_000676	novel_272	109625689
LNC_000676	novel_272	109631139
LNC_000676	novel_272	109639754
LNC_000676	novel_272	109632311
LNC_000676	novel_272	109632412
LNC_000676	novel_272	109637472
LNC_000676	novel_272	109628113
LNC_000676	novel_272	109625985
LNC_000676	novel_272	109626899
LNC_000676	novel_272	109642264
LNC_000676	novel_272	109632586
LNC_000676	novel_272	109640088
LNC_000676	novel_272	109626104
LNC_000676	novel_272	109632171
LNC_002486	novel_272	109634236
LNC_002486	novel_272	109645569
LNC_002486	novel_272	109632974
LNC_002486	novel_272	109625689
LNC_002486	novel_272	109631139
LNC_002486	novel_272	109639754
LNC_002486	novel_272	109632311
LNC_002486	novel_272	109632412
LNC_002486	novel_272	109637472
LNC_002486	novel_272	109628113
LNC_002486	novel_272	109625985
LNC_002486	novel_272	109626899
LNC_002486	novel_272	109642264
LNC_002486	novel_272	109632586
LNC_002486	novel_272	109640088
LNC_002486	novel_272	109626104
LNC_002486	novel_272	109632171
LNC_000378	novel_561	109633745
LNC_000378	novel_561	109644261
LNC_000378	novel_561	109630967
LNC_000378	novel_561	109643902
LNC_000378	novel_561	109643747
LNC_000378	novel_561	109627610
LNC_000378	novel_561	109626529
LNC_000378	novel_561	109632849
LNC_000378	novel_561	109646742
LNC_000378	novel_561	109643494
LNC_000378	novel_561	109624356
LNC_000378	novel_561	109646686
LNC_000378	novel_561	109637681
LNC_000378	novel_561	109634739
LNC_000378	novel_561	109629504
LNC_000378	novel_561	109629131
LNC_000378	novel_561	109632689
LNC_003414	novel_561	109633745
LNC_003414	novel_561	109644261
LNC_003414	novel_561	109630967
LNC_003414	novel_561	109643902
LNC_003414	novel_561	109643747
LNC_003414	novel_561	109627610
LNC_003414	novel_561	109626529
LNC_003414	novel_561	109632849
LNC_003414	novel_561	109646742
LNC_003414	novel_561	109643494
LNC_003414	novel_561	109624356
LNC_003414	novel_561	109646686
LNC_003414	novel_561	109637681
LNC_003414	novel_561	109634739
LNC_003414	novel_561	109629504
LNC_003414	novel_561	109629131
LNC_003414	novel_561	109632689
LNC_003415	novel_561	109633745
LNC_003415	novel_561	109644261
LNC_003415	novel_561	109630967
LNC_003415	novel_561	109643902
LNC_003415	novel_561	109643747
LNC_003415	novel_561	109627610
LNC_003415	novel_561	109626529
LNC_003415	novel_561	109632849
LNC_003415	novel_561	109646742
LNC_003415	novel_561	109643494
LNC_003415	novel_561	109624356
LNC_003415	novel_561	109646686
LNC_003415	novel_561	109637681
LNC_003415	novel_561	109634739
LNC_003415	novel_561	109629504
LNC_003415	novel_561	109629131
LNC_003415	novel_561	109632689
LNC_001540	pol-miR-122-5p	109625407
LNC_001540	pol-miR-122-5p	109640192
LNC_001540	pol-miR-122-5p	109637788
LNC_001540	pol-miR-122-5p	109632689
LNC_001540	pol-miR-122-5p	109643399
LNC_001540	pol-miR-122-5p	109637269
LNC_001540	pol-miR-122-5p	109627252
LNC_001540	pol-miR-122-5p	109627566
LNC_001540	pol-miR-122-5p	109638345
LNC_001540	pol-miR-122-5p	109632627
LNC_001540	pol-miR-122-5p	109625145
LNC_001540	pol-miR-122-5p	109639555
LNC_001540	pol-miR-122-5p	109625184
LNC_001540	pol-miR-122-5p	109626899
LNC_001540	pol-miR-122-5p	109631420
LNC_001540	pol-miR-122-5p	109636451
LNC_001540	pol-miR-122-5p	109624627
LNC_001540	pol-miR-122-5p	109630917
LNC_001540	pol-miR-122-5p	109634949
LNC_001540	pol-miR-122-5p	109630323
LNC_001540	pol-miR-122-5p	109625468
LNC_001540	pol-miR-122-5p	109630762
LNC_001540	pol-miR-122-5p	109647111
LNC_001540	pol-miR-122-5p	109630433
LNC_002486	pol-miR-122-5p	109625407
LNC_002486	pol-miR-122-5p	109640192
LNC_002486	pol-miR-122-5p	109637788
LNC_002486	pol-miR-122-5p	109632689
LNC_002486	pol-miR-122-5p	109643399
LNC_002486	pol-miR-122-5p	109637269
LNC_002486	pol-miR-122-5p	109627252
LNC_002486	pol-miR-122-5p	109627566
LNC_002486	pol-miR-122-5p	109638345
LNC_002486	pol-miR-122-5p	109632627
LNC_002486	pol-miR-122-5p	109625145
LNC_002486	pol-miR-122-5p	109639555
LNC_002486	pol-miR-122-5p	109625184
LNC_002486	pol-miR-122-5p	109626899
LNC_002486	pol-miR-122-5p	109631420
LNC_002486	pol-miR-122-5p	109636451
LNC_002486	pol-miR-122-5p	109624627
LNC_002486	pol-miR-122-5p	109630917
LNC_002486	pol-miR-122-5p	109634949
LNC_002486	pol-miR-122-5p	109630323
LNC_002486	pol-miR-122-5p	109625468
LNC_002486	pol-miR-122-5p	109630762
LNC_002486	pol-miR-122-5p	109647111
LNC_002486	pol-miR-122-5p	109630433
LNC_003631	pol-miR-122-5p	109625407
LNC_003631	pol-miR-122-5p	109640192
LNC_003631	pol-miR-122-5p	109637788
LNC_003631	pol-miR-122-5p	109632689
LNC_003631	pol-miR-122-5p	109643399
LNC_003631	pol-miR-122-5p	109637269
LNC_003631	pol-miR-122-5p	109627252
LNC_003631	pol-miR-122-5p	109627566
LNC_003631	pol-miR-122-5p	109638345
LNC_003631	pol-miR-122-5p	109632627
LNC_003631	pol-miR-122-5p	109625145
LNC_003631	pol-miR-122-5p	109639555
LNC_003631	pol-miR-122-5p	109625184
LNC_003631	pol-miR-122-5p	109626899
LNC_003631	pol-miR-122-5p	109631420
LNC_003631	pol-miR-122-5p	109636451
LNC_003631	pol-miR-122-5p	109624627
LNC_003631	pol-miR-122-5p	109630917
LNC_003631	pol-miR-122-5p	109634949
LNC_003631	pol-miR-122-5p	109630323
LNC_003631	pol-miR-122-5p	109625468
LNC_003631	pol-miR-122-5p	109630762
LNC_003631	pol-miR-122-5p	109647111
LNC_003631	pol-miR-122-5p	109630433
LNC_003415	pol-miR-122-5p	109625407
LNC_003415	pol-miR-122-5p	109640192
LNC_003415	pol-miR-122-5p	109637788
LNC_003415	pol-miR-122-5p	109632689
LNC_003415	pol-miR-122-5p	109643399
LNC_003415	pol-miR-122-5p	109637269
LNC_003415	pol-miR-122-5p	109627252
LNC_003415	pol-miR-122-5p	109627566
LNC_003415	pol-miR-122-5p	109638345
LNC_003415	pol-miR-122-5p	109632627
LNC_003415	pol-miR-122-5p	109625145
LNC_003415	pol-miR-122-5p	109639555
LNC_003415	pol-miR-122-5p	109625184
LNC_003415	pol-miR-122-5p	109626899
LNC_003415	pol-miR-122-5p	109631420
LNC_003415	pol-miR-122-5p	109636451
LNC_003415	pol-miR-122-5p	109624627
LNC_003415	pol-miR-122-5p	109630917
LNC_003415	pol-miR-122-5p	109634949
LNC_003415	pol-miR-122-5p	109630323
LNC_003415	pol-miR-122-5p	109625468
LNC_003415	pol-miR-122-5p	109630762
LNC_003415	pol-miR-122-5p	109647111
LNC_003415	pol-miR-122-5p	109630433
LNC_003414	pol-miR-122-5p	109625407
LNC_003414	pol-miR-122-5p	109640192
LNC_003414	pol-miR-122-5p	109637788
LNC_003414	pol-miR-122-5p	109632689
LNC_003414	pol-miR-122-5p	109643399
LNC_003414	pol-miR-122-5p	109637269
LNC_003414	pol-miR-122-5p	109627252
LNC_003414	pol-miR-122-5p	109627566
LNC_003414	pol-miR-122-5p	109638345
LNC_003414	pol-miR-122-5p	109632627
LNC_003414	pol-miR-122-5p	109625145
LNC_003414	pol-miR-122-5p	109639555
LNC_003414	pol-miR-122-5p	109625184
LNC_003414	pol-miR-122-5p	109626899
LNC_003414	pol-miR-122-5p	109631420
LNC_003414	pol-miR-122-5p	109636451
LNC_003414	pol-miR-122-5p	109624627
LNC_003414	pol-miR-122-5p	109630917
LNC_003414	pol-miR-122-5p	109634949
LNC_003414	pol-miR-122-5p	109630323
LNC_003414	pol-miR-122-5p	109625468
LNC_003414	pol-miR-122-5p	109630762
LNC_003414	pol-miR-122-5p	109647111
LNC_003414	pol-miR-122-5p	109630433
LNC_000378	pol-miR-122-5p	109625407
LNC_000378	pol-miR-122-5p	109640192
LNC_000378	pol-miR-122-5p	109637788
LNC_000378	pol-miR-122-5p	109632689
LNC_000378	pol-miR-122-5p	109643399
LNC_000378	pol-miR-122-5p	109637269
LNC_000378	pol-miR-122-5p	109627252
LNC_000378	pol-miR-122-5p	109627566
LNC_000378	pol-miR-122-5p	109638345
LNC_000378	pol-miR-122-5p	109632627
LNC_000378	pol-miR-122-5p	109625145
LNC_000378	pol-miR-122-5p	109639555
LNC_000378	pol-miR-122-5p	109625184
LNC_000378	pol-miR-122-5p	109626899
LNC_000378	pol-miR-122-5p	109631420
LNC_000378	pol-miR-122-5p	109636451
LNC_000378	pol-miR-122-5p	109624627
LNC_000378	pol-miR-122-5p	109630917
LNC_000378	pol-miR-122-5p	109634949
LNC_000378	pol-miR-122-5p	109630323
LNC_000378	pol-miR-122-5p	109625468
LNC_000378	pol-miR-122-5p	109630762
LNC_000378	pol-miR-122-5p	109647111
LNC_000378	pol-miR-122-5p	109630433
LNC_003320	novel_171	109627566
LNC_003320	novel_171	109640171
LNC_003320	novel_171	109625534
LNC_003320	novel_171	109626899
LNC_003320	novel_171	109633793
LNC_003320	novel_171	109646742
LNC_003320	novel_171	109646311
LNC_003320	novel_171	109644261
LNC_003320	novel_171	109632613
LNC_003320	novel_171	109629016
LNC_003320	novel_171	109639130
LNC_003320	novel_171	109628681
LNC_003320	novel_171	109631370
LNC_003320	novel_171	109633948
LNC_003320	novel_171	109641813
LNC_003320	novel_171	109633940
LNC_003320	novel_171	109646696
LNC_003320	novel_171	109630669
LNC_003320	novel_171	109648133
LNC_003320	novel_171	109631310
LNC_003320	novel_171	109634496
LNC_003320	novel_171	109647155
LNC_003320	novel_171	109635166
LNC_003320	novel_171	109647129
LNC_003320	novel_171	109643253
LNC_003320	novel_171	109638967
LNC_003320	novel_171	109631420
LNC_003320	novel_171	109624060
LNC_003320	novel_171	109637956
LNC_003320	novel_171	109639321
LNC_003320	novel_171	109639395
LNC_003320	novel_171	109630832
LNC_003320	novel_171	109634510
LNC_003320	novel_171	109625128
LNC_003320	novel_171	109642511
LNC_003320	novel_171	109636908
LNC_003320	novel_171	109634146
LNC_003320	novel_171	109631850
LNC_003320	novel_171	109639754
LNC_003320	novel_171	109630366
XR_002202301.1	novel_171	109627566
XR_002202301.1	novel_171	109640171
XR_002202301.1	novel_171	109625534
XR_002202301.1	novel_171	109626899
XR_002202301.1	novel_171	109633793
XR_002202301.1	novel_171	109646742
XR_002202301.1	novel_171	109646311
XR_002202301.1	novel_171	109644261
XR_002202301.1	novel_171	109632613
XR_002202301.1	novel_171	109629016
XR_002202301.1	novel_171	109639130
XR_002202301.1	novel_171	109628681
XR_002202301.1	novel_171	109631370
XR_002202301.1	novel_171	109633948
XR_002202301.1	novel_171	109641813
XR_002202301.1	novel_171	109633940
XR_002202301.1	novel_171	109646696
XR_002202301.1	novel_171	109630669
XR_002202301.1	novel_171	109648133
XR_002202301.1	novel_171	109631310
XR_002202301.1	novel_171	109634496
XR_002202301.1	novel_171	109647155
XR_002202301.1	novel_171	109635166
XR_002202301.1	novel_171	109647129
XR_002202301.1	novel_171	109643253
XR_002202301.1	novel_171	109638967
XR_002202301.1	novel_171	109631420
XR_002202301.1	novel_171	109624060
XR_002202301.1	novel_171	109637956
XR_002202301.1	novel_171	109639321
XR_002202301.1	novel_171	109639395
XR_002202301.1	novel_171	109630832
XR_002202301.1	novel_171	109634510
XR_002202301.1	novel_171	109625128
XR_002202301.1	novel_171	109642511
XR_002202301.1	novel_171	109636908
XR_002202301.1	novel_171	109634146
XR_002202301.1	novel_171	109631850
XR_002202301.1	novel_171	109639754
XR_002202301.1	novel_171	109630366
LNC_003852	pol-miR-144-5p	109640956
LNC_003852	pol-miR-144-5p	109625686
LNC_003852	pol-miR-144-5p	109624298
LNC_003852	pol-miR-144-5p	109636930
LNC_003852	pol-miR-144-5p	109642511
LNC_003852	pol-miR-144-5p	109633872
LNC_003852	pol-miR-144-5p	109634236
LNC_003852	pol-miR-144-5p	109630251
LNC_003852	pol-miR-144-5p	109643747
LNC_001540	novel_54	109639754
LNC_001540	novel_54	109633904
LNC_001540	novel_54	109640050
LNC_001540	novel_54	109639529
LNC_001540	novel_54	109642511
LNC_001540	novel_54	109636427
LNC_001540	novel_54	109633214
LNC_001540	novel_54	109627904
LNC_001540	novel_54	109628113
LNC_001540	novel_54	109632940
LNC_001540	novel_54	109641898
LNC_001540	novel_54	109630997
LNC_001540	novel_54	109641334
LNC_001540	novel_54	109647155
LNC_001540	novel_54	109636930
LNC_001540	novel_54	109647129
LNC_001540	novel_54	109635591
LNC_001540	novel_54	109626568
LNC_001540	novel_54	109631857
LNC_001540	novel_54	109631139
LNC_001540	novel_54	109627252
LNC_001540	novel_54	109628464
LNC_001540	novel_54	109633948
LNC_001540	novel_54	109636572
LNC_001540	novel_54	109628829
LNC_001540	novel_54	109632502
LNC_001540	novel_54	109639130
LNC_001540	novel_54	109625041
LNC_001540	novel_54	109637533
LNC_001540	novel_54	109645095
LNC_001540	novel_54	109644741
LNC_001540	novel_54	109627369
LNC_001540	novel_54	109623793
LNC_001540	novel_54	109625184
LNC_001540	novel_54	109643031
LNC_001540	novel_54	109631919
LNC_001540	novel_54	109624606
LNC_001540	novel_54	109640171
LNC_003631	novel_54	109639754
LNC_003631	novel_54	109633904
LNC_003631	novel_54	109640050
LNC_003631	novel_54	109639529
LNC_003631	novel_54	109642511
LNC_003631	novel_54	109636427
LNC_003631	novel_54	109633214
LNC_003631	novel_54	109627904
LNC_003631	novel_54	109628113
LNC_003631	novel_54	109632940
LNC_003631	novel_54	109641898
LNC_003631	novel_54	109630997
LNC_003631	novel_54	109641334
LNC_003631	novel_54	109647155
LNC_003631	novel_54	109636930
LNC_003631	novel_54	109647129
LNC_003631	novel_54	109635591
LNC_003631	novel_54	109626568
LNC_003631	novel_54	109631857
LNC_003631	novel_54	109631139
LNC_003631	novel_54	109627252
LNC_003631	novel_54	109628464
LNC_003631	novel_54	109633948
LNC_003631	novel_54	109636572
LNC_003631	novel_54	109628829
LNC_003631	novel_54	109632502
LNC_003631	novel_54	109639130
LNC_003631	novel_54	109625041
LNC_003631	novel_54	109637533
LNC_003631	novel_54	109645095
LNC_003631	novel_54	109644741
LNC_003631	novel_54	109627369
LNC_003631	novel_54	109623793
LNC_003631	novel_54	109625184
LNC_003631	novel_54	109643031
LNC_003631	novel_54	109631919
LNC_003631	novel_54	109624606
LNC_003631	novel_54	109640171
LNC_003320	novel_54	109639754
LNC_003320	novel_54	109633904
LNC_003320	novel_54	109640050
LNC_003320	novel_54	109639529
LNC_003320	novel_54	109642511
LNC_003320	novel_54	109636427
LNC_003320	novel_54	109633214
LNC_003320	novel_54	109627904
LNC_003320	novel_54	109628113
LNC_003320	novel_54	109632940
LNC_003320	novel_54	109641898
LNC_003320	novel_54	109630997
LNC_003320	novel_54	109641334
LNC_003320	novel_54	109647155
LNC_003320	novel_54	109636930
LNC_003320	novel_54	109647129
LNC_003320	novel_54	109635591
LNC_003320	novel_54	109626568
LNC_003320	novel_54	109631857
LNC_003320	novel_54	109631139
LNC_003320	novel_54	109627252
LNC_003320	novel_54	109628464
LNC_003320	novel_54	109633948
LNC_003320	novel_54	109636572
LNC_003320	novel_54	109628829
LNC_003320	novel_54	109632502
LNC_003320	novel_54	109639130
LNC_003320	novel_54	109625041
LNC_003320	novel_54	109637533
LNC_003320	novel_54	109645095
LNC_003320	novel_54	109644741
LNC_003320	novel_54	109627369
LNC_003320	novel_54	109623793
LNC_003320	novel_54	109625184
LNC_003320	novel_54	109643031
LNC_003320	novel_54	109631919
LNC_003320	novel_54	109624606
LNC_003320	novel_54	109640171
LNC_000378	novel_54	109639754
LNC_000378	novel_54	109633904
LNC_000378	novel_54	109640050
LNC_000378	novel_54	109639529
LNC_000378	novel_54	109642511
LNC_000378	novel_54	109636427
LNC_000378	novel_54	109633214
LNC_000378	novel_54	109627904
LNC_000378	novel_54	109628113
LNC_000378	novel_54	109632940
LNC_000378	novel_54	109641898
LNC_000378	novel_54	109630997
LNC_000378	novel_54	109641334
LNC_000378	novel_54	109647155
LNC_000378	novel_54	109636930
LNC_000378	novel_54	109647129
LNC_000378	novel_54	109635591
LNC_000378	novel_54	109626568
LNC_000378	novel_54	109631857
LNC_000378	novel_54	109631139
LNC_000378	novel_54	109627252
LNC_000378	novel_54	109628464
LNC_000378	novel_54	109633948
LNC_000378	novel_54	109636572
LNC_000378	novel_54	109628829
LNC_000378	novel_54	109632502
LNC_000378	novel_54	109639130
LNC_000378	novel_54	109625041
LNC_000378	novel_54	109637533
LNC_000378	novel_54	109645095
LNC_000378	novel_54	109644741
LNC_000378	novel_54	109627369
LNC_000378	novel_54	109623793
LNC_000378	novel_54	109625184
LNC_000378	novel_54	109643031
LNC_000378	novel_54	109631919
LNC_000378	novel_54	109624606
LNC_000378	novel_54	109640171
LNC_000671	novel_54	109639754
LNC_000671	novel_54	109633904
LNC_000671	novel_54	109640050
LNC_000671	novel_54	109639529
LNC_000671	novel_54	109642511
LNC_000671	novel_54	109636427
LNC_000671	novel_54	109633214
LNC_000671	novel_54	109627904
LNC_000671	novel_54	109628113
LNC_000671	novel_54	109632940
LNC_000671	novel_54	109641898
LNC_000671	novel_54	109630997
LNC_000671	novel_54	109641334
LNC_000671	novel_54	109647155
LNC_000671	novel_54	109636930
LNC_000671	novel_54	109647129
LNC_000671	novel_54	109635591
LNC_000671	novel_54	109626568
LNC_000671	novel_54	109631857
LNC_000671	novel_54	109631139
LNC_000671	novel_54	109627252
LNC_000671	novel_54	109628464
LNC_000671	novel_54	109633948
LNC_000671	novel_54	109636572
LNC_000671	novel_54	109628829
LNC_000671	novel_54	109632502
LNC_000671	novel_54	109639130
LNC_000671	novel_54	109625041
LNC_000671	novel_54	109637533
LNC_000671	novel_54	109645095
LNC_000671	novel_54	109644741
LNC_000671	novel_54	109627369
LNC_000671	novel_54	109623793
LNC_000671	novel_54	109625184
LNC_000671	novel_54	109643031
LNC_000671	novel_54	109631919
LNC_000671	novel_54	109624606
LNC_000671	novel_54	109640171

## Sheet: H12 VS H0
lncRNA	miRNA	gene
LNC_002022	novel_26	109624718
LNC_002022	novel_26	109643220
LNC_002022	novel_26	109640338
LNC_002022	novel_26	109625689
LNC_002022	novel_26	109625237
LNC_002022	novel_26	109634642
LNC_002022	novel_26	109634607
LNC_002022	novel_26	109633725
LNC_002022	novel_26	109624308
LNC_002022	novel_26	109645629
LNC_002022	novel_26	109631850
LNC_002022	novel_26	109627152
LNC_002022	novel_26	109641613
LNC_002022	novel_26	109630929
LNC_002022	novel_26	109640918
LNC_002022	novel_26	109640233
LNC_002022	novel_26	109626453
LNC_002022	novel_26	109633353
LNC_002022	novel_26	109642443
LNC_002022	novel_26	109623707
LNC_002022	novel_26	109631767
LNC_002022	novel_26	109636077
LNC_002022	novel_26	109624526
LNC_002022	novel_26	109647376
LNC_002022	novel_26	109646469
LNC_002022	novel_26	109629365
LNC_002022	novel_26	109634827
LNC_000378	novel_26	109624718
LNC_000378	novel_26	109643220
LNC_000378	novel_26	109640338
LNC_000378	novel_26	109625689
LNC_000378	novel_26	109625237
LNC_000378	novel_26	109634642
LNC_000378	novel_26	109634607
LNC_000378	novel_26	109633725
LNC_000378	novel_26	109624308
LNC_000378	novel_26	109645629
LNC_000378	novel_26	109631850
LNC_000378	novel_26	109627152
LNC_000378	novel_26	109641613
LNC_000378	novel_26	109630929
LNC_000378	novel_26	109640918
LNC_000378	novel_26	109640233
LNC_000378	novel_26	109626453
LNC_000378	novel_26	109633353
LNC_000378	novel_26	109642443
LNC_000378	novel_26	109623707
LNC_000378	novel_26	109631767
LNC_000378	novel_26	109636077
LNC_000378	novel_26	109624526
LNC_000378	novel_26	109647376
LNC_000378	novel_26	109646469
LNC_000378	novel_26	109629365
LNC_000378	novel_26	109634827
LNC_001979	novel_154	109624169
LNC_001979	novel_154	109630762
LNC_001979	novel_154	109638186
LNC_001979	novel_154	109634621
LNC_001979	novel_154	109647464
LNC_001979	novel_154	109634616
LNC_001979	novel_154	109629186
LNC_001979	novel_154	109647684
LNC_001979	novel_154	109639815
LNC_001979	novel_154	109634106
LNC_001979	novel_154	109635367
LNC_001979	novel_154	109625689
LNC_001979	novel_154	109643220
LNC_001979	novel_154	109643026
LNC_001979	novel_154	109646387
LNC_001979	novel_154	109644837
LNC_001979	novel_154	109634208
LNC_001979	novel_154	109632915
LNC_001979	novel_154	109628464
LNC_001979	novel_154	109637466
LNC_001979	novel_154	109642201
LNC_001979	novel_154	109629805
LNC_001979	novel_154	109623725
LNC_001979	novel_154	109642261
LNC_001979	novel_154	109632402
LNC_001979	novel_154	109637264
LNC_001979	novel_154	109629756
LNC_001979	novel_154	109636609
LNC_001979	novel_154	109631850
LNC_001979	novel_154	109625496
LNC_001979	novel_154	109633113
LNC_001979	novel_154	109634607
LNC_001979	novel_154	109625212
LNC_001979	novel_154	109641654
LNC_001979	novel_154	109632568
LNC_001979	novel_154	109634651
LNC_001979	novel_154	109629001
LNC_001979	novel_154	109640075
LNC_001979	novel_154	109630275
LNC_001979	novel_154	109641898
LNC_001979	novel_154	109647262
LNC_001979	novel_154	109635089
LNC_001979	novel_154	109634609
LNC_001979	novel_154	109629943
LNC_001979	novel_154	109647420
LNC_001979	novel_154	109633572
LNC_001979	novel_154	109636077
LNC_001979	novel_154	109629818
LNC_001979	novel_154	109634787
LNC_001979	novel_154	109643961
LNC_001979	novel_154	109627544
LNC_001979	novel_154	109629115
LNC_001979	novel_154	109640088
LNC_001979	novel_154	109637499
XR_002202604.1	novel_144	109624298
XR_002202604.1	novel_144	109639337
XR_002202604.1	novel_144	109628085
XR_002202604.1	novel_144	109627454
XR_002202604.1	novel_144	109630978
XR_002202604.1	novel_144	109625341
XR_002202604.1	novel_144	109642404
XR_002202604.1	novel_144	109634069
XR_002202604.1	novel_144	109624199
XR_002202604.1	novel_144	109635367
XR_002202604.1	novel_144	109634034
XR_002202604.1	novel_144	109645724
XR_002202604.1	novel_144	109630955
XR_002202604.1	novel_144	109626440
XR_002202604.1	novel_144	109626354
XR_002202604.1	novel_144	109626427
XR_002202604.1	novel_144	109636658
XR_002202604.1	novel_144	109636509
XR_002202604.1	novel_144	109632133
XR_002202604.1	novel_144	109639395
XR_002202604.1	novel_144	109628702
XR_002202604.1	novel_144	109627565
XR_002202604.1	novel_144	109625534
XR_002202604.1	novel_144	109628011
XR_002202604.1	novel_144	109644197
XR_002202604.1	novel_144	109629131
XR_002202604.1	novel_144	109642390
XR_002202604.1	novel_144	109633411
XR_002202604.1	novel_144	109644569
XR_002202604.1	novel_144	109632568
XR_002202604.1	novel_144	109645628
XR_002202604.1	novel_144	109644219
XR_002202604.1	novel_144	109635264
XR_002202604.1	novel_144	109638084
XR_002202604.1	novel_144	109630275
XR_002202604.1	novel_144	109628962
XR_002202604.1	novel_144	109647376
XR_002202604.1	novel_144	109624481
XR_002202604.1	novel_144	109647262
XR_002202604.1	novel_144	109624868
XR_002202604.1	novel_144	109629943
XR_002202604.1	novel_144	109641186
XR_002202604.1	novel_144	109624356
XR_002202604.1	novel_144	109638726
XR_002202604.1	novel_144	109634691
XR_002202604.1	novel_144	109630121
XR_002202604.1	novel_144	109626453
XR_002202604.1	novel_144	109627166
XR_002202604.1	novel_144	109629115
XR_002202604.1	novel_144	109629236
XR_002202604.1	novel_144	109629246
XR_002202604.1	novel_144	109627109
XR_002202604.1	novel_144	109633948
XR_002202604.1	novel_144	109624750
XR_002202604.1	novel_144	109642405
XR_002202604.1	novel_144	109634144
XR_002202604.1	novel_144	109630762
XR_002202604.1	novel_144	109638186
XR_002202604.1	novel_144	109634106
XR_002202604.1	novel_144	109633928
XR_002202604.1	novel_144	109633624
XR_002202604.1	novel_144	109634642
XR_002202604.1	novel_144	109641954
XR_002202604.1	novel_144	109638446
XR_002202604.1	novel_144	109642934
XR_002202604.1	novel_144	109632111
XR_002202604.1	novel_144	109642201
XR_002202604.1	novel_144	109637788
XR_002202604.1	novel_144	109628800
XR_002202604.1	novel_144	109637374
XR_002202604.1	novel_144	109637966
XR_002202604.1	novel_144	109635604
XR_002202604.1	novel_144	109636379
XR_002202604.1	novel_144	109644941
XR_002202604.1	novel_144	109624963
XR_002202604.1	novel_144	109639525
XR_002202604.1	novel_144	109629001
XR_002202604.1	novel_144	109638127
XR_002202604.1	novel_144	109646469
XR_002202604.1	novel_144	109645650
XR_002202604.1	novel_144	109626465
XR_002202604.1	novel_144	109639223
XR_002202604.1	novel_144	109641449
XR_002202604.1	novel_144	109640183
XR_002202604.1	novel_144	109630929
XR_002202604.1	novel_144	109636986
XR_002202604.1	novel_144	109633810
XR_002202604.1	novel_144	109636427
XR_002202604.1	novel_144	109640088
XR_002202604.1	novel_144	109637652
LNC_001979	novel_144	109624298
LNC_001979	novel_144	109639337
LNC_001979	novel_144	109628085
LNC_001979	novel_144	109627454
LNC_001979	novel_144	109630978
LNC_001979	novel_144	109625341
LNC_001979	novel_144	109642404
LNC_001979	novel_144	109634069
LNC_001979	novel_144	109624199
LNC_001979	novel_144	109635367
LNC_001979	novel_144	109634034
LNC_001979	novel_144	109645724
LNC_001979	novel_144	109630955
LNC_001979	novel_144	109626440
LNC_001979	novel_144	109626354
LNC_001979	novel_144	109626427
LNC_001979	novel_144	109636658
LNC_001979	novel_144	109636509
LNC_001979	novel_144	109632133
LNC_001979	novel_144	109639395
LNC_001979	novel_144	109628702
LNC_001979	novel_144	109627565
LNC_001979	novel_144	109625534
LNC_001979	novel_144	109628011
LNC_001979	novel_144	109644197
LNC_001979	novel_144	109629131
LNC_001979	novel_144	109642390
LNC_001979	novel_144	109633411
LNC_001979	novel_144	109644569
LNC_001979	novel_144	109632568
LNC_001979	novel_144	109645628
LNC_001979	novel_144	109644219
LNC_001979	novel_144	109635264
LNC_001979	novel_144	109638084
LNC_001979	novel_144	109630275
LNC_001979	novel_144	109628962
LNC_001979	novel_144	109647376
LNC_001979	novel_144	109624481
LNC_001979	novel_144	109647262
LNC_001979	novel_144	109624868
LNC_001979	novel_144	109629943
LNC_001979	novel_144	109641186
LNC_001979	novel_144	109624356
LNC_001979	novel_144	109638726
LNC_001979	novel_144	109634691
LNC_001979	novel_144	109630121
LNC_001979	novel_144	109626453
LNC_001979	novel_144	109627166
LNC_001979	novel_144	109629115
LNC_001979	novel_144	109629236
LNC_001979	novel_144	109629246
LNC_001979	novel_144	109627109
LNC_001979	novel_144	109633948
LNC_001979	novel_144	109624750
LNC_001979	novel_144	109642405
LNC_001979	novel_144	109634144
LNC_001979	novel_144	109630762
LNC_001979	novel_144	109638186
LNC_001979	novel_144	109634106
LNC_001979	novel_144	109633928
LNC_001979	novel_144	109633624
LNC_001979	novel_144	109634642
LNC_001979	novel_144	109641954
LNC_001979	novel_144	109638446
LNC_001979	novel_144	109642934
LNC_001979	novel_144	109632111
LNC_001979	novel_144	109642201
LNC_001979	novel_144	109637788
LNC_001979	novel_144	109628800
LNC_001979	novel_144	109637374
LNC_001979	novel_144	109637966
LNC_001979	novel_144	109635604
LNC_001979	novel_144	109636379
LNC_001979	novel_144	109644941
LNC_001979	novel_144	109624963
LNC_001979	novel_144	109639525
LNC_001979	novel_144	109629001
LNC_001979	novel_144	109638127
LNC_001979	novel_144	109646469
LNC_001979	novel_144	109645650
LNC_001979	novel_144	109626465
LNC_001979	novel_144	109639223
LNC_001979	novel_144	109641449
LNC_001979	novel_144	109640183
LNC_001979	novel_144	109630929
LNC_001979	novel_144	109636986
LNC_001979	novel_144	109633810
LNC_001979	novel_144	109636427
LNC_001979	novel_144	109640088
LNC_001979	novel_144	109637652
LNC_002742	novel_144	109624298
LNC_002742	novel_144	109639337
LNC_002742	novel_144	109628085
LNC_002742	novel_144	109627454
LNC_002742	novel_144	109630978
LNC_002742	novel_144	109625341
LNC_002742	novel_144	109642404
LNC_002742	novel_144	109634069
LNC_002742	novel_144	109624199
LNC_002742	novel_144	109635367
LNC_002742	novel_144	109634034
LNC_002742	novel_144	109645724
LNC_002742	novel_144	109630955
LNC_002742	novel_144	109626440
LNC_002742	novel_144	109626354
LNC_002742	novel_144	109626427
LNC_002742	novel_144	109636658
LNC_002742	novel_144	109636509
LNC_002742	novel_144	109632133
LNC_002742	novel_144	109639395
LNC_002742	novel_144	109628702
LNC_002742	novel_144	109627565
LNC_002742	novel_144	109625534
LNC_002742	novel_144	109628011
LNC_002742	novel_144	109644197
LNC_002742	novel_144	109629131
LNC_002742	novel_144	109642390
LNC_002742	novel_144	109633411
LNC_002742	novel_144	109644569
LNC_002742	novel_144	109632568
LNC_002742	novel_144	109645628
LNC_002742	novel_144	109644219
LNC_002742	novel_144	109635264
LNC_002742	novel_144	109638084
LNC_002742	novel_144	109630275
LNC_002742	novel_144	109628962
LNC_002742	novel_144	109647376
LNC_002742	novel_144	109624481
LNC_002742	novel_144	109647262
LNC_002742	novel_144	109624868
LNC_002742	novel_144	109629943
LNC_002742	novel_144	109641186
LNC_002742	novel_144	109624356
LNC_002742	novel_144	109638726
LNC_002742	novel_144	109634691
LNC_002742	novel_144	109630121
LNC_002742	novel_144	109626453
LNC_002742	novel_144	109627166
LNC_002742	novel_144	109629115
LNC_002742	novel_144	109629236
LNC_002742	novel_144	109629246
LNC_002742	novel_144	109627109
LNC_002742	novel_144	109633948
LNC_002742	novel_144	109624750
LNC_002742	novel_144	109642405
LNC_002742	novel_144	109634144
LNC_002742	novel_144	109630762
LNC_002742	novel_144	109638186
LNC_002742	novel_144	109634106
LNC_002742	novel_144	109633928
LNC_002742	novel_144	109633624
LNC_002742	novel_144	109634642
LNC_002742	novel_144	109641954
LNC_002742	novel_144	109638446
LNC_002742	novel_144	109642934
LNC_002742	novel_144	109632111
LNC_002742	novel_144	109642201
LNC_002742	novel_144	109637788
LNC_002742	novel_144	109628800
LNC_002742	novel_144	109637374
LNC_002742	novel_144	109637966
LNC_002742	novel_144	109635604
LNC_002742	novel_144	109636379
LNC_002742	novel_144	109644941
LNC_002742	novel_144	109624963
LNC_002742	novel_144	109639525
LNC_002742	novel_144	109629001
LNC_002742	novel_144	109638127
LNC_002742	novel_144	109646469
LNC_002742	novel_144	109645650
LNC_002742	novel_144	109626465
LNC_002742	novel_144	109639223
LNC_002742	novel_144	109641449
LNC_002742	novel_144	109640183
LNC_002742	novel_144	109630929
LNC_002742	novel_144	109636986
LNC_002742	novel_144	109633810
LNC_002742	novel_144	109636427
LNC_002742	novel_144	109640088
LNC_002742	novel_144	109637652
LNC_002022	novel_144	109624298
LNC_002022	novel_144	109639337
LNC_002022	novel_144	109628085
LNC_002022	novel_144	109627454
LNC_002022	novel_144	109630978
LNC_002022	novel_144	109625341
LNC_002022	novel_144	109642404
LNC_002022	novel_144	109634069
LNC_002022	novel_144	109624199
LNC_002022	novel_144	109635367
LNC_002022	novel_144	109634034
LNC_002022	novel_144	109645724
LNC_002022	novel_144	109630955
LNC_002022	novel_144	109626440
LNC_002022	novel_144	109626354
LNC_002022	novel_144	109626427
LNC_002022	novel_144	109636658
LNC_002022	novel_144	109636509
LNC_002022	novel_144	109632133
LNC_002022	novel_144	109639395
LNC_002022	novel_144	109628702
LNC_002022	novel_144	109627565
LNC_002022	novel_144	109625534
LNC_002022	novel_144	109628011
LNC_002022	novel_144	109644197
LNC_002022	novel_144	109629131
LNC_002022	novel_144	109642390
LNC_002022	novel_144	109633411
LNC_002022	novel_144	109644569
LNC_002022	novel_144	109632568
LNC_002022	novel_144	109645628
LNC_002022	novel_144	109644219
LNC_002022	novel_144	109635264
LNC_002022	novel_144	109638084
LNC_002022	novel_144	109630275
LNC_002022	novel_144	109628962
LNC_002022	novel_144	109647376
LNC_002022	novel_144	109624481
LNC_002022	novel_144	109647262
LNC_002022	novel_144	109624868
LNC_002022	novel_144	109629943
LNC_002022	novel_144	109641186
LNC_002022	novel_144	109624356
LNC_002022	novel_144	109638726
LNC_002022	novel_144	109634691
LNC_002022	novel_144	109630121
LNC_002022	novel_144	109626453
LNC_002022	novel_144	109627166
LNC_002022	novel_144	109629115
LNC_002022	novel_144	109629236
LNC_002022	novel_144	109629246
LNC_002022	novel_144	109627109
LNC_002022	novel_144	109633948
LNC_002022	novel_144	109624750
LNC_002022	novel_144	109642405
LNC_002022	novel_144	109634144
LNC_002022	novel_144	109630762
LNC_002022	novel_144	109638186
LNC_002022	novel_144	109634106
LNC_002022	novel_144	109633928
LNC_002022	novel_144	109633624
LNC_002022	novel_144	109634642
LNC_002022	novel_144	109641954
LNC_002022	novel_144	109638446
LNC_002022	novel_144	109642934
LNC_002022	novel_144	109632111
LNC_002022	novel_144	109642201
LNC_002022	novel_144	109637788
LNC_002022	novel_144	109628800
LNC_002022	novel_144	109637374
LNC_002022	novel_144	109637966
LNC_002022	novel_144	109635604
LNC_002022	novel_144	109636379
LNC_002022	novel_144	109644941
LNC_002022	novel_144	109624963
LNC_002022	novel_144	109639525
LNC_002022	novel_144	109629001
LNC_002022	novel_144	109638127
LNC_002022	novel_144	109646469
LNC_002022	novel_144	109645650
LNC_002022	novel_144	109626465
LNC_002022	novel_144	109639223
LNC_002022	novel_144	109641449
LNC_002022	novel_144	109640183
LNC_002022	novel_144	109630929
LNC_002022	novel_144	109636986
LNC_002022	novel_144	109633810
LNC_002022	novel_144	109636427
LNC_002022	novel_144	109640088
LNC_002022	novel_144	109637652
LNC_000378	novel_144	109624298
LNC_000378	novel_144	109639337
LNC_000378	novel_144	109628085
LNC_000378	novel_144	109627454
LNC_000378	novel_144	109630978
LNC_000378	novel_144	109625341
LNC_000378	novel_144	109642404
LNC_000378	novel_144	109634069
LNC_000378	novel_144	109624199
LNC_000378	novel_144	109635367
LNC_000378	novel_144	109634034
LNC_000378	novel_144	109645724
LNC_000378	novel_144	109630955
LNC_000378	novel_144	109626440
LNC_000378	novel_144	109626354
LNC_000378	novel_144	109626427
LNC_000378	novel_144	109636658
LNC_000378	novel_144	109636509
LNC_000378	novel_144	109632133
LNC_000378	novel_144	109639395
LNC_000378	novel_144	109628702
LNC_000378	novel_144	109627565
LNC_000378	novel_144	109625534
LNC_000378	novel_144	109628011
LNC_000378	novel_144	109644197
LNC_000378	novel_144	109629131
LNC_000378	novel_144	109642390
LNC_000378	novel_144	109633411
LNC_000378	novel_144	109644569
LNC_000378	novel_144	109632568
LNC_000378	novel_144	109645628
LNC_000378	novel_144	109644219
LNC_000378	novel_144	109635264
LNC_000378	novel_144	109638084
LNC_000378	novel_144	109630275
LNC_000378	novel_144	109628962
LNC_000378	novel_144	109647376
LNC_000378	novel_144	109624481
LNC_000378	novel_144	109647262
LNC_000378	novel_144	109624868
LNC_000378	novel_144	109629943
LNC_000378	novel_144	109641186
LNC_000378	novel_144	109624356
LNC_000378	novel_144	109638726
LNC_000378	novel_144	109634691
LNC_000378	novel_144	109630121
LNC_000378	novel_144	109626453
LNC_000378	novel_144	109627166
LNC_000378	novel_144	109629115
LNC_000378	novel_144	109629236
LNC_000378	novel_144	109629246
LNC_000378	novel_144	109627109
LNC_000378	novel_144	109633948
LNC_000378	novel_144	109624750
LNC_000378	novel_144	109642405
LNC_000378	novel_144	109634144
LNC_000378	novel_144	109630762
LNC_000378	novel_144	109638186
LNC_000378	novel_144	109634106
LNC_000378	novel_144	109633928
LNC_000378	novel_144	109633624
LNC_000378	novel_144	109634642
LNC_000378	novel_144	109641954
LNC_000378	novel_144	109638446
LNC_000378	novel_144	109642934
LNC_000378	novel_144	109632111
LNC_000378	novel_144	109642201
LNC_000378	novel_144	109637788
LNC_000378	novel_144	109628800
LNC_000378	novel_144	109637374
LNC_000378	novel_144	109637966
LNC_000378	novel_144	109635604
LNC_000378	novel_144	109636379
LNC_000378	novel_144	109644941
LNC_000378	novel_144	109624963
LNC_000378	novel_144	109639525
LNC_000378	novel_144	109629001
LNC_000378	novel_144	109638127
LNC_000378	novel_144	109646469
LNC_000378	novel_144	109645650
LNC_000378	novel_144	109626465
LNC_000378	novel_144	109639223
LNC_000378	novel_144	109641449
LNC_000378	novel_144	109640183
LNC_000378	novel_144	109630929
LNC_000378	novel_144	109636986
LNC_000378	novel_144	109633810
LNC_000378	novel_144	109636427
LNC_000378	novel_144	109640088
LNC_000378	novel_144	109637652
XR_002202301.1	novel_171	109634827
XR_002202301.1	novel_171	109635089
XR_002202301.1	novel_171	109639130
XR_002202301.1	novel_171	109625659
XR_002202301.1	novel_171	109634146
XR_002202301.1	novel_171	109641186
XR_002202301.1	novel_171	109636228
XR_002202301.1	novel_171	109640918
XR_002202301.1	novel_171	109630121
XR_002202301.1	novel_171	109640183
XR_002202301.1	novel_171	109634787
XR_002202301.1	novel_171	109636050
XR_002202301.1	novel_171	109627566
XR_002202301.1	novel_171	109627166
XR_002202301.1	novel_171	109633810
XR_002202301.1	novel_171	109644569
XR_002202301.1	novel_171	109631850
XR_002202301.1	novel_171	109623658
XR_002202301.1	novel_171	109638489
XR_002202301.1	novel_171	109633113
XR_002202301.1	novel_171	109642655
XR_002202301.1	novel_171	109633940
XR_002202301.1	novel_171	109624728
XR_002202301.1	novel_171	109640338
XR_002202301.1	novel_171	109629001
XR_002202301.1	novel_171	109636681
XR_002202301.1	novel_171	109635264
XR_002202301.1	novel_171	109625126
XR_002202301.1	novel_171	109644958
XR_002202301.1	novel_171	109626427
XR_002202301.1	novel_171	109626440
XR_002202301.1	novel_171	109632499
XR_002202301.1	novel_171	109624060
XR_002202301.1	novel_171	109638446
XR_002202301.1	novel_171	109630443
XR_002202301.1	novel_171	109625534
XR_002202301.1	novel_171	109625388
XR_002202301.1	novel_171	109628702
XR_002202301.1	novel_171	109631580
XR_002202301.1	novel_171	109639395
XR_002202301.1	novel_171	109641320
XR_002202301.1	novel_171	109641044
XR_002202301.1	novel_171	109631646
XR_002202301.1	novel_171	109642261
XR_002202301.1	novel_171	109635746
XR_002202301.1	novel_171	109642209
XR_002202301.1	novel_171	109633948
XR_002202301.1	novel_171	109629186
XR_002202301.1	novel_171	109632613
XR_002202301.1	novel_171	109639815
XR_002202301.1	novel_171	109642404
XR_002202301.1	novel_171	109644261
XR_002202301.1	novel_171	109634642
XR_002202301.1	novel_171	109646742
XR_002202301.1	novel_171	109645724
XR_002202301.1	novel_171	109633624
XR_002202301.1	novel_171	109628444
XR_002202301.1	novel_171	109641813
XR_002202301.1	novel_171	109646311
LNC_001979	novel_171	109634827
LNC_001979	novel_171	109635089
LNC_001979	novel_171	109639130
LNC_001979	novel_171	109625659
LNC_001979	novel_171	109634146
LNC_001979	novel_171	109641186
LNC_001979	novel_171	109636228
LNC_001979	novel_171	109640918
LNC_001979	novel_171	109630121
LNC_001979	novel_171	109640183
LNC_001979	novel_171	109634787
LNC_001979	novel_171	109636050
LNC_001979	novel_171	109627566
LNC_001979	novel_171	109627166
LNC_001979	novel_171	109633810
LNC_001979	novel_171	109644569
LNC_001979	novel_171	109631850
LNC_001979	novel_171	109623658
LNC_001979	novel_171	109638489
LNC_001979	novel_171	109633113
LNC_001979	novel_171	109642655
LNC_001979	novel_171	109633940
LNC_001979	novel_171	109624728
LNC_001979	novel_171	109640338
LNC_001979	novel_171	109629001
LNC_001979	novel_171	109636681
LNC_001979	novel_171	109635264
LNC_001979	novel_171	109625126
LNC_001979	novel_171	109644958
LNC_001979	novel_171	109626427
LNC_001979	novel_171	109626440
LNC_001979	novel_171	109632499
LNC_001979	novel_171	109624060
LNC_001979	novel_171	109638446
LNC_001979	novel_171	109630443
LNC_001979	novel_171	109625534
LNC_001979	novel_171	109625388
LNC_001979	novel_171	109628702
LNC_001979	novel_171	109631580
LNC_001979	novel_171	109639395
LNC_001979	novel_171	109641320
LNC_001979	novel_171	109641044
LNC_001979	novel_171	109631646
LNC_001979	novel_171	109642261
LNC_001979	novel_171	109635746
LNC_001979	novel_171	109642209
LNC_001979	novel_171	109633948
LNC_001979	novel_171	109629186
LNC_001979	novel_171	109632613
LNC_001979	novel_171	109639815
LNC_001979	novel_171	109642404
LNC_001979	novel_171	109644261
LNC_001979	novel_171	109634642
LNC_001979	novel_171	109646742
LNC_001979	novel_171	109645724
LNC_001979	novel_171	109633624
LNC_001979	novel_171	109628444
LNC_001979	novel_171	109641813
LNC_001979	novel_171	109646311
LNC_002022	novel_171	109634827
LNC_002022	novel_171	109635089
LNC_002022	novel_171	109639130
LNC_002022	novel_171	109625659
LNC_002022	novel_171	109634146
LNC_002022	novel_171	109641186
LNC_002022	novel_171	109636228
LNC_002022	novel_171	109640918
LNC_002022	novel_171	109630121
LNC_002022	novel_171	109640183
LNC_002022	novel_171	109634787
LNC_002022	novel_171	109636050
LNC_002022	novel_171	109627566
LNC_002022	novel_171	109627166
LNC_002022	novel_171	109633810
LNC_002022	novel_171	109644569
LNC_002022	novel_171	109631850
LNC_002022	novel_171	109623658
LNC_002022	novel_171	109638489
LNC_002022	novel_171	109633113
LNC_002022	novel_171	109642655
LNC_002022	novel_171	109633940
LNC_002022	novel_171	109624728
LNC_002022	novel_171	109640338
LNC_002022	novel_171	109629001
LNC_002022	novel_171	109636681
LNC_002022	novel_171	109635264
LNC_002022	novel_171	109625126
LNC_002022	novel_171	109644958
LNC_002022	novel_171	109626427
LNC_002022	novel_171	109626440
LNC_002022	novel_171	109632499
LNC_002022	novel_171	109624060
LNC_002022	novel_171	109638446
LNC_002022	novel_171	109630443
LNC_002022	novel_171	109625534
LNC_002022	novel_171	109625388
LNC_002022	novel_171	109628702
LNC_002022	novel_171	109631580
LNC_002022	novel_171	109639395
LNC_002022	novel_171	109641320
LNC_002022	novel_171	109641044
LNC_002022	novel_171	109631646
LNC_002022	novel_171	109642261
LNC_002022	novel_171	109635746
LNC_002022	novel_171	109642209
LNC_002022	novel_171	109633948
LNC_002022	novel_171	109629186
LNC_002022	novel_171	109632613
LNC_002022	novel_171	109639815
LNC_002022	novel_171	109642404
LNC_002022	novel_171	109644261
LNC_002022	novel_171	109634642
LNC_002022	novel_171	109646742
LNC_002022	novel_171	109645724
LNC_002022	novel_171	109633624
LNC_002022	novel_171	109628444
LNC_002022	novel_171	109641813
LNC_002022	novel_171	109646311
LNC_001616	novel_171	109634827
LNC_001616	novel_171	109635089
LNC_001616	novel_171	109639130
LNC_001616	novel_171	109625659
LNC_001616	novel_171	109634146
LNC_001616	novel_171	109641186
LNC_001616	novel_171	109636228
LNC_001616	novel_171	109640918
LNC_001616	novel_171	109630121
LNC_001616	novel_171	109640183
LNC_001616	novel_171	109634787
LNC_001616	novel_171	109636050
LNC_001616	novel_171	109627566
LNC_001616	novel_171	109627166
LNC_001616	novel_171	109633810
LNC_001616	novel_171	109644569
LNC_001616	novel_171	109631850
LNC_001616	novel_171	109623658
LNC_001616	novel_171	109638489
LNC_001616	novel_171	109633113
LNC_001616	novel_171	109642655
LNC_001616	novel_171	109633940
LNC_001616	novel_171	109624728
LNC_001616	novel_171	109640338
LNC_001616	novel_171	109629001
LNC_001616	novel_171	109636681
LNC_001616	novel_171	109635264
LNC_001616	novel_171	109625126
LNC_001616	novel_171	109644958
LNC_001616	novel_171	109626427
LNC_001616	novel_171	109626440
LNC_001616	novel_171	109632499
LNC_001616	novel_171	109624060
LNC_001616	novel_171	109638446
LNC_001616	novel_171	109630443
LNC_001616	novel_171	109625534
LNC_001616	novel_171	109625388
LNC_001616	novel_171	109628702
LNC_001616	novel_171	109631580
LNC_001616	novel_171	109639395
LNC_001616	novel_171	109641320
LNC_001616	novel_171	109641044
LNC_001616	novel_171	109631646
LNC_001616	novel_171	109642261
LNC_001616	novel_171	109635746
LNC_001616	novel_171	109642209
LNC_001616	novel_171	109633948
LNC_001616	novel_171	109629186
LNC_001616	novel_171	109632613
LNC_001616	novel_171	109639815
LNC_001616	novel_171	109642404
LNC_001616	novel_171	109644261
LNC_001616	novel_171	109634642
LNC_001616	novel_171	109646742
LNC_001616	novel_171	109645724
LNC_001616	novel_171	109633624
LNC_001616	novel_171	109628444
LNC_001616	novel_171	109641813
LNC_001616	novel_171	109646311
LNC_002022	novel_51	109624169
LNC_002022	novel_51	109631179
LNC_002022	novel_51	109641248
LNC_002022	novel_51	109646004
LNC_002022	novel_51	109641940
LNC_002022	novel_51	109643220
LNC_002022	novel_51	109642404
LNC_002022	novel_51	109640292
LNC_002022	novel_51	109627252
LNC_002022	novel_51	109628464
LNC_002022	novel_51	109631292
LNC_002022	novel_51	109626917
LNC_002022	novel_51	109625688
LNC_002022	novel_51	109639090
LNC_002022	novel_51	109646387
LNC_002022	novel_51	109626354
LNC_002022	novel_51	109630955
LNC_002022	novel_51	109626440
LNC_002022	novel_51	109625483
LNC_002022	novel_51	109639052
LNC_002022	novel_51	109629131
LNC_002022	novel_51	109628011
LNC_002022	novel_51	109638345
LNC_002022	novel_51	109644197
LNC_002022	novel_51	109623725
LNC_002022	novel_51	109633363
LNC_002022	novel_51	109631580
LNC_002022	novel_51	109641320
LNC_002022	novel_51	109628603
LNC_002022	novel_51	109638347
LNC_002022	novel_51	109632276
LNC_002022	novel_51	109635226
LNC_002022	novel_51	109629024
LNC_002022	novel_51	109636609
LNC_002022	novel_51	109625354
LNC_002022	novel_51	109631973
LNC_002022	novel_51	109635264
LNC_002022	novel_51	109636681
LNC_002022	novel_51	109625843
LNC_002022	novel_51	109625776
LNC_002022	novel_51	109635641
LNC_002022	novel_51	109623648
LNC_002022	novel_51	109632568
LNC_002022	novel_51	109638726
LNC_002022	novel_51	109631767
LNC_002022	novel_51	109629818
LNC_002022	novel_51	109632974
LNC_002022	novel_51	109634924
LNC_002022	novel_51	109625659
LNC_002022	novel_51	109647376
LNC_002022	novel_51	109626760
LNC_002022	novel_51	109625014
LNC_002022	novel_51	109627383
LNC_002022	novel_51	109631882
LNC_002022	novel_51	109629236
LNC_002022	novel_51	109639362
LNC_002022	novel_51	109629115
LNC_002022	novel_51	109627166
LNC_002022	novel_51	109634691
LNC_002022	novel_51	109627544
LNC_002022	novel_51	109640798
LNC_002022	novel_51	109636050
LNC_002022	novel_51	109634316
LNC_002022	novel_51	109634616
LNC_002022	novel_51	109642405
LNC_002022	novel_51	109634144
LNC_002022	novel_51	109624308
LNC_002022	novel_51	109638186
LNC_002022	novel_51	109641789
LNC_002022	novel_51	109633948
LNC_002022	novel_51	109640602
LNC_002022	novel_51	109630508
LNC_002022	novel_51	109624752
LNC_002022	novel_51	109636224
LNC_002022	novel_51	109639957
LNC_002022	novel_51	109641235
LNC_002022	novel_51	109640750
LNC_002022	novel_51	109638499
LNC_002022	novel_51	109625537
LNC_002022	novel_51	109634208
LNC_002022	novel_51	109628535
LNC_002022	novel_51	109632334
LNC_002022	novel_51	109627453
LNC_002022	novel_51	109640192
LNC_002022	novel_51	109630582
LNC_002022	novel_51	109628800
LNC_002022	novel_51	109626931
LNC_002022	novel_51	109645629
LNC_002022	novel_51	109634607
LNC_002022	novel_51	109641091
LNC_002022	novel_51	109640245
LNC_002022	novel_51	109636379
LNC_002022	novel_51	109640075
LNC_002022	novel_51	109643401
LNC_002022	novel_51	109630243
LNC_002022	novel_51	109641155
LNC_002022	novel_51	109647051
LNC_002022	novel_51	109646469
LNC_002022	novel_51	109639235
LNC_002022	novel_51	109636986
LNC_002022	novel_51	109627566
LNC_002022	novel_51	109633810
LNC_002022	novel_51	109631122
LNC_002022	novel_51	109640183
LNC_002022	novel_51	109631728
LNC_002022	novel_51	109640918
LNC_002022	novel_51	109639549
LNC_002022	novel_51	109630642
LNC_002022	novel_51	109633459
LNC_002022	novel_51	109640427
LNC_001979	novel_51	109624169
LNC_001979	novel_51	109631179
LNC_001979	novel_51	109641248
LNC_001979	novel_51	109646004
LNC_001979	novel_51	109641940
LNC_001979	novel_51	109643220
LNC_001979	novel_51	109642404
LNC_001979	novel_51	109640292
LNC_001979	novel_51	109627252
LNC_001979	novel_51	109628464
LNC_001979	novel_51	109631292
LNC_001979	novel_51	109626917
LNC_001979	novel_51	109625688
LNC_001979	novel_51	109639090
LNC_001979	novel_51	109646387
LNC_001979	novel_51	109626354
LNC_001979	novel_51	109630955
LNC_001979	novel_51	109626440
LNC_001979	novel_51	109625483
LNC_001979	novel_51	109639052
LNC_001979	novel_51	109629131
LNC_001979	novel_51	109628011
LNC_001979	novel_51	109638345
LNC_001979	novel_51	109644197
LNC_001979	novel_51	109623725
LNC_001979	novel_51	109633363
LNC_001979	novel_51	109631580
LNC_001979	novel_51	109641320
LNC_001979	novel_51	109628603
LNC_001979	novel_51	109638347
LNC_001979	novel_51	109632276
LNC_001979	novel_51	109635226
LNC_001979	novel_51	109629024
LNC_001979	novel_51	109636609
LNC_001979	novel_51	109625354
LNC_001979	novel_51	109631973
LNC_001979	novel_51	109635264
LNC_001979	novel_51	109636681
LNC_001979	novel_51	109625843
LNC_001979	novel_51	109625776
LNC_001979	novel_51	109635641
LNC_001979	novel_51	109623648
LNC_001979	novel_51	109632568
LNC_001979	novel_51	109638726
LNC_001979	novel_51	109631767
LNC_001979	novel_51	109629818
LNC_001979	novel_51	109632974
LNC_001979	novel_51	109634924
LNC_001979	novel_51	109625659
LNC_001979	novel_51	109647376
LNC_001979	novel_51	109626760
LNC_001979	novel_51	109625014
LNC_001979	novel_51	109627383
LNC_001979	novel_51	109631882
LNC_001979	novel_51	109629236
LNC_001979	novel_51	109639362
LNC_001979	novel_51	109629115
LNC_001979	novel_51	109627166
LNC_001979	novel_51	109634691
LNC_001979	novel_51	109627544
LNC_001979	novel_51	109640798
LNC_001979	novel_51	109636050
LNC_001979	novel_51	109634316
LNC_001979	novel_51	109634616
LNC_001979	novel_51	109642405
LNC_001979	novel_51	109634144
LNC_001979	novel_51	109624308
LNC_001979	novel_51	109638186
LNC_001979	novel_51	109641789
LNC_001979	novel_51	109633948
LNC_001979	novel_51	109640602
LNC_001979	novel_51	109630508
LNC_001979	novel_51	109624752
LNC_001979	novel_51	109636224
LNC_001979	novel_51	109639957
LNC_001979	novel_51	109641235
LNC_001979	novel_51	109640750
LNC_001979	novel_51	109638499
LNC_001979	novel_51	109625537
LNC_001979	novel_51	109634208
LNC_001979	novel_51	109628535
LNC_001979	novel_51	109632334
LNC_001979	novel_51	109627453
LNC_001979	novel_51	109640192
LNC_001979	novel_51	109630582
LNC_001979	novel_51	109628800
LNC_001979	novel_51	109626931
LNC_001979	novel_51	109645629
LNC_001979	novel_51	109634607
LNC_001979	novel_51	109641091
LNC_001979	novel_51	109640245
LNC_001979	novel_51	109636379
LNC_001979	novel_51	109640075
LNC_001979	novel_51	109643401
LNC_001979	novel_51	109630243
LNC_001979	novel_51	109641155
LNC_001979	novel_51	109647051
LNC_001979	novel_51	109646469
LNC_001979	novel_51	109639235
LNC_001979	novel_51	109636986
LNC_001979	novel_51	109627566
LNC_001979	novel_51	109633810
LNC_001979	novel_51	109631122
LNC_001979	novel_51	109640183
LNC_001979	novel_51	109631728
LNC_001979	novel_51	109640918
LNC_001979	novel_51	109639549
LNC_001979	novel_51	109630642
LNC_001979	novel_51	109633459
LNC_001979	novel_51	109640427
XR_002202350.1	novel_51	109624169
XR_002202350.1	novel_51	109631179
XR_002202350.1	novel_51	109641248
XR_002202350.1	novel_51	109646004
XR_002202350.1	novel_51	109641940
XR_002202350.1	novel_51	109643220
XR_002202350.1	novel_51	109642404
XR_002202350.1	novel_51	109640292
XR_002202350.1	novel_51	109627252
XR_002202350.1	novel_51	109628464
XR_002202350.1	novel_51	109631292
XR_002202350.1	novel_51	109626917
XR_002202350.1	novel_51	109625688
XR_002202350.1	novel_51	109639090
XR_002202350.1	novel_51	109646387
XR_002202350.1	novel_51	109626354
XR_002202350.1	novel_51	109630955
XR_002202350.1	novel_51	109626440
XR_002202350.1	novel_51	109625483
XR_002202350.1	novel_51	109639052
XR_002202350.1	novel_51	109629131
XR_002202350.1	novel_51	109628011
XR_002202350.1	novel_51	109638345
XR_002202350.1	novel_51	109644197
XR_002202350.1	novel_51	109623725
XR_002202350.1	novel_51	109633363
XR_002202350.1	novel_51	109631580
XR_002202350.1	novel_51	109641320
XR_002202350.1	novel_51	109628603
XR_002202350.1	novel_51	109638347
XR_002202350.1	novel_51	109632276
XR_002202350.1	novel_51	109635226
XR_002202350.1	novel_51	109629024
XR_002202350.1	novel_51	109636609
XR_002202350.1	novel_51	109625354
XR_002202350.1	novel_51	109631973
XR_002202350.1	novel_51	109635264
XR_002202350.1	novel_51	109636681
XR_002202350.1	novel_51	109625843
XR_002202350.1	novel_51	109625776
XR_002202350.1	novel_51	109635641
XR_002202350.1	novel_51	109623648
XR_002202350.1	novel_51	109632568
XR_002202350.1	novel_51	109638726
XR_002202350.1	novel_51	109631767
XR_002202350.1	novel_51	109629818
XR_002202350.1	novel_51	109632974
XR_002202350.1	novel_51	109634924
XR_002202350.1	novel_51	109625659
XR_002202350.1	novel_51	109647376
XR_002202350.1	novel_51	109626760
XR_002202350.1	novel_51	109625014
XR_002202350.1	novel_51	109627383
XR_002202350.1	novel_51	109631882
XR_002202350.1	novel_51	109629236
XR_002202350.1	novel_51	109639362
XR_002202350.1	novel_51	109629115
XR_002202350.1	novel_51	109627166
XR_002202350.1	novel_51	109634691
XR_002202350.1	novel_51	109627544
XR_002202350.1	novel_51	109640798
XR_002202350.1	novel_51	109636050
XR_002202350.1	novel_51	109634316
XR_002202350.1	novel_51	109634616
XR_002202350.1	novel_51	109642405
XR_002202350.1	novel_51	109634144
XR_002202350.1	novel_51	109624308
XR_002202350.1	novel_51	109638186
XR_002202350.1	novel_51	109641789
XR_002202350.1	novel_51	109633948
XR_002202350.1	novel_51	109640602
XR_002202350.1	novel_51	109630508
XR_002202350.1	novel_51	109624752
XR_002202350.1	novel_51	109636224
XR_002202350.1	novel_51	109639957
XR_002202350.1	novel_51	109641235
XR_002202350.1	novel_51	109640750
XR_002202350.1	novel_51	109638499
XR_002202350.1	novel_51	109625537
XR_002202350.1	novel_51	109634208
XR_002202350.1	novel_51	109628535
XR_002202350.1	novel_51	109632334
XR_002202350.1	novel_51	109627453
XR_002202350.1	novel_51	109640192
XR_002202350.1	novel_51	109630582
XR_002202350.1	novel_51	109628800
XR_002202350.1	novel_51	109626931
XR_002202350.1	novel_51	109645629
XR_002202350.1	novel_51	109634607
XR_002202350.1	novel_51	109641091
XR_002202350.1	novel_51	109640245
XR_002202350.1	novel_51	109636379
XR_002202350.1	novel_51	109640075
XR_002202350.1	novel_51	109643401
XR_002202350.1	novel_51	109630243
XR_002202350.1	novel_51	109641155
XR_002202350.1	novel_51	109647051
XR_002202350.1	novel_51	109646469
XR_002202350.1	novel_51	109639235
XR_002202350.1	novel_51	109636986
XR_002202350.1	novel_51	109627566
XR_002202350.1	novel_51	109633810
XR_002202350.1	novel_51	109631122
XR_002202350.1	novel_51	109640183
XR_002202350.1	novel_51	109631728
XR_002202350.1	novel_51	109640918
XR_002202350.1	novel_51	109639549
XR_002202350.1	novel_51	109630642
XR_002202350.1	novel_51	109633459
XR_002202350.1	novel_51	109640427
XR_002202558.1	novel_51	109624169
XR_002202558.1	novel_51	109631179
XR_002202558.1	novel_51	109641248
XR_002202558.1	novel_51	109646004
XR_002202558.1	novel_51	109641940
XR_002202558.1	novel_51	109643220
XR_002202558.1	novel_51	109642404
XR_002202558.1	novel_51	109640292
XR_002202558.1	novel_51	109627252
XR_002202558.1	novel_51	109628464
XR_002202558.1	novel_51	109631292
XR_002202558.1	novel_51	109626917
XR_002202558.1	novel_51	109625688
XR_002202558.1	novel_51	109639090
XR_002202558.1	novel_51	109646387
XR_002202558.1	novel_51	109626354
XR_002202558.1	novel_51	109630955
XR_002202558.1	novel_51	109626440
XR_002202558.1	novel_51	109625483
XR_002202558.1	novel_51	109639052
XR_002202558.1	novel_51	109629131
XR_002202558.1	novel_51	109628011
XR_002202558.1	novel_51	109638345
XR_002202558.1	novel_51	109644197
XR_002202558.1	novel_51	109623725
XR_002202558.1	novel_51	109633363
XR_002202558.1	novel_51	109631580
XR_002202558.1	novel_51	109641320
XR_002202558.1	novel_51	109628603
XR_002202558.1	novel_51	109638347
XR_002202558.1	novel_51	109632276
XR_002202558.1	novel_51	109635226
XR_002202558.1	novel_51	109629024
XR_002202558.1	novel_51	109636609
XR_002202558.1	novel_51	109625354
XR_002202558.1	novel_51	109631973
XR_002202558.1	novel_51	109635264
XR_002202558.1	novel_51	109636681
XR_002202558.1	novel_51	109625843
XR_002202558.1	novel_51	109625776
XR_002202558.1	novel_51	109635641
XR_002202558.1	novel_51	109623648
XR_002202558.1	novel_51	109632568
XR_002202558.1	novel_51	109638726
XR_002202558.1	novel_51	109631767
XR_002202558.1	novel_51	109629818
XR_002202558.1	novel_51	109632974
XR_002202558.1	novel_51	109634924
XR_002202558.1	novel_51	109625659
XR_002202558.1	novel_51	109647376
XR_002202558.1	novel_51	109626760
XR_002202558.1	novel_51	109625014
XR_002202558.1	novel_51	109627383
XR_002202558.1	novel_51	109631882
XR_002202558.1	novel_51	109629236
XR_002202558.1	novel_51	109639362
XR_002202558.1	novel_51	109629115
XR_002202558.1	novel_51	109627166
XR_002202558.1	novel_51	109634691
XR_002202558.1	novel_51	109627544
XR_002202558.1	novel_51	109640798
XR_002202558.1	novel_51	109636050
XR_002202558.1	novel_51	109634316
XR_002202558.1	novel_51	109634616
XR_002202558.1	novel_51	109642405
XR_002202558.1	novel_51	109634144
XR_002202558.1	novel_51	109624308
XR_002202558.1	novel_51	109638186
XR_002202558.1	novel_51	109641789
XR_002202558.1	novel_51	109633948
XR_002202558.1	novel_51	109640602
XR_002202558.1	novel_51	109630508
XR_002202558.1	novel_51	109624752
XR_002202558.1	novel_51	109636224
XR_002202558.1	novel_51	109639957
XR_002202558.1	novel_51	109641235
XR_002202558.1	novel_51	109640750
XR_002202558.1	novel_51	109638499
XR_002202558.1	novel_51	109625537
XR_002202558.1	novel_51	109634208
XR_002202558.1	novel_51	109628535
XR_002202558.1	novel_51	109632334
XR_002202558.1	novel_51	109627453
XR_002202558.1	novel_51	109640192
XR_002202558.1	novel_51	109630582
XR_002202558.1	novel_51	109628800
XR_002202558.1	novel_51	109626931
XR_002202558.1	novel_51	109645629
XR_002202558.1	novel_51	109634607
XR_002202558.1	novel_51	109641091
XR_002202558.1	novel_51	109640245
XR_002202558.1	novel_51	109636379
XR_002202558.1	novel_51	109640075
XR_002202558.1	novel_51	109643401
XR_002202558.1	novel_51	109630243
XR_002202558.1	novel_51	109641155
XR_002202558.1	novel_51	109647051
XR_002202558.1	novel_51	109646469
XR_002202558.1	novel_51	109639235
XR_002202558.1	novel_51	109636986
XR_002202558.1	novel_51	109627566
XR_002202558.1	novel_51	109633810
XR_002202558.1	novel_51	109631122
XR_002202558.1	novel_51	109640183
XR_002202558.1	novel_51	109631728
XR_002202558.1	novel_51	109640918
XR_002202558.1	novel_51	109639549
XR_002202558.1	novel_51	109630642
XR_002202558.1	novel_51	109633459
XR_002202558.1	novel_51	109640427
LNC_002022	pol-miR-144-3p	109626453
LNC_002022	pol-miR-144-3p	109633750
LNC_002022	pol-miR-144-3p	109627109
LNC_002022	pol-miR-144-3p	109630629
LNC_002022	pol-miR-144-3p	109627566
LNC_002022	pol-miR-144-3p	109627166
LNC_002022	pol-miR-144-3p	109636986
LNC_002022	pol-miR-144-3p	109625659
LNC_002022	pol-miR-144-3p	109631767
LNC_002022	pol-miR-144-3p	109629412
LNC_002022	pol-miR-144-3p	109633940
LNC_002022	pol-miR-144-3p	109634651
LNC_002022	pol-miR-144-3p	109627613
LNC_002022	pol-miR-144-3p	109631745
LNC_002022	pol-miR-144-3p	109623648
LNC_002022	pol-miR-144-3p	109628924
LNC_002022	pol-miR-144-3p	109631833
LNC_002022	pol-miR-144-3p	109631850
LNC_002022	pol-miR-144-3p	109636379
LNC_002022	pol-miR-144-3p	109634845
LNC_002022	pol-miR-144-3p	109628599
LNC_002022	pol-miR-144-3p	109628104
LNC_002022	pol-miR-144-3p	109625956
LNC_002022	pol-miR-144-3p	109629131
LNC_002022	pol-miR-144-3p	109628613
LNC_002022	pol-miR-144-3p	109630414
LNC_002022	pol-miR-144-3p	109643689
LNC_002022	pol-miR-144-3p	109626917
LNC_002022	pol-miR-144-3p	109636949
LNC_002022	pol-miR-144-3p	109626354
LNC_002022	pol-miR-144-3p	109629380
LNC_002022	pol-miR-144-3p	109642934
LNC_002022	pol-miR-144-3p	109642443
LNC_002022	pol-miR-144-3p	109634106
LNC_002022	pol-miR-144-3p	109636650
LNC_002022	pol-miR-144-3p	109625237
LNC_002022	pol-miR-144-3p	109633624
LNC_002022	pol-miR-144-3p	109634034
LNC_002022	pol-miR-144-3p	109637676
LNC_002022	pol-miR-144-3p	109624718
LNC_002022	pol-miR-144-3p	109624750
LNC_002022	pol-miR-144-3p	109629186
LNC_002022	pol-miR-144-3p	109631361
LNC_002022	pol-miR-144-3p	109634616
LNC_001979	pol-miR-144-3p	109626453
LNC_001979	pol-miR-144-3p	109633750
LNC_001979	pol-miR-144-3p	109627109
LNC_001979	pol-miR-144-3p	109630629
LNC_001979	pol-miR-144-3p	109627566
LNC_001979	pol-miR-144-3p	109627166
LNC_001979	pol-miR-144-3p	109636986
LNC_001979	pol-miR-144-3p	109625659
LNC_001979	pol-miR-144-3p	109631767
LNC_001979	pol-miR-144-3p	109629412
LNC_001979	pol-miR-144-3p	109633940
LNC_001979	pol-miR-144-3p	109634651
LNC_001979	pol-miR-144-3p	109627613
LNC_001979	pol-miR-144-3p	109631745
LNC_001979	pol-miR-144-3p	109623648
LNC_001979	pol-miR-144-3p	109628924
LNC_001979	pol-miR-144-3p	109631833
LNC_001979	pol-miR-144-3p	109631850
LNC_001979	pol-miR-144-3p	109636379
LNC_001979	pol-miR-144-3p	109634845
LNC_001979	pol-miR-144-3p	109628599
LNC_001979	pol-miR-144-3p	109628104
LNC_001979	pol-miR-144-3p	109625956
LNC_001979	pol-miR-144-3p	109629131
LNC_001979	pol-miR-144-3p	109628613
LNC_001979	pol-miR-144-3p	109630414
LNC_001979	pol-miR-144-3p	109643689
LNC_001979	pol-miR-144-3p	109626917
LNC_001979	pol-miR-144-3p	109636949
LNC_001979	pol-miR-144-3p	109626354
LNC_001979	pol-miR-144-3p	109629380
LNC_001979	pol-miR-144-3p	109642934
LNC_001979	pol-miR-144-3p	109642443
LNC_001979	pol-miR-144-3p	109634106
LNC_001979	pol-miR-144-3p	109636650
LNC_001979	pol-miR-144-3p	109625237
LNC_001979	pol-miR-144-3p	109633624
LNC_001979	pol-miR-144-3p	109634034
LNC_001979	pol-miR-144-3p	109637676
LNC_001979	pol-miR-144-3p	109624718
LNC_001979	pol-miR-144-3p	109624750
LNC_001979	pol-miR-144-3p	109629186
LNC_001979	pol-miR-144-3p	109631361
LNC_001979	pol-miR-144-3p	109634616
LNC_000378	pol-miR-144-3p	109626453
LNC_000378	pol-miR-144-3p	109633750
LNC_000378	pol-miR-144-3p	109627109
LNC_000378	pol-miR-144-3p	109630629
LNC_000378	pol-miR-144-3p	109627566
LNC_000378	pol-miR-144-3p	109627166
LNC_000378	pol-miR-144-3p	109636986
LNC_000378	pol-miR-144-3p	109625659
LNC_000378	pol-miR-144-3p	109631767
LNC_000378	pol-miR-144-3p	109629412
LNC_000378	pol-miR-144-3p	109633940
LNC_000378	pol-miR-144-3p	109634651
LNC_000378	pol-miR-144-3p	109627613
LNC_000378	pol-miR-144-3p	109631745
LNC_000378	pol-miR-144-3p	109623648
LNC_000378	pol-miR-144-3p	109628924
LNC_000378	pol-miR-144-3p	109631833
LNC_000378	pol-miR-144-3p	109631850
LNC_000378	pol-miR-144-3p	109636379
LNC_000378	pol-miR-144-3p	109634845
LNC_000378	pol-miR-144-3p	109628599
LNC_000378	pol-miR-144-3p	109628104
LNC_000378	pol-miR-144-3p	109625956
LNC_000378	pol-miR-144-3p	109629131
LNC_000378	pol-miR-144-3p	109628613
LNC_000378	pol-miR-144-3p	109630414
LNC_000378	pol-miR-144-3p	109643689
LNC_000378	pol-miR-144-3p	109626917
LNC_000378	pol-miR-144-3p	109636949
LNC_000378	pol-miR-144-3p	109626354
LNC_000378	pol-miR-144-3p	109629380
LNC_000378	pol-miR-144-3p	109642934
LNC_000378	pol-miR-144-3p	109642443
LNC_000378	pol-miR-144-3p	109634106
LNC_000378	pol-miR-144-3p	109636650
LNC_000378	pol-miR-144-3p	109625237
LNC_000378	pol-miR-144-3p	109633624
LNC_000378	pol-miR-144-3p	109634034
LNC_000378	pol-miR-144-3p	109637676
LNC_000378	pol-miR-144-3p	109624718
LNC_000378	pol-miR-144-3p	109624750
LNC_000378	pol-miR-144-3p	109629186
LNC_000378	pol-miR-144-3p	109631361
LNC_000378	pol-miR-144-3p	109634616
LNC_003631	pol-miR-144-3p	109626453
LNC_003631	pol-miR-144-3p	109633750
LNC_003631	pol-miR-144-3p	109627109
LNC_003631	pol-miR-144-3p	109630629
LNC_003631	pol-miR-144-3p	109627566
LNC_003631	pol-miR-144-3p	109627166
LNC_003631	pol-miR-144-3p	109636986
LNC_003631	pol-miR-144-3p	109625659
LNC_003631	pol-miR-144-3p	109631767
LNC_003631	pol-miR-144-3p	109629412
LNC_003631	pol-miR-144-3p	109633940
LNC_003631	pol-miR-144-3p	109634651
LNC_003631	pol-miR-144-3p	109627613
LNC_003631	pol-miR-144-3p	109631745
LNC_003631	pol-miR-144-3p	109623648
LNC_003631	pol-miR-144-3p	109628924
LNC_003631	pol-miR-144-3p	109631833
LNC_003631	pol-miR-144-3p	109631850
LNC_003631	pol-miR-144-3p	109636379
LNC_003631	pol-miR-144-3p	109634845
LNC_003631	pol-miR-144-3p	109628599
LNC_003631	pol-miR-144-3p	109628104
LNC_003631	pol-miR-144-3p	109625956
LNC_003631	pol-miR-144-3p	109629131
LNC_003631	pol-miR-144-3p	109628613
LNC_003631	pol-miR-144-3p	109630414
LNC_003631	pol-miR-144-3p	109643689
LNC_003631	pol-miR-144-3p	109626917
LNC_003631	pol-miR-144-3p	109636949
LNC_003631	pol-miR-144-3p	109626354
LNC_003631	pol-miR-144-3p	109629380
LNC_003631	pol-miR-144-3p	109642934
LNC_003631	pol-miR-144-3p	109642443
LNC_003631	pol-miR-144-3p	109634106
LNC_003631	pol-miR-144-3p	109636650
LNC_003631	pol-miR-144-3p	109625237
LNC_003631	pol-miR-144-3p	109633624
LNC_003631	pol-miR-144-3p	109634034
LNC_003631	pol-miR-144-3p	109637676
LNC_003631	pol-miR-144-3p	109624718
LNC_003631	pol-miR-144-3p	109624750
LNC_003631	pol-miR-144-3p	109629186
LNC_003631	pol-miR-144-3p	109631361
LNC_003631	pol-miR-144-3p	109634616
